# Supplementary material for: A global screening identifies chromatin-enriched RNA-binding proteins and the transcriptional regulatory activity of QKI5 during monocytic differentiation
Source: Genome Biol. 2021 Oct 14;22:290. doi: 10.1186/s13059-021-02508-7 (PMC8518180; doi:10.1186/s13059-021-02508-7)
Supplement: Supplementary file 2 — Additional file 2: Table S1 RBP&TFs library and hematopoiesis-related RBPs [file 13059_2021_2508_MOESM2_ESM.xlsx]

## Sheet: RBP library(544)
Supplementary Table S1. RBP&TFs library and hematopoiesis-related RBPs. Related to Figure S1c and Figure 2a.
gene name
A1CF
AC004870.1
ACIN1
ACO1
AKAP1
ALKBH8
ALYREF
ANKHD1
ANKHD1-EIF4EBP3
ANKRD17
ANKS1A
ANKS1B
ANKS3
ANKS4B
ANKS6
APTX
ARAP1
ARAP2
ARAP3
ASCC1
ASZ1
BFAR
BICC1
BOLL
CARHSP1
CASKIN1
CASKIN2
CCAR1
CELF1
CELF2
CELF3
CELF4
CELF5
CELF6
CHERP
CIRBP
CLASRP
CNKSR1
CNKSR2
CNKSR3
CNOT4
CPEB1
CPEB2
CPEB3
CPEB4
CPSF4
CPSF4L
CPSF6
CPSF7
CSDC2
CSDE1
CSTF2
CSTF2T
DAZ1
DAZ2
DAZ3
DAZ4
DAZAP1
DAZL
DDHD2
DDX43
DDX53
DGKD
DGKH
DGKQ
DHX57
DHX8
DKC1
DLC1
DNAJC17
DND1
DPPA5
DUS3L
EIF2D
EIF2S1
EIF3B
EIF3G
EIF4B
EIF4H
ELAVL1
ELAVL2
ELAVL3
ELAVL4
ENOX1
ENOX2
EPHA1
EPHA10
EPHA2
EPHA3
EPHA4
EPHA5
EPHA6
EPHA7
EPHA8
EPHB1
EPHB2
EPHB3
EPHB4
EPHB6
ESRP1
ESRP2
EWSR1
FMR1
FUBP1
FUBP3
FUS
FXR1
FXR2
G3BP1
G3BP2
GAPDH
GAREM1
GAREM2
GRSF1
GTF3A
HDLBP
HELZ
HNRNPA0
HNRNPA1
HNRNPA1L2
HNRNPA1P36
HNRNPA1P4
HNRNPA1P7
HNRNPA2B1
HNRNPA3
HNRNPA3P6
HNRNPAB
HNRNPC
HNRNPCL1
HNRNPD
HNRNPDL
HNRNPF
HNRNPH1
HNRNPH2
HNRNPH3
HNRNPK
HNRNPL
HNRNPLL
HNRNPM
HNRNPR
HTATSF1
IGF2BP1
IGF2BP2
IGF2BP3
INPPL1
IREB2
KAZN
KHDRBS1
KHDRBS2
KHDRBS3
KHSRP
KIF24
KIN
KRR1
L3MBTL1
L3MBTL3
L3MBTL4
LARP1
LARP1B
LARP4
LARP4B
LARP6
LARP7
LCP2
LEMD3
LENG9
LIN28A
LIN28B
LRSAM1
LSM1
LSM10
LSM11
LSM2
LSM3
LSM4
LSM5
LSM6
LSM7
MAP3K20
MARF1
MATR3
MBNL1
MBNL2
MBNL3
MCM3AP
MCTS1
MEX3A
MEX3B
MEX3C
MEX3D
MIR1236
MKRN1
MKRN2
MKRN3
MKRN4P
MOV10L1
MSI1
MSI2
MTHFSD
MYEF2
NAA38
NCBP2
NCBP2L
NCL
NELFE
NIFK
NIP7
NOL8
NONO
NOP9
NOVA1
NOVA2
NSUN6
NUFIP1
NUPL2
PABPC1
PABPC1L
PABPC1L2A
PABPC1L2B
PABPC3
PABPC4
PABPC4L
PABPC5
PABPN1
PABPN1L
PAN3
PAPSS1
PAPSS2
PARN
PARP10
PARP12
PARP14
PCBP1
PCBP2
PCBP3
PCBP4
PDCD11
PHC1
PHC1P1
PHC2
PHC3
PNO1
PNPT1
POLDIP3
POLR2G
PPARGC1A
PPARGC1B
PPFIA1
PPFIA2
PPFIA3
PPFIA4
PPFIBP1
PPFIBP2
PPIE
PPIL4
PPP1R10
PPP1R9A
PPRC1
PRPF3
PRR3
PSPC1
PTBP1
PTBP2
PTBP3
PUF60
PUM1
PUM2
PUM3
QKI
RALY
RALYL
RAVER1
RAVER2
RBFOX1
RBFOX2
RBFOX3
RBM10
RBM11
RBM12
RBM12B
RBM14
RBM15
RBM15B
RBM17
RBM18
RBM19
RBM20
RBM22
RBM23
RBM24
RBM25
RBM26
RBM27
RBM28
RBM3
RBM33
RBM34
RBM38
RBM39
RBM4
RBM41
RBM42
RBM43
RBM44
RBM45
RBM46
RBM47
RBM4B
RBM5
RBM6
RBM7
RBM8A
RBMS1
RBMS2
RBMS2P1
RBMS3
RBMX
RBMX2
RBMX2P5
RBMXL1
RBMXL2
RBMXL3
RBMY1A1
RBMY1B
RBMY1D
RBMY1E
RBMY1F
RBMY1J
RBMY2BP
RBMY2DP
RBPMS
RBPMS2
RC3H1
RC3H2
RCAN2
RDM1
REXO5
RFTN1
RNF113A
RNF113B
RNPC3
RNPS1
RO60
RPS3
RRP7A
SAFB
SAFB2
SAMD1
SAMD10
SAMD11
SAMD12
SAMD13
SAMD14
SAMD15
SAMD3
SAMD4A
SAMD4B
SAMD5
SAMD7
SAMD8
SAMD9
SAMD9L
SAMHD1
SAMSN1
SARM1
SART3
SASH1
SASH3
SCAF4
SCAF8
SCMH1
SCML1
SCML2
SCML4
SEC23IP
SETD1A
SETD1B
SF1
SF3A1
SF3B4
SF3B6
SFMBT1
SFMBT2
SFPQ
SFSWAP
SGMS1
SHANK1
SHANK2
SHANK3
SLBP
SLIRP
SLTM
SNRNP35
SNRNP70
SNRPA
SNRPB
SNRPB2
SNRPC
SNRPD1
SNRPD2
SNRPD3
SNRPE
SNRPEP3
SNRPF
SNRPG
SNRPN
SPEN
SRBD1
SREK1
SRRM1
SRRM2
SRRT
SRSF1
SRSF10
SRSF11
SRSF12
SRSF2
SRSF3
SRSF4
SRSF5
SRSF6
SRSF7
SRSF8
SRSF9
SSB
STARD13
STIM1
STIM2
SUGP1
SUGP2
SUPT6H
SYNCRIP
SYNJ1
SYNJ2
TAF15
TARDBP
TDRD10
TDRKH
TEP1
THUMPD1
THUMPD2
THUMPD3
TIA1
TIAL1
TIPARP
TLR2
TMEM63A
TNKS
TNKS2
TNRC6A
TNRC6C
TOE1
TP63
TP73
TRA2A
TRA2B
TRMT1
TRMT1L
TRMT2A
TRMT44
TRNAU1AP
TTC14
TUT1
U2AF1
U2AF1L4
U2AF2
U2SURP
UHMK1
UNK
UNKL
UPF1
UPF3B
USH1G
WDSUB1
YBX1
YBX1P2
YBX2
YBX3
YTHDC1
YTHDC2
YTHDF1
YTHDF2
YTHDF3
ZC3H10
ZC3H11A
ZC3H12A
ZC3H12B
ZC3H12C
ZC3H12D
ZC3H13
ZC3H14
ZC3H15
ZC3H18
ZC3H3
ZC3H4
ZC3H6
ZC3H7A
ZC3H7B
ZC3H8
ZC3HAV1
ZC3HAV1L
ZCCHC14
ZCCHC17
ZCRB1
ZFP36
ZFP36L1
ZFP36L2
ZFR
ZFR2
ZGPAT
ZMAT5
ZNF239
ZNF638
ZNF74
ZRANB2
ZRSR2
ZRSR2P1
ADAR
AGO1
AGO2
CMTR1
DDX19B
DDX58
DHX58
DHX9
EIF4A3
ERI1
F2
HNRNPU
IFIH1
IGHMBP2
NUDT21
NXF1
OAS1
PHAX
PIWIL1
RNASEL
SRP14
SRP19
SRP54
SRP68
SUPV3L1
XPO5
ZNF346

## Sheet: TF library(612)
gene name
RUNX1
TFAP2A
AR
TBXT
PAX5
NR2F1
CREB1
E2F1
NFIL3
EN1
ELK1
FOXF2
FOXD1
FOXC1
FOXL1
GATA2
GATA3
KLF4
FOXI1
HLF
HNF1A
NHLH1
IRF1
IRF2
MEF2A
MZF1
MZF1(var.2)
MAX
MAX::MYC
NFYA
GABPA
PPARG::RXRA
PPARG
PAX4
PAX6
PBX1
RORA
RORA(var.2)
RREB1
RXRA::VDR
ELK4
SOX9
SP1
SPI1
SPIB
SRF
SRY
ZNF143
TEAD1
TAL1::TCF3
USF1
YY1
ETS1
FOS::JUN
MYB
REL
CEBPA
ZEB1
MYCN
NFKB1
TP53
RELA
ESR1
NR3C1
HNF4A
NR1H2::RXRA
NFIC::TLX1
NKX3-2
NKX3-1
ZNF354C
HINFP
PDX1
ELF5
STAT1
REST
CTCF
GATA1::TAL1
ESRRB
STAT3
TFCP2
MYC
FOXA1
EWSR1-FLI1
NFE2L2
HNF1B
EBF1
INSM1
FEV
FOXO3
RARA::RXRA
NFIC
EGR1
PLAG1
ESR2
SOX10
BATF::JUN
BHLHE40
CDX2
CEBPB
DUX4
E2F3
E2F4
E2F6
EGR2
ELF1
ERG
FLI1
FOS
FOSL1
FOSL2
FOXH1
FOXP1
HNF4G
HSF1
JUN
JUN(var.2)
JUNB
JUND
JUND(var.2)
MAFF
MAFK
MEF2C
MEIS1
MAF::NFE2
NFYB
NR2C2
NRF1
POU2F2
PRDM1
RFX5
RUNX2
SMAD2::SMAD3::SMAD4
SP2
STAT1::STAT2
TCF3
TCF7L2
TFAP2C
TP63
USF2
ZBTB33
ZNF263
ESRRA
FOXP2
SREBF1
SREBF2
THAP1
EHF
KLF5
RFX2
DMRT3
EMX1
FOXG1
LBX1
MITF
NFATC3
POU6F1
SHOX
ALX3
BARHL2
BHLHE41
CENPB
CREB3
DBP
ELF3
ELF4
EN2
ESX1
ETV6
GCM1
GRHL1
GSC
HEY2
HOXA13
HOXC11
IRF8
IRF9
ISX
JDP2
JDP2(var.2)
KLF13
LHX6
MAFG
MEF2B
MEOX1
MIXL1
MLX
MLXIPL
MSC
MSX1
MYF6
NEUROD2
NEUROG2
NFIA
NFIX
NKX2-3
NKX2-8
NKX6-1
NKX6-2
OLIG2
ONECUT1
PAX7
POU4F2
RUNX3
SP4
SPDEF
SPIC
TBX2
TBX20
TBX21
TFAP4
TFEB
VDR
ZBTB7B
ZBTB7C
ZIC1
ZIC3
ZBTB18
LBX2
LHX2
LHX9
LMX1A
LMX1B
MEOX2
MNX1
MSX2
NOTO
OTX1
OTX2
PHOX2A
PITX3
PROP1
PRRX1
RAX2
RAX
RHOXF1
UNCX
VAX1
VAX2
VENTX
VSX1
VSX2
NR3C2
RARA
RARA(var.2)
BCL6B
EGR3
EGR4
GLI2
GLIS1
GLIS2
GLIS3
HIC2
KLF14
KLF16
SCRT1
SCRT2
SNAI2
SP3
SP8
YY2
ZBED1
ZBTB7A
ZIC4
ZNF410
ZNF740
CUX1
CUX2
ONECUT2
ONECUT3
E2F7
ELK3
ERF
ETV1
ETV2
ETV3
ETV4
ETV5
GATA5
GCM2
LEF1
HSF2
HSF4
IRF7
MEF2D
MEIS2
MEIS3
MYBL1
MYBL2
NFKB2
PAX1
PAX3
PAX9
PKNOX1
PKNOX2
POU1F1
POU2F1
POU3F1
POU3F2
POU3F3
POU3F4
POU4F1
POU4F3
POU5F1B
POU6F2
PROX1
SMAD3
TGIF1
TGIF2
RFX3
RFX4
EOMES
MGA
TBR1
TBX15
TBX19
TBX1
TBX4
TBX5
TEAD3
TEAD4
TFAP2A(var.2)
TFAP2B
TFAP2B(var.2)
TFAP2B(var.3)
TFAP2C(var.2)
TFAP2C(var.3)
BHLHE23
BHLHE22
CLOCK
FIGLA
HES5
HES7
HEY1
ID4
MNT
OLIG1
OLIG3
SREBF2(var.2)
TCF4
TFE3
ATF4
ATF7
BATF3
CEBPD
CEBPE
CEBPG
CREB3L1
NFE2
NRL
TEF
XBP1
FOXB1
FOXC2
FOXD2
FOXO4
FOXO6
FOXP3
FOXK1
RXRB
RXRG
TP73
GMEB2
MTF1
E2F2
E2F8
SOX21
SOX4
SOX8
TFEC
TFAP2A(var.3)
HOXD12
BARX1
BSX
CDX1
DLX6
DUXA
EMX2
EVX1
EVX2
GBX1
GBX2
GSC2
GSX1
GSX2
HESX1
HMBOX1
HOXA10
HOXA2
HOXB13
HOXB2
HOXB3
HOXC10
HOXC12
HOXC13
HOXD11
HOXD13
ISL2
ASCL1
BACH2
CTCFL
FOXK2
GATA6
GRHL2
HIF1A
KLF9
MXI1
NEUROD1
NR1H4
NR2F2
NR4A1
PBX2
PBX3
POU5F1
RBPJ
RELB
SIX1
SIX2
SOX13
TEAD2
TFDP1
TWIST1
ZNF24
ZNF384
FOS::JUN(var.2)
FOSB::JUN
FOSL1::JUN
FOSL1::JUN(var.2)
FOSL2::JUN
FOSL2::JUN(var.2)
JUN::JUNB
JUN::JUNB(var.2)
FOS::JUNB
FOSB::JUNB
FOSB::JUNB(var.2)
FOSL1::JUNB
FOSL2::JUNB
FOSL2::JUNB(var.2)
JUNB(var.2)
FOS::JUND
FOSL1::JUND
FOSL1::JUND(var.2)
FOSL2::JUND
FOSL2::JUND(var.2)
NR1A4::RXRA
NR4A2::RXRA
PPARA::RXRA
RARA::RXRG
RORB
RORC
SOX15
ZNF282
ZSCAN4
IRF3
IRF4
IRF5
TCF7L1
ATF3
BACH1
BATF
BCL11A
BCL6
ARNTL
FOSB
FOXA2
FOXM1
FOXO1
GATA1
GATA4
GFI1B
TCF12
ISL1
KLF15
KLF1
KLF6
LYL1
MAF
MAZ
MYOD1
NANOG
NFYC
NKX2-1
PRDM14
PGR
RXRA
SMAD2
SOX2
STAT5A
STAT5B
STAT2
STAT4
TAF1
TAL1
TBP
TCF7
ZBTB17
ZFP42
ZFX
ZNF274
ZNF281
ZNF335
ARNT
ATF1
ATF2
ATOH1
BHLHA15
CRX
EPAS1
ETS2
FOXA3
HOXA9
HOXB4
KLF3
MAFB
MYOG
NFATC1
NKX2-5
NR1D1
NR1H3
NR5A2
PPARA
PTF1A
RARG
RFX1
SALL4
SMAD4
SOX3
STAT6
NR5A1
THAP11
WT1
ZKSCAN1
ZNF322
ELF2
FEZF1
HOXC9
KLF12
OSR2
ZNF146
PATZ1
PRDM6
SMARCA1
SMARCA5
SOX17
TBX3
VEZF1
ZNF324
ZNF354A
ZBTB14
ZBTB48
ZBTB6
ZFP28
ZFP82
ZIM3
ZNF121
ZNF134
ZNF136
ZNF140
ZNF214
ZNF250
ZNF257
ZNF260
ZNF264
ZNF317
ZNF320
ZNF329
ZNF331
ZNF341
ZNF350
ZNF382
ZNF394
ZNF418
ZNF436
ZNF449
ZNF467
ZNF490
ZNF502
ZNF528
ZNF547
ZNF549
ZNF554
ZNF563
ZNF582
ZNF586
ZNF667
ZNF680
ZNF708
ZNF768
ZNF770
ZNF816
ZNF18
ZNF41
ZNF76
ZNF85
ZNF8
ZSCAN22
ZSCAN31
ASCL2
DDIT3
DLX5
DMRT1
ETV7
FOXD3
GLI1
HAND1
MYNN
NFAT5
NFIB
NKX2-2
OVOL2
PITX1
ZFP64
ZIC2

## Sheet: hematopoiesis-related RBPs
gene names	source
ACIN1	GO:0045657
ACIN1	GO:0030218
ADAR	GO:0061484
ADAR	GO:0002244
ADAR	GO:0030218
ADAR	GO:0060216
AGO1	GO:0045652
CNOT4	GO:0045652
HNRNPD	GO:0001889
IREB2	GO:0030316
IREB2	GO:0034101
L3MBTL3	GO:0030225
L3MBTL3	GO:0030851
L3MBTL3	GO:0043249
NUDT21	GO:2000975
PABPC4	GO:0061515
PTBP3	GO:0043249
RBFOX2	GO:0010724
RBM15	GO:0045652
RBM15	GO:0045638
RBM47	GO:0002244
RC3H1	GO:0030889
RC3H1	GO:0046007
RC3H1	GO:0042098
RC3H2	GO:0042098
RPS3	GO:0042104
SETD1A	GO:1902036
SETD1A	GO:0045652
TIPARP	GO:0030097
TNRC6A	GO:0045652
TNRC6C	GO:0045652
YTHDF2	GO:0098508
YTHDF2	GO:1902036
ZFP36	GO:0045647
ZFP36L1	GO:0045647
ZFP36L1	GO:0045657
ZFP36L1	GO:0045577
ZFP36L2	GO:0060216
ZFP36L2	GO:0045577
ZFP36L2	GO:0030097
ADAR	published papers
AGO2	published papers
DDX21	published papers
DDX3X	published papers
DICER1	published papers
DKC1	published papers
DPPA5	published papers
DROSHA	published papers
EIF4E	published papers
FUS	published papers
HNRNPA0	published papers
HNRNPA1	published papers
HNRNPK	published papers
LIN28B	published papers
METTL3	published papers
METTL14	published papers
MSI2	published papers
EIF2AK2	published papers
PUM1	published papers
PUM2	published papers
RBM15	published papers
RPS14	published papers
SBDS	published papers
SF3B1	published papers
SRSF2	published papers
SSB	published papers
SYNCRIP	published papers
U2AF1	published papers
UPF2	published papers
XPO1	published papers
EIF4A	published papers
LARP1	published papers
ZFP36L2	published papers
CSDE1	published papers
GRSF1	published papers
RBM38	published papers
CPEB4	published papers
HNRNPD	published papers
ELAVL1	published papers
KHSRP	published papers
NCL	published papers
ZFP36	published papers
ZFP36L1	published papers
QKI	published papers
IGF2BP3	published papers
SRRT	published papers
RPL22	published papers
SART3	published papers
LIN28A	published papers
THOC5	published papers
MBNL1	published papers
PRPF8	published papers
MKRN2	published papers
PCBP1	published papers
RBM47	published papers
RBFOX2	published papers
TIPARP	published papers
ACIN1	published papers
L3MBTL3	published papers
IREB2	published papers
RC3H1	published papers
RC3H2	published papers
RPS3	published papers
PTBP3	published papers
AGO1	published papers
SETD1A	published papers
TNRC6C	published papers
CNOT4	published papers
TNRC6A	published papers
PABPC4	published papers
YTHDF2	published papers
NUDT21	published papers

## Sheet: gene type
ENSEMBL gene type	gene type
lincRNA	lncRNA
antisense	lncRNA
processed_transcript	lncRNA
sense_intronic	lncRNA
3prime_overlapping_ncrna	lncRNA
sense_overlapping	lncRNA
bidirectional_promoter_lncrna	lncRNA
non_coding	lncRNA
macro_lncRNA	lncRNA
miRNA	small RNA
snRNA	small RNA
misc_RNA	small RNA
snoRNA	small RNA
scaRNA	small RNA
rRNA	small RNA
sRNA	small RNA
vaultRNA	small RNA
Mt_tRNA	small RNA
Mt_rRNA	small RNA
IG_V_gene	others
IG_C_gene	others
IG_J_gene	others
ribozyme	others
TR_C_gene	others
TR_J_gene	others
TR_V_gene	others
TR_D_gene	others
IG_D_gene	others
protein_coding	protein_coding
transcribed_unprocessed_pseudogene	pseudogene
unprocessed_pseudogene	pseudogene
processed_pseudogene	pseudogene
transcribed_processed_pseudogene	pseudogene
unitary_pseudogene	pseudogene
polymorphic_pseudogene	pseudogene
pseudogene	pseudogene
IG_V_pseudogene	pseudogene
transcribed_unitary_pseudogene	pseudogene
TR_V_pseudogene	pseudogene
IG_C_pseudogene	pseudogene
translated_unprocessed_pseudogene	pseudogene
TR_J_pseudogene	pseudogene
IG_J_pseudogene	pseudogene
TEC	others
