# Supplementary material for: A global screening identifies chromatin-enriched RNA-binding proteins and the transcriptional regulatory activity of QKI5 during monocytic differentiation
Source: Genome Biol. 2021 Oct 14;22:290. doi: 10.1186/s13059-021-02508-7 (PMC8518180; doi:10.1186/s13059-021-02508-7)
Supplement: Supplementary file 3 — Additional file 3: Table S2 Sub-nuclear distribution of RBPs and TFs in 3 cell lines (THP-1, K562, 293T) [file 13059_2021_2508_MOESM3_ESM.xlsx]

## Sheet: readme
Table S2. Sub-nuclear distribution of RBPs and TFs in 3 cell lines (THP-1, K562, 293T). Related to Figure 1.
sheetName	content
THP-1 MS Raw result	Mass spectrometry raw result in THP-1 cell line
K562 MS Raw result	Mass spectrometry raw result in K562 cell line
293T MS Raw result	Mass spectrometry raw result in 293T cell line
THP-1 RBP&TF	Sub-nuclear distribution of RBPs and TFs in THP-1 cell line
K562 RBP&TF	Sub-nuclear distribution of RBPs and TFs in K562 cell line
293T RBP&TF	Sub-nuclear distribution of RBPs and TFs in 293T
RBPs classification	Intersection and union of RBPs and TFs in 3 cell lines
panel	protein filtered standard
identified proteins	score>10
CPE enriched proteins	area value(CPE/SNE)>=1.5
SNE enriched proteins	area value(CPE/SNE)<= 0.67
colocalized proteins	0.67<area value(CPE/SNE)< 1.5

## Sheet: THP-1 MS Raw result
Accession	Description	Area.rep1.CPE	Area.rep2.CPE	Area.rep1.SNE	Area.rep2.SNE	Score.rep1.CPE	Coverage.rep1.CPE	#Peptides.rep1.CPE	#PSMs.rep1.CPE	Score.rep2.CPE	Coverage.rep2.CPE	#Peptides.rep2.CPE	#PSMs.rep2.CPE	Score.rep1.SNE	Coverage.rep1.SNE	#Peptides.rep1.SNE	#PSMs.rep1.SNE	Score.rep2.SNE	Coverage.rep2.SNE	#Peptides.rep2.SNE	#PSMs.rep2.SNE	#AAs	MW [kDa]	calc. pI
P08670	Vimentin OS=Homo sapiens GN=VIM PE=1 SV=4 - [VIME_HUMAN]	2776000000	2705000000	8096000000	7995000000	1058.28	86.27	51	272	1183.87	87.34	52	290	1949.86	81.76	57	531	1972.01	87.98	57	546	466	53.6	5.12
H0YAF8	Receptor of-activated protein C kinase 1 (Fragment) OS=Homo sapiens GN=RACK1 PE=1 SV=1 - [H0YAF8_HUMAN]	540900000	446000000	2314000000	2047000000	93.91	36.36	10	25	72.63	57.58	12	22	233.15	79.29	15	68	248.81	86.36	15	73	198	22	6.33
P35527	Keratin, type I cytoskeletal 9 OS=Homo sapiens GN=KRT9 PE=1 SV=3 - [K1C9_HUMAN]	526900000	736200000	356600000	1479000000	820.32	73.84	32	175	1134.07	66.29	35	240	590.24	59.55	29	140	1061.01	78.49	39	242	623	62	5.24
O95777	U6 snRNA-associated Sm-like protein LSm8 OS=Homo sapiens GN=LSM8 PE=1 SV=3 - [LSM8_HUMAN]	159900000	170400000	99860000	112700000	60.02	63.54	5	15	49.55	88.54	6	13	25.55	36.46	3	7	10.22	19.79	2	4	96	10.4	4.48
P21796	Voltage-dependent anion-selective channel protein 1 OS=Homo sapiens GN=VDAC1 PE=1 SV=2 - [VDAC1_HUMAN]	3135000000	2761000000	1157000000	1126000000	740.23	84.1	25	155	643.61	81.27	22	143	379.16	75.62	18	87	319.4	74.91	17	78	283	30.8	8.54
P23396	40S ribosomal protein S3 OS=Homo sapiens GN=RPS3 PE=1 SV=2 - [RS3_HUMAN]	326700000	348900000	3502000000	3411000000	125.96	69.55	18	31	144.96	69.55	20	37	556.56	85.6	29	146	550.93	84.77	27	148	243	26.7	9.66
P30050	60S ribosomal protein L12 OS=Homo sapiens GN=RPL12 PE=1 SV=1 - [RL12_HUMAN]	1215000000	1352000000	1745000000	1372000000	117.12	63.64	10	28	111.04	60	9	26	159.93	69.09	10	42	119.4	67.27	11	40	165	17.8	9.42
P35908	Keratin, type II cytoskeletal 2 epidermal OS=Homo sapiens GN=KRT2 PE=1 SV=2 - [K22E_HUMAN]	931400000	1178000000	435700000	1593000000	1005.94	76.37	50	271	1410.06	79.34	53	364	696.57	72.61	42	204	964.75	82.16	49	288	639	65.4	8
P35232	Prohibitin OS=Homo sapiens GN=PHB PE=1 SV=1 - [PHB_HUMAN]	1166000000	1262000000	328400000	335600000	404.23	75.37	22	90	384.44	85.29	22	88	146.77	66.54	15	42	146.02	67.65	15	41	272	29.8	5.76
Q96KK5	Histone H2A type 1-H OS=Homo sapiens GN=HIST1H2AH PE=1 SV=3 - [H2A1H_HUMAN]	92610000000	152500000000	6838000000	3504000000	3513.12	82.81	19	884	3320.59	81.25	18	917	629.06	59.38	8	193	271.21	59.38	7	81	128	13.9	10.89
O15144	Actin-related protein 2/3 complex subunit 2 OS=Homo sapiens GN=ARPC2 PE=1 SV=1 - [ARPC2_HUMAN]	256600000	239800000	1702000000	1514000000	83.65	46	13	21	76.51	45	13	18	327.67	84.33	29	89	597.96	73	28	162	300	34.3	7.36
O75947	ATP synthase subunit d, mitochondrial OS=Homo sapiens GN=ATP5H PE=1 SV=3 - [ATP5H_HUMAN]	1731000000	2010000000	443600000	302200000	321	83.85	18	78	338.53	83.85	18	83	184.3	83.85	17	58	86.03	60.87	15	29	161	18.5	5.3
P51149	Ras-related protein Rab-7a OS=Homo sapiens GN=RAB7A PE=1 SV=1 - [RAB7A_HUMAN]	723900000	985900000	505500000	376900000	279.84	75.36	17	67	282.68	77.78	18	70	135.41	70.53	13	35	97.33	48.31	9	32	207	23.5	6.7
P04908	Histone H2A type 1-B/E OS=Homo sapiens GN=HIST1H2AB PE=1 SV=2 - [H2A1B_HUMAN]	90280000000	152500000000	6838000000	3504000000	2944.63	76.15	18	765	2902.61	80	18	833	558.98	58.46	8	174	241.92	58.46	7	73	130	14.1	11.05
P20671	Histone H2A type 1-D OS=Homo sapiens GN=HIST1H2AD PE=1 SV=2 - [H2A1D_HUMAN]	92610000000	152500000000	6838000000	3504000000	3508.06	76.15	18	882	3315.1	80	18	916	629.06	58.46	8	193	271.21	58.46	7	81	130	14.1	10.9
P10809	60 kDa heat shock protein, mitochondrial OS=Homo sapiens GN=HSPD1 PE=1 SV=2 - [CH60_HUMAN]	4290000000	4573000000	2332000000	2527000000	1754.42	79.93	51	347	2062.33	80.28	51	391	1151.59	77.14	49	253	1153.73	75.74	45	258	573	61	5.87
P05387	60S acidic ribosomal protein P2 OS=Homo sapiens GN=RPLP2 PE=1 SV=1 - [RLA2_HUMAN]	504000000	691700000	1628000000	1657000000	135.44	82.61	9	26	148.38	82.61	10	29	282.86	82.61	12	58	270.07	80.87	10	61	115	11.7	4.54
C9JZR7	Actin, cytoplasmic 1 (Fragment) OS=Homo sapiens GN=ACTB PE=1 SV=7 - [C9JZR7_HUMAN]	21800000000	20490000000	42990000000	38320000000	312.47	74.76	10	103	333.63	66.99	9	116	523.55	59.22	9	175	517.32	53.4	7	179	103	11.4	5.43
A6NLN1	Polypyrimidine tract binding protein 1, isoform CRA_b OS=Homo sapiens GN=PTBP1 PE=1 SV=4 - [A6NLN1_HUMAN]	4209000000	4328000000	2005000000	2363000000	1058.7	76.09	23	204	1049.53	63.38	23	209	869.72	78.56	26	191	750.6	64.52	24	168	527	56.5	9.38
P80723	Brain acid soluble protein 1 OS=Homo sapiens GN=BASP1 PE=1 SV=2 - [BASP1_HUMAN]	612800000	509700000	403400000	319900000	98.48	75.77	12	20	90.79	75.77	12	19	94.27	69.6	10	19	77.44	74.89	10	17	227	22.7	4.63
P32969	60S ribosomal protein L9 OS=Homo sapiens GN=RPL9 PE=1 SV=1 - [RL9_HUMAN]	407800000	538800000	664400000	640000000	127.67	64.58	11	31	126.39	64.06	10	30	204.2	63.02	16	56	73.72	43.75	11	29	192	21.8	9.95
P62701	40S ribosomal protein S4, X isoform OS=Homo sapiens GN=RPS4X PE=1 SV=2 - [RS4X_HUMAN]	269800000	299600000	2512000000	2204000000	97.48	53.61	18	32	113.28	48.29	16	37	417.94	80.61	29	123	372.78	74.14	25	108	263	29.6	10.15
Q9H0U4	Ras-related protein Rab-1B OS=Homo sapiens GN=RAB1B PE=1 SV=1 - [RAB1B_HUMAN]	950200000	1160000000	462100000	396700000	298.62	77.61	14	73	280.28	80.6	15	73	139.86	70.15	14	47	76.48	49.25	9	27	201	22.2	5.73
H7C0U8	Serrate RNA effector molecule homolog (Fragment) OS=Homo sapiens GN=SRRT PE=1 SV=1 - [H7C0U8_HUMAN]	3625000	0	41460000	40080000	4.95	27.27	1	1		0			51.32	76.62	5	14	51.16	45.45	3	14	77	9	5.4
D6RHH4	Receptor of-activated protein C kinase 1 OS=Homo sapiens GN=RACK1 PE=1 SV=1 - [D6RHH4_HUMAN]	470400000	414900000	2226000000	2048000000	48.38	26.61	7	15	43.25	33.91	8	13	190.74	63.09	13	55	185.26	80.26	14	54	233	25.9	9.14
Q6FI13	Histone H2A type 2-A OS=Homo sapiens GN=HIST2H2AA3 PE=1 SV=3 - [H2A2A_HUMAN]	92610000000	152500000000	6838000000	3504000000	3490.42	80	19	882	3331.78	80	18	917	631.64	58.46	8	194	266.15	36.15	6	79	130	14.1	10.9
O00422	Histone deacetylase complex subunit SAP18 OS=Homo sapiens GN=SAP18 PE=1 SV=1 - [SAP18_HUMAN]	245400000	308200000	291900000	284200000	112.82	68.63	11	31	86.31	72.55	13	27	106.79	79.74	17	37	61.84	46.41	15	22	153	17.5	9.35
Q09666	Neuroblast differentiation-associated protein AHNAK OS=Homo sapiens GN=AHNAK PE=1 SV=2 - [AHNK_HUMAN]	431800000	352300000	1305000000	1215000000	1447.62	54.18	157	416	1447.35	58.61	181	441	3185.03	76.71	316	1036	3537.41	75.45	312	1105	5890	628.7	6.15
M0QZM1	Heterogeneous nuclear ribonucleoprotein M (Fragment) OS=Homo sapiens GN=HNRNPM PE=1 SV=1 - [M0QZM1_HUMAN]	772500000	976300000	451100000	433200000	426.83	75.2	23	108	386.39	73.37	23	93	231.13	60.05	19	53	242.24	60.05	18	57	383	40	6.73
C9J406	MICOS complex subunit MIC60 OS=Homo sapiens GN=IMMT PE=1 SV=1 - [C9J406_HUMAN]	1264000000	1055000000	319800000	600100000	997.43	73.29	55	223	937.88	73.6	53	226	309.77	66.46	40	79	481.63	67.83	45	120	659	73.2	6.07
Q16891	MICOS complex subunit MIC60 OS=Homo sapiens GN=IMMT PE=1 SV=1 - [MIC60_HUMAN]	1264000000	1055000000	319800000	600100000	1205.65	76.78	60	265	1118.67	74.27	60	267	326.79	65.04	44	87	533.09	68.73	50	137	758	83.6	6.48
Q09028	Histone-binding protein RBBP4 OS=Homo sapiens GN=RBBP4 PE=1 SV=3 - [RBBP4_HUMAN]	1913000000	2176000000	209700000	225400000	275.65	54.82	15	55	353.38	77.41	21	68	44.41	16.94	8	17	47.34	18.35	9	18	425	47.6	4.89
P62244	40S ribosomal protein S15a OS=Homo sapiens GN=RPS15A PE=1 SV=2 - [RS15A_HUMAN]	131100000	124500000	815600000	827100000	34.56	38.46	6	12	35.61	46.92	6	12	177.16	76.92	14	45	99	56.15	10	33	130	14.8	10.13
G3V1A4	Cofilin 1 (Non-muscle), isoform CRA_a OS=Homo sapiens GN=CFL1 PE=1 SV=1 - [G3V1A4_HUMAN]	544200000	536700000	800000000	491600000	157.32	61.74	9	33	148.39	71.14	11	31	181.33	67.11	12	45	86.25	48.32	7	24	149	16.8	8.35
P61604	10 kDa heat shock protein, mitochondrial OS=Homo sapiens GN=HSPE1 PE=1 SV=2 - [CH10_HUMAN]	406400000	444400000	570800000	386000000	96.37	73.53	12	32	84.28	73.53	11	28	107.93	76.47	12	38	89.07	76.47	10	33	102	10.9	8.92
P26599	Polypyrimidine tract-binding protein 1 OS=Homo sapiens GN=PTBP1 PE=1 SV=1 - [PTBP1_HUMAN]	4209000000	4328000000	2005000000	2363000000	1098.06	70.62	23	209	1099.06	72.69	24	215	911.65	73.07	26	196	790.85	73.82	25	173	531	57.2	9.17
P37802	Transgelin-2 OS=Homo sapiens GN=TAGLN2 PE=1 SV=3 - [TAGL2_HUMAN]	109600000	121800000	397700000	402000000	61.55	60.3	11	18	56.41	59.8	11	19	151.61	75.88	15	49	129.61	56.28	13	43	199	22.4	8.25
P08708	40S ribosomal protein S17 OS=Homo sapiens GN=RPS17 PE=1 SV=2 - [RS17_HUMAN]	88720000	63540000	410600000	129600000	22.42	16.3	1	5	35.87	24.44	2	8	198.3	69.63	14	56	69.49	37.04	8	22	135	15.5	9.85
P62316	Small nuclear ribonucleoprotein Sm D2 OS=Homo sapiens GN=SNRPD2 PE=1 SV=1 - [SMD2_HUMAN]	532000000	594600000	1148000000	778200000	127.12	53.39	10	30	121.06	53.39	10	30	205.82	75.42	13	52	132.93	72.03	11	38	118	13.5	9.91
Q8IUE6	Histone H2A type 2-B OS=Homo sapiens GN=HIST2H2AB PE=1 SV=3 - [H2A2B_HUMAN]	18880000000	74660000000	2897000000	2384000000	813.4	75.38	16	192	705.27	72.31	14	204	101.13	57.69	5	29	37.02	34.62	3	15	130	14	10.89
P62820	Ras-related protein Rab-1A OS=Homo sapiens GN=RAB1A PE=1 SV=3 - [RAB1A_HUMAN]	950200000	1160000000	462100000	396700000	247.4	72.2	15	64	250.47	75.12	15	67	141.81	75.12	15	46	74.96	48.78	11	28	205	22.7	6.21
Q9Y3B7	39S ribosomal protein L11, mitochondrial OS=Homo sapiens GN=MRPL11 PE=1 SV=1 - [RM11_HUMAN]	191400000	230700000	72650000	66090000	84.5	68.23	14	25	86.89	68.23	14	26	76.12	69.79	15	25	81.66	58.85	12	26	192	20.7	9.91
P20700	Lamin-B1 OS=Homo sapiens GN=LMNB1 PE=1 SV=2 - [LMNB1_HUMAN]	4621000000	5112000000	148700000	135900000	1197.66	74.4	60	314	1344.4	74.74	59	353	105.12	37.88	23	33	103.53	35.84	24	35	586	66.4	5.16
P06576	ATP synthase subunit beta, mitochondrial OS=Homo sapiens GN=ATP5B PE=1 SV=3 - [ATPB_HUMAN]	12730000000	13420000000	2805000000	2709000000	1947.98	74.67	28	431	2042.81	73.53	27	438	1120.43	73.53	27	267	1085.22	74.67	28	262	529	56.5	5.4
P22626	Heterogeneous nuclear ribonucleoproteins A2/B1 OS=Homo sapiens GN=HNRNPA2B1 PE=1 SV=2 - [ROA2_HUMAN]	12590000000	12310000000	7588000000	6345000000	1562.92	74.5	39	332	1914.16	71.67	36	429	1190.01	69.41	30	293	1458.73	69.41	31	358	353	37.4	8.95
Q9UMS4	Pre-mRNA-processing factor 19 OS=Homo sapiens GN=PRPF19 PE=1 SV=1 - [PRP19_HUMAN]	1375000000	1275000000	950000000	882200000	429.47	65.28	21	88	424.6	63.89	23	88	387.55	57.14	20	83	383.52	60.12	22	86	504	55.1	6.61
Q04837	Single-stranded DNA-binding protein, mitochondrial OS=Homo sapiens GN=SSBP1 PE=1 SV=1 - [SSBP_HUMAN]	437500000	481000000	250300000	210600000	119.73	66.89	10	33	143.61	72.97	12	42	81.75	60.14	8	26	34.51	50	7	12	148	17.2	9.6
P27695	DNA-(apurinic or apyrimidinic site) lyase OS=Homo sapiens GN=APEX1 PE=1 SV=2 - [APEX1_HUMAN]	647300000	702500000	361300000	318500000	212.43	66.98	21	49	240.4	64.78	22	52	123.01	47.8	16	31	196.39	63.84	20	43	318	35.5	8.12
Q99623	Prohibitin-2 OS=Homo sapiens GN=PHB2 PE=1 SV=2 - [PHB2_HUMAN]	1371000000	1194000000	385100000	353100000	285.87	72.91	20	75	233.45	68.23	18	61	128.17	59.53	16	34	135.63	61.87	17	38	299	33.3	9.83
P48047	ATP synthase subunit O, mitochondrial OS=Homo sapiens GN=ATP5O PE=1 SV=1 - [ATPO_HUMAN]	3072000000	3503000000	778600000	655200000	283.38	71.83	18	69	301.87	72.77	20	73	180.56	70.89	15	47	123.04	61.03	13	34	213	23.3	9.96
P13693	Translationally-controlled tumor protein OS=Homo sapiens GN=TPT1 PE=1 SV=1 - [TCTP_HUMAN]	32210000	46580000	606400000	574700000	12.13	21.51	4	6	21.95	29.07	4	7	127.15	72.67	10	35	95.72	44.19	8	33	172	19.6	4.93
P52272	Heterogeneous nuclear ribonucleoprotein M OS=Homo sapiens GN=HNRNPM PE=1 SV=3 - [HNRPM_HUMAN]	3772000000	3767000000	1501000000	1534000000	1106.49	69.59	46	285	1095.98	71.51	48	277	535	60	39	135	564.59	59.18	37	147	730	77.5	8.7
P61254	60S ribosomal protein L26 OS=Homo sapiens GN=RPL26 PE=1 SV=1 - [RL26_HUMAN]	348000000	421800000	718100000	618300000	89.44	48.97	14	31	94.29	52.41	14	34	167.41	67.59	19	61	163.06	67.59	19	60	145	17.2	10.55
E9PN17	ATP synthase subunit g, mitochondrial OS=Homo sapiens GN=ATP5L PE=1 SV=1 - [E9PN17_HUMAN]	2184000000	1912000000	657600000	521700000	110.87	64.47	5	27	105.65	64.47	5	27	87.85	72.37	6	23	84.05	72.37	6	22	76	8.4	10.29
K7EM56	40S ribosomal protein S15 OS=Homo sapiens GN=RPS15 PE=1 SV=2 - [K7EM56_HUMAN]	33110000	47430000	295100000	278400000	11.58	22.32	2	4	8.95	22.32	2	6	85.91	72.32	8	28	54.19	30.36	6	19	112	13	10.89
P08133	Annexin A6 OS=Homo sapiens GN=ANXA6 PE=1 SV=3 - [ANXA6_HUMAN]	86900000	80790000	1349000000	1447000000	71.6	24.22	12	19	63	28.97	14	17	812.79	69.84	52	220	811.48	72.07	54	217	673	75.8	5.6
O43707	Alpha-actinin-4 OS=Homo sapiens GN=ACTN4 PE=1 SV=2 - [ACTN4_HUMAN]	92890000	78880000	715700000	704900000	87.02	24.15	17	24	101.95	31.39	23	30	769.27	65.75	60	196	875.9	70.58	64	227	911	104.8	5.44
P62805	Histone H4 OS=Homo sapiens GN=HIST1H4A PE=1 SV=2 - [H4_HUMAN]	31770000000	38140000000	3957000000	3055000000	986.34	62.14	18	284	897.45	71.84	19	264	378.94	59.22	13	118	332.36	59.22	13	106	103	11.4	11.36
B4DY09	Interleukin enhancer-binding factor 2 OS=Homo sapiens GN=ILF2 PE=1 SV=1 - [B4DY09_HUMAN]	1699000000	2087000000	1170000000	1141000000	789.69	66.76	22	165	610.97	59.38	21	130	455.41	63.64	22	118	459.14	63.35	21	122	352	38.9	4.94
Q9BYD1	39S ribosomal protein L13, mitochondrial OS=Homo sapiens GN=MRPL13 PE=1 SV=1 - [RM13_HUMAN]	269800000	302900000	96740000	73970000	99.66	66.29	11	28	99.2	71.35	11	30	70.86	66.85	10	21	33.83	53.37	8	13	178	20.7	9.16
Q15233	Non-POU domain-containing octamer-binding protein OS=Homo sapiens GN=NONO PE=1 SV=4 - [NONO_HUMAN]	2963000000	2712000000	1389000000	1416000000	526.91	71.34	34	165	511.63	61.15	32	156	311.23	54.14	28	95	330.43	53.08	30	100	471	54.2	8.95
P02533	Keratin, type I cytoskeletal 14 OS=Homo sapiens GN=KRT14 PE=1 SV=4 - [K1C14_HUMAN]	650000000	701100000	260800000	794500000	332.35	61.44	32	106	345.79	54.87	27	111	196.41	43.43	20	71	393.71	63.35	35	138	472	51.5	5.16
P26038	Moesin OS=Homo sapiens GN=MSN PE=1 SV=3 - [MOES_HUMAN]	2064000000	1950000000	1224000000	1272000000	442.89	56.33	46	135	475.93	60.83	50	145	430.18	63.78	48	134	443.57	57.02	47	140	577	67.8	6.4
Q12906	Interleukin enhancer-binding factor 3 OS=Homo sapiens GN=ILF3 PE=1 SV=3 - [ILF3_HUMAN]	1161000000	1013000000	634700000	750700000	706.69	69.46	48	181	642.37	61.86	40	169	436.03	52.57	34	118	566.23	53.91	37	157	894	95.3	8.76
P61106	Ras-related protein Rab-14 OS=Homo sapiens GN=RAB14 PE=1 SV=4 - [RAB14_HUMAN]	558200000	673700000	312600000	244600000	139.83	59.53	10	32	159.49	64.65	12	37	119.13	65.58	12	28	93.48	57.21	10	24	215	23.9	6.21
P60709	Actin, cytoplasmic 1 OS=Homo sapiens GN=ACTB PE=1 SV=1 - [ACTB_HUMAN]	44760000000	43260000000	84120000000	79470000000	1492.68	68.53	31	364	1508.29	65.07	30	362	2589.17	66.4	33	640	2570.79	63.47	28	650	375	41.7	5.48
Q99714	3-hydroxyacyl-CoA dehydrogenase type-2 OS=Homo sapiens GN=HSD17B10 PE=1 SV=3 - [HCD2_HUMAN]	194800000	200500000	162400000	143500000	105.43	57.85	9	22	101.84	54.41	9	22	123.55	58.24	10	27	105.85	62.45	10	25	261	26.9	7.78
E5RK69	Annexin OS=Homo sapiens GN=ANXA6 PE=1 SV=1 - [E5RK69_HUMAN]	86900000	80790000	1328000000	1447000000	61.7	28.26	9	16	44.88	27.61	9	11	570.82	68.26	33	153	547.36	70.43	33	145	460	51.7	6.05
Q9UNX3	60S ribosomal protein L26-like 1 OS=Homo sapiens GN=RPL26L1 PE=1 SV=1 - [RL26L_HUMAN]	348000000	421800000	659900000	602200000	65.07	46.21	12	25	76.03	48.97	12	29	137.46	64.83	16	51	131.26	63.45	15	48	145	17.2	10.55
Q13084	39S ribosomal protein L28, mitochondrial OS=Homo sapiens GN=MRPL28 PE=1 SV=4 - [RM28_HUMAN]	91080000	113500000	41700000	41610000	80.67	49.61	11	20	78.72	64.84	13	20	32.37	31.64	6	10	52.24	37.5	8	15	256	30.1	8.29
P04792	Heat shock protein beta-1 OS=Homo sapiens GN=HSPB1 PE=1 SV=2 - [HSPB1_HUMAN]	124000000	130500000	96200000	87070000	26.31	34.63	4	8	26.72	39.51	5	7	30.74	38.54	5	8	28.09	32.2	5	9	205	22.8	6.4
E5RI99	60S ribosomal protein L30 (Fragment) OS=Homo sapiens GN=RPL30 PE=1 SV=1 - [E5RI99_HUMAN]	192200000	207900000	437700000	418600000	40.59	53.51	8	13	36.7	59.65	8	13	68.89	64.91	8	19	68.72	70.18	9	22	114	12.6	9.55
Q9Y224	UPF0568 protein C14orf166 OS=Homo sapiens GN=C14orf166 PE=1 SV=1 - [CN166_HUMAN]	161000000	170600000	271800000	259500000	104.25	60.66	14	25	112.45	60.66	14	27	159.35	61.48	15	43	157.19	64.75	16	44	244	28.1	6.65
P04264	Keratin, type II cytoskeletal 1 OS=Homo sapiens GN=KRT1 PE=1 SV=6 - [K2C1_HUMAN]	1444000000	1641000000	942800000	2461000000	2133.76	61.18	53	501	2547.37	69.41	60	586	1461.3	63.35	52	367	2035.84	63.04	58	511	644	66	8.12
H0YML6	Maspardin (Fragment) OS=Homo sapiens GN=SPG21 PE=1 SV=1 - [H0YML6_HUMAN]	0	0	17040000	11870000		0							2.75	22.5	1	1	7.01	70	2	2	40	4.6	5.19
P23284	Peptidyl-prolyl cis-trans isomerase B OS=Homo sapiens GN=PPIB PE=1 SV=2 - [PPIB_HUMAN]	2210000000	2427000000	1535000000	1241000000	352.01	67.59	22	113	361.53	66.67	23	120	329.59	67.59	20	104	315.57	67.59	22	111	216	23.7	9.41
P82909	28S ribosomal protein S36, mitochondrial OS=Homo sapiens GN=MRPS36 PE=1 SV=2 - [RT36_HUMAN]	59640000	87280000	33800000	25300000	27.64	68.93	5	7	38.59	69.9	6	10	22.1	57.28	4	7	18.54	68.93	5	6	103	11.5	9.99
C9J9K3	40S ribosomal protein SA (Fragment) OS=Homo sapiens GN=RPSA PE=1 SV=7 - [C9J9K3_HUMAN]	503500000	469500000	5738000000	5214000000	76.62	38.26	8	20	74.69	46.59	10	21	438.7	56.06	15	107	417.78	69.32	19	100	264	29.5	5.25
P57053	Histone H2B type F-S OS=Homo sapiens GN=H2BFS PE=1 SV=2 - [H2BFS_HUMAN]	45630000000	53300000000	3864000000	3605000000	1130.26	63.49	18	412	1148.88	69.05	20	409	256.73	59.52	11	95	193.77	59.52	10	85	126	13.9	10.37
M0R2L9	40S ribosomal protein S19 (Fragment) OS=Homo sapiens GN=RPS19 PE=1 SV=1 - [M0R2L9_HUMAN]	100300000	123300000	1863000000	1675000000	21.25	57.75	5	8	22.59	57.75	5	9	120.1	69.01	8	37	133.47	69.01	8	44	71	8.2	8.88
P12236	ADP/ATP translocase 3 OS=Homo sapiens GN=SLC25A6 PE=1 SV=4 - [ADT3_HUMAN]	4897000000	5163000000	2506000000	2278000000	861.31	66.44	27	262	799.7	68.12	28	256	292.66	60.74	23	99	276.11	55.7	20	93	298	32.8	9.74
P04899	Guanine nucleotide-binding protein G(i) subunit alpha-2 OS=Homo sapiens GN=GNAI2 PE=1 SV=3 - [GNAI2_HUMAN]	1523000000	1560000000	733200000	679700000	397.24	62.25	20	108	376.68	52.39	17	111	139.23	37.18	11	38	155.21	52.39	15	41	355	40.4	5.54
P46777	60S ribosomal protein L5 OS=Homo sapiens GN=RPL5 PE=1 SV=3 - [RL5_HUMAN]	586300000	412700000	1847000000	1452000000	168.55	44.44	19	47	106.48	37.37	14	32	266.41	53.87	25	74	223.31	59.26	22	65	297	34.3	9.72
P61158	Actin-related protein 3 OS=Homo sapiens GN=ACTR3 PE=1 SV=3 - [ARP3_HUMAN]	605000000	762700000	1683000000	1630000000	167.19	40.67	15	43	214.44	54.55	20	54	476.52	68.42	24	122	500.44	68.66	25	133	418	47.3	5.88
Q8IXM3	39S ribosomal protein L41, mitochondrial OS=Homo sapiens GN=MRPL41 PE=1 SV=1 - [RM41_HUMAN]	128700000	145200000	48770000	41400000	60.37	68.61	8	16	48.03	68.61	8	14	34.9	64.96	6	11	21.19	40.88	5	9	137	15.4	9.57
H3BUX2	Cytochrome b5 type B OS=Homo sapiens GN=CYB5B PE=1 SV=1 - [H3BUX2_HUMAN]	237100000	271300000	40490000	34980000	111.51	63.57	7	23	90.71	60	6	18	41.21	60.71	6	9	20.18	22.14	2	5	140	15.7	6.1
S4R341	Nucleolar and coiled-body phosphoprotein 1 OS=Homo sapiens GN=NOLC1 PE=1 SV=1 - [S4R341_HUMAN]	229800000	166400000	346100000	320900000	90.24	68.49	4	22	89.82	68.49	4	22	86.15	67.12	3	23	81	68.49	4	24	73	8	5.26
P13010	X-ray repair cross-complementing protein 5 OS=Homo sapiens GN=XRCC5 PE=1 SV=3 - [XRCC5_HUMAN]	736700000	624600000	959500000	823300000	960.74	61.34	41	222	851.29	58.88	40	205	816.11	58.06	44	207	802.87	53.28	42	211	732	82.7	5.81
O14949	Cytochrome b-c1 complex subunit 8 OS=Homo sapiens GN=UQCRQ PE=1 SV=4 - [QCR8_HUMAN]	360200000	412700000	135200000	98760000	93.38	68.29	8	28	89.36	68.29	7	26	44.38	41.46	5	14	43.25	58.54	6	15	82	9.9	10.08
Q9P0J0	NADH dehydrogenase [ubiquinone] 1 alpha subcomplex subunit 13 OS=Homo sapiens GN=NDUFA13 PE=1 SV=3 - [NDUAD_HUMAN]	441200000	497200000	135800000	62930000	107.37	67.36	10	29	109.59	67.36	10	30	58.62	63.89	9	18	28.13	42.36	6	9	144	16.7	8.43
P09874	Poly [ADP-ribose] polymerase 1 OS=Homo sapiens GN=PARP1 PE=1 SV=4 - [PARP1_HUMAN]	5705000000	5242000000	473400000	394800000	3009.13	66.27	77	674	2786.57	61.24	73	654	404.99	41.81	42	112	401.97	42.8	45	117	1014	113	8.88
Q15019	Septin-2 OS=Homo sapiens GN=SEPT2 PE=1 SV=1 - [SEPT2_HUMAN]	439800000	463500000	1232000000	1114000000	156.11	59.83	20	37	139.27	44.6	14	35	302.41	65.1	19	69	282.91	58.73	17	66	361	41.5	6.6
O94905	Erlin-2 OS=Homo sapiens GN=ERLIN2 PE=1 SV=1 - [ERLN2_HUMAN]	2143000000	2232000000	826500000	767400000	340.9	67.55	29	87	339.32	62.24	25	88	202.56	59.29	18	58	211.51	58.11	18	56	339	37.8	5.62
Q8N257	Histone H2B type 3-B OS=Homo sapiens GN=HIST3H2BB PE=1 SV=3 - [H2B3B_HUMAN]	36110000000	43210000000	3246000000	2803000000	992.18	57.14	10	363	1017.45	67.46	12	366	222.28	57.14	9	81	162.55	51.59	8	70	126	13.9	10.32
P61247	40S ribosomal protein S3a OS=Homo sapiens GN=RPS3A PE=1 SV=2 - [RS3A_HUMAN]	263300000	263100000	1763000000	1669000000	111.53	44.32	15	31	123.93	41.29	13	32	390.42	62.12	26	121	406.35	60.98	26	126	264	29.9	9.73
O75489	NADH dehydrogenase [ubiquinone] iron-sulfur protein 3, mitochondrial OS=Homo sapiens GN=NDUFS3 PE=1 SV=1 - [NDUS3_HUMAN]	675800000	759300000	187600000	185300000	200.96	67.42	20	49	197.29	57.2	17	49	118.39	54.55	15	33	106.79	54.55	14	28	264	30.2	7.5
P46783	40S ribosomal protein S10 OS=Homo sapiens GN=RPS10 PE=1 SV=1 - [RS10_HUMAN]	322700000	375600000	1627000000	1256000000	164.72	58.18	10	43	122.06	49.09	9	34	444.94	67.27	18	128	360.98	55.15	14	104	165	18.9	10.15
P31942	Heterogeneous nuclear ribonucleoprotein H3 OS=Homo sapiens GN=HNRNPH3 PE=1 SV=2 - [HNRH3_HUMAN]	1159000000	943900000	621200000	514100000	153.12	64.74	16	45	142.37	59.54	14	39	135.54	51.45	13	40	112.57	39.31	10	34	346	36.9	6.87
P08779	Keratin, type I cytoskeletal 16 OS=Homo sapiens GN=KRT16 PE=1 SV=4 - [K1C16_HUMAN]	650000000	701100000	260800000	794500000	295.54	64.06	32	95	227.28	45.45	22	77	190.15	41.44	18	66	350.93	60.04	32	125	473	51.2	5.05
Q5TCI8	Prelamin-A/C OS=Homo sapiens GN=LMNA PE=1 SV=1 - [Q5TCI8_HUMAN]	4575000000	4552000000	104200000	110800000	896.08	66.8	44	228	953.14	66.8	44	239	87.41	31.98	16	25	74.87	28.92	14	21	491	55.7	7.02
P40937	Replication factor C subunit 5 OS=Homo sapiens GN=RFC5 PE=1 SV=1 - [RFC5_HUMAN]	225000000	212000000	47510000	40600000	90.52	47.35	13	22	92.72	57.06	13	23	19.05	22.94	7	7	16.21	17.06	6	7	340	38.5	7.2
P62857	40S ribosomal protein S28 OS=Homo sapiens GN=RPS28 PE=1 SV=1 - [RS28_HUMAN]	100900000	140000000	465300000	239500000	4.02	28.99	2	2	3.98	17.39	1	1	61.12	66.67	7	18	59.53	62.32	6	21	69	7.8	10.7
Q01518	Adenylyl cyclase-associated protein 1 OS=Homo sapiens GN=CAP1 PE=1 SV=5 - [CAP1_HUMAN]	1400000000	1264000000	1582000000	1548000000	385.26	61.26	27	95	385.76	61.26	29	95	455.23	65.68	34	114	449.62	66.32	34	115	475	51.9	8.06
H3BRU6	Poly(rC)-binding protein 2 (Fragment) OS=Homo sapiens GN=PCBP2 PE=1 SV=1 - [H3BRU6_HUMAN]	704500000	560600000	515300000	481500000	117.52	56.15	11	26	113.46	56.15	10	28	88.63	62.79	11	26	112.37	62.79	11	33	301	31.7	8.44
P16104	Histone H2AX OS=Homo sapiens GN=H2AFX PE=1 SV=2 - [H2AX_HUMAN]	57930000000	122900000000	4124000000	3304000000	1385.64	66.43	17	398	1386.84	63.64	14	469	197.91	52.45	6	68	79.87	36.36	4	32	143	15.1	10.74
P0C0S5	Histone H2A.Z OS=Homo sapiens GN=H2AFZ PE=1 SV=2 - [H2AZ_HUMAN]	51110000000	114900000000	4018000000	3338000000	1311.55	66.41	11	416	1309.2	60.16	9	472	141.42	53.91	6	54	82.74	53.91	5	33	128	13.5	10.58
Q9Y2Q5	Ragulator complex protein LAMTOR2 OS=Homo sapiens GN=LAMTOR2 PE=1 SV=1 - [LTOR2_HUMAN]	115700000	77530000	24000000	6017000	79.49	66.4	4	15	58.5	66.4	4	11	38.7	66.4	4	10	9.69	24	2	4	125	13.5	5.4
Q9UJZ1	Stomatin-like protein 2, mitochondrial OS=Homo sapiens GN=STOML2 PE=1 SV=1 - [STML2_HUMAN]	995500000	971600000	213200000	196000000	309.66	64.61	18	67	272.68	65.73	17	60	134.23	46.63	11	36	142.97	60.39	14	37	356	38.5	7.39
P04843	Dolichyl-diphosphooligosaccharide--protein glycosyltransferase subunit 1 OS=Homo sapiens GN=RPN1 PE=1 SV=1 - [RPN1_HUMAN]	2707000000	2695000000	630500000	641200000	884.76	63.59	34	197	926.49	66.23	35	211	379.69	61.12	28	89	344.11	60.13	28	79	607	68.5	6.38
P61978	Heterogeneous nuclear ribonucleoprotein K OS=Homo sapiens GN=HNRNPK PE=1 SV=1 - [HNRPK_HUMAN]	3901000000	4212000000	3626000000	3549000000	1046.52	61.34	27	253	1102.31	61.34	28	267	1039.02	65.66	30	270	972.71	58.75	28	261	463	50.9	5.54
P07355	Annexin A2 OS=Homo sapiens GN=ANXA2 PE=1 SV=2 - [ANXA2_HUMAN]	310700000	305100000	1296000000	1153000000	144.3	46.31	15	34	177.04	59	18	42	382.47	66.08	30	95	398.61	64.01	29	102	339	38.6	7.75
P59998	Actin-related protein 2/3 complex subunit 4 OS=Homo sapiens GN=ARPC4 PE=1 SV=3 - [ARPC4_HUMAN]	662100000	723100000	1998000000	1694000000	90.64	61.9	11	27	79.2	54.76	9	23	177.22	58.93	13	54	115.67	39.29	10	47	168	19.7	8.43
Q9GZT3	SRA stem-loop-interacting RNA-binding protein, mitochondrial OS=Homo sapiens GN=SLIRP PE=1 SV=1 - [SLIRP_HUMAN]	254000000	278400000	244800000	196200000	54.05	66.06	6	14	56.2	66.06	6	15	71.9	66.06	10	19	58.98	66.06	7	17	109	12.3	10.24
A0A0A0MS41	Sideroflexin OS=Homo sapiens GN=SFXN3 PE=1 SV=1 - [A0A0A0MS41_HUMAN]	728900000	607500000	269500000	252800000	230.33	66.04	19	59	216.22	66.04	19	57	109.43	45.48	13	26	104.32	44.24	11	29	321	35.5	9.1
P27635	60S ribosomal protein L10 OS=Homo sapiens GN=RPL10 PE=1 SV=4 - [RL10_HUMAN]	417800000	442600000	801800000	770700000	82.7	37.85	12	28	80.59	36.45	11	30	223.81	60.75	18	78	170.74	48.13	16	64	214	24.6	10.08
H0YCG1	Splicing factor 3B subunit 2 (Fragment) OS=Homo sapiens GN=SF3B2 PE=1 SV=1 - [H0YCG1_HUMAN]	533000000	528000000	790200000	785100000	188.41	43.93	14	48	197.12	41.86	17	53	261.71	51.16	19	69	217.39	64.34	21	58	387	42.4	5.59
H0YEF3	Ribonuclease H2 subunit C (Fragment) OS=Homo sapiens GN=RNASEH2C PE=1 SV=1 - [H0YEF3_HUMAN]	58730000	67720000	138600000	107300000	17.58	27.22	4	6	14.35	27.22	4	5	52.27	65.82	8	18	25.58	42.41	5	12	158	17.2	5.38
P02545	Prelamin-A/C OS=Homo sapiens GN=LMNA PE=1 SV=1 - [LMNA_HUMAN]	4619000000	4645000000	121800000	124900000	1209.99	64.76	58	311	1287.89	65.81	59	330	140.72	40.21	24	40	111.18	37.95	22	34	664	74.1	7.02
P11142	Heat shock cognate 71 kDa protein OS=Homo sapiens GN=HSPA8 PE=1 SV=1 - [HSP7C_HUMAN]	3715000000	3926000000	2859000000	2955000000	879.59	63.62	39	214	857.63	65.79	40	210	804.53	61.15	37	198	850.67	63.62	39	214	646	70.9	5.52
P22087	rRNA 2'-O-methyltransferase fibrillarin OS=Homo sapiens GN=FBL PE=1 SV=2 - [FBRL_HUMAN]	1377000000	1438000000	556000000	477000000	317.73	64.17	19	71	290.92	61.99	19	65	167.88	50.78	19	42	146.7	57.01	16	39	321	33.8	10.18
A0A0B4J1Z1	Serine/arginine-rich-splicing factor 7 OS=Homo sapiens GN=SRSF7 PE=1 SV=1 - [A0A0B4J1Z1_HUMAN]	1368000000	1705000000	2388000000	1715000000	145.73	59.12	10	42	133.09	59.12	10	40	196.64	61.31	11	59	194.13	61.31	11	59	137	15.8	9.8
Q9Y221	60S ribosome subunit biogenesis protein NIP7 homolog OS=Homo sapiens GN=NIP7 PE=1 SV=1 - [NIP7_HUMAN]	66680000	57020000	16380000	4667000	39.8	65.56	7	10	37.47	43.89	5	9	10.07	18.33	2	3	6.2	7.78	1	2	180	20.4	8.51
Q6P452	Annexin OS=Homo sapiens GN=ANXA4 PE=1 SV=1 - [Q6P452_HUMAN]	32460000	5550000	491900000	440100000	9.54	9.03	2	3	11.65	18.06	3	3	175	62.54	22	48	180.03	64.21	23	53	299	33.5	5.86
E7EPW2	28S ribosomal protein S25, mitochondrial OS=Homo sapiens GN=MRPS25 PE=1 SV=1 - [E7EPW2_HUMAN]	30770000	42500000	4541000	4288000	39.84	65.45	5	10	29.27	61.82	5	9	9.63	15.45	2	3	2.45	11.82	1	1	110	12.9	9.74
A0A0C4DGS1	Dolichyl-diphosphooligosaccharide--protein glycosyltransferase 48 kDa subunit OS=Homo sapiens GN=DDOST PE=1 SV=1 - [A0A0C4DGS1_HUMAN]	1249000000	1893000000	502000000	512400000	407.18	62.19	19	101	377.35	65.38	20	88	169.35	55.58	16	47	187.46	58.77	17	46	439	48.8	5.69
C9JFR7	Cytochrome c (Fragment) OS=Homo sapiens GN=CYCS PE=1 SV=1 - [C9JFR7_HUMAN]	69590000	89280000	155200000	127700000	29.64	41.58	6	9	25.6	41.58	6	9	74.56	65.35	9	26	52.63	48.51	7	17	101	11.3	9.66
P18124	60S ribosomal protein L7 OS=Homo sapiens GN=RPL7 PE=1 SV=1 - [RL7_HUMAN]	835000000	940300000	1522000000	1563000000	138.8	47.98	18	45	150.01	55.24	18	46	212.18	54.44	21	66	232.33	61.69	21	71	248	29.2	10.65
Q6IAA8	Ragulator complex protein LAMTOR1 OS=Homo sapiens GN=LAMTOR1 PE=1 SV=2 - [LTOR1_HUMAN]	173800000	212400000	175600000	95850000	99.85	50.31	7	22	87.24	50.31	7	19	96.36	65.22	8	25	55.78	31.06	5	16	161	17.7	5.15
Q9BRP8	Partner of Y14 and mago OS=Homo sapiens GN=PYM1 PE=1 SV=1 - [PYM1_HUMAN]	16460000	18960000	171600000	166100000	12.22	16.67	2	3	11.29	23.04	3	3	77.76	65.2	10	19	82.4	61.27	9	20	204	22.6	9.45
P62269	40S ribosomal protein S18 OS=Homo sapiens GN=RPS18 PE=1 SV=3 - [RS18_HUMAN]	26650000	28970000	1604000000	1340000000	9.58	19.08	3	3	14.24	24.34	5	5	213.09	65.13	22	79	195.79	65.13	22	75	152	17.7	10.99
J3QQT6	Ubiquitin carboxyl-terminal hydrolase 14 (Fragment) OS=Homo sapiens GN=USP14 PE=1 SV=1 - [J3QQT6_HUMAN]	0	0	20080000	0									3.73	65	1	1					20	2.2	11.17
P25705	ATP synthase subunit alpha, mitochondrial OS=Homo sapiens GN=ATP5A1 PE=1 SV=1 - [ATPA_HUMAN]	10570000000	11080000000	2777000000	2803000000	2204.74	64.92	38	505	2144.84	63.11	37	495	1028.66	60.94	34	253	964.82	62.93	35	241	553	59.7	9.13
Q03252	Lamin-B2 OS=Homo sapiens GN=LMNB2 PE=1 SV=4 - [LMNB2_HUMAN]	2702000000	2712000000	64080000	76250000	541.26	63.39	51	167	552.55	64.35	51	172	27.31	14.35	10	11	22.08	14.03	10	12	620	69.9	5.59
Q9Y277	Voltage-dependent anion-selective channel protein 3 OS=Homo sapiens GN=VDAC3 PE=1 SV=1 - [VDAC3_HUMAN]	1746000000	2294000000	686000000	730700000	472.07	55.83	16	108	491.7	57.24	16	115	214.82	46.64	11	51	206.27	52.65	12	52	283	30.6	8.66
P41218	Myeloid cell nuclear differentiation antigen OS=Homo sapiens GN=MNDA PE=1 SV=1 - [MNDA_HUMAN]	3136000000	2486000000	258500000	311100000	429.39	62.65	26	116	449.25	62.16	25	126	93.94	29.73	13	29	86.66	40.05	13	24	407	45.8	9.76
Q14980	Nuclear mitotic apparatus protein 1 OS=Homo sapiens GN=NUMA1 PE=1 SV=2 - [NUMA1_HUMAN]	387500000	320700000	40580000	37230000	2437.55	59.01	128	554	2318.42	62.27	135	565	197.44	27.75	49	65	206.89	26.9	47	70	2115	238.1	5.78
O15372	Eukaryotic translation initiation factor 3 subunit H OS=Homo sapiens GN=EIF3H PE=1 SV=1 - [EIF3H_HUMAN]	0	0	523400000	475900000		0				0			147.4	45.74	16	37	181.29	64.49	18	49	352	39.9	6.54
Q9BUT9	Protein FAM195A OS=Homo sapiens GN=FAM195A PE=1 SV=2 - [F195A_HUMAN]	0	0	27950000	22960000		0			2.3	6.88	1	1	35.42	57.5	6	8	34.96	34.38	4	8	160	17.8	9.41
O43809	Cleavage and polyadenylation specificity factor subunit 5 OS=Homo sapiens GN=NUDT21 PE=1 SV=1 - [CPSF5_HUMAN]	286800000	315300000	113700000	125200000	100.18	64.32	14	26	115.6	64.32	15	29	64.28	41.41	11	19	64.3	48.46	12	18	227	26.2	8.82
Q13242	Serine/arginine-rich splicing factor 9 OS=Homo sapiens GN=SRSF9 PE=1 SV=1 - [SRSF9_HUMAN]	517900000	627700000	1610000000	1302000000	99.58	40.27	14	32	99.05	40.27	13	32	165.71	64.25	19	57	157.83	59.28	15	54	221	25.5	8.65
Q9Y6N5	Sulfide:quinone oxidoreductase, mitochondrial OS=Homo sapiens GN=SQRDL PE=1 SV=1 - [SQRD_HUMAN]	1539000000	2917000000	258700000	227000000	245.53	46.67	21	60	283.85	62.44	24	68	122.2	34.89	16	30	110.95	38.22	17	28	450	49.9	9.11
P62987	Ubiquitin-60S ribosomal protein L40 OS=Homo sapiens GN=UBA52 PE=1 SV=2 - [RL40_HUMAN]	20780000000	23650000000	1415000000	1286000000	1084.1	56.25	13	292	1046.26	56.25	13	293	647.95	56.25	12	188	598.59	62.5	11	187	128	14.7	9.83
P62899	60S ribosomal protein L31 OS=Homo sapiens GN=RPL31 PE=1 SV=1 - [RL31_HUMAN]	414600000	482400000	1106000000	885700000	61.71	52.8	8	19	61.98	52.8	9	19	97.58	57.6	13	30	78.87	63.2	12	30	125	14.5	10.54
P52907	F-actin-capping protein subunit alpha-1 OS=Homo sapiens GN=CAPZA1 PE=1 SV=3 - [CAZA1_HUMAN]	398200000	309100000	913400000	843700000	61.2	28.67	6	17	67.66	40.56	8	18	179.8	62.24	14	44	193.52	61.89	14	47	286	32.9	5.69
Q6MZZ4	ETS-related transcription factor Elf-1 OS=Homo sapiens GN=DKFZp686H0575 PE=1 SV=1 - [Q6MZZ4_HUMAN]	226300000	221400000	19290000	15860000	155.91	58.73	13	36	137.07	52.35	14	35	18.3	21.33	4	4	9.68	11.91	3	3	361	39	8.5
H0YEM1	Poly(U)-binding-splicing factor PUF60 (Fragment) OS=Homo sapiens GN=PUF60 PE=1 SV=1 - [H0YEM1_HUMAN]	560700000	642700000	639400000	637300000	111.53	43.75	10	26	126.55	46.43	10	27	191.6	63.99	13	44	171.47	44.64	10	38	336	35.8	8.31
Q9UH99	SUN domain-containing protein 2 OS=Homo sapiens GN=SUN2 PE=1 SV=3 - [SUN2_HUMAN]	286600000	276100000	20350000	14310000	590.43	61.23	32	121	575.94	57.04	29	123	38.84	14.5	7	10	26.74	8.65	4	7	717	80.3	6.73
P14866	Heterogeneous nuclear ribonucleoprotein L OS=Homo sapiens GN=HNRNPL PE=1 SV=2 - [HNRPL_HUMAN]	2679000000	2803000000	1345000000	1287000000	587.51	50.42	23	109	642.28	57.05	27	119	413.83	39.73	20	84	421.11	42.44	21	83	589	64.1	8.22
Q96DI7	U5 small nuclear ribonucleoprotein 40 kDa protein OS=Homo sapiens GN=SNRNP40 PE=1 SV=1 - [SNR40_HUMAN]	396100000	316100000	221100000	203400000	188.33	57.98	16	35	172.41	53.5	17	33	167.57	44.26	12	27	172.26	59.94	16	30	357	39.3	8.1
M0R210	40S ribosomal protein S16 OS=Homo sapiens GN=RPS16 PE=1 SV=1 - [M0R210_HUMAN]	85030000	104800000	1363000000	1097000000	37.92	48.06	7	13	35.25	47.29	7	11	173.58	57.36	14	54	170.38	62.79	15	60	129	14.4	10.23
Q14019	Coactosin-like protein OS=Homo sapiens GN=COTL1 PE=1 SV=3 - [COTL1_HUMAN]	0	6004000	63940000	66620000		0			1.78	4.23	1	1	24.64	63.38	9	12	13.4	20.42	4	7	142	15.9	5.67
C9JEH7	40S ribosomal protein S4, Y isoform 1 (Fragment) OS=Homo sapiens GN=RPS4Y1 PE=1 SV=1 - [C9JEH7_HUMAN]	229500000	227500000	1971000000	1647000000	56.15	25.19	8	16	62.61	17.94	7	18	204.55	56.11	21	64	183.49	57.63	18	54	262	29.4	10.24
P62280	40S ribosomal protein S11 OS=Homo sapiens GN=RPS11 PE=1 SV=3 - [RS11_HUMAN]	251900000	275900000	1096000000	1153000000	44.94	39.24	9	19	49.15	50.63	11	19	147.59	63.29	19	59	113.88	46.84	15	46	158	18.4	10.3
O75533	Splicing factor 3B subunit 1 OS=Homo sapiens GN=SF3B1 PE=1 SV=3 - [SF3B1_HUMAN]	619700000	572300000	1077000000	969300000	862.35	51.69	57	201	824.92	50	55	204	869.28	58.59	66	213	797.96	55.44	64	206	1304	145.7	7.09
O14548	Cytochrome c oxidase subunit 7A-related protein, mitochondrial OS=Homo sapiens GN=COX7A2L PE=1 SV=2 - [COX7R_HUMAN]	50170000	46820000	17120000	13570000	16.44	63.16	5	5	7.59	26.32	3	3	7.59	26.32	3	3	7.43	26.32	3	4	114	12.6	9.42
Q13813	Spectrin alpha chain, non-erythrocytic 1 OS=Homo sapiens GN=SPTAN1 PE=1 SV=3 - [SPTN1_HUMAN]	149400000	123100000	118900000	121600000	1124.86	49.8	112	293	990.23	46.28	106	278	704.9	44.94	113	235	779.86	53.16	129	248	2472	284.4	5.35
O60493	Sorting nexin-3 OS=Homo sapiens GN=SNX3 PE=1 SV=3 - [SNX3_HUMAN]	103800000	120900000	78830000	64340000	41.14	51.85	6	12	45.37	56.17	8	14	42.74	62.35	9	15	35.4	28.4	6	13	162	18.8	8.66
Q15149	Plectin OS=Homo sapiens GN=PLEC PE=1 SV=3 - [PLEC_HUMAN]	138800000	125600000	479400000	560600000	974.56	39.2	151	298	1074.01	36.34	148	334	2402.29	58.22	299	766	2519.52	58.6	296	802	4684	531.5	5.96
Q9NS69	Mitochondrial import receptor subunit TOM22 homolog OS=Homo sapiens GN=TOMM22 PE=1 SV=3 - [TOM22_HUMAN]	182600000	202700000	60290000	46910000	88.78	62.68	6	21	105.19	45.07	5	25	60.64	62.68	6	17	29.59	33.8	4	12	142	15.5	4.34
K7EIN2	Protein syndesmos (Fragment) OS=Homo sapiens GN=NUDT16L1 PE=1 SV=1 - [K7EIN2_HUMAN]	101300000	121300000	37800000	34530000	85.53	59.09	10	22	89.1	59.09	11	23	53.42	44.95	8	16	45.78	47.98	8	16	198	21.9	8.92
B1ANR0	Polyadenylate-binding protein OS=Homo sapiens GN=PABPC4 PE=1 SV=1 - [B1ANR0_HUMAN]	127400000	129900000	1218000000	1214000000	36.65	10.08	6	10	43.76	18.37	9	12	527.61	60.33	33	123	484.25	54.96	33	119	615	67.9	9.45
J3QT28	Mitotic checkpoint protein BUB3 (Fragment) OS=Homo sapiens GN=BUB3 PE=1 SV=1 - [J3QT28_HUMAN]	747300000	871700000	748700000	678300000	129.22	47.48	15	35	133.1	57.91	14	36	146.04	55.4	12	43	126.34	44.6	11	36	278	31.7	8.16
P61224	Ras-related protein Rap-1b OS=Homo sapiens GN=RAP1B PE=1 SV=1 - [RAP1B_HUMAN]	1577000000	1521000000	328100000	289900000	192.43	61.41	12	54	176.59	49.46	10	53	72.21	41.3	8	23	42.63	33.7	6	15	184	20.8	5.78
Q9UL26	Ras-related protein Rab-22A OS=Homo sapiens GN=RAB22A PE=1 SV=2 - [RB22A_HUMAN]	43140000	55680000	14270000	17590000	28.77	34.54	6	8	34.58	49.48	7	8	6.36	16.49	2	2	5.99	5.67	1	2	194	21.8	8.15
P56385	ATP synthase subunit e, mitochondrial OS=Homo sapiens GN=ATP5I PE=1 SV=2 - [ATP5I_HUMAN]	598100000	507500000	198000000	162800000	57.74	62.32	4	18	46.35	62.32	4	15	32.1	62.32	4	12	17.23	42.03	3	8	69	7.9	9.35
P15880	40S ribosomal protein S2 OS=Homo sapiens GN=RPS2 PE=1 SV=2 - [RS2_HUMAN]	233700000	238600000	2467000000	2211000000	42.11	23.55	7	14	43.34	25.6	8	16	233.51	53.58	17	79	246.65	60.07	18	82	293	31.3	10.24
P07910	Heterogeneous nuclear ribonucleoproteins C1/C2 OS=Homo sapiens GN=HNRNPC PE=1 SV=4 - [HNRPC_HUMAN]	12500000000	12520000000	5410000000	5066000000	622.65	57.84	25	165	580.42	61.11	24	152	398.58	50.98	20	115	364.53	50	19	106	306	33.6	5.08
I3L2L5	Mapk-regulated corepressor-interacting protein 1 OS=Homo sapiens GN=FAM195B PE=1 SV=1 - [I3L2L5_HUMAN]	0	0	11220000	17120000		0				0			13.57	41.3	3	4	24.47	61.96	6	8	92	10.5	9.41
P05198	Eukaryotic translation initiation factor 2 subunit 1 OS=Homo sapiens GN=EIF2S1 PE=1 SV=3 - [IF2A_HUMAN]	142600000	141400000	431800000	503100000	20.88	20.32	7	8	15.34	11.11	4	6	103.66	57.46	17	33	131.04	55.56	17	39	315	36.1	5.08
F8W6I7	Heterogeneous nuclear ribonucleoprotein A1 OS=Homo sapiens GN=HNRNPA1 PE=1 SV=2 - [F8W6I7_HUMAN]	8261000000	8094000000	4114000000	3963000000	1242.73	61.89	24	269	1360.85	61.24	25	312	945.91	61.24	24	223	1078.24	61.24	25	258	307	33.1	9.13
P14854	Cytochrome c oxidase subunit 6B1 OS=Homo sapiens GN=COX6B1 PE=1 SV=2 - [CX6B1_HUMAN]	218500000	239900000	71310000	72840000	24.3	40.7	5	11	34.48	61.63	6	14	10.44	40.7	5	6	13.12	26.74	4	7	86	10.2	7.05
E7EQR4	Ezrin OS=Homo sapiens GN=EZR PE=1 SV=3 - [E7EQR4_HUMAN]	2064000000	1950000000	1079000000	1272000000	284.63	53.41	34	90	303.44	56.31	39	94	266.26	56.14	38	91	285.83	54.95	40	94	586	69.3	6.16
P51148	Ras-related protein Rab-5C OS=Homo sapiens GN=RAB5C PE=1 SV=2 - [RAB5C_HUMAN]	805000000	851800000	178900000	137000000	132.35	61.57	10	33	125.74	55.09	9	30	103.23	61.57	10	29	93.15	50.46	9	30	216	23.5	8.41
E9PK06	Elongation factor 1-delta (Fragment) OS=Homo sapiens GN=EEF1D PE=1 SV=7 - [E9PK06_HUMAN]	44740000	73460000	286600000	253700000	10.24	24.29	3	5	8.91	18.57	3	4	48.69	61.43	9	19	41.56	50	6	18	140	15.3	5.57
O75368	SH3 domain-binding glutamic acid-rich-like protein OS=Homo sapiens GN=SH3BGRL PE=1 SV=1 - [SH3L1_HUMAN]	0	0	23080000	14530000		0				0			17.09	47.37	4	6	14.42	60.53	5	5	114	12.8	5.25
P39019	40S ribosomal protein S19 OS=Homo sapiens GN=RPS19 PE=1 SV=2 - [RS19_HUMAN]	142600000	190600000	2438000000	2005000000	38.47	42.07	8	14	34.22	42.07	8	13	194.01	61.38	15	62	197.67	61.38	15	67	145	16.1	10.32
P46781	40S ribosomal protein S9 OS=Homo sapiens GN=RPS9 PE=1 SV=3 - [RS9_HUMAN]	250100000	284400000	1751000000	1419000000	76.83	57.22	16	29	68.54	53.09	16	28	278.1	61.34	24	106	254.05	61.34	24	102	194	22.6	10.65
P46779	60S ribosomal protein L28 OS=Homo sapiens GN=RPL28 PE=1 SV=3 - [RL28_HUMAN]	177300000	219300000	498400000	453500000	44.19	38.69	8	16	31.14	33.58	7	11	94.88	61.31	17	34	73.43	57.66	14	29	137	15.7	12.02
Q15286	Ras-related protein Rab-35 OS=Homo sapiens GN=RAB35 PE=1 SV=1 - [RAB35_HUMAN]	736900000	938900000	396100000	327700000	123.14	61.19	12	39	111.56	61.19	13	35	59.2	51.74	12	24	56.62	40.8	9	22	201	23	8.29
Q9P032	NADH dehydrogenase [ubiquinone] 1 alpha subcomplex assembly factor 4 OS=Homo sapiens GN=NDUFAF4 PE=1 SV=1 - [NDUF4_HUMAN]	98480000	115300000	22520000	25430000	54.68	61.14	12	19	56.54	52.57	11	18	15.91	22.86	4	6	7.71	18.86	4	5	175	20.3	8.82
O95182	NADH dehydrogenase [ubiquinone] 1 alpha subcomplex subunit 7 OS=Homo sapiens GN=NDUFA7 PE=1 SV=3 - [NDUA7_HUMAN]	132700000	161900000	29440000	35610000	82.02	61.06	11	22	74.59	61.06	10	18	30.73	55.75	6	10	34.72	46.9	6	8	113	12.5	10.18
Q9Y333	U6 snRNA-associated Sm-like protein LSm2 OS=Homo sapiens GN=LSM2 PE=1 SV=1 - [LSM2_HUMAN]	83270000	71500000	110800000	38700000	30.57	44.21	3	7	30.86	48.42	4	8	51.62	61.05	5	13	44.39	52.63	4	11	95	10.8	6.52
Q9Y3D9	28S ribosomal protein S23, mitochondrial OS=Homo sapiens GN=MRPS23 PE=1 SV=2 - [RT23_HUMAN]	120900000	157100000	142400000	45180000	37.87	55.79	8	10	59.06	61.05	12	15	21.34	29.47	5	7	17.2	32.63	5	7	190	21.8	8.9
B2R5W2	Heterogeneous nuclear ribonucleoproteins C1/C2 OS=Homo sapiens GN=HNRNPC PE=1 SV=1 - [B2R5W2_HUMAN]	12500000000	12520000000	5410000000	5066000000	636.23	56.55	26	169	581.23	60	24	154	407.29	49.31	20	117	379.19	48.28	19	111	290	31.9	5.24
Q5XKP0	MICOS complex subunit MIC13 OS=Homo sapiens GN=MIC13 PE=1 SV=1 - [MIC13_HUMAN]	196700000	186600000	47200000	96510000	41.22	55.08	5	13	46.29	61.02	6	16	10.16	33.05	4	6	0	10.17	2	3	118	13.1	9.42
P23258	Tubulin gamma-1 chain OS=Homo sapiens GN=TUBG1 PE=1 SV=2 - [TBG1_HUMAN]	35210000	56970000	105800000	103100000	26.95	23.06	6	6	45.66	27.72	8	10	97.47	45.23	14	21	124.46	54.99	16	28	451	51.1	6.14
P18077	60S ribosomal protein L35a OS=Homo sapiens GN=RPL35A PE=1 SV=2 - [RL35A_HUMAN]	61170000	87010000	381700000	302100000	9.3	22.73	3	5	14.6	35.45	5	6	68.09	53.64	15	25	50.92	57.27	12	21	110	12.5	11.06
P42704	Leucine-rich PPR motif-containing protein, mitochondrial OS=Homo sapiens GN=LRPPRC PE=1 SV=3 - [LPPRC_HUMAN]	812500000	694400000	710100000	657400000	1383.71	54.81	81	341	1343.99	56.31	82	348	812.75	54.45	78	216	779.87	53.16	74	214	1394	157.8	6.13
P12270	Nucleoprotein TPR OS=Homo sapiens GN=TPR PE=1 SV=3 - [TPR_HUMAN]	432300000	290800000	527800000	609800000	1413.31	51.63	121	364	1284.05	48.37	112	348	1185.58	50.78	134	358	1319.83	54.55	140	375	2363	267.1	5.02
Q08211	ATP-dependent RNA helicase A OS=Homo sapiens GN=DHX9 PE=1 SV=4 - [DHX9_HUMAN]	2912000000	2771000000	1645000000	1431000000	1834.54	55.12	66	447	1749.31	52.13	65	448	930.45	52.91	60	250	864.02	47.8	57	240	1270	140.9	6.84
A0A087X1G1	NADH dehydrogenase [ubiquinone] 1 alpha subcomplex subunit 5 OS=Homo sapiens GN=NDUFA5 PE=1 SV=1 - [A0A087X1G1_HUMAN]	24300000	31160000	48940000	33900000	23.42	44.55	4	5	26.81	44.55	4	6	25.57	34.65	4	8	21.96	33.66	3	9	101	12	6.14
P61019	Ras-related protein Rab-2A OS=Homo sapiens GN=RAB2A PE=1 SV=1 - [RAB2A_HUMAN]	375400000	382400000	178500000	130800000	214.05	55.19	12	50	234.79	55.19	12	58	109.74	55.66	11	28	60.39	47.64	10	18	212	23.5	6.54
P22695	Cytochrome b-c1 complex subunit 2, mitochondrial OS=Homo sapiens GN=UQCRC2 PE=1 SV=3 - [QCR2_HUMAN]	2361000000	2335000000	581300000	572900000	443.18	59.38	21	91	437.41	58.28	21	86	214.16	41.94	16	44	228.91	51.43	17	49	453	48.4	8.63
Q99459	Cell division cycle 5-like protein OS=Homo sapiens GN=CDC5L PE=1 SV=2 - [CDC5L_HUMAN]	254100000	231600000	188000000	256700000	320.62	49.63	30	78	315.74	49.63	30	81	271.57	47.26	27	67	405.43	55.24	39	102	802	92.2	8.18
E9PLL6	60S ribosomal protein L27a OS=Homo sapiens GN=RPL27A PE=1 SV=1 - [E9PLL6_HUMAN]	409600000	445100000	647700000	510700000	50.82	31.48	4	14	59.74	38.89	6	18	75.08	58.33	8	24	65.48	52.78	6	21	108	12.2	11.46
P13645	Keratin, type I cytoskeletal 10 OS=Homo sapiens GN=KRT10 PE=1 SV=6 - [K1C10_HUMAN]	1049000000	1129000000	483100000	1191000000	1408.7	56.51	44	361	1507.23	57.36	44	406	855.83	49.83	40	260	1030.75	52.57	41	312	584	58.8	5.21
P05114	Non-histone chromosomal protein HMG-14 OS=Homo sapiens GN=HMGN1 PE=1 SV=3 - [HMGN1_HUMAN]	414700000	594100000	15440000	8341000	64.45	60	8	17	60.13	60	7	16	3.62	21	2	2	3.38	13	1	1	100	10.7	9.6
K7EJ58	DNA repair protein RAD51 homolog 4 (Fragment) OS=Homo sapiens GN=RAD51D PE=4 SV=7 - [K7EJ58_HUMAN]	0	0	8345000	12730000		0				0			2.86	60	1	1	1.74	60	1	1	25	2.6	6.37
Q15029	116 kDa U5 small nuclear ribonucleoprotein component OS=Homo sapiens GN=EFTUD2 PE=1 SV=1 - [U5S1_HUMAN]	681300000	617600000	552900000	570900000	623.76	58.33	50	155	567.07	51.23	43	153	498.54	49.49	42	139	492.15	50.62	42	143	972	109.4	5
H0YFY6	Nuclear mitotic apparatus protein 1 (Fragment) OS=Homo sapiens GN=NUMA1 PE=1 SV=1 - [H0YFY6_HUMAN]	277500000	254700000	29210000	29790000	1179.49	56.43	59	271	1183.4	59.65	62	289	89.11	26.76	19	28	101.05	26.87	20	31	964	107.3	9.09
O00567	Nucleolar protein 56 OS=Homo sapiens GN=NOP56 PE=1 SV=4 - [NOP56_HUMAN]	734500000	815400000	264100000	272100000	329.8	53.03	28	86	411.48	59.93	31	108	179.11	55.89	28	50	186.42	53.03	28	53	594	66	9.19
Q5T6W2	Heterogeneous nuclear ribonucleoprotein K (Fragment) OS=Homo sapiens GN=HNRNPK PE=1 SV=1 - [Q5T6W2_HUMAN]	3461000000	3896000000	3291000000	3477000000	767.32	55.15	21	202	813.85	55.15	21	215	796.14	59.37	23	222	769.24	50.92	21	219	379	41.8	5.59
E9PL71	Elongation factor 1-delta (Fragment) OS=Homo sapiens GN=EEF1D PE=1 SV=1 - [E9PL71_HUMAN]	226400000	207800000	2257000000	1980000000	33.88	37.97	7	11	26.29	25.13	6	9	117.34	57.75	13	39	129.21	54.55	11	42	187	20.8	5.01
Q9P258	Protein RCC2 OS=Homo sapiens GN=RCC2 PE=1 SV=2 - [RCC2_HUMAN]	1270000000	1308000000	136200000	131700000	403.63	54.41	27	99	475.87	59.39	27	114	121.24	29.5	13	29	123.43	34.87	16	31	522	56	8.78
Q07955	Serine/arginine-rich splicing factor 1 OS=Homo sapiens GN=SRSF1 PE=1 SV=2 - [SRSF1_HUMAN]	431700000	507800000	3738000000	2822000000	110.89	55.24	18	37	145.95	52.82	16	46	487.75	59.27	22	141	512.81	58.87	23	155	248	27.7	10.36
P61204	ADP-ribosylation factor 3 OS=Homo sapiens GN=ARF3 PE=1 SV=2 - [ARF3_HUMAN]	26790000	29460000	39450000	11950000	22.36	37.57	5	8	21.07	39.78	5	7	36.08	35.91	5	10	16.22	29.83	4	6	181	20.6	7.43
O75531	Barrier-to-autointegration factor OS=Homo sapiens GN=BANF1 PE=1 SV=1 - [BAF_HUMAN]	219100000	171900000	25900000	26370000	73.26	59.55	7	19	59.88	55.06	5	16	17.69	43.82	4	5	8.45	26.97	1	2	89	10.1	6.09
Q9NPE3	H/ACA ribonucleoprotein complex subunit 3 OS=Homo sapiens GN=NOP10 PE=1 SV=1 - [NOP10_HUMAN]	25360000	24360000	58070000	31450000	13.61	42.19	3	4	9.15	42.19	3	3	22.99	59.38	4	8	15.4	51.56	3	5	64	7.7	9.99
P31930	Cytochrome b-c1 complex subunit 1, mitochondrial OS=Homo sapiens GN=UQCRC1 PE=1 SV=3 - [QCR1_HUMAN]	1714000000	1746000000	403400000	362600000	292.78	46.88	20	63	311.43	58.33	23	65	174.48	30.63	14	39	164.81	32.08	13	36	480	52.6	6.37
P60842	Eukaryotic initiation factor 4A-I OS=Homo sapiens GN=EIF4A1 PE=1 SV=1 - [IF4A1_HUMAN]	549500000	642400000	1507000000	1583000000	98.22	21.92	8	27	123.75	30.54	11	33	460.43	57.64	25	119	424.81	53.94	22	108	406	46.1	5.48
Q7KZF4	Staphylococcal nuclease domain-containing protein 1 OS=Homo sapiens GN=SND1 PE=1 SV=1 - [SND1_HUMAN]	287000000	250400000	1175000000	1061000000	295.85	45.82	36	74	259.99	36.59	30	72	740.58	53.74	49	193	723.71	54.73	46	203	910	101.9	7.17
Q8NBQ5	Estradiol 17-beta-dehydrogenase 11 OS=Homo sapiens GN=HSD17B11 PE=1 SV=3 - [DHB11_HUMAN]	313000000	361000000	147500000	138000000	134.76	49	14	35	151.49	56	14	38	68.97	33	8	19	80.72	35.33	10	22	300	32.9	9.07
Q15843	NEDD8 OS=Homo sapiens GN=NEDD8 PE=1 SV=1 - [NEDD8_HUMAN]	100300000	52640000	17570000	0	22	51.85	4	6	5.12	53.09	4	4	3.19	17.28	1	1		0			81	9.1	8.43
Q9BTV4	Transmembrane protein 43 OS=Homo sapiens GN=TMEM43 PE=1 SV=1 - [TMM43_HUMAN]	556200000	584600000	105900000	106900000	216.91	50.25	16	50	170.88	51.25	16	41	59.43	28.25	9	17	67.06	38	10	16	400	44.8	8.13
Q6P2Q9	Pre-mRNA-processing-splicing factor 8 OS=Homo sapiens GN=PRPF8 PE=1 SV=2 - [PRP8_HUMAN]	414500000	357700000	278600000	283600000	1504.06	56.06	126	446	1375.88	55.93	130	438	787.48	42.53	97	289	920.1	47.41	107	331	2335	273.4	8.84
O60341	Lysine-specific histone demethylase 1A OS=Homo sapiens GN=KDM1A PE=1 SV=2 - [KDM1A_HUMAN]	504300000	464700000	79290000	72590000	408.77	57.51	40	105	328.06	46.6	33	91	89.64	24.88	19	30	79.11	22.65	16	25	852	92.8	6.52
P38919	Eukaryotic initiation factor 4A-III OS=Homo sapiens GN=EIF4A3 PE=1 SV=4 - [IF4A3_HUMAN]	1170000000	1162000000	876600000	995500000	322.6	55.47	24	84	365.45	59.12	28	97	292.02	47.2	23	80	297.49	51.82	25	83	411	46.8	6.73
P12956	X-ray repair cross-complementing protein 6 OS=Homo sapiens GN=XRCC6 PE=1 SV=2 - [XRCC6_HUMAN]	1042000000	945500000	852800000	963800000	630.75	56.65	39	151	702.22	54.35	39	165	671.41	56.16	43	175	644.76	56.32	44	170	609	69.8	6.64
P52815	39S ribosomal protein L12, mitochondrial OS=Homo sapiens GN=MRPL12 PE=1 SV=2 - [RM12_HUMAN]	398000000	567300000	189400000	136900000	68.92	41.92	9	18	66.46	44.95	8	19	62.94	46.46	9	20	55.87	27.78	7	19	198	21.3	8.87
P24539	ATP synthase F(0) complex subunit B1, mitochondrial OS=Homo sapiens GN=ATP5F1 PE=1 SV=2 - [AT5F1_HUMAN]	1298000000	1402000000	424400000	408200000	251.47	58.98	20	56	208.37	58.2	18	50	144.53	57.42	16	34	140.44	44.53	15	39	256	28.9	9.36
P62750	60S ribosomal protein L23a OS=Homo sapiens GN=RPL23A PE=1 SV=1 - [RL23A_HUMAN]	816200000	1001000000	1234000000	1160000000	231.69	56.41	15	66	190.54	55.13	15	55	212.29	54.49	14	64	175.83	42.95	12	56	156	17.7	10.45
Q9Y230	RuvB-like 2 OS=Homo sapiens GN=RUVBL2 PE=1 SV=3 - [RUVB2_HUMAN]	677000000	693400000	182100000	190000000	193.39	51.4	24	48	213.26	57.24	26	53	101.19	33.91	14	25	96.74	35.85	15	24	463	51.1	5.64
Q92835	Phosphatidylinositol 3,4,5-trisphosphate 5-phosphatase 1 OS=Homo sapiens GN=INPP5D PE=1 SV=2 - [SHIP1_HUMAN]	146200000	107200000	630600000	553100000	147.76	28.93	24	39	142.67	28.85	28	44	618.31	55.26	61	163	592.49	53.74	60	160	1189	133.2	7.59
P68104	Elongation factor 1-alpha 1 OS=Homo sapiens GN=EEF1A1 PE=1 SV=1 - [EF1A1_HUMAN]	11190000000	10590000000	13520000000	11980000000	1385.04	42.64	21	322	1640.62	48.7	22	383	1664.13	57.79	27	390	1836.13	50.22	26	434	462	50.1	9.01
P61353	60S ribosomal protein L27 OS=Homo sapiens GN=RPL27 PE=1 SV=2 - [RL27_HUMAN]	213800000	247000000	752900000	714000000	56.81	54.41	9	18	67.19	58.82	11	22	162.89	58.82	12	54	137.2	58.82	11	49	136	15.8	10.56
P62314	Small nuclear ribonucleoprotein Sm D1 OS=Homo sapiens GN=SNRPD1 PE=1 SV=1 - [SMD1_HUMAN]	437500000	400800000	876900000	583500000	85.21	41.18	5	20	74.84	41.18	5	19	141.74	58.82	6	37	98.81	41.18	6	27	119	13.3	11.56
P09661	U2 small nuclear ribonucleoprotein A' OS=Homo sapiens GN=SNRPA1 PE=1 SV=2 - [RU2A_HUMAN]	485600000	617400000	759700000	689700000	145.86	54.9	18	35	177.12	55.29	18	43	154.46	50.59	17	42	160.85	51.37	16	46	255	28.4	8.62
P61960	Ubiquitin-fold modifier 1 OS=Homo sapiens GN=UFM1 PE=1 SV=1 - [UFM1_HUMAN]	44450000	19720000	25240000	16480000	15.15	58.82	2	4	11.98	58.82	2	3	13.39	58.82	2	4	2.34	17.65	1	1	85	9.1	9.31
Q9NR30	Nucleolar RNA helicase 2 OS=Homo sapiens GN=DDX21 PE=1 SV=5 - [DDX21_HUMAN]	2150000000	1617000000	169900000	711200000	1317.74	58.62	57	315	1234.98	54.53	54	312	223.4	42.53	27	61	330.42	45.98	31	88	783	87.3	9.28
P46778	60S ribosomal protein L21 OS=Homo sapiens GN=RPL21 PE=1 SV=2 - [RL21_HUMAN]	261600000	272200000	520400000	371700000	58.75	25.62	7	15	53.43	20	4	13	127.96	58.75	13	41	97.96	41.88	10	28	160	18.6	10.49
Q9C005	Protein dpy-30 homolog OS=Homo sapiens GN=DPY30 PE=1 SV=1 - [DPY30_HUMAN]	48300000	43140000	0	0	48.83	58.59	5	12	47.32	58.59	4	13						0			99	11.2	4.88
P39023	60S ribosomal protein L3 OS=Homo sapiens GN=RPL3 PE=1 SV=2 - [RL3_HUMAN]	468300000	466000000	1048000000	876400000	187.82	48.39	17	58	209.36	36.97	17	64	332.35	46.15	21	88	351.25	43.92	21	96	403	46.1	10.18
O75306	NADH dehydrogenase [ubiquinone] iron-sulfur protein 2, mitochondrial OS=Homo sapiens GN=NDUFS2 PE=1 SV=2 - [NDUS2_HUMAN]	457900000	464600000	100900000	99290000	197.71	54	19	51	234.69	56.16	19	57	83.52	33.91	10	21	84.98	30.02	9	24	463	52.5	7.55
Q13185	Chromobox protein homolog 3 OS=Homo sapiens GN=CBX3 PE=1 SV=4 - [CBX3_HUMAN]	361100000	818600000	606900000	490300000	67.43	39.89	7	16	70.73	55.74	8	18	142.12	36.07	8	36	129.15	36.07	8	35	183	20.8	5.33
P26447	Protein S100-A4 OS=Homo sapiens GN=S100A4 PE=1 SV=1 - [S10A4_HUMAN]	61940000	64610000	921800000	874500000	9.66	36.63	5	5	9.89	36.63	5	5	84.32	58.42	10	32	69.26	55.45	8	28	101	11.7	6.11
Q00577	Transcriptional activator protein Pur-alpha OS=Homo sapiens GN=PURA PE=1 SV=2 - [PURA_HUMAN]	17790000	28330000	157400000	147400000	6.08	7.14	1	1	13.71	7.14	1	2	56.36	39.75	9	13	63.67	50.93	7	13	322	34.9	6.44
A0A087WZ13	Ribonucleoprotein PTB-binding 1 OS=Homo sapiens GN=RAVER1 PE=1 SV=1 - [A0A087WZ13_HUMAN]	357100000	319900000	259300000	250300000	417.21	51.15	25	82	382.46	52.91	24	80	349.54	41.27	21	77	312.19	45.74	21	70	739	77.8	8.84
P24534	Elongation factor 1-beta OS=Homo sapiens GN=EEF1B2 PE=1 SV=3 - [EF1B_HUMAN]	396500000	351600000	2152000000	1704000000	23.7	20.44	5	7	35.08	22.67	5	10	104.37	58.22	13	34	118.36	56.89	11	35	225	24.7	4.67
Q9BY77	Polymerase delta-interacting protein 3 OS=Homo sapiens GN=POLDIP3 PE=1 SV=2 - [PDIP3_HUMAN]	498100000	492000000	171700000	161200000	190.35	51.07	19	44	191.92	51.31	19	49	82.72	39.19	13	21	83.05	44.89	15	23	421	46.1	9.99
Q5T0R9	Adenylyl cyclase-associated protein (Fragment) OS=Homo sapiens GN=CAP1 PE=1 SV=7 - [Q5T0R9_HUMAN]	1010000000	859500000	1084000000	1063000000	148.38	53.23	12	39	160.42	53.23	13	41	194.34	56.65	15	51	205.47	57.79	15	52	263	28.7	7.49
Q9P015	39S ribosomal protein L15, mitochondrial OS=Homo sapiens GN=MRPL15 PE=1 SV=1 - [RM15_HUMAN]	133000000	100400000	68930000	52610000	64.11	53.72	13	20	58.41	45.61	11	19	39.99	34.46	8	12	30.2	36.49	9	12	296	33.4	10.01
P33991	DNA replication licensing factor MCM4 OS=Homo sapiens GN=MCM4 PE=1 SV=5 - [MCM4_HUMAN]	169200000	151300000	327100000	389200000	228.58	32.33	25	58	235.7	36.38	25	62	469.38	54.58	39	123	535.2	49.25	39	139	863	96.5	6.74
P20674	Cytochrome c oxidase subunit 5A, mitochondrial OS=Homo sapiens GN=COX5A PE=1 SV=2 - [COX5A_HUMAN]	555300000	755200000	129600000	121900000	90.51	53.33	8	28	99.86	58	9	33	47.96	38	7	16	35.68	22	5	14	150	16.8	6.79
P02538	Keratin, type II cytoskeletal 6A OS=Homo sapiens GN=KRT6A PE=1 SV=3 - [K2C6A_HUMAN]	639900000	739200000	1269000000	1431000000	302.64	44.15	31	97	350.63	40.43	30	116	250.69	35.28	23	90	430.79	47.16	37	144	564	60	8
P07437	Tubulin beta chain OS=Homo sapiens GN=TUBB PE=1 SV=2 - [TBB5_HUMAN]	269700000	276900000	473300000	463300000	213.96	43.69	16	55	228.76	55.63	18	56	299.04	52.25	20	75	279.59	57.88	21	73	444	49.6	4.89
A0A087WZZ5	Splicing factor 3B subunit 2 OS=Homo sapiens GN=SF3B2 PE=1 SV=1 - [A0A087WZZ5_HUMAN]	569300000	537400000	840100000	819800000	425.41	42.71	34	113	428.19	43.74	37	121	534.58	50.52	43	146	493.3	56.6	46	139	871	97.5	5.67
H7C3S9	COP9 signalosome complex subunit 8 (Fragment) OS=Homo sapiens GN=COPS8 PE=1 SV=1 - [H7C3S9_HUMAN]	17750000	22180000	16230000	12560000	13.88	57.83	3	4	16.2	57.83	3	5	21.11	57.83	3	7	19.94	57.83	3	7	83	9	4.5
P36776	Lon protease homolog, mitochondrial OS=Homo sapiens GN=LONP1 PE=1 SV=2 - [LONM_HUMAN]	394800000	273700000	287700000	276100000	397.4	38.58	34	101	359.5	47.45	34	96	276.94	39.94	34	80	275.77	39.83	36	85	959	106.4	6.39
P68371	Tubulin beta-4B chain OS=Homo sapiens GN=TUBB4B PE=1 SV=1 - [TBB4B_HUMAN]	245800000	243900000	408100000	397100000	179.31	39.78	15	46	206.41	51.46	17	51	260.22	52.13	20	65	235.32	51.69	19	62	445	49.8	4.89
P38159	RNA-binding motif protein, X chromosome OS=Homo sapiens GN=RBMX PE=1 SV=3 - [RBMX_HUMAN]	2513000000	2477000000	1247000000	1208000000	404.48	51.66	29	126	387.79	53.71	30	130	235.78	50.9	26	82	243.67	51.41	27	83	391	42.3	10.05
P17844	Probable ATP-dependent RNA helicase DDX5 OS=Homo sapiens GN=DDX5 PE=1 SV=1 - [DDX5_HUMAN]	3912000000	3762000000	1670000000	1592000000	579.12	54.72	42	171	599.59	54.89	42	182	311.02	50.65	35	98	344.15	56.03	39	108	614	69.1	8.92
P53999	Activated RNA polymerase II transcriptional coactivator p15 OS=Homo sapiens GN=SUB1 PE=1 SV=3 - [TCP4_HUMAN]	101100000	105800000	863700000	855800000	29.45	38.58	6	9	33.66	38.58	6	11	233.51	57.48	16	62	144.33	57.48	14	47	127	14.4	9.6
J3KMX2	SWI/SNF-related matrix-associated actin-dependent regulator of chromatin subfamily D member 2 OS=Homo sapiens GN=SMARCD2 PE=1 SV=1 - [J3KMX2_HUMAN]	438200000	456400000	23750000	13650000	242.47	57.46	26	60	242.2	52.19	24	62	3.45	3.07	1	1	6.81	7.46	2	2	456	52.2	9.44
Q9H9B4	Sideroflexin-1 OS=Homo sapiens GN=SFXN1 PE=1 SV=4 - [SFXN1_HUMAN]	628000000	588200000	186300000	98360000	130.43	57.45	17	37	112.35	51.55	14	31	45.71	38.2	10	14	44.97	37.89	9	14	322	35.6	9.07
P05388	60S acidic ribosomal protein P0 OS=Homo sapiens GN=RPLP0 PE=1 SV=1 - [RLA0_HUMAN]	1325000000	1285000000	3289000000	2985000000	280.42	55.52	15	64	264.95	57.41	16	60	508.21	53.63	16	126	532.18	57.41	18	141	317	34.3	5.97
P55084	Trifunctional enzyme subunit beta, mitochondrial OS=Homo sapiens GN=HADHB PE=1 SV=3 - [ECHB_HUMAN]	777000000	809400000	433500000	398700000	252.11	42.83	24	69	251.91	57.38	26	73	202.52	48.73	23	61	199.06	46.62	22	60	474	51.3	9.41
Q15717	ELAV-like protein 1 OS=Homo sapiens GN=ELAVL1 PE=1 SV=2 - [ELAV1_HUMAN]	1895000000	1561000000	1026000000	874100000	291.38	57.06	21	66	212.34	51.53	17	48	208.35	49.08	16	47	185.58	46.32	13	43	326	36.1	9.17
O96008	Mitochondrial import receptor subunit TOM40 homolog OS=Homo sapiens GN=TOMM40 PE=1 SV=1 - [TOM40_HUMAN]	591100000	617900000	156100000	158800000	331.64	57.34	15	66	277.34	55.68	13	61	100.39	32.41	8	20	88.45	32.41	8	19	361	37.9	7.25
E5RHG8	Transcription elongation factor B polypeptide 1 (Fragment) OS=Homo sapiens GN=TCEB1 PE=1 SV=1 - [E5RHG8_HUMAN]	12380000	19850000	19960000	13030000	10.57	47.19	3	4	10.9	47.19	3	3	14.83	57.3	4	5	10.84	57.3	4	4	89	10	5.39
P27105	Erythrocyte band 7 integral membrane protein OS=Homo sapiens GN=STOM PE=1 SV=3 - [STOM_HUMAN]	181500000	188100000	153600000	144100000	87.3	46.53	11	25	89.53	57.29	13	28	48.44	34.72	8	15	59.5	43.75	10	18	288	31.7	7.88
P16403	Histone H1.2 OS=Homo sapiens GN=HIST1H1C PE=1 SV=2 - [H12_HUMAN]	14170000000	14350000000	603800000	502900000	580.37	36.62	19	163	535.87	53.99	21	150	74.69	25.82	8	23	65.86	21.13	7	21	213	21.4	10.93
P31146	Coronin-1A OS=Homo sapiens GN=CORO1A PE=1 SV=4 - [COR1A_HUMAN]	1155000000	1260000000	2137000000	1980000000	224.05	40.56	21	66	232.64	54.45	24	69	396.71	49.89	29	121	345.36	48.37	28	102	461	51	6.68
P62081	40S ribosomal protein S7 OS=Homo sapiens GN=RPS7 PE=1 SV=1 - [RS7_HUMAN]	355600000	412100000	1821000000	1350000000	200.96	48.97	14	48	165.86	44.33	12	39	585.99	57.22	22	156	322.97	57.22	19	92	194	22.1	10.1
P63173	60S ribosomal protein L38 OS=Homo sapiens GN=RPL38 PE=1 SV=2 - [RL38_HUMAN]	164700000	162400000	434600000	271300000	79.53	57.14	7	23	65.88	52.86	6	20	154.73	52.86	7	43	110.86	52.86	7	31	70	8.2	10.1
Q5R3B4	Mitochondrial pyruvate carrier 2 (Fragment) OS=Homo sapiens GN=MPC2 PE=1 SV=1 - [Q5R3B4_HUMAN]	63060000	85690000	37650000	23140000	44.89	57.14	5	15	46.59	57.14	5	16	15.83	57.14	5	7	16.41	40	4	7	105	11.7	10.2
P05386	60S acidic ribosomal protein P1 OS=Homo sapiens GN=RPLP1 PE=1 SV=1 - [RLA1_HUMAN]	682900000	718900000	2285000000	242000000	59.82	57.02	3	12	72.15	57.02	3	16	63.21	51.75	2	14	54.53	57.02	3	14	114	11.5	4.32
Q92945	Far upstream element-binding protein 2 OS=Homo sapiens GN=KHSRP PE=1 SV=4 - [FUBP2_HUMAN]	776600000	751500000	344300000	440200000	419.37	50.35	29	97	468.56	54.29	31	112	282.55	51.48	29	69	411.89	52.88	31	100	711	73.1	7.3
D6RGI3	Septin 11, isoform CRA_b OS=Homo sapiens GN=SEPT11 PE=1 SV=1 - [D6RGI3_HUMAN]	303600000	312400000	718000000	736000000	102.04	29.65	13	28	110.15	35.76	15	29	254.91	52.24	23	69	228.16	48.71	21	64	425	49	6.96
Q02543	60S ribosomal protein L18a OS=Homo sapiens GN=RPL18A PE=1 SV=2 - [RL18A_HUMAN]	347100000	379000000	487300000	500400000	108.97	48.3	14	38	101.56	48.3	13	35	156.82	52.27	16	55	97.84	46.02	11	35	176	20.7	10.71
A0A087X0I4	Coatomer subunit epsilon OS=Homo sapiens GN=COPE PE=1 SV=1 - [A0A087X0I4_HUMAN]	22590000	14870000	90320000	86080000	16.5	6.84	2	3	5.18	6.84	1	1	83.68	46.25	12	20	90.75	53.42	13	23	307	34.5	5.2
M0QYS1	60S ribosomal protein L13a (Fragment) OS=Homo sapiens GN=RPL13A PE=1 SV=2 - [M0QYS1_HUMAN]	404300000	277500000	1090000000	857500000	62.51	47.62	13	26	59.13	43.33	11	23	112.07	46.67	12	37	141.08	38.57	12	51	210	24.2	10.86
P63220	40S ribosomal protein S21 OS=Homo sapiens GN=RPS21 PE=1 SV=1 - [RS21_HUMAN]	28430000	21510000	263700000	217600000	3.12	12.05	1	1	2.85	12.05	1	1	95.26	45.78	5	22	58.13	56.63	6	16	83	9.1	8.5
Q9Y3I0	tRNA-splicing ligase RtcB homolog OS=Homo sapiens GN=RTCB PE=1 SV=1 - [RTCB_HUMAN]	218900000	253000000	311600000	319700000	73.23	31.68	11	17	110.08	46.53	15	26	194.85	55.45	25	49	175.4	55.45	22	48	505	55.2	7.23
Q9NXV6	CDKN2A-interacting protein OS=Homo sapiens GN=CDKN2AIP PE=1 SV=3 - [CARF_HUMAN]	138600000	142800000	49400000	43860000	108.28	42.59	16	25	113.32	43.79	16	26	56.53	41.9	13	14	46.94	32.93	12	13	580	61.1	9.01
P40939	Trifunctional enzyme subunit alpha, mitochondrial OS=Homo sapiens GN=HADHA PE=1 SV=2 - [ECHA_HUMAN]	781900000	836700000	434800000	440700000	509.88	55.05	34	123	449	55.31	35	114	390.41	52.42	31	98	364.15	52.69	31	96	763	82.9	9.04
Q9NPL8	Complex I assembly factor TIMMDC1, mitochondrial OS=Homo sapiens GN=TIMMDC1 PE=1 SV=2 - [TIDC1_HUMAN]	64530000	80060000	15430000	14120000	62.26	42.46	12	16	69.05	48.42	12	16	18.27	30.88	6	6	18.55	31.23	6	7	285	32.2	8.5
E9PN66	Tumor protein p53-inducible protein 11 (Fragment) OS=Homo sapiens GN=TP53I11 PE=1 SV=1 - [E9PN66_HUMAN]	29340000	24720000	0	0	18.8	56.45	4	5	12.85	54.84	3	4		0				0			62	6.9	9.6
Q13347	Eukaryotic translation initiation factor 3 subunit I OS=Homo sapiens GN=EIF3I PE=1 SV=1 - [EIF3I_HUMAN]	0	0	449800000	327700000		0				0			99.63	42.15	11	25	93.01	52.92	12	24	325	36.5	5.64
P62277	40S ribosomal protein S13 OS=Homo sapiens GN=RPS13 PE=1 SV=2 - [RS13_HUMAN]	164900000	185700000	1632000000	1579000000	37.54	39.07	8	11	40.41	39.07	7	11	250.88	56.29	16	74	165.36	54.3	13	59	151	17.2	10.54
P09429	High mobility group protein B1 OS=Homo sapiens GN=HMGB1 PE=1 SV=3 - [HMGB1_HUMAN]	2127000000	1955000000	1072000000	862500000	330.71	56.28	23	79	341.04	54.88	21	83	271.62	49.3	17	68	268.12	49.3	17	66	215	24.9	5.74
Q02878	60S ribosomal protein L6 OS=Homo sapiens GN=RPL6 PE=1 SV=3 - [RL6_HUMAN]	1096000000	1078000000	1625000000	1504000000	224.25	50.69	17	69	223.63	51.39	19	69	270.18	50	20	87	273.27	52.08	21	88	288	32.7	10.58
F8W1G3	Bax inhibitor 1 (Fragment) OS=Homo sapiens GN=TMBIM6 PE=1 SV=1 - [F8W1G3_HUMAN]	22380000	19700000	0	0	9.04	56.25	2	3	8.79	56.25	2	3						0			16	2	8.84
O75367	Core histone macro-H2A.1 OS=Homo sapiens GN=H2AFY PE=1 SV=4 - [H2AY_HUMAN]	5476000000	5365000000	149500000	142200000	838.92	53.49	21	183	844.59	48.12	21	189	88.79	37.1	10	20	84.23	37.1	10	20	372	39.6	9.79
K7EMH1	60S ribosomal protein L22 (Fragment) OS=Homo sapiens GN=RPL22 PE=1 SV=1 - [K7EMH1_HUMAN]	325200000	397500000	936400000	772800000	27.33	47.19	7	9	27.09	47.19	8	8	84.78	55.06	8	24	78.23	48.31	8	23	89	10.4	9.66
O15525	Transcription factor MafG OS=Homo sapiens GN=MAFG PE=1 SV=1 - [MAFG_HUMAN]	212100000	222400000	0	0	57.84	56.17	13	18	54.79	55.56	12	17		0				0			162	17.8	10.04
P17096	High mobility group protein HMG-I/HMG-Y OS=Homo sapiens GN=HMGA1 PE=1 SV=3 - [HMGA1_HUMAN]	6225000000	7547000000	129100000	129200000	275.86	38.32	6	51	289.92	56.07	7	54	88.33	23.36	3	16	84.88	23.36	3	15	107	11.7	10.32
Q9Y265	RuvB-like 1 OS=Homo sapiens GN=RUVBL1 PE=1 SV=1 - [RUVB1_HUMAN]	894300000	915500000	217400000	223000000	256.51	53.51	17	57	220.47	48.25	17	48	129.52	36.62	12	29	128.27	42.54	13	31	456	50.2	6.42
P37108	Signal recognition particle 14 kDa protein OS=Homo sapiens GN=SRP14 PE=1 SV=2 - [SRP14_HUMAN]	336800000	555200000	472100000	479600000	88.13	55.88	8	24	99.53	55.88	9	27	110.53	55.88	9	30	103.9	55.88	8	30	136	14.6	10.04
Q9Y295	Developmentally-regulated GTP-binding protein 1 OS=Homo sapiens GN=DRG1 PE=1 SV=1 - [DRG1_HUMAN]	67510000	71160000	223300000	216700000	20.45	18.53	5	6	18.85	14.17	4	5	91.26	49.86	16	29	89.39	48.77	15	27	367	40.5	8.9
P47985	Cytochrome b-c1 complex subunit Rieske, mitochondrial OS=Homo sapiens GN=UQCRFS1 PE=1 SV=2 - [UCRI_HUMAN]	675200000	894900000	212700000	200900000	187.29	55.84	14	42	193.41	54.38	13	43	111.59	43.8	12	30	55.95	32.85	10	22	274	29.6	8.32
P55072	Transitional endoplasmic reticulum ATPase OS=Homo sapiens GN=VCP PE=1 SV=4 - [TERA_HUMAN]	272900000	221100000	544800000	698300000	242.45	31.39	26	61	217.25	38.59	30	60	637.32	53.72	45	183	846.33	53.97	48	243	806	89.3	5.26
O95168	NADH dehydrogenase [ubiquinone] 1 beta subcomplex subunit 4 OS=Homo sapiens GN=NDUFB4 PE=1 SV=3 - [NDUB4_HUMAN]	380100000	440600000	132000000	95770000	77.63	54.26	9	24	74.62	55.81	10	24	50.4	54.26	8	17	50.03	54.26	8	18	129	15.2	9.85
Q9NRY2	SOSS complex subunit C OS=Homo sapiens GN=INIP PE=1 SV=1 - [SOSSC_HUMAN]	28970000	39360000	6584000	0	18.51	55.77	3	4	23.88	55.77	3	5	6.07	10.58	1	2		0			104	11.4	9.25
Q5QPL9	RNA-binding protein Raly (Fragment) OS=Homo sapiens GN=RALY PE=1 SV=1 - [Q5QPL9_HUMAN]	1428000000	1394000000	694100000	622800000	221.76	55.7	18	60	186.27	51.48	16	54	117.18	48.52	14	35	105.93	48.52	13	34	237	24.7	10.49
O15145	Actin-related protein 2/3 complex subunit 3 OS=Homo sapiens GN=ARPC3 PE=1 SV=3 - [ARPC3_HUMAN]	424500000	458600000	1213000000	1001000000	59.71	35.96	7	17	55	35.96	7	16	128.93	55.62	8	43	81.6	35.96	7	30	178	20.5	8.59
Q00610	Clathrin heavy chain 1 OS=Homo sapiens GN=CLTC PE=1 SV=5 - [CLH1_HUMAN]	71190000	48630000	546800000	763400000	160.17	19.94	24	40	156.96	18.45	23	48	1500.19	48.36	80	421	1774.35	52.96	87	501	1675	191.5	5.69
P62834	Ras-related protein Rap-1A OS=Homo sapiens GN=RAP1A PE=1 SV=1 - [RAP1A_HUMAN]	1577000000	1521000000	328100000	289900000	189.01	55.43	11	53	165.96	42.39	8	50	67.94	34.24	7	22	35.62	18.48	4	13	184	21	6.67
A0A087WVZ9	DNA-directed RNA polymerases I, II, and III subunit RPABC1 OS=Homo sapiens GN=POLR2E PE=1 SV=1 - [A0A087WVZ9_HUMAN]	109100000	137800000	66340000	60200000	26.31	37.5	6	8	28.26	36.41	6	9	28.97	32.07	5	9	14.55	30.43	6	7	184	21.4	7.44
C9J9W2	LIM and SH3 domain protein 1 (Fragment) OS=Homo sapiens GN=LASP1 PE=1 SV=1 - [C9J9W2_HUMAN]	79790000	0	214000000	190300000	3.54	7.83	1	1		0			27.86	55.42	7	9	23.14	55.42	7	7	166	19	9.01
I3L1P4	Proline-, glutamic acid- and leucine-rich protein 1 (Fragment) OS=Homo sapiens GN=PELP1 PE=1 SV=1 - [I3L1P4_HUMAN]	112200000	122600000	55390000	50920000	103.27	46.62	3	25	109.2	46.62	3	26	29.07	39.19	3	9	20.29	39.19	3	7	148	15.1	10.68
Q99417	C-Myc-binding protein OS=Homo sapiens GN=MYCBP PE=1 SV=3 - [MYCBP_HUMAN]	30360000	44850000	17000000	26980000	8.96	30.1	2	2	8.8	30.1	2	2	12.01	38.83	3	4	14.59	35.92	3	5	103	12	5.91
Q01826	DNA-binding protein SATB1 OS=Homo sapiens GN=SATB1 PE=1 SV=1 - [SATB1_HUMAN]	1121000000	1006000000	21220000	30590000	491.65	40.76	31	111	502.54	52.29	32	126	20.16	9.96	5	5	26.26	10.75	6	7	763	85.9	6.54
O75643	U5 small nuclear ribonucleoprotein 200 kDa helicase OS=Homo sapiens GN=SNRNP200 PE=1 SV=2 - [U520_HUMAN]	518300000	403200000	429800000	409100000	1378.57	51.87	107	377	1282.14	49.91	105	398	696.94	36.33	83	242	783.59	40.87	92	259	2136	244.4	6.06
O75083	WD repeat-containing protein 1 OS=Homo sapiens GN=WDR1 PE=1 SV=4 - [WDR1_HUMAN]	162300000	153100000	446700000	470000000	86.32	32.01	14	22	94.69	37.29	15	25	305.3	51.16	22	64	282.47	53.47	22	62	606	66.2	6.65
P67809	Nuclease-sensitive element-binding protein 1 OS=Homo sapiens GN=YBX1 PE=1 SV=3 - [YBOX1_HUMAN]	197200000	240200000	1964000000	1628000000	56.48	26.54	7	14	98.96	51.85	11	22	403.63	55.25	19	85	427.2	55.25	18	93	324	35.9	9.88
P00387	NADH-cytochrome b5 reductase 3 OS=Homo sapiens GN=CYB5R3 PE=1 SV=3 - [NB5R3_HUMAN]	592300000	632100000	134400000	147800000	219.62	55.15	17	50	214.32	54.82	15	49	88.85	52.49	14	26	108.24	47.84	13	26	301	34.2	7.59
Q8N5N7	39S ribosomal protein L50, mitochondrial OS=Homo sapiens GN=MRPL50 PE=1 SV=2 - [RM50_HUMAN]	109600000	128700000	32430000	21350000	70.94	55.06	8	16	77.03	55.06	8	17	24.53	50	5	7	8.79	29.75	3	5	158	18.3	7.88
Q9UBX3	Mitochondrial dicarboxylate carrier OS=Homo sapiens GN=SLC25A10 PE=1 SV=2 - [DIC_HUMAN]	528600000	560100000	185000000	169100000	221.26	55.05	14	61	189.33	55.05	13	51	69.15	33.1	8	21	66.79	39.02	9	22	287	31.3	9.54
P61026	Ras-related protein Rab-10 OS=Homo sapiens GN=RAB10 PE=1 SV=1 - [RAB10_HUMAN]	789300000	953400000	384300000	310300000	127.06	51	13	40	135.3	55	13	42	89.01	44	10	26	73.87	47	10	23	200	22.5	8.38
P26373	60S ribosomal protein L13 OS=Homo sapiens GN=RPL13 PE=1 SV=4 - [RL13_HUMAN]	893100000	935200000	1631000000	1473000000	113.47	45.97	13	40	106.24	42.65	11	38	153.65	49.76	14	55	138.96	45.02	11	51	211	24.2	11.65
O75340	Programmed cell death protein 6 OS=Homo sapiens GN=PDCD6 PE=1 SV=1 - [PDCD6_HUMAN]	24950000	32550000	418200000	312100000	14.71	15.71	3	5	25.46	25.65	5	8	127.62	54.97	11	40	110.42	40.84	11	39	191	21.9	5.4
Q14152	Eukaryotic translation initiation factor 3 subunit A OS=Homo sapiens GN=EIF3A PE=1 SV=1 - [EIF3A_HUMAN]	24720000	16480000	370000000	457900000	34.39	8.25	9	11	42.63	8.39	9	14	932.75	49.49	88	325	989.92	51.81	86	323	1382	166.5	6.79
O75477	Erlin-1 OS=Homo sapiens GN=ERLIN1 PE=1 SV=1 - [ERLN1_HUMAN]	2120000000	1780000000	650300000	621300000	187.44	53.18	22	53	194.88	49.13	19	53	71.66	47.4	15	27	90.2	45.66	16	32	346	38.9	7.87
P61313	60S ribosomal protein L15 OS=Homo sapiens GN=RPL15 PE=1 SV=2 - [RL15_HUMAN]	388300000	484300000	828600000	704400000	62.38	50.98	11	21	81.38	50.98	11	28	108.03	54.9	13	34	122.82	51.47	12	38	204	24.1	11.62
P42167	Lamina-associated polypeptide 2, isoforms beta/gamma OS=Homo sapiens GN=TMPO PE=1 SV=2 - [LAP2B_HUMAN]	1913000000	1974000000	135900000	126800000	751.38	54.85	26	162	763.83	54.41	25	166	86.04	28.63	10	22	97.19	28.19	10	26	454	50.6	9.38
Q9UQE7	Structural maintenance of chromosomes protein 3 OS=Homo sapiens GN=SMC3 PE=1 SV=2 - [SMC3_HUMAN]	543000000	542700000	79730000	63060000	806.65	52.26	81	205	804.39	49.06	73	214	162.67	28.76	35	49	125.6	22.76	27	37	1217	141.5	7.18
P12004	Proliferating cell nuclear antigen OS=Homo sapiens GN=PCNA PE=1 SV=1 - [PCNA_HUMAN]	91290000	101800000	193500000	248100000	31.02	37.93	6	8	27.53	24.9	4	6	62.63	50.19	10	21	77.18	52.49	11	23	261	28.8	4.69
Q9BSD7	Cancer-related nucleoside-triphosphatase OS=Homo sapiens GN=NTPCR PE=1 SV=1 - [NTPCR_HUMAN]	83310000	92390000	49470000	31850000	71.82	50	8	20	67.32	51.58	8	19	53.6	39.47	7	17	51.01	36.32	6	15	190	20.7	9.54
P05141	ADP/ATP translocase 2 OS=Homo sapiens GN=SLC25A5 PE=1 SV=7 - [ADT2_HUMAN]	4897000000	5163000000	2506000000	2278000000	815.43	47.65	23	248	742.24	54.03	26	237	263.22	42.28	18	90	250.9	42.28	17	86	298	32.8	9.69
A0A0D9SFB3	ATP-dependent RNA helicase DDX3X OS=Homo sapiens GN=DDX3X PE=1 SV=1 - [A0A0D9SFB3_HUMAN]	538000000	518100000	702400000	641200000	263.81	41.09	25	71	263.43	42.5	26	72	287.86	50.31	31	87	272.92	51.72	32	80	640	70.8	7.36
Q14683	Structural maintenance of chromosomes protein 1A OS=Homo sapiens GN=SMC1A PE=1 SV=2 - [SMC1A_HUMAN]	844400000	714900000	68450000	39660000	701.29	51.01	73	191	672.82	50.61	76	200	112.19	23.68	28	36	135.39	28.87	39	55	1233	143.1	7.64
P04259	Keratin, type II cytoskeletal 6B OS=Homo sapiens GN=KRT6B PE=1 SV=5 - [K2C6B_HUMAN]	732100000	855900000	1363000000	1653000000	330.17	45.04	31	105	388.16	39.89	29	125	255.88	33.69	22	92	419.88	43.79	33	140	564	60	8
Q15459	Splicing factor 3A subunit 1 OS=Homo sapiens GN=SF3A1 PE=1 SV=1 - [SF3A1_HUMAN]	525500000	541900000	905700000	892000000	536.95	47.54	36	124	472.3	45.02	34	119	547.46	50.57	40	135	550.99	50.32	41	140	793	88.8	5.22
Q9Y696	Chloride intracellular channel protein 4 OS=Homo sapiens GN=CLIC4 PE=1 SV=4 - [CLIC4_HUMAN]	44290000	41320000	356600000	307200000	3.52	4.74	2	2	12.23	14.23	3	5	104.69	47.04	12	26	91.45	49.8	12	22	253	28.8	5.59
Q15366	Poly(rC)-binding protein 2 OS=Homo sapiens GN=PCBP2 PE=1 SV=1 - [PCBP2_HUMAN]	704500000	560600000	515300000	481500000	117.14	46.03	11	26	113.8	46.03	10	28	93.13	51.51	11	27	114.69	51.51	11	34	365	38.6	6.79
P04844	Dolichyl-diphosphooligosaccharide--protein glycosyltransferase subunit 2 OS=Homo sapiens GN=RPN2 PE=1 SV=3 - [RPN2_HUMAN]	1541000000	1566000000	560300000	542700000	1397.17	54.52	28	255	1341.51	54.36	30	249	482.31	50.87	23	91	520.93	50.87	24	103	631	69.2	5.69
Q5JYR7	Dolichyl-diphosphooligosaccharide--protein glycosyltransferase subunit 2 (Fragment) OS=Homo sapiens GN=RPN2 PE=1 SV=7 - [Q5JYR7_HUMAN]	1326000000	1344000000	427300000	405400000	595.67	49.28	11	107	580.87	54.49	12	110	211.51	47.83	9	39	218.03	47.83	9	43	345	37.1	5.62
Q02978	Mitochondrial 2-oxoglutarate/malate carrier protein OS=Homo sapiens GN=SLC25A11 PE=1 SV=3 - [M2OM_HUMAN]	424400000	439100000	133600000	121900000	182.5	54.46	14	48	177.87	54.46	14	51	91.18	51.91	13	27	80.73	39.49	11	24	314	34	9.91
P12235	ADP/ATP translocase 1 OS=Homo sapiens GN=SLC25A4 PE=1 SV=4 - [ADT1_HUMAN]	4897000000	5042000000	2506000000	2278000000	638.81	52.01	18	184	579.16	52.35	18	176	203.37	50	16	68	193.84	42.28	14	65	298	33	9.76
P50570	Dynamin-2 OS=Homo sapiens GN=DNM2 PE=1 SV=2 - [DYN2_HUMAN]	293300000	262600000	104500000	146300000	274.46	46.78	36	82	250.03	37.59	32	77	133.81	29.2	22	43	196.78	32.41	26	63	870	98	7.44
P26641	Elongation factor 1-gamma OS=Homo sapiens GN=EEF1G PE=1 SV=3 - [EF1G_HUMAN]	771500000	676800000	2981000000	2861000000	245.21	51.26	23	71	231.8	46.68	22	65	540.43	44.85	24	164	491.3	47.14	24	152	437	50.1	6.67
Q96I24	Far upstream element-binding protein 3 OS=Homo sapiens GN=FUBP3 PE=1 SV=2 - [FUBP3_HUMAN]	367800000	344800000	197100000	184200000	178.51	42.48	18	45	221.43	51.4	22	57	136.91	41.61	18	39	105.22	33.39	14	30	572	61.6	8.38
P26196	Probable ATP-dependent RNA helicase DDX6 OS=Homo sapiens GN=DDX6 PE=1 SV=2 - [DDX6_HUMAN]	67850000	97460000	672800000	661100000	39.82	20.5	7	12	46.63	22.57	8	12	179.89	46.17	15	43	173.2	44.72	15	43	483	54.4	8.66
P23246	Splicing factor, proline- and glutamine-rich OS=Homo sapiens GN=SFPQ PE=1 SV=2 - [SFPQ_HUMAN]	4010000000	3326000000	1545000000	1866000000	895.52	47.1	30	219	881.05	48.8	31	225	424.8	44.55	26	109	659.12	46.82	29	174	707	76.1	9.44
Q01082	Spectrin beta chain, non-erythrocytic 1 OS=Homo sapiens GN=SPTBN1 PE=1 SV=2 - [SPTB2_HUMAN]	624800000	631700000	136000000	164300000	842.26	37.73	80	234	792.46	39.47	78	239	551.57	42.98	101	192	629.21	46.57	105	213	2364	274.4	5.57
Q16795	NADH dehydrogenase [ubiquinone] 1 alpha subcomplex subunit 9, mitochondrial OS=Homo sapiens GN=NDUFA9 PE=1 SV=2 - [NDUA9_HUMAN]	338900000	275700000	97330000	99380000	208.82	50.4	19	48	163.04	53.58	19	41	105.7	42.44	13	29	88.66	43.24	14	24	377	42.5	9.8
P42166	Lamina-associated polypeptide 2, isoform alpha OS=Homo sapiens GN=TMPO PE=1 SV=2 - [LAP2A_HUMAN]	1867000000	1908000000	135900000	126800000	646.74	51.01	28	140	659.09	53.31	28	143	111.98	36.17	14	28	115.23	28.67	13	30	694	75.4	7.66
P60228	Eukaryotic translation initiation factor 3 subunit E OS=Homo sapiens GN=EIF3E PE=1 SV=1 - [EIF3E_HUMAN]	10100000	18650000	512400000	506900000	6.04	5.39	2	2	10.47	9.21	3	3	204.26	51.91	21	60	198	53.71	22	63	445	52.2	6.04
O60264	SWI/SNF-related matrix-associated actin-dependent regulator of chromatin subfamily A member 5 OS=Homo sapiens GN=SMARCA5 PE=1 SV=1 - [SMCA5_HUMAN]	914800000	760800000	136700000	74810000	846.76	53.71	69	237	690.94	45.34	58	213	132.83	23.57	28	45	128.59	25.19	31	45	1052	121.8	8.09
F8W0P7	ATP synthase subunit beta, mitochondrial (Fragment) OS=Homo sapiens GN=ATP5B PE=1 SV=2 - [F8W0P7_HUMAN]	7212000000	7561000000	1523000000	1506000000	642.25	53.7	10	152	656.69	53.7	11	153	378.57	53.7	10	95	393.12	53.7	10	101	270	28.4	6.21
Q9NQG5	Regulation of nuclear pre-mRNA domain-containing protein 1B OS=Homo sapiens GN=RPRD1B PE=1 SV=1 - [RPR1B_HUMAN]	202000000	230800000	72980000	78370000	79.56	43.56	10	20	89.95	53.68	13	23	65.69	50.31	12	18	61.74	44.79	10	17	326	36.9	5.97
P62851	40S ribosomal protein S25 OS=Homo sapiens GN=RPS25 PE=1 SV=1 - [RS25_HUMAN]	155600000	186900000	2551000000	2148000000	7.29	13.6	2	3	7.18	13.6	2	3	88.69	52	9	31	83.62	48	9	30	125	13.7	10.11
P40926	Malate dehydrogenase, mitochondrial OS=Homo sapiens GN=MDH2 PE=1 SV=3 - [MDHM_HUMAN]	227600000	181900000	322900000	276200000	85.19	34.02	9	19	79.94	34.62	9	18	134.29	43.49	11	32	134.41	49.11	13	32	338	35.5	8.68
P46940	Ras GTPase-activating-like protein IQGAP1 OS=Homo sapiens GN=IQGAP1 PE=1 SV=1 - [IQGA1_HUMAN]	448100000	335300000	304600000	324500000	464.51	32.35	46	131	455.82	35.37	50	137	889.11	46.29	81	281	1125.89	49.85	83	332	1657	189.1	6.48
Q9NX40	OCIA domain-containing protein 1 OS=Homo sapiens GN=OCIAD1 PE=1 SV=1 - [OCAD1_HUMAN]	296900000	323700000	117900000	271000000	110.98	47.76	11	27	147.49	49.39	14	34	59.1	31.84	9	18	63.33	44.08	10	18	245	27.6	7.49
P30101	Protein disulfide-isomerase A3 OS=Homo sapiens GN=PDIA3 PE=1 SV=4 - [PDIA3_HUMAN]	222400000	236100000	257000000	244000000	128.61	39.6	18	34	103.12	42.57	18	26	198.29	50.89	25	54	175.1	44.36	22	46	505	56.7	6.35
P11940	Polyadenylate-binding protein 1 OS=Homo sapiens GN=PABPC1 PE=1 SV=2 - [PABP1_HUMAN]	128600000	114500000	1168000000	1221000000	55.5	17.92	10	16	57.78	26.89	12	16	440.5	49.53	27	107	395.23	51.89	28	100	636	70.6	9.5
P25205	DNA replication licensing factor MCM3 OS=Homo sapiens GN=MCM3 PE=1 SV=3 - [MCM3_HUMAN]	608300000	496900000	65300000	89960000	483.24	50	41	127	458.92	52.85	46	134	78.95	20.92	15	27	119.91	31.19	21	38	808	90.9	5.77
P05204	Non-histone chromosomal protein HMG-17 OS=Homo sapiens GN=HMGN2 PE=1 SV=3 - [HMGN2_HUMAN]	1204000000	1893000000	41950000	45180000	82.44	53.33	4	32	78.72	53.33	4	20	6.78	16.67	1	2	4.63	16.67	1	1	90	9.4	9.99
Q8TDN6	Ribosome biogenesis protein BRX1 homolog OS=Homo sapiens GN=BRIX1 PE=1 SV=2 - [BRX1_HUMAN]	575000000	473600000	98090000	95940000	226.62	49.86	13	52	233.64	53.26	15	52	77.82	42.21	9	20	64.99	38.81	9	16	353	41.4	9.92
P12814	Alpha-actinin-1 OS=Homo sapiens GN=ACTN1 PE=1 SV=2 - [ACTN1_HUMAN]	92890000	75290000	689900000	704900000	41.54	10.31	8	12	62.85	19.17	14	18	392.05	45.63	38	103	496.81	52.13	44	133	892	103	5.41
A0A087WXM6	60S ribosomal protein L17 (Fragment) OS=Homo sapiens GN=RPL17 PE=3 SV=1 - [A0A087WXM6_HUMAN]	427100000	473600000	726800000	634300000	130.17	49.7	11	31	126.62	46.15	9	30	239.11	53.25	13	58	122.04	49.7	10	37	169	19.6	10.04
Q96AG4	Leucine-rich repeat-containing protein 59 OS=Homo sapiens GN=LRRC59 PE=1 SV=1 - [LRC59_HUMAN]	621800000	543500000	824400000	801000000	171.39	39.74	16	40	145.7	38.76	13	32	178.73	49.51	17	45	183.41	38.76	13	45	307	34.9	9.57
Q9HCD5	Nuclear receptor coactivator 5 OS=Homo sapiens GN=NCOA5 PE=1 SV=2 - [NCOA5_HUMAN]	253400000	284200000	68470000	72940000	125.76	39.55	16	29	119.37	53.02	19	31	53.7	25.56	9	13	46.1	35.23	9	10	579	65.5	9.6
Q13283	Ras GTPase-activating protein-binding protein 1 OS=Homo sapiens GN=G3BP1 PE=1 SV=1 - [G3BP1_HUMAN]	108100000	121300000	655800000	650600000	74.77	29.18	9	20	70.42	20.82	7	18	420.49	47	17	113	393.98	46.78	16	104	466	52.1	5.52
P43243	Matrin-3 OS=Homo sapiens GN=MATR3 PE=1 SV=2 - [MATR3_HUMAN]	1153000000	909800000	554900000	570700000	909.75	52.89	45	212	877.09	44.86	37	209	506.73	36.72	33	134	466.27	41.56	33	130	847	94.6	6.25
H3BPC4	SUMO-conjugating enzyme UBC9 (Fragment) OS=Homo sapiens GN=UBE2I PE=1 SV=2 - [H3BPC4_HUMAN]	244400000	293900000	210900000	180400000	41.53	51.43	4	11	36.14	51.43	4	11	55.4	51.43	4	15	60.64	52.86	5	19	70	8	9.72
P04406	Glyceraldehyde-3-phosphate dehydrogenase OS=Homo sapiens GN=GAPDH PE=1 SV=3 - [G3P_HUMAN]	449800000	459900000	440000000	414600000	118.39	31.64	8	22	128.18	43.58	9	23	131.11	36.42	8	26	161.06	43.58	8	30	335	36	8.46
A0A0A0MSK5	Torsin-1A-interacting protein 1 OS=Homo sapiens GN=TOR1AIP1 PE=1 SV=1 - [A0A0A0MSK5_HUMAN]	1071000000	1119000000	105400000	103000000	222.99	43.94	18	60	245.11	51.52	21	65	42.71	22.29	8	13	42.51	20.13	7	12	462	52.4	7.06
Q9Y5M8	Signal recognition particle receptor subunit beta OS=Homo sapiens GN=SRPRB PE=1 SV=3 - [SRPRB_HUMAN]	199900000	213300000	317500000	288400000	76.77	48.34	13	20	69.25	44.65	10	18	84.88	41.7	10	21	93.07	41.7	10	26	271	29.7	9.04
G3V1U5	Golgi transport 1 homolog B (S. cerevisiae), isoform CRA_c OS=Homo sapiens GN=GOLT1B PE=1 SV=1 - [G3V1U5_HUMAN]	104100000	103000000	35180000	45200000	97.45	52.7	4	24	91.76	52.7	4	24	44.56	20.27	2	13	46.19	20.27	2	13	74	8.2	10.26
P36578	60S ribosomal protein L4 OS=Homo sapiens GN=RPL4 PE=1 SV=5 - [RL4_HUMAN]	1152000000	1168000000	1637000000	1639000000	313.79	41.22	21	81	361.68	49.41	27	94	421.81	49.65	29	115	434	49.88	30	114	427	47.7	11.06
O60506	Heterogeneous nuclear ribonucleoprotein Q OS=Homo sapiens GN=SYNCRIP PE=1 SV=2 - [HNRPQ_HUMAN]	2618000000	2659000000	1774000000	1807000000	696.96	51.2	34	150	787.1	51.69	35	165	798.78	48.8	30	175	757.68	52.17	33	175	623	69.6	8.59
Q02880	DNA topoisomerase 2-beta OS=Homo sapiens GN=TOP2B PE=1 SV=3 - [TOP2B_HUMAN]	679600000	619700000	47440000	69410000	1455.83	52.52	88	409	1344.21	46.92	81	407	93.05	16.36	26	41	70.56	14.45	23	34	1626	183.2	8
A0A0J9YYL3	Poly(U)-binding-splicing factor PUF60 (Fragment) OS=Homo sapiens GN=PUF60 PE=1 SV=1 - [A0A0J9YYL3_HUMAN]	566800000	651600000	642700000	642200000	150.78	42.97	17	38	159.33	44.75	17	36	233.98	52.48	21	57	201.47	42.77	16	48	505	54.6	5.34
P78527	DNA-dependent protein kinase catalytic subunit OS=Homo sapiens GN=PRKDC PE=1 SV=3 - [PRKDC_HUMAN]	823000000	731200000	919000000	961300000	3881.63	45.95	196	1106	3787.11	44.69	194	1146	2311.42	39.92	181	813	2625.42	43.87	195	907	4128	468.8	7.12
Q00059	Transcription factor A, mitochondrial OS=Homo sapiens GN=TFAM PE=1 SV=1 - [TFAM_HUMAN]	1451000000	1437000000	105600000	100800000	89.45	52.44	14	29	91.72	45.12	12	28	57.05	43.09	11	20	62.22	45.53	12	24	246	29.1	9.72
E9PMV1	Plectin (Fragment) OS=Homo sapiens GN=PLEC PE=1 SV=1 - [E9PMV1_HUMAN]	89070000	79800000	328100000	355700000	121.46	29.73	18	34	133.29	29.16	17	38	308.44	46.51	32	98	344.26	45.09	31	104	703	80.7	6.77
D6RCD0	Estradiol 17-beta-dehydrogenase 11 OS=Homo sapiens GN=HSD17B11 PE=1 SV=2 - [D6RCD0_HUMAN]	313000000	361000000	147500000	138000000	131.22	51.95	13	34	143.07	48.44	13	37	68.97	38.67	8	19	80.72	41.41	10	22	256	28.1	9.54
H0Y6X6	Polyadenylate-binding protein 4 (Fragment) OS=Homo sapiens GN=PABPC4 PE=1 SV=1 - [H0Y6X6_HUMAN]	0	0	642400000	571800000		0				0			155.64	51.79	6	29	135	52.31	7	26	195	20.4	8.48
Q96HS1	Serine/threonine-protein phosphatase PGAM5, mitochondrial OS=Homo sapiens GN=PGAM5 PE=1 SV=2 - [PGAM5_HUMAN]	680300000	332500000	170800000	158900000	91.44	48.1	16	32	77.12	51.21	16	29	33.16	30.8	10	14	40.46	40.83	11	17	289	32	8.68
P13861	cAMP-dependent protein kinase type II-alpha regulatory subunit OS=Homo sapiens GN=PRKAR2A PE=1 SV=2 - [KAP2_HUMAN]	163300000	177400000	231100000	209300000	71.44	32.43	10	18	68.72	43.07	13	18	133.19	44.06	15	38	119.01	45.54	15	33	404	45.5	5.07
B1AMS2	Septin 6, isoform CRA_b OS=Homo sapiens GN=SEPT6 PE=1 SV=1 - [B1AMS2_HUMAN]	310500000	303200000	738500000	760200000	88.5	26.68	11	22	76.65	26.91	12	20	231.32	48.49	23	61	216.77	42	19	55	431	49.3	6.81
P61513	60S ribosomal protein L37a OS=Homo sapiens GN=RPL37A PE=1 SV=2 - [RL37A_HUMAN]	15790000	20330000	157500000	79540000	14.41	36.96	3	4	15.51	36.96	3	4	32.41	44.57	5	9	32.22	52.17	6	10	92	10.3	10.43
P13073	Cytochrome c oxidase subunit 4 isoform 1, mitochondrial OS=Homo sapiens GN=COX4I1 PE=1 SV=1 - [COX41_HUMAN]	856400000	998100000	347700000	289800000	100.57	49.11	11	32	105.39	46.15	10	31	70.33	46.15	8	22	62.75	35.5	7	21	169	19.6	9.51
Q9UQ80	Proliferation-associated protein 2G4 OS=Homo sapiens GN=PA2G4 PE=1 SV=3 - [PA2G4_HUMAN]	577700000	581600000	1613000000	1563000000	98.07	29.19	13	25	105.86	29.19	14	28	260.08	49.49	20	72	250.47	49.24	21	66	394	43.8	6.55
P09669	Cytochrome c oxidase subunit 6C OS=Homo sapiens GN=COX6C PE=1 SV=2 - [COX6C_HUMAN]	479700000	447100000	280900000	178600000	26.59	52	6	12	17.09	38.67	5	8	12.73	22.67	4	6	9.58	20	2	5	75	8.8	10.39
C9J1Z8	ADP-ribosylation factor 5 (Fragment) OS=Homo sapiens GN=ARF5 PE=1 SV=1 - [C9J1Z8_HUMAN]	26790000	20650000	31240000	5738000	22.36	45.33	5	8	15.66	34	3	5	35.29	40.67	5	10	5.46	6.67	1	2	150	17.1	7.34
Q9Y262	Eukaryotic translation initiation factor 3 subunit L OS=Homo sapiens GN=EIF3L PE=1 SV=1 - [EIF3L_HUMAN]	18960000	23280000	489300000	452200000	7.07	4.61	2	2	12.5	7.8	3	3	309.16	51.95	31	84	300.03	50.71	30	84	564	66.7	6.34
O94776	Metastasis-associated protein MTA2 OS=Homo sapiens GN=MTA2 PE=1 SV=1 - [MTA2_HUMAN]	1026000000	954300000	147500000	157600000	356.02	51.05	39	101	394.48	50.15	38	108	106.01	36.38	20	31	101.05	34.88	20	32	668	75	9.66
Q8IXT5	RNA-binding protein 12B OS=Homo sapiens GN=RBM12B PE=1 SV=2 - [RB12B_HUMAN]	41310000	45730000	1020000000	355100000	35.57	13.69	8	12	25.67	12.99	7	10	352.86	47.85	44	117	313.46	49.25	43	105	1001	118	6.81
P62979	Ubiquitin-40S ribosomal protein S27a OS=Homo sapiens GN=RPS27A PE=1 SV=2 - [RS27A_HUMAN]	20780000000	23650000000	1415000000	1286000000	1084.1	46.15	13	292	1046.26	46.15	13	293	650.12	51.92	13	189	598.59	44.87	10	185	156	18	9.64
Q9NRG0	Chromatin accessibility complex protein 1 OS=Homo sapiens GN=CHRAC1 PE=1 SV=1 - [CHRC1_HUMAN]	109100000	122200000	249500000	269000000	38.69	40.46	4	8	26.74	40.46	4	8	33.56	31.3	3	10	30.79	19.85	2	10	131	14.7	5.1
Q9Y2Q9	28S ribosomal protein S28, mitochondrial OS=Homo sapiens GN=MRPS28 PE=1 SV=1 - [RT28_HUMAN]	118900000	129600000	26560000	29220000	74.63	46.52	8	17	66.06	46.52	8	15	26.45	28.88	5	8	14.53	25.13	5	6	187	20.8	9.1
P27348	14-3-3 protein theta OS=Homo sapiens GN=YWHAQ PE=1 SV=1 - [1433T_HUMAN]	133300000	167200000	967300000	890900000	12.5	12.24	3	5	11.34	16.33	4	5	83.74	35.92	12	27	90.5	48.98	14	29	245	27.7	4.78
O76021	Ribosomal L1 domain-containing protein 1 OS=Homo sapiens GN=RSL1D1 PE=1 SV=3 - [RL1D1_HUMAN]	1168000000	1190000000	165800000	168500000	498.68	49.59	34	132	503.28	51.84	36	134	122.28	38.98	23	39	119.21	42.04	25	40	490	54.9	10.13
Q96E39	RNA binding motif protein, X-linked-like-1 OS=Homo sapiens GN=RBMXL1 PE=1 SV=1 - [RMXL1_HUMAN]	2513000000	2477000000	1245000000	1208000000	278.05	45.9	23	92	266.47	49.49	25	94	151.31	38.97	18	54	159.3	41.03	19	58	390	42.1	9.89
A0A0A0MR02	Voltage-dependent anion-selective channel protein 2 (Fragment) OS=Homo sapiens GN=VDAC2 PE=1 SV=1 - [A0A0A0MR02_HUMAN]	2313000000	1647000000	781800000	722200000	224.95	42.2	10	55	211.8	50	12	53	139.31	40.43	9	34	143.92	43.26	10	35	282	30.3	7.81
P33993	DNA replication licensing factor MCM7 OS=Homo sapiens GN=MCM7 PE=1 SV=4 - [MCM7_HUMAN]	278600000	241000000	398800000	350300000	359.24	46.45	25	86	332.56	40.89	25	81	485.8	49.1	30	125	412.41	44.37	27	107	719	81.3	6.46
B7Z645	Heterogeneous nuclear ribonucleoprotein Q OS=Homo sapiens GN=SYNCRIP PE=1 SV=1 - [B7Z645_HUMAN]	2618000000	2659000000	1774000000	1807000000	424.23	49.78	25	108	464.39	50.43	27	117	515.52	46.55	22	129	506.91	51.08	25	132	464	52	9.16
P55008	Allograft inflammatory factor 1 OS=Homo sapiens GN=AIF1 PE=1 SV=1 - [AIF1_HUMAN]	0	5024000	69180000	28150000					2.83	13.61	1	1	63.79	51.7	9	20	33.5	38.1	8	12	147	16.7	6.24
O15511	Actin-related protein 2/3 complex subunit 5 OS=Homo sapiens GN=ARPC5 PE=1 SV=3 - [ARPC5_HUMAN]	208500000	199400000	1264000000	1021000000	17.61	29.14	4	6	15.43	24.5	3	5	78.47	50.33	8	21	61.83	47.68	7	18	151	16.3	5.67
Q9NVJ2	ADP-ribosylation factor-like protein 8B OS=Homo sapiens GN=ARL8B PE=1 SV=1 - [ARL8B_HUMAN]	141200000	161200000	62700000	54220000	57.83	40.86	8	16	77.01	51.61	10	20	29.51	33.33	6	10	23.48	27.96	6	10	186	21.5	8.43
Q96HY6	DDRGK domain-containing protein 1 OS=Homo sapiens GN=DDRGK1 PE=1 SV=2 - [DDRGK_HUMAN]	233600000	219400000	89290000	74700000	85.96	36.62	9	19	81.45	50.96	10	18	47.64	31.85	6	13	44.32	25.8	5	11	314	35.6	5.12
P51659	Peroxisomal multifunctional enzyme type 2 OS=Homo sapiens GN=HSD17B4 PE=1 SV=3 - [DHB4_HUMAN]	319900000	380000000	639100000	595000000	224.23	35.73	21	55	229.12	37.5	23	56	411.99	50.68	33	100	413.22	50.14	33	105	736	79.6	8.84
F8VZJ2	Nascent polypeptide-associated complex subunit alpha OS=Homo sapiens GN=NACA PE=1 SV=1 - [F8VZJ2_HUMAN]	67960000	56530000	631200000	545100000	16.09	21.32	2	4	14.53	21.32	2	3	74.89	30.88	3	17	78.49	51.47	5	19	136	15	4.91
A0A0A0MSI0	Peroxiredoxin-1 (Fragment) OS=Homo sapiens GN=PRDX1 PE=1 SV=1 - [A0A0A0MSI0_HUMAN]	161700000	189200000	114600000	110600000	43.1	45.61	8	15	45.19	51.46	9	16	37.34	43.86	8	14	44.15	50.29	9	18	171	19	6.92
P62829	60S ribosomal protein L23 OS=Homo sapiens GN=RPL23 PE=1 SV=1 - [RL23_HUMAN]	212900000	253700000	631900000	558300000	35.48	45.71	8	11	24.68	45	7	8	79.31	50.71	8	24	92.58	50.71	8	29	140	14.9	10.51
Q6P1J9	Parafibromin OS=Homo sapiens GN=CDC73 PE=1 SV=1 - [CDC73_HUMAN]	32010000	27390000	226100000	216300000	19.57	14.69	6	6	25.51	20.15	8	8	128.55	41.62	20	39	124.64	50.28	23	37	531	60.5	9.61
P08754	Guanine nucleotide-binding protein G(k) subunit alpha OS=Homo sapiens GN=GNAI3 PE=1 SV=3 - [GNAI3_HUMAN]	1222000000	1282000000	613200000	580900000	383.37	48.87	17	107	365.5	44.35	16	112	114.6	40.11	13	35	128.76	41.81	14	36	354	40.5	5.69
H3BRB3	Kinesin-like protein OS=Homo sapiens GN=KIF22 PE=1 SV=1 - [H3BRB3_HUMAN]	126300000	133100000	0	0	110.52	39.28	15	26	140.55	51.39	21	35		0				0			611	67.7	8.9
Q86UP2	Kinectin OS=Homo sapiens GN=KTN1 PE=1 SV=1 - [KTN1_HUMAN]	191500000	169000000	167000000	103700000	327.23	41.86	47	81	338.48	41.86	48	85	416.62	48.19	56	121	487.98	49.01	61	145	1357	156.2	5.64
O14925	Mitochondrial import inner membrane translocase subunit Tim23 OS=Homo sapiens GN=TIMM23 PE=1 SV=1 - [TIM23_HUMAN]	169200000	202600000	46900000	42150000	33.29	32.54	3	7	41.87	51.2	6	13	14.97	16.75	3	4	15.85	11.96	2	4	209	21.9	8.6
P13647	Keratin, type II cytoskeletal 5 OS=Homo sapiens GN=KRT5 PE=1 SV=3 - [K2C5_HUMAN]	543200000	648600000	1245000000	1382000000	295.16	43.9	31	98	370.77	39.32	34	125	206.7	26.78	20	77	385.84	40.51	34	132	590	62.3	7.74
Q07020	60S ribosomal protein L18 OS=Homo sapiens GN=RPL18 PE=1 SV=2 - [RL18_HUMAN]	997100000	1087000000	1148000000	998900000	137.84	39.89	8	37	140.48	50.53	10	39	272.33	51.06	12	74	294.15	51.06	12	87	188	21.6	11.72
P42768	Wiskott-Aldrich syndrome protein OS=Homo sapiens GN=WAS PE=1 SV=4 - [WASP_HUMAN]	48160000	40850000	226700000	224300000	26.27	16.73	5	6	23.15	15.14	5	6	191.67	43.03	14	41	174.94	51	17	42	502	52.9	6.64
Q9Y294	Histone chaperone ASF1A OS=Homo sapiens GN=ASF1A PE=1 SV=1 - [ASF1A_HUMAN]	49490000	39620000	110100000	107200000	14.21	42.65	4	4	15.27	42.65	4	4	25.63	30.39	5	8	15.36	19.61	4	6	204	23	4.41
Q00341	Vigilin OS=Homo sapiens GN=HDLBP PE=1 SV=2 - [VIGLN_HUMAN]	52180000	44850000	351800000	172000000	74.04	19.48	18	23	64.34	18.14	19	22	570.06	45.11	54	155	717.73	46.37	60	220	1268	141.4	6.87
Q9BW72	HIG1 domain family member 2A, mitochondrial OS=Homo sapiens GN=HIGD2A PE=1 SV=1 - [HIG2A_HUMAN]	12590000	13080000	10660000	0	17.49	43.4	2	3	10.62	23.58	1	2	2.16	7.55	1	1		0			106	11.5	10.2
P13639	Elongation factor 2 OS=Homo sapiens GN=EEF2 PE=1 SV=4 - [EF2_HUMAN]	365600000	327400000	665300000	871200000	169.17	32.87	22	49	177.65	33.92	23	54	428.56	46.04	37	124	664.11	50.82	45	184	858	95.3	6.83
P46060	Ran GTPase-activating protein 1 OS=Homo sapiens GN=RANGAP1 PE=1 SV=1 - [RAGP1_HUMAN]	122400000	151900000	392700000	401800000	137.22	34.24	14	34	124.08	33.22	14	28	252.39	49.74	25	60	220.86	45.32	22	52	587	63.5	4.68
P11021	78 kDa glucose-regulated protein OS=Homo sapiens GN=HSPA5 PE=1 SV=2 - [GRP78_HUMAN]	1722000000	1720000000	1400000000	1328000000	378.13	46.94	31	94	388.65	48.78	30	94	330.28	44.34	28	83	326.65	46.02	29	81	654	72.3	5.16
P62424	60S ribosomal protein L7a OS=Homo sapiens GN=RPL7A PE=1 SV=2 - [RL7A_HUMAN]	999600000	1010000000	1802000000	1640000000	209.73	46.24	17	57	207.7	43.61	15	55	288.75	46.24	17	75	284.42	45.86	18	76	266	30	10.61
P26583	High mobility group protein B2 OS=Homo sapiens GN=HMGB2 PE=1 SV=2 - [HMGB2_HUMAN]	2374000000	2422000000	599900000	494900000	335.92	50.72	22	81	348.12	49.76	21	87	165.1	43.06	16	41	157.96	42.58	14	40	209	24	7.81
P61020	Ras-related protein Rab-5B OS=Homo sapiens GN=RAB5B PE=1 SV=1 - [RAB5B_HUMAN]	404900000	452200000	102800000	86150000	47.65	45.12	8	15	54.37	50.7	9	16	40.45	44.19	8	13	33.04	24.19	5	13	215	23.7	8.13
M0R2B8	U1 small nuclear ribonucleoprotein A (Fragment) OS=Homo sapiens GN=SNRPA PE=1 SV=1 - [M0R2B8_HUMAN]	235200000	236200000	1915000000	1573000000	16.1	18.92	4	6	10.55	17.57	3	5	58.67	50.68	8	20	54.6	50.68	7	20	148	16.5	10.11
Q9H4G4	Golgi-associated plant pathogenesis-related protein 1 OS=Homo sapiens GN=GLIPR2 PE=1 SV=3 - [GAPR1_HUMAN]	270700000	281600000	117300000	101300000	70.51	36.36	5	20	87.23	50.65	6	23	42.44	36.36	5	12	18.54	16.88	2	5	154	17.2	9.41
Q92499	ATP-dependent RNA helicase DDX1 OS=Homo sapiens GN=DDX1 PE=1 SV=2 - [DDX1_HUMAN]	195000000	188300000	291300000	347000000	246.2	37.16	25	55	264.34	38.51	26	64	328.84	43.92	30	85	449.75	48.78	35	119	740	82.4	7.23
P28331	NADH-ubiquinone oxidoreductase 75 kDa subunit, mitochondrial OS=Homo sapiens GN=NDUFS1 PE=1 SV=3 - [NDUS1_HUMAN]	604800000	624200000	137400000	146900000	292.68	46.22	31	70	268.86	48.01	29	63	121.61	33.56	18	29	117.51	32.19	17	30	727	79.4	6.23
Q13838	Spliceosome RNA helicase DDX39B OS=Homo sapiens GN=DDX39B PE=1 SV=1 - [DX39B_HUMAN]	3542000000	3734000000	1694000000	1693000000	423.95	45.09	22	128	465.51	45.09	21	134	294.2	40.89	20	94	286.79	35.28	18	90	428	49	5.67
Q13263	Transcription intermediary factor 1-beta OS=Homo sapiens GN=TRIM28 PE=1 SV=5 - [TIF1B_HUMAN]	1933000000	1781000000	441400000	595900000	888.95	49.46	37	226	885.52	48.5	34	228	314.41	37.96	25	84	427.75	41.32	27	115	835	88.5	5.77
O75369	Filamin-B OS=Homo sapiens GN=FLNB PE=1 SV=2 - [FLNB_HUMAN]	60940000	67340000	312200000	378000000	467.99	34.93	66	127	449.78	33.63	65	134	1270.45	46.04	109	368	1282.06	45.93	108	369	2602	278	5.73
P31943	Heterogeneous nuclear ribonucleoprotein H OS=Homo sapiens GN=HNRNPH1 PE=1 SV=4 - [HNRH1_HUMAN]	2965000000	3196000000	1873000000	1773000000	479.38	39.64	14	114	480.7	50.11	17	114	417.75	37.86	14	100	382.06	36.53	13	91	449	49.2	6.3
Q12874	Splicing factor 3A subunit 3 OS=Homo sapiens GN=SF3A3 PE=1 SV=1 - [SF3A3_HUMAN]	492500000	458900000	496200000	530600000	178.51	32.34	14	44	209.74	47.9	20	51	141.88	39.92	16	38	150.3	40.92	18	43	501	58.8	5.38
Q9NRX2	39S ribosomal protein L17, mitochondrial OS=Homo sapiens GN=MRPL17 PE=1 SV=1 - [RM17_HUMAN]	155600000	172900000	45340000	39570000	81.15	50.29	10	21	60.2	46.86	8	16	12.04	34.86	6	6	10.59	18.29	3	4	175	20	10.11
Q15365	Poly(rC)-binding protein 1 OS=Homo sapiens GN=PCBP1 PE=1 SV=2 - [PCBP1_HUMAN]	551800000	562200000	343200000	337500000	117.77	46.35	10	28	102.32	30.06	8	25	94.07	38.76	9	28	120.73	45.79	10	36	356	37.5	7.09
P41208	Centrin-2 OS=Homo sapiens GN=CETN2 PE=1 SV=1 - [CETN2_HUMAN]	37980000	41630000	0	0	24.61	37.79	5	8	31.69	50	8	12		0				0			172	19.7	5
Q9UJU6	Drebrin-like protein OS=Homo sapiens GN=DBNL PE=1 SV=1 - [DBNL_HUMAN]	104100000	109000000	293400000	256400000	52.09	31.4	12	16	53.42	34.65	12	16	145.92	46.28	16	38	130.34	43.26	16	35	430	48.2	5.05
P08238	Heat shock protein HSP 90-beta OS=Homo sapiens GN=HSP90AB1 PE=1 SV=4 - [HS90B_HUMAN]	323000000	299700000	700100000	909500000	181.79	34.67	26	54	162.07	32.04	25	51	394.03	40.88	38	111	547.36	49.31	43	165	724	83.2	5.03
O95167	NADH dehydrogenase [ubiquinone] 1 alpha subcomplex subunit 3 OS=Homo sapiens GN=NDUFA3 PE=1 SV=1 - [NDUA3_HUMAN]	63650000	77780000	21910000	18440000	23.87	50	4	7	13.1	50	4	4	10.62	50	3	4	6.51	21.43	2	3	84	9.3	8.46
P82979	SAP domain-containing ribonucleoprotein OS=Homo sapiens GN=SARNP PE=1 SV=3 - [SARNP_HUMAN]	963700000	1003000000	347800000	312300000	82.59	44.29	11	23	89.46	49.52	13	26	56.66	43.81	11	18	57.17	41.9	10	21	210	23.7	6.42
Q15005	Signal peptidase complex subunit 2 OS=Homo sapiens GN=SPCS2 PE=1 SV=3 - [SPCS2_HUMAN]	261000000	257200000	92820000	81350000	97.41	47.35	13	36	80.95	38.94	11	33	31.72	31.86	7	13	37.77	34.51	9	15	226	25	8.47
Q5SSJ5	Heterochromatin protein 1-binding protein 3 OS=Homo sapiens GN=HP1BP3 PE=1 SV=1 - [HP1B3_HUMAN]	1870000000	1887000000	63690000	57700000	469.48	44.48	31	131	473.24	49.91	34	134	39.32	13.38	8	11	25.57	14.1	8	8	553	61.2	9.67
P78347	General transcription factor II-I OS=Homo sapiens GN=GTF2I PE=1 SV=2 - [GTF2I_HUMAN]	596900000	482800000	96010000	79720000	463.19	47.7	44	123	470.24	45.69	43	136	88.34	25.75	23	27	97.92	26.25	24	32	998	112.3	6.39
P35249	Replication factor C subunit 4 OS=Homo sapiens GN=RFC4 PE=1 SV=2 - [RFC4_HUMAN]	397200000	231300000	190600000	161300000	76.88	44.63	13	25	91.22	49.86	14	25	30.52	24.24	8	10	29.01	28.93	8	10	363	39.7	8.02
G5E9W7	28S ribosomal protein S22, mitochondrial OS=Homo sapiens GN=MRPS22 PE=1 SV=1 - [G5E9W7_HUMAN]	142400000	171300000	69530000	69580000	80.86	47.65	11	19	72.62	44.51	12	18	42.9	30.09	6	12	48.54	30.09	8	13	319	36.8	6.81
P62753	40S ribosomal protein S6 OS=Homo sapiens GN=RPS6 PE=1 SV=1 - [RS6_HUMAN]	123400000	158700000	1111000000	1471000000	28.35	22.49	8	9	31.35	24.9	8	9	192.82	47.39	18	55	194.05	47.39	17	56	249	28.7	10.84
P06748	Nucleophosmin OS=Homo sapiens GN=NPM1 PE=1 SV=2 - [NPM_HUMAN]	1830000000	1888000000	10640000000	12180000000	389.41	42.18	15	81	401.33	39.46	15	83	1417.03	49.66	21	320	1000.47	47.28	18	243	294	32.6	4.78
F8W1R7	Myosin light polypeptide 6 OS=Homo sapiens GN=MYL6 PE=1 SV=1 - [F8W1R7_HUMAN]	208200000	235400000	342500000	290900000	68.18	42.07	6	17	64.45	36.55	5	16	96.05	49.66	7	25	36.34	38.62	5	11	145	16.3	4.65
C9JSZ1	Far upstream element-binding protein 1 (Fragment) OS=Homo sapiens GN=FUBP1 PE=1 SV=1 - [C9JSZ1_HUMAN]	312500000	308200000	151700000	171800000	55.49	40.95	7	18	57.17	40.95	7	17	38.21	32.33	6	11	37.98	40.95	7	11	232	24	6.21
M0R257	Ras-related protein Rab-3A (Fragment) OS=Homo sapiens GN=RAB3A PE=1 SV=1 - [M0R257_HUMAN]	479800000	571200000	268300000	321500000	52.68	49.57	6	16	49.43	49.57	6	16	34.5	18.26	3	11	23.38	16.52	2	8	115	13.2	6.76
O75937	DnaJ homolog subfamily C member 8 OS=Homo sapiens GN=DNAJC8 PE=1 SV=2 - [DNJC8_HUMAN]	182800000	147100000	361900000	322300000	81.55	48.22	12	20	43.77	42.29	9	12	98.95	45.85	13	26	104.84	48.62	12	25	253	29.8	9.06
F5GWX5	Chromodomain-helicase-DNA-binding protein 4 OS=Homo sapiens GN=CHD4 PE=1 SV=1 - [F5GWX5_HUMAN]	447300000	349100000	31910000	31120000	1305.24	48.4	89	353	1072.29	44.46	84	316	54.55	10.87	20	22	39.86	9.45	17	18	1905	217	5.81
Q9H6E4	Coiled-coil domain-containing protein 134 OS=Homo sapiens GN=CCDC134 PE=1 SV=1 - [CC134_HUMAN]	42100000	50310000	12620000	21700000	24.09	29.26	5	7	25.68	35.37	6	7	13.7	23.14	4	4	17.15	32.75	5	5	229	26.5	8.85
Q9UL25	Ras-related protein Rab-21 OS=Homo sapiens GN=RAB21 PE=1 SV=3 - [RAB21_HUMAN]	130400000	157900000	45160000	35980000	56.52	29.33	6	12	65.33	46.67	9	15	18.05	20.44	4	5	24.45	34.22	7	8	225	24.3	7.94
P08579	U2 small nuclear ribonucleoprotein B'' OS=Homo sapiens GN=SNRPB2 PE=1 SV=1 - [RU2B_HUMAN]	415100000	400000000	1344000000	1132000000	84.86	44.89	10	21	74.95	48.44	10	20	79.86	36.44	9	24	87.72	36.44	9	26	225	25.5	9.72
P61326	Protein mago nashi homolog OS=Homo sapiens GN=MAGOH PE=1 SV=1 - [MGN_HUMAN]	31060000	49870000	91560000	65870000	13.25	16.44	2	3	11.28	29.45	4	4	43.19	47.95	7	12	26.28	32.19	5	8	146	17.2	6.11
Q14165	Malectin OS=Homo sapiens GN=MLEC PE=1 SV=1 - [MLEC_HUMAN]	757700000	982500000	255000000	266600000	133.71	47.6	13	37	135.15	46.23	13	36	51.85	28.77	8	19	72.2	34.93	9	22	292	32.2	5.41
Q86YP4	Transcriptional repressor p66-alpha OS=Homo sapiens GN=GATAD2A PE=1 SV=1 - [P66A_HUMAN]	395700000	398600000	0	7221000	196.3	40.28	18	50	186.82	47.87	22	49	0	2.53	1	1	5.35	6.48	2	2	633	68	9.94
P07737	Profilin-1 OS=Homo sapiens GN=PFN1 PE=1 SV=2 - [PROF1_HUMAN]	37900000	51550000	79400000	57860000	14.76	40	4	6	19.19	41.43	5	6	49.17	49.29	6	14	22.54	28.57	3	7	140	15	8.27
M0QXA7	Protein Wiz OS=Homo sapiens GN=WIZ PE=1 SV=1 - [M0QXA7_HUMAN]	158500000	136900000	0	0	191.22	37.5	26	49	214.85	49.28	31	57		0				0			968	103.2	9.52
P61160	Actin-related protein 2 OS=Homo sapiens GN=ACTR2 PE=1 SV=1 - [ARP2_HUMAN]	380900000	371000000	1381000000	1314000000	149.54	33.25	14	40	150.27	35.28	16	41	333.25	47.21	23	91	514.2	44.92	22	154	394	44.7	6.74
O15523	ATP-dependent RNA helicase DDX3Y OS=Homo sapiens GN=DDX3Y PE=1 SV=2 - [DDX3Y_HUMAN]	520300000	505400000	700400000	640200000	218.83	33.48	20	59	220.94	35.61	22	59	245.42	42.42	26	72	226	42.73	26	65	660	73.1	7.55
Q9UHA4	Ragulator complex protein LAMTOR3 OS=Homo sapiens GN=LAMTOR3 PE=1 SV=1 - [LTOR3_HUMAN]	73780000	89410000	99320000	24600000	61.77	49.19	5	12	58.16	49.19	6	11	80.71	49.19	6	15	15.2	43.55	4	6	124	13.6	7.34
Q96JM3	Chromosome alignment-maintaining phosphoprotein 1 OS=Homo sapiens GN=CHAMP1 PE=1 SV=2 - [CHAP1_HUMAN]	254700000	228100000	10600000	13290000	253.32	48.03	31	71	238.83	42.61	34	73	8.12	6.28	3	3	0	2.59	1	1	812	89	8.44
Q86UE4	Protein LYRIC OS=Homo sapiens GN=MTDH PE=1 SV=2 - [LYRIC_HUMAN]	285200000	287200000	628400000	627200000	241.66	40.21	20	58	245.67	39.52	19	58	447.09	45.88	28	110	438.4	49.14	29	109	582	63.8	9.32
Q15907	Ras-related protein Rab-11B OS=Homo sapiens GN=RAB11B PE=1 SV=4 - [RB11B_HUMAN]	315300000	313600000	113100000	117700000	46.51	40.83	8	14	43.58	40.83	8	13	45.1	33.94	6	14	40.1	41.28	8	13	218	24.5	5.94
Q8WXI9	Transcriptional repressor p66-beta OS=Homo sapiens GN=GATAD2B PE=1 SV=1 - [P66B_HUMAN]	675600000	673700000	24610000	34950000	179.48	41.82	18	42	194.1	47.89	20	45	22.56	8.77	3	4	21.92	6.91	2	4	593	65.2	9.7
O00299	Chloride intracellular channel protein 1 OS=Homo sapiens GN=CLIC1 PE=1 SV=4 - [CLIC1_HUMAN]	63580000	61370000	232000000	202500000	26.2	23.65	5	8	19.6	18.67	4	7	46.85	30.71	8	14	48.06	43.15	8	14	241	26.9	5.17
Q16698	2,4-dienoyl-CoA reductase, mitochondrial OS=Homo sapiens GN=DECR1 PE=1 SV=1 - [DECR_HUMAN]	384900000	395400000	759700000	689400000	97.36	38.51	11	24	101.17	40.9	12	24	180.56	48.06	14	51	177.01	45.07	14	54	335	36	9.28
P61006	Ras-related protein Rab-8A OS=Homo sapiens GN=RAB8A PE=1 SV=1 - [RAB8A_HUMAN]	825200000	995700000	414400000	357400000	84.62	38.16	9	28	90.95	44.93	10	31	63.8	42.51	9	22	57.63	41.06	10	22	207	23.7	9.07
P62312	U6 snRNA-associated Sm-like protein LSm6 OS=Homo sapiens GN=LSM6 PE=1 SV=1 - [LSM6_HUMAN]	73740000	45490000	83750000	70120000	22.06	47.5	5	8	11.73	37.5	4	4	28.69	48.75	6	10	23.67	48.75	6	8	80	9.1	9.58
P38646	Stress-70 protein, mitochondrial OS=Homo sapiens GN=HSPA9 PE=1 SV=2 - [GRP75_HUMAN]	961500000	950600000	556900000	616000000	285.83	46.98	29	73	279.39	46.98	31	78	243.73	43.59	27	65	266.39	44.77	29	72	679	73.6	6.16
Q8N1F7	Nuclear pore complex protein Nup93 OS=Homo sapiens GN=NUP93 PE=1 SV=2 - [NUP93_HUMAN]	244900000	223100000	269300000	633200000	235.13	29.18	20	60	233.08	34.31	24	61	196.11	37.12	27	56	324.72	46.4	36	96	819	93.4	5.72
P62308	Small nuclear ribonucleoprotein G OS=Homo sapiens GN=SNRPG PE=1 SV=1 - [RUXG_HUMAN]	255800000	198500000	685100000	481600000	29.2	36.84	4	10	24.4	36.84	3	8	46.98	48.68	6	16	36.78	36.84	5	15	76	8.5	8.88
P61088	Ubiquitin-conjugating enzyme E2 N OS=Homo sapiens GN=UBE2N PE=1 SV=1 - [UBE2N_HUMAN]	0	10090000	48290000	21640000	3.79	13.16	1	1	3.52	7.24	1	1	13.29	25.66	4	5	7.47	23.68	3	3	152	17.1	6.57
P36542	ATP synthase subunit gamma, mitochondrial OS=Homo sapiens GN=ATP5C1 PE=1 SV=1 - [ATPG_HUMAN]	1218000000	1588000000	539500000	501900000	294.44	42.62	13	79	266.9	47.99	14	73	82.36	28.19	9	25	107.29	24.16	7	33	298	33	9.22
E7ESY4	Metastasis-associated protein MTA1 OS=Homo sapiens GN=MTA1 PE=1 SV=1 - [E7ESY4_HUMAN]	362500000	350300000	42400000	54200000	196.28	42.96	29	60	197.34	37.41	28	63	26.87	10.95	6	8	29.73	11.81	7	10	703	79.3	9.11
O60832	H/ACA ribonucleoprotein complex subunit 4 OS=Homo sapiens GN=DKC1 PE=1 SV=3 - [DKC1_HUMAN]	482900000	473800000	485400000	544700000	203	40.47	21	51	211.82	45.14	23	55	228.42	44.16	22	54	226.39	40.47	21	57	514	57.6	9.42
Q9UHB9	Signal recognition particle subunit SRP68 OS=Homo sapiens GN=SRP68 PE=1 SV=2 - [SRP68_HUMAN]	40470000	61010000	297400000	278900000	36.72	19.62	8	8	40.41	21.85	10	10	212.54	48.64	32	56	191.97	46.89	29	50	627	70.7	8.56
O15160	DNA-directed RNA polymerases I and III subunit RPAC1 OS=Homo sapiens GN=POLR1C PE=1 SV=1 - [RPAC1_HUMAN]	106500000	112600000	56000000	71800000	36.14	26.3	7	12	47.6	43.06	9	12	28.41	29.48	7	8	37.75	25.72	6	10	346	39.2	5.5
Q9NQ50	39S ribosomal protein L40, mitochondrial OS=Homo sapiens GN=MRPL40 PE=1 SV=1 - [RM40_HUMAN]	186300000	234500000	76640000	44340000	72.33	48.54	9	21	75.88	39.32	9	22	44.56	45.63	7	13	32.6	24.76	4	11	206	24.5	9.63
K7ERE1	Uncharacterized protein OS=Homo sapiens PE=4 SV=1 - [K7ERE1_HUMAN]	74990000	120900000	37400000	0	19.88	48.53	2	3	16.61	41.18	1	2	7.11	41.18	1	1		0			68	7.1	9.72
H0YJH7	Lamina-associated polypeptide 2, isoforms beta/gamma (Fragment) OS=Homo sapiens GN=TMPO PE=1 SV=1 - [H0YJH7_HUMAN]	1576000000	1594000000	103100000	86820000	247.13	48.52	9	63	277.81	48.52	9	69	36.25	27.85	5	11	35.37	30.38	6	12	237	26.9	9.31
P78346	Ribonuclease P protein subunit p30 OS=Homo sapiens GN=RPP30 PE=1 SV=1 - [RPP30_HUMAN]	11150000	8773000	61920000	56770000	6.88	8.58	2	2	7.92	11.19	2	2	66.67	48.51	10	18	70.98	48.51	10	17	268	29.3	8.91
G3XAC6	RNA-binding protein 39 OS=Homo sapiens GN=RBM39 PE=1 SV=1 - [G3XAC6_HUMAN]	836200000	875400000	610700000	581500000	119.53	26.95	9	33	141.79	38.3	11	37	98.59	48.46	15	30	89.44	39.95	12	26	423	48	10.56
Q13636	Ras-related protein Rab-31 OS=Homo sapiens GN=RAB31 PE=1 SV=1 - [RAB31_HUMAN]	52500000	58780000	17110000	11590000	23.76	26.29	4	7	20.31	31.44	4	5	15.49	27.84	4	5	11.36	24.74	4	5	194	21.6	7.06
P07948	Tyrosine-protein kinase Lyn OS=Homo sapiens GN=LYN PE=1 SV=3 - [LYN_HUMAN]	416400000	469400000	184300000	169000000	138.83	48.24	20	45	171.5	44.53	19	47	85.64	27.73	14	30	89.47	28.71	14	29	512	58.5	7.11
Q9Y6M1	Insulin-like growth factor 2 mRNA-binding protein 2 OS=Homo sapiens GN=IGF2BP2 PE=1 SV=2 - [IF2B2_HUMAN]	127800000	120200000	451000000	447000000	76.73	24.21	11	22	67.98	24.37	11	19	265.14	47.41	27	73	274.61	46.74	26	75	599	66.1	8.46
O75396	Vesicle-trafficking protein SEC22b OS=Homo sapiens GN=SEC22B PE=1 SV=4 - [SC22B_HUMAN]	492000000	565000000	194600000	171900000	113.62	44.19	10	27	108.53	44.19	10	26	96.54	48.37	13	26	69.33	39.07	10	21	215	24.6	6.92
Q92930	Ras-related protein Rab-8B OS=Homo sapiens GN=RAB8B PE=1 SV=2 - [RAB8B_HUMAN]	825200000	995700000	414400000	357400000	82.32	35.27	8	26	91.36	38.16	9	30	55.55	36.23	8	20	53.45	37.68	8	20	207	23.6	9.07
Q5JRI1	Serine/arginine-rich-splicing factor 10 OS=Homo sapiens GN=SRSF10 PE=1 SV=1 - [Q5JRI1_HUMAN]	773900000	667100000	440200000	409600000	120.85	44.19	9	29	158.38	48.26	11	39	123.99	44.19	9	37	113.16	44.19	10	33	172	20.9	10.48
P61586	Transforming protein RhoA OS=Homo sapiens GN=RHOA PE=1 SV=1 - [RHOA_HUMAN]	51300000	51800000	22140000	18450000	36.39	30.05	7	14	30.93	45.08	9	13	21.32	24.35	5	8	13.89	24.35	5	7	193	21.8	6.1
Q14240	Eukaryotic initiation factor 4A-II OS=Homo sapiens GN=EIF4A2 PE=1 SV=2 - [IF4A2_HUMAN]	549500000	642400000	1507000000	1583000000	95.37	20.39	7	25	103.83	18.67	7	27	347.85	46.44	21	91	322.77	47.91	21	84	407	46.4	5.48
Q8N5K1	CDGSH iron-sulfur domain-containing protein 2 OS=Homo sapiens GN=CISD2 PE=1 SV=1 - [CISD2_HUMAN]	172800000	187400000	50490000	39650000	49.51	48.15	8	14	57.74	48.15	8	16	36.58	31.85	6	12	31.13	42.22	7	13	135	15.3	9.61
Q96B97	SH3 domain-containing kinase-binding protein 1 OS=Homo sapiens GN=SH3KBP1 PE=1 SV=2 - [SH3K1_HUMAN]	22010000	10790000	66260000	95020000	15.93	10.83	4	4	2.06	1.35	1	1	132.64	46.32	20	38	173.4	44.66	19	45	665	73.1	6.62
Q96C57	Uncharacterized protein C12orf43 OS=Homo sapiens GN=C12orf43 PE=1 SV=2 - [CL043_HUMAN]	20650000	17740000	57060000	75790000	9.56	7.25	2	3	10.96	13.36	3	3	31.44	41.98	7	9	33.06	41.22	7	8	262	28.2	9.42
Q9UI08	Ena/VASP-like protein OS=Homo sapiens GN=EVL PE=1 SV=2 - [EVL_HUMAN]	0	0	150600000	155000000		0			3.34	3.37	1	1	101.57	43.51	15	26	91.29	38.94	13	22	416	44.6	8.84
Q9Y676	28S ribosomal protein S18b, mitochondrial OS=Homo sapiens GN=MRPS18B PE=1 SV=1 - [RT18B_HUMAN]	108700000	100600000	44790000	34930000	44.16	45.74	7	9	48.66	48.06	8	11	9.28	13.95	2	2	16.7	30.62	4	4	258	29.4	9.38
P62736	Actin, aortic smooth muscle OS=Homo sapiens GN=ACTA2 PE=1 SV=1 - [ACTA_HUMAN]	29590000000	29060000000	54270000000	55140000000	544.55	41.11	20	190	538.2	40.05	19	187	817.17	35.01	20	294	800.92	29.44	15	302	377	42	5.39
P68032	Actin, alpha cardiac muscle 1 OS=Homo sapiens GN=ACTC1 PE=1 SV=1 - [ACTC_HUMAN]	29590000000	29060000000	54270000000	55140000000	716.74	44.03	22	223	747.67	40.05	20	226	1014.56	37.93	22	345	1074.05	32.36	17	371	377	42	5.39
A0A087WY03	Splicing regulatory glutamine/lysine-rich protein 1 OS=Homo sapiens GN=SREK1 PE=1 SV=1 - [A0A087WY03_HUMAN]	47030000	52520000	63220000	99570000	30.55	48	3	6	27.94	48	3	7	31.76	35	3	6	26.91	35	2	5	100	10.7	4.78
M0R0F0	40S ribosomal protein S5 (Fragment) OS=Homo sapiens GN=RPS5 PE=1 SV=1 - [M0R0F0_HUMAN]	100000000	142000000	938000000	951000000	38.99	38	8	15	49.68	33.5	8	17	146.35	47.5	13	47	111.29	33	12	40	200	22.4	9.55
P31946	14-3-3 protein beta/alpha OS=Homo sapiens GN=YWHAB PE=1 SV=3 - [1433B_HUMAN]	135500000	171700000	1057000000	970100000	28.52	24.8	6	8	35.96	28.86	9	11	120.23	47.97	14	36	138.13	45.12	13	38	246	28.1	4.83
P53007	Tricarboxylate transport protein, mitochondrial OS=Homo sapiens GN=SLC25A1 PE=1 SV=2 - [TXTP_HUMAN]	1069000000	1257000000	368000000	324700000	139.25	47.91	14	43	139.58	44.69	13	44	46.33	22.83	7	16	58.85	22.83	7	20	311	34	9.89
O60234	Glia maturation factor gamma OS=Homo sapiens GN=GMFG PE=1 SV=1 - [GMFG_HUMAN]	0	37340000	249500000	218700000		0			1.83	6.34	1	1	30.76	43.66	6	11	19.64	31.69	5	8	142	16.8	5.26
Q14103	Heterogeneous nuclear ribonucleoprotein D0 OS=Homo sapiens GN=HNRNPD PE=1 SV=1 - [HNRPD_HUMAN]	2663000000	2566000000	2518000000	2421000000	460.25	47.61	25	127	454.03	47.89	27	126	439.04	47.61	24	131	424.74	46.76	23	130	355	38.4	7.81
A0A087WV66	Antigen KI-67 OS=Homo sapiens GN=MKI67 PE=1 SV=1 - [A0A087WV66_HUMAN]	194000000	167900000	16570000	17170000	1266.61	44.64	113	339	1162.45	43.47	111	332	74.64	11.8	24	28	65.87	10.97	21	26	3255	358.4	9.42
Q9BYG3	MKI67 FHA domain-interacting nucleolar phosphoprotein OS=Homo sapiens GN=NIFK PE=1 SV=1 - [MK67I_HUMAN]	163600000	176100000	62590000	52400000	84.39	41.64	12	21	77.35	47.78	14	20	25.7	21.84	5	7	35	38.23	8	10	293	34.2	9.88
Q00688	Peptidyl-prolyl cis-trans isomerase FKBP3 OS=Homo sapiens GN=FKBP3 PE=1 SV=1 - [FKBP3_HUMAN]	75370000	98240000	259800000	342200000	31.68	20.09	4	8	23.73	20.98	4	6	99.28	46.43	14	28	96.25	45.98	13	27	224	25.2	9.28
P63104	14-3-3 protein zeta/delta OS=Homo sapiens GN=YWHAZ PE=1 SV=1 - [1433Z_HUMAN]	159800000	189300000	1017000000	994400000	28.9	21.63	5	7	32.88	28.98	7	9	124.07	47.76	12	37	140.91	45.31	11	41	245	27.7	4.79
Q9Y512	Sorting and assembly machinery component 50 homolog OS=Homo sapiens GN=SAMM50 PE=1 SV=3 - [SAM50_HUMAN]	556500000	545300000	125300000	128000000	127	40.3	15	32	139.69	37.74	14	31	41.41	24.52	9	13	26.79	13.65	6	9	469	51.9	6.9
O43390	Heterogeneous nuclear ribonucleoprotein R OS=Homo sapiens GN=HNRNPR PE=1 SV=1 - [HNRPR_HUMAN]	2697000000	2797000000	1571000000	1604000000	519.14	43.6	30	129	529.21	43.92	32	130	381.9	36.49	24	101	372.42	36.81	25	100	633	70.9	8.13
O00264	Membrane-associated progesterone receptor component 1 OS=Homo sapiens GN=PGRMC1 PE=1 SV=3 - [PGRC1_HUMAN]	208100000	212200000	51690000	63330000	49.66	31.79	9	16	56.69	43.08	8	14	34.29	26.67	6	10	31.72	30.26	8	11	195	21.7	4.7
A0A0C4DG89	Probable ATP-dependent RNA helicase DDX46 OS=Homo sapiens GN=DDX46 PE=1 SV=1 - [A0A0C4DG89_HUMAN]	76920000	58060000	597500000	563400000	37.09	12.21	12	15	58.62	16.96	16	22	489.01	44.09	54	158	543.73	46.71	56	179	1032	117.4	9.29
Q9BQE3	Tubulin alpha-1C chain OS=Homo sapiens GN=TUBA1C PE=1 SV=1 - [TBA1C_HUMAN]	364900000	374800000	846000000	805200000	351.04	39.87	14	88	296.72	39.87	14	78	365.62	42.32	15	94	362.47	47.66	15	101	449	49.9	5.1
Q7L014	Probable ATP-dependent RNA helicase DDX46 OS=Homo sapiens GN=DDX46 PE=1 SV=2 - [DDX46_HUMAN]	76920000	58060000	597500000	563400000	37.09	12.22	12	15	58.62	16.97	16	22	486.11	44.03	54	159	523.46	46.65	56	177	1031	117.3	9.29
Q15056	Eukaryotic translation initiation factor 4H OS=Homo sapiens GN=EIF4H PE=1 SV=5 - [IF4H_HUMAN]	56530000	56850000	202300000	157000000	10.99	16.13	3	3	21.04	27.82	4	6	34.36	33.47	7	12	51.98	47.58	9	16	248	27.4	7.23
Q9Y4W6	AFG3-like protein 2 OS=Homo sapiens GN=AFG3L2 PE=1 SV=2 - [AFG32_HUMAN]	203000000	218200000	108300000	144800000	249.77	42.16	35	79	230.58	39.52	32	80	80.32	26.73	24	32	67	21.33	20	26	797	88.5	8.66
E9PIE4	Mitochondrial carrier homolog 2 (Fragment) OS=Homo sapiens GN=MTCH2 PE=1 SV=7 - [E9PIE4_HUMAN]	648000000	642600000	178700000	160500000	143.39	47.53	10	35	115.77	37.64	8	29	63.24	29.66	6	16	64.1	29.66	6	17	263	28.6	7.61
P08621	U1 small nuclear ribonucleoprotein 70 kDa OS=Homo sapiens GN=SNRNP70 PE=1 SV=2 - [RU17_HUMAN]	423700000	411200000	1913000000	1938000000	61.02	23.8	13	20	63.16	26.77	16	24	274.9	39.13	27	91	266.67	45.54	27	90	437	51.5	9.94
Q9NY93	Probable ATP-dependent RNA helicase DDX56 OS=Homo sapiens GN=DDX56 PE=1 SV=1 - [DDX56_HUMAN]	159300000	165600000	31680000	27430000	119.58	38.21	17	30	133.3	44.42	19	33	22.62	14.44	8	9	20.09	17.73	7	7	547	61.6	9.26
P54577	Tyrosine--tRNA ligase, cytoplasmic OS=Homo sapiens GN=YARS PE=1 SV=4 - [SYYC_HUMAN]	81470000	72050000	107700000	103600000	45.91	21.59	12	14	54.09	24.62	14	17	96.61	47.16	27	33	81.07	39.58	24	28	528	59.1	7.05
H0Y6Y8	39S ribosomal protein L43, mitochondrial (Fragment) OS=Homo sapiens GN=MRPL43 PE=1 SV=1 - [H0Y6Y8_HUMAN]	107400000	136000000	68230000	58670000	28.38	43.2	6	9	26.63	32.54	6	9	23.72	32.54	6	9	23.17	25.44	5	9	169	18.8	8.51
D6RAN8	39S ribosomal protein L27, mitochondrial OS=Homo sapiens GN=MRPL27 PE=1 SV=1 - [D6RAN8_HUMAN]	84790000	91510000	40630000	34940000	24.37	47.31	4	7	21.82	38.71	3	6	13.23	35.48	3	6	14.74	35.48	3	5	93	10.5	9.54
Q8NC51	Plasminogen activator inhibitor 1 RNA-binding protein OS=Homo sapiens GN=SERBP1 PE=1 SV=2 - [PAIRB_HUMAN]	216300000	206300000	811000000	741000000	89.34	36.03	18	30	124.66	45.34	21	38	363.04	47.3	27	102	352.95	45.34	28	101	408	44.9	8.65
Q9UKD2	mRNA turnover protein 4 homolog OS=Homo sapiens GN=MRTO4 PE=1 SV=2 - [MRT4_HUMAN]	104100000	130200000	136300000	120500000	48.43	30.54	7	12	49.29	35.15	8	12	58.26	41.42	9	17	58.48	43.51	10	16	239	27.5	8.29
Q13951	Core-binding factor subunit beta OS=Homo sapiens GN=CBFB PE=1 SV=2 - [PEBB_HUMAN]	221400000	242800000	15190000	6543000	83.46	43.41	7	23	74.83	42.31	7	21	4.16	8.79	1	1	4	8.79	1	1	182	21.5	6.6
P62913	60S ribosomal protein L11 OS=Homo sapiens GN=RPL11 PE=1 SV=2 - [RL11_HUMAN]	856400000	1220000000	1621000000	1280000000	56.17	39.89	6	16	56.37	25.84	6	16	88.63	34.83	8	26	93.22	30.34	8	31	178	20.2	9.6
Q9Y3C1	Nucleolar protein 16 OS=Homo sapiens GN=NOP16 PE=1 SV=2 - [NOP16_HUMAN]	86510000	105900000	33960000	17610000	55.53	47.19	8	12	48.61	39.33	8	11	44.82	47.19	10	14	29.61	34.27	7	9	178	21.2	9.94
Q9NPF5	DNA methyltransferase 1-associated protein 1 OS=Homo sapiens GN=DMAP1 PE=1 SV=1 - [DMAP1_HUMAN]	144500000	144200000	0	0	79.53	41.54	16	24	91.72	44.97	18	26		0				0			467	53	9.5
Q86V81	THO complex subunit 4 OS=Homo sapiens GN=ALYREF PE=1 SV=3 - [THOC4_HUMAN]	1950000000	2091000000	644900000	611400000	248.76	47.08	7	58	216.86	35.02	5	51	128.6	35.02	5	31	113.26	35.02	5	28	257	26.9	11.15
P25440	Bromodomain-containing protein 2 OS=Homo sapiens GN=BRD2 PE=1 SV=2 - [BRD2_HUMAN]	50670000	32290000	179000000	169400000	33.43	7.87	4	7	18.86	3.87	2	5	156.67	37.2	24	36	190.99	46.44	26	46	801	88	9.09
Q9BWS9	Chitinase domain-containing protein 1 OS=Homo sapiens GN=CHID1 PE=1 SV=1 - [CHID1_HUMAN]	283100000	281200000	181500000	140500000	122.47	37.15	14	28	101.85	37.66	14	23	82.52	33.33	13	21	85.28	36.13	13	24	393	44.9	8.63
Q9BPX5	Actin-related protein 2/3 complex subunit 5-like protein OS=Homo sapiens GN=ARPC5L PE=1 SV=1 - [ARP5L_HUMAN]	66130000	73270000	202700000	147800000	22.94	33.33	4	6	19.56	37.25	5	6	52.56	43.14	6	14	37.01	41.83	6	12	153	16.9	6.6
B4DDD6	Drebrin-like protein OS=Homo sapiens GN=DBNL PE=1 SV=1 - [B4DDD6_HUMAN]	104100000	109000000	293400000	247100000	37.49	26.35	9	12	41.37	29.8	9	13	121.93	43.1	13	32	106.2	42.12	14	30	406	45.7	4.96
P62136	Serine/threonine-protein phosphatase PP1-alpha catalytic subunit OS=Homo sapiens GN=PPP1CA PE=1 SV=1 - [PP1A_HUMAN]	360900000	327000000	295600000	268500000	147.45	39.7	11	37	167.76	43.94	13	41	138.88	32.12	10	37	139.71	46.97	13	45	330	37.5	6.33
Q9NTJ3	Structural maintenance of chromosomes protein 4 OS=Homo sapiens GN=SMC4 PE=1 SV=2 - [SMC4_HUMAN]	146100000	137600000	44050000	66480000	177.8	33.93	38	51	146.36	29.89	34	47	170.59	30.59	38	65	172.26	36.57	46	69	1288	147.1	6.79
K7EK07	Histone H3 (Fragment) OS=Homo sapiens GN=H3F3B PE=1 SV=1 - [K7EK07_HUMAN]	23820000000	30060000000	2856000000	2933000000	319.81	32.58	12	124	338.65	46.97	17	136	115.79	30.3	9	51	121.87	40.15	10	55	132	14.9	11.3
Q16611	Bcl-2 homologous antagonist/killer OS=Homo sapiens GN=BAK1 PE=1 SV=1 - [BAK_HUMAN]	167100000	191600000	49480000	28980000	34.54	23.22	4	9	47.44	44.55	6	12	22.91	28.44	5	7	22.42	21.8	5	9	211	23.4	6.01
O43516	WAS/WASL-interacting protein family member 1 OS=Homo sapiens GN=WIPF1 PE=1 SV=3 - [WIPF1_HUMAN]	57620000	11220000	288400000	295200000	1.96	2.19	1	1	2.96	4.37	1	1	132.07	44.93	12	34	123.72	45.13	12	33	503	51.2	11.47
A0A087WWJ2	N-alpha-acetyltransferase 50 OS=Homo sapiens GN=NAA50 PE=1 SV=1 - [A0A087WWJ2_HUMAN]	0	0	7324000	7420000						0			11.22	46.91	4	4	6.47	28.4	2	2	81	9.4	9.66
Q9UI09	NADH dehydrogenase [ubiquinone] 1 alpha subcomplex subunit 12 OS=Homo sapiens GN=NDUFA12 PE=1 SV=1 - [NDUAC_HUMAN]	61700000	55370000	24390000	32490000	21.5	34.48	4	7	19.08	28.28	3	5	16.07	28.97	4	6	17.76	28.28	3	5	145	17.1	9.63
Q92820	Gamma-glutamyl hydrolase OS=Homo sapiens GN=GGH PE=1 SV=2 - [GGH_HUMAN]	38590000	42060000	177500000	132000000	37.94	21.7	4	9	23.71	8.49	2	6	64.78	32.7	10	19	69.79	35.85	10	20	318	35.9	7.11
Q9Y6C9	Mitochondrial carrier homolog 2 OS=Homo sapiens GN=MTCH2 PE=1 SV=1 - [MTCH2_HUMAN]	654700000	670900000	190400000	160500000	183.32	46.86	12	42	155.88	38.28	10	35	85.27	28.71	6	18	84.49	28.71	6	19	303	33.3	7.97
P07237	Protein disulfide-isomerase OS=Homo sapiens GN=P4HB PE=1 SV=3 - [PDIA1_HUMAN]	80430000	88720000	76170000	70030000	65.67	26.57	10	18	85.48	37.01	14	21	67.02	38.58	16	22	56.45	34.84	15	21	508	57.1	4.87
J3QLB5	DNA repair protein RAD51 homolog 3 (Fragment) OS=Homo sapiens GN=RAD51C PE=1 SV=1 - [J3QLB5_HUMAN]	0	0	0	7778000		0								0			4.31	46.81	1	1	47	5.3	5.11
P11177	Pyruvate dehydrogenase E1 component subunit beta, mitochondrial OS=Homo sapiens GN=PDHB PE=1 SV=3 - [ODPB_HUMAN]	514200000	509800000	277500000	258900000	114.42	42.34	13	35	86.94	39.28	11	29	72.39	34.82	10	23	83.96	34.82	10	27	359	39.2	6.65
P49736	DNA replication licensing factor MCM2 OS=Homo sapiens GN=MCM2 PE=1 SV=4 - [MCM2_HUMAN]	83900000	55250000	743800000	705900000	65.98	18.58	13	20	79.31	20.24	14	24	530.53	46.79	40	140	514.66	45.69	38	135	904	101.8	5.52
Q92841	Probable ATP-dependent RNA helicase DDX17 OS=Homo sapiens GN=DDX17 PE=1 SV=2 - [DDX17_HUMAN]	3736000000	3582000000	1642000000	1522000000	735.38	46.78	35	210	716.56	46.78	36	204	417.47	40.88	29	126	416.24	43.07	29	121	729	80.2	8.27
P51572	B-cell receptor-associated protein 31 OS=Homo sapiens GN=BCAP31 PE=1 SV=3 - [BAP31_HUMAN]	383900000	371500000	133000000	123900000	158.4	40.24	15	36	149.63	46.75	15	32	94.48	35.37	11	22	85.08	34.96	11	21	246	28	8.44
Q9NYK5	39S ribosomal protein L39, mitochondrial OS=Homo sapiens GN=MRPL39 PE=1 SV=3 - [RM39_HUMAN]	195500000	200800000	72750000	76370000	71.69	39.94	11	19	78.26	44.67	14	23	42.68	25.74	8	14	35.89	19.23	6	11	338	38.7	7.65
A0A087WWG5	DNA repair and recombination protein RAD54-like (Fragment) OS=Homo sapiens GN=RAD54L PE=4 SV=1 - [A0A087WWG5_HUMAN]	5619000	0	0	0	2.76	46.67	1	1		0				0				0			30	3.4	10.9
P48634	Protein PRRC2A OS=Homo sapiens GN=PRRC2A PE=1 SV=3 - [PRC2A_HUMAN]	73340000	829400000	166300000	214800000	80.39	11.96	14	20	93.07	12.7	15	25	723.68	40.01	66	200	725.17	46.04	72	197	2157	228.7	9.45
H0YN81	WD repeat-containing protein 61 (Fragment) OS=Homo sapiens GN=WDR61 PE=1 SV=1 - [H0YN81_HUMAN]	45140000	19720000	147700000	147200000	7.29	9.86	1	1	8.38	16.67	2	2	78.28	46.26	10	20	84.63	46.6	11	20	294	32.2	5.71
Q16576	Histone-binding protein RBBP7 OS=Homo sapiens GN=RBBP7 PE=1 SV=1 - [RBBP7_HUMAN]	1716000000	1825000000	209100000	196000000	156.6	42.59	13	42	189.99	46.59	15	47	40.77	9.18	6	16	36.56	9.18	6	15	425	47.8	5.05
Q14011	Cold-inducible RNA-binding protein OS=Homo sapiens GN=CIRBP PE=1 SV=1 - [CIRBP_HUMAN]	216500000	245300000	120300000	58500000	70.05	38.37	7	16	79.6	40.12	6	20	43.97	30.23	5	12	21.78	13.95	3	6	172	18.6	9.51
Q9BVK6	Transmembrane emp24 domain-containing protein 9 OS=Homo sapiens GN=TMED9 PE=1 SV=2 - [TMED9_HUMAN]	682000000	772600000	184300000	145600000	95.11	38.72	10	24	112.41	46.38	12	34	40.97	22.98	6	14	45.21	22.98	6	17	235	27.3	8.02
P81605	Dermcidin OS=Homo sapiens GN=DCD PE=1 SV=2 - [DCD_HUMAN]	71220000	101500000	43750000	46390000	34.3	40.91	5	11	53.01	46.36	5	15	33.88	35.45	4	11	36.27	22.73	3	13	110	11.3	6.54
P82930	28S ribosomal protein S34, mitochondrial OS=Homo sapiens GN=MRPS34 PE=1 SV=2 - [RT34_HUMAN]	148500000	151300000	61850000	54740000	67.45	46.33	9	20	62.86	43.12	8	18	32.7	41.28	7	12	37.88	43.12	8	13	218	25.6	9.98
P33992	DNA replication licensing factor MCM5 OS=Homo sapiens GN=MCM5 PE=1 SV=5 - [MCM5_HUMAN]	826000000	652700000	108600000	108800000	273.53	43.6	27	71	258.94	39.1	27	77	61.46	18.53	12	21	82.49	22.75	15	27	734	82.2	8.37
M0R165	Epidermal growth factor receptor substrate 15-like 1 OS=Homo sapiens GN=EPS15L1 PE=1 SV=1 - [M0R165_HUMAN]	11270000	23970000	38760000	49290000	3.17	2.65	1	1	7.91	5.42	3	4	84.16	37.04	19	26	91.18	35.58	19	30	756	83.4	5.11
O43290	U4/U6.U5 tri-snRNP-associated protein 1 OS=Homo sapiens GN=SART1 PE=1 SV=1 - [SNUT1_HUMAN]	134300000	125300000	179200000	160000000	130.84	31	20	34	110.69	26	18	28	181.38	39.75	29	49	186.32	39.5	28	50	800	90.2	6.13
Q16594	Transcription initiation factor TFIID subunit 9 OS=Homo sapiens GN=TAF9 PE=1 SV=1 - [TAF9_HUMAN]	63480000	81820000	0	0	40.99	38.64	7	11	43.57	32.95	8	12		0				0			264	29	8.66
Q15393	Splicing factor 3B subunit 3 OS=Homo sapiens GN=SF3B3 PE=1 SV=4 - [SF3B3_HUMAN]	683900000	675900000	853700000	808200000	819.68	39.61	47	224	771.19	42.65	50	221	700.62	44.86	50	207	708.02	44.62	49	208	1217	135.5	5.26
O43143	Pre-mRNA-splicing factor ATP-dependent RNA helicase DHX15 OS=Homo sapiens GN=DHX15 PE=1 SV=2 - [DHX15_HUMAN]	434400000	347500000	179900000	261500000	455.06	42.14	31	123	427.89	40.25	33	122	308.22	31.57	30	97	372.23	35.35	33	116	795	90.9	7.46
Q14566	DNA replication licensing factor MCM6 OS=Homo sapiens GN=MCM6 PE=1 SV=1 - [MCM6_HUMAN]	152900000	120200000	386400000	503600000	155.48	24.97	22	47	173.83	29.23	24	55	300.36	40.19	33	91	462.44	43.36	36	137	821	92.8	5.41
F8VQE1	LIM domain and actin-binding protein 1 OS=Homo sapiens GN=LIMA1 PE=1 SV=1 - [F8VQE1_HUMAN]	75280000	66580000	80480000	74910000	88.9	36.62	14	24	50.25	24.41	10	14	141.08	37.63	17	39	112.19	35.62	17	36	598	66.9	5.8
O43395	U4/U6 small nuclear ribonucleoprotein Prp3 OS=Homo sapiens GN=PRPF3 PE=1 SV=2 - [PRPF3_HUMAN]	210600000	171500000	233500000	202600000	177.75	42.9	22	41	151.66	35.29	20	40	224.18	39.53	26	60	217	36.31	23	55	683	77.5	9.5
G5EA06	28S ribosomal protein S27, mitochondrial OS=Homo sapiens GN=MRPS27 PE=1 SV=1 - [G5EA06_HUMAN]	126400000	160500000	60090000	59330000	56.69	34.64	11	15	77.18	46.09	14	20	24.54	16.76	5	7	42.44	26.82	9	12	358	41.3	5.52
Q9HB71	Calcyclin-binding protein OS=Homo sapiens GN=CACYBP PE=1 SV=2 - [CYBP_HUMAN]	42400000	49140000	98460000	86550000	25.74	29.82	5	6	24.56	23.25	5	6	46.39	27.19	6	11	62.32	42.11	7	14	228	26.2	8.25
P14927	Cytochrome b-c1 complex subunit 7 OS=Homo sapiens GN=UQCRB PE=1 SV=2 - [QCR7_HUMAN]	63590000	85910000	102900000	84560000	19.21	32.43	4	7	16.62	32.43	4	7	30.05	45.95	7	11	32.44	45.95	6	12	111	13.5	8.78
Q8NBX0	Saccharopine dehydrogenase-like oxidoreductase OS=Homo sapiens GN=SCCPDH PE=1 SV=1 - [SCPDL_HUMAN]	162400000	126000000	59760000	49240000	48.34	35.43	9	13	69.16	35.9	10	21	26.27	14.45	6	9	27.02	18.41	6	9	429	47.1	9.14
Q9BVP2	Guanine nucleotide-binding protein-like 3 OS=Homo sapiens GN=GNL3 PE=1 SV=2 - [GNL3_HUMAN]	258200000	266700000	166400000	174600000	177.14	38.8	17	42	167.84	35.88	17	41	134.62	34.24	17	34	126.54	37.52	18	36	549	62	9.16
H7C173	Mitotic-spindle organizing protein 2B (Fragment) OS=Homo sapiens GN=MZT2B PE=1 SV=1 - [H7C173_HUMAN]	27290000	32210000	34150000	27930000	22.22	35.25	3	6	28.72	45.9	4	8	35.17	45.9	4	10	32.82	45.9	4	9	122	12.5	10.46
Q9BWF3	RNA-binding protein 4 OS=Homo sapiens GN=RBM4 PE=1 SV=1 - [RBM4_HUMAN]	225400000	224900000	138000000	131300000	73.16	36.54	10	19	105.52	34.62	9	21	59.39	39.01	11	17	55.45	41.21	12	18	364	40.3	7.08
P83731	60S ribosomal protein L24 OS=Homo sapiens GN=RPL24 PE=1 SV=1 - [RL24_HUMAN]	201300000	286800000	433400000	435900000	28.03	21.66	3	8	40.9	21.66	4	14	73.47	38.22	9	26	70.81	45.22	9	25	157	17.8	11.25
Q9H098	Protein FAM107B OS=Homo sapiens GN=FAM107B PE=1 SV=1 - [F107B_HUMAN]	28400000	40130000	26230000	29890000	17.64	28.24	4	5	19.35	29.01	6	7	16.33	35.88	5	6	18.95	35.11	5	6	131	15.5	8.29
Q8WUD4	Coiled-coil domain-containing protein 12 OS=Homo sapiens GN=CCDC12 PE=1 SV=1 - [CCD12_HUMAN]	43830000	40890000	27360000	12980000	18.03	34.34	4	5	12.78	34.34	4	4	26.71	45.78	5	8	7.06	27.11	3	3	166	19.2	7.34
Q9P0L0	Vesicle-associated membrane protein-associated protein A OS=Homo sapiens GN=VAPA PE=1 SV=3 - [VAPA_HUMAN]	695800000	787900000	275900000	253700000	182.58	45.78	14	46	162	45.78	13	41	116.09	44.98	11	31	101.01	44.98	11	29	249	27.9	8.62
P10606	Cytochrome c oxidase subunit 5B, mitochondrial OS=Homo sapiens GN=COX5B PE=1 SV=2 - [COX5B_HUMAN]	522800000	602800000	200300000	192900000	66.69	45.74	8	20	65.66	45.74	8	19	50.23	30.23	7	17	57.4	30.23	7	19	129	13.7	8.81
O75381	Peroxisomal membrane protein PEX14 OS=Homo sapiens GN=PEX14 PE=1 SV=1 - [PEX14_HUMAN]	121700000	130200000	47760000	43660000	73.44	35.81	9	18	61.86	38.2	10	14	33.21	26.53	7	10	22.05	20.69	5	6	377	41.2	4.94
P18754	Regulator of chromosome condensation OS=Homo sapiens GN=RCC1 PE=1 SV=1 - [RCC1_HUMAN]	998800000	942100000	13810000	23710000	168.95	42.28	13	39	179	45.61	15	42	9.07	8.55	2	2	6.07	5.94	2	2	421	44.9	7.52
P50151	Guanine nucleotide-binding protein G(I)/G(S)/G(O) subunit gamma-10 OS=Homo sapiens GN=GNG10 PE=1 SV=1 - [GBG10_HUMAN]	14860000	0	0	25030000	7.37	36.76	3	3		0				0			1.73	8.82	1	1	68	7.2	7.85
Q8TCS8	Polyribonucleotide nucleotidyltransferase 1, mitochondrial OS=Homo sapiens GN=PNPT1 PE=1 SV=2 - [PNPT1_HUMAN]	140800000	125500000	241600000	219600000	117.19	38.06	28	39	113.62	38.44	28	40	101.68	31.16	22	35	92.05	30.14	21	35	783	85.9	7.77
Q13423	NAD(P) transhydrogenase, mitochondrial OS=Homo sapiens GN=NNT PE=1 SV=3 - [NNTM_HUMAN]	1213000000	1411000000	313700000	308600000	791.89	43.37	47	223	733.68	43.83	49	210	296.97	33.7	31	85	307.04	35.91	33	94	1086	113.8	8.09
Q96K17	Transcription factor BTF3 homolog 4 OS=Homo sapiens GN=BTF3L4 PE=1 SV=1 - [BT3L4_HUMAN]	13390000	16680000	58530000	82970000	2.13	4.43	1	1	2.21	4.43	1	1	12.52	41.77	4	4	7.51	8.86	3	3	158	17.3	6.35
O15143	Actin-related protein 2/3 complex subunit 1B OS=Homo sapiens GN=ARPC1B PE=1 SV=3 - [ARC1B_HUMAN]	383700000	351200000	1566000000	1369000000	142.59	30.91	13	37	140.32	34.95	13	36	327.99	45.43	22	80	308.83	43.55	20	76	372	40.9	8.35
Q9BXP5	Serrate RNA effector molecule homolog OS=Homo sapiens GN=SRRT PE=1 SV=1 - [SRRT_HUMAN]	59580000	53110000	1080000000	1076000000	46.61	16.21	12	15	38.11	13.93	12	15	499.99	43.38	49	152	472.81	39.73	43	146	876	100.6	5.96
Q9BZZ5	Apoptosis inhibitor 5 OS=Homo sapiens GN=API5 PE=1 SV=3 - [API5_HUMAN]	781900000	764500000	470200000	428400000	282.15	40.84	26	80	302.96	44.27	27	87	206.09	35.31	23	60	200.78	32.63	21	60	524	59	7.34
Q04637	Eukaryotic translation initiation factor 4 gamma 1 OS=Homo sapiens GN=EIF4G1 PE=1 SV=4 - [IF4G1_HUMAN]	49650000	52160000	528400000	560900000	66.84	13.63	16	21	58.34	13.01	13	19	664.84	43.09	65	216	705.13	44.97	66	228	1599	175.4	5.33
H0YEX5	Splicing factor 3B subunit 2 (Fragment) OS=Homo sapiens GN=SF3B2 PE=1 SV=1 - [H0YEX5_HUMAN]	346300000	337100000	558800000	463700000	110.76	45.4	10	31	83.6	29.52	7	26	119.37	38.73	9	35	128.47	37.14	9	38	315	35	4.81
Q8TED0	U3 small nucleolar RNA-associated protein 15 homolog OS=Homo sapiens GN=UTP15 PE=1 SV=3 - [UTP15_HUMAN]	232700000	237400000	35870000	35560000	124.48	43.82	19	32	145.69	43.24	18	35	45.31	25.48	9	12	32.2	20.85	7	9	518	58.4	9.11
Q9BWJ5	Splicing factor 3B subunit 5 OS=Homo sapiens GN=SF3B5 PE=1 SV=1 - [SF3B5_HUMAN]	110900000	85740000	86220000	56160000	38.33	45.35	4	9	42.77	45.35	4	10	49.67	45.35	4	11	30.07	34.88	3	8	86	10.1	6.35
P11388	DNA topoisomerase 2-alpha OS=Homo sapiens GN=TOP2A PE=1 SV=3 - [TOP2A_HUMAN]	539900000	478400000	21280000	33800000	960.23	44.74	75	291	976.26	41.54	74	314	71.52	11.69	17	28	61.07	11.37	18	28	1531	174.3	8.72
O60216	Double-strand-break repair protein rad21 homolog OS=Homo sapiens GN=RAD21 PE=1 SV=2 - [RAD21_HUMAN]	260300000	254700000	12560000	15030000	299.08	45.17	22	75	253	32.33	19	65	26.38	11.09	5	8	21.37	9.03	4	6	631	71.6	4.65
M0QYH2	Bifunctional polynucleotide phosphatase/kinase OS=Homo sapiens GN=PNKP PE=1 SV=1 - [M0QYH2_HUMAN]	127100000	112000000	15000000	23770000	74.98	37.76	14	21	82.35	41.02	16	24	14.54	12.45	4	4	9.24	7.14	3	3	490	53.6	8.81
Q5JR95	40S ribosomal protein S8 OS=Homo sapiens GN=RPS8 PE=1 SV=1 - [Q5JR95_HUMAN]	487200000	583300000	2732000000	2738000000	97.42	43.09	11	25	85.01	43.09	9	23	230.73	45.21	13	62	207.14	44.15	12	59	188	21.9	10.36
D3DQV9	Eukaryotic translation initiation factor 4 gamma 2 (Fragment) OS=Homo sapiens GN=EIF4G2 PE=1 SV=1 - [D3DQV9_HUMAN]	22620000	22260000	238400000	236800000	32.25	12.46	8	9	32.17	13.12	10	11	293	39.8	33	88	327.94	44.21	36	102	907	102.3	7.14
O00148	ATP-dependent RNA helicase DDX39A OS=Homo sapiens GN=DDX39A PE=1 SV=2 - [DX39A_HUMAN]	3542000000	3734000000	1694000000	1693000000	386.7	32.32	17	120	407.52	37.7	18	123	258.27	29.74	15	83	262.24	34.19	16	84	427	49.1	5.68
Q6DKI1	60S ribosomal protein L7-like 1 OS=Homo sapiens GN=RPL7L1 PE=1 SV=1 - [RL7L_HUMAN]	242000000	267100000	91380000	85550000	94.19	42.68	11	27	86.64	42.68	11	24	40.3	31.3	8	13	40.69	30.89	7	13	246	28.6	10.51
P04075	Fructose-bisphosphate aldolase A OS=Homo sapiens GN=ALDOA PE=1 SV=2 - [ALDOA_HUMAN]	67410000	70490000	126200000	110800000	17.77	21.43	6	7	23.4	17.58	5	7	60.66	41.76	11	18	66.01	45.05	13	22	364	39.4	8.09
A6NHR9	Structural maintenance of chromosomes flexible hinge domain-containing protein 1 OS=Homo sapiens GN=SMCHD1 PE=1 SV=2 - [SMHD1_HUMAN]	230400000	214000000	15190000	16790000	855.46	42.89	82	265	859.9	41.9	86	278	55.8	10.57	17	23	50.17	9.78	15	20	2005	226.2	7.3
Q8WUD1	Ras-related protein Rab-2B OS=Homo sapiens GN=RAB2B PE=1 SV=1 - [RAB2B_HUMAN]	291700000	295900000	110700000	60220000	128.94	33.33	6	30	143.88	33.33	6	34	55.56	38.43	7	15	35.71	32.41	6	11	216	24.2	7.83
O14980	Exportin-1 OS=Homo sapiens GN=XPO1 PE=1 SV=1 - [XPO1_HUMAN]	81890000	68800000	208300000	185800000	170.94	25.12	20	50	154.98	22.69	19	45	365.12	39.31	36	105	351.85	41.08	38	106	1071	123.3	6.06
Q14690	Protein RRP5 homolog OS=Homo sapiens GN=PDCD11 PE=1 SV=3 - [RRP5_HUMAN]	279400000	175300000	23950000	32320000	799.89	41.58	74	227	716.18	39.93	70	215	100.33	16.46	27	39	103.71	15.66	26	40	1871	208.6	8.87
P51452	Dual specificity protein phosphatase 3 OS=Homo sapiens GN=DUSP3 PE=1 SV=1 - [DUS3_HUMAN]	98440000	108600000	86100000	76380000	29.28	24.86	4	7	28.53	24.86	4	7	37.8	44.86	7	11	37.87	30.27	5	10	185	20.5	7.8
A0A024QZP7	Cell division cycle 2, G1 to S and G2 to M, isoform CRA_a OS=Homo sapiens GN=CDC2 PE=1 SV=1 - [A0A024QZP7_HUMAN]	226600000	196900000	123500000	143700000	79.22	44.78	10	22	46.97	30.64	7	14	60.98	24.24	6	17	53.29	26.26	7	15	297	34.1	8.4
Q9H0D6	5'-3' exoribonuclease 2 OS=Homo sapiens GN=XRN2 PE=1 SV=1 - [XRN2_HUMAN]	723800000	581700000	264600000	227900000	434.09	37.79	34	107	424.59	40	36	112	239.27	30.42	27	67	236.99	32.53	29	67	950	108.5	7.47
Q8WUM0	Nuclear pore complex protein Nup133 OS=Homo sapiens GN=NUP133 PE=1 SV=2 - [NU133_HUMAN]	119700000	93850000	159000000	150700000	220.31	30.02	26	56	208.78	30.8	28	58	223.4	33.22	31	66	190.69	33.65	30	59	1156	128.9	5.1
P42766	60S ribosomal protein L35 OS=Homo sapiens GN=RPL35 PE=1 SV=2 - [RL35_HUMAN]	108500000	126000000	653300000	597100000	35.21	38.21	7	11	43.21	38.21	7	14	111.44	44.72	11	34	114.85	44.72	11	36	123	14.5	11.05
P62258	14-3-3 protein epsilon OS=Homo sapiens GN=YWHAE PE=1 SV=1 - [1433E_HUMAN]	221300000	111000000	661700000	608600000	8.3	7.45	2	3	10.76	11.37	3	4	94.81	37.25	9	29	95.13	44.71	10	29	255	29.2	4.74
Q04695	Keratin, type I cytoskeletal 17 OS=Homo sapiens GN=KRT17 PE=1 SV=2 - [K1C17_HUMAN]	650000000	701100000	260800000	794500000	140.89	34.03	19	54	138.21	26.16	14	55	110.03	16.2	9	44	200.39	30.56	18	77	432	48.1	5.02
J3QL05	Serine/arginine-rich-splicing factor 2 (Fragment) OS=Homo sapiens GN=SRSF2 PE=1 SV=1 - [J3QL05_HUMAN]	115500000	106300000	2637000000	2339000000	20.49	26.15	4	7	11.98	20	3	5	87.34	40	7	31	102.7	44.62	8	36	130	15.1	10.96
E7ES33	Septin-7 OS=Homo sapiens GN=SEPT7 PE=1 SV=3 - [E7ES33_HUMAN]	388800000	430200000	909900000	940000000	108.51	33.57	12	28	112.75	32.13	11	27	233.55	44.6	20	62	215.34	40.29	16	58	417	48.7	8.73
O95298	NADH dehydrogenase [ubiquinone] 1 subunit C2 OS=Homo sapiens GN=NDUFC2 PE=1 SV=1 - [NDUC2_HUMAN]	35130000	23470000	55650000	50040000	4.47	12.61	2	2	7.68	15.13	2	3	19.63	44.54	7	8	8.25	24.37	4	6	119	14.2	8.98
Q86XP3	ATP-dependent RNA helicase DDX42 OS=Homo sapiens GN=DDX42 PE=1 SV=1 - [DDX42_HUMAN]	101200000	74650000	282200000	275300000	67.2	19.08	12	18	53.07	16.74	11	15	284.88	44.35	33	80	279.13	41.36	29	79	938	102.9	7.02
Q6P2E9	Enhancer of mRNA-decapping protein 4 OS=Homo sapiens GN=EDC4 PE=1 SV=1 - [EDC4_HUMAN]	74380000	59670000	469300000	343600000	36.43	9.92	9	10	86.49	13.13	12	23	743.58	36.83	40	203	761.73	44.25	45	223	1401	151.6	5.86
Q5HYB6	Epididymis luminal protein 189 OS=Homo sapiens GN=DKFZp686J1372 PE=1 SV=1 - [Q5HYB6_HUMAN]	17660000	0	67170000	77950000	2.92	6.03	1	1		0			56.71	40.52	16	18	70.85	44.4	17	23	232	27.2	4.74
A0A087WWP4	Putative RNA-binding protein 15 OS=Homo sapiens GN=RBM15 PE=1 SV=1 - [A0A087WWP4_HUMAN]	260200000	248000000	127400000	115400000	213.92	41.16	30	55	206.62	41.37	31	60	132.46	33.33	26	42	118.08	33.33	26	40	933	102.1	9.94
P15144	Aminopeptidase N OS=Homo sapiens GN=ANPEP PE=1 SV=4 - [AMPN_HUMAN]	654900000	585500000	246400000	131800000	434.1	40.23	42	104	462.66	42.09	41	117	281.74	36.61	34	82	322.3	38.78	34	101	967	109.5	5.48
Q9UNX4	WD repeat-containing protein 3 OS=Homo sapiens GN=WDR3 PE=1 SV=1 - [WDR3_HUMAN]	137600000	111700000	40250000	49660000	198.79	40.08	32	52	143.94	26.72	22	44	50.65	12.62	10	17	71.8	16.33	12	22	943	106	6.64
P49755	Transmembrane emp24 domain-containing protein 10 OS=Homo sapiens GN=TMED10 PE=1 SV=2 - [TMEDA_HUMAN]	768200000	754100000	196500000	142800000	285.17	44.29	13	63	303.46	44.29	13	66	143.84	41.1	11	34	58.26	29.22	8	17	219	25	7.44
K7EMQ3	Dynamin-2 (Fragment) OS=Homo sapiens GN=DNM2 PE=1 SV=2 - [K7EMQ3_HUMAN]	211200000	170300000	74800000	115500000	57.03	33.91	13	22	72.16	35.64	13	26	42.02	20.76	7	15	51.32	25.95	8	18	289	33.7	9.16
F5H702	39S ribosomal protein L48, mitochondrial OS=Homo sapiens GN=MRPL48 PE=1 SV=1 - [F5H702_HUMAN]	125500000	142300000	47340000	30600000	42.61	40.71	4	12	49.61	44.25	5	14	20.82	40.71	4	8	29.2	40.71	4	10	113	12.8	5.24
B1AK87	Capping protein (Actin filament) muscle Z-line, beta, isoform CRA_a OS=Homo sapiens GN=CAPZB PE=1 SV=1 - [B1AK87_HUMAN]	131500000	129600000	401200000	334300000	35.81	32.69	8	11	33.11	32.31	7	10	134.69	44.23	14	44	133.6	44.23	14	40	260	29.3	6.92
Q9BVI4	Nucleolar complex protein 4 homolog OS=Homo sapiens GN=NOC4L PE=1 SV=1 - [NOC4L_HUMAN]	126300000	132800000	55690000	39820000	145.35	39.15	15	32	162	42.44	15	38	67.68	28.1	11	21	56.46	33.53	12	18	516	58.4	7.49
P20339	Ras-related protein Rab-5A OS=Homo sapiens GN=RAB5A PE=1 SV=2 - [RAB5A_HUMAN]	406400000	452200000	103900000	86150000	52.87	37.67	7	16	46.17	32.09	6	13	35.2	37.67	7	12	40.54	35.35	7	16	215	23.6	8.15
P20290	Transcription factor BTF3 OS=Homo sapiens GN=BTF3 PE=1 SV=1 - [BTF3_HUMAN]	25110000	22310000	121800000	117600000	5.09	9.22	1	1	5.16	22.82	2	2	82.46	41.26	8	22	33.72	18.93	5	10	206	22.2	9.38
Q13123	Protein Red OS=Homo sapiens GN=IK PE=1 SV=3 - [RED_HUMAN]	220000000	212900000	95010000	103800000	80.88	33.75	14	24	85.84	42.01	17	26	42.77	17.24	8	13	34.19	18.49	9	11	557	65.6	6.64
P63162	Small nuclear ribonucleoprotein-associated protein N OS=Homo sapiens GN=SNRPN PE=1 SV=1 - [RSMN_HUMAN]	827900000	802000000	1750000000	1494000000	90.27	38.33	9	31	73.69	38.33	8	24	230.74	38.33	9	61	188.89	44.17	10	57	240	24.6	11.19
Q12972	Nuclear inhibitor of protein phosphatase 1 OS=Homo sapiens GN=PPP1R8 PE=1 SV=2 - [PP1R8_HUMAN]	237200000	235600000	83290000	50330000	62.03	30.77	7	14	75.15	39.6	8	17	52.31	31.62	7	13	52.3	29.34	7	15	351	38.5	7.37
Q9UJS0	Calcium-binding mitochondrial carrier protein Aralar2 OS=Homo sapiens GN=SLC25A13 PE=1 SV=2 - [CMC2_HUMAN]	266300000	262200000	62420000	68150000	171.31	37.78	21	46	178.01	40	19	46	83.22	30.67	14	24	86.51	27.41	13	24	675	74.1	8.62
P30048	Thioredoxin-dependent peroxide reductase, mitochondrial OS=Homo sapiens GN=PRDX3 PE=1 SV=3 - [PRDX3_HUMAN]	706800000	822800000	448900000	279700000	94.16	31.64	8	30	83.38	44.14	9	26	72.17	25	7	24	77.89	37.11	8	30	256	27.7	7.78
Q6P1L8	39S ribosomal protein L14, mitochondrial OS=Homo sapiens GN=MRPL14 PE=1 SV=1 - [RM14_HUMAN]	103500000	115500000	39950000	31610000	36.31	30.34	4	9	42.27	35.86	4	10	27.81	35.86	4	8	27.66	35.86	4	9	145	15.9	10.24
Q00839	Heterogeneous nuclear ribonucleoprotein U OS=Homo sapiens GN=HNRNPU PE=1 SV=6 - [HNRPU_HUMAN]	7538000000	6814000000	6721000000	6083000000	1567.42	43.27	45	394	1423.43	41.94	42	365	1085.1	39.64	43	294	1038.96	37.33	39	286	825	90.5	6
P14868	Aspartate--tRNA ligase, cytoplasmic OS=Homo sapiens GN=DARS PE=1 SV=2 - [SYDC_HUMAN]	25670000	27930000	102000000	101300000	6.92	5.59	2	2	14.24	10.98	4	4	85.49	37.72	17	26	78.66	37.13	18	26	501	57.1	6.55
P43405	Tyrosine-protein kinase SYK OS=Homo sapiens GN=SYK PE=1 SV=1 - [KSYK_HUMAN]	45990000	48830000	83960000	80110000	37.92	16.54	9	11	39.38	21.57	11	12	123.36	38.11	19	29	105.96	36.54	19	29	635	72	8.25
E9PH64	NADH dehydrogenase [ubiquinone] 1 beta subcomplex subunit 9 OS=Homo sapiens GN=NDUFB9 PE=1 SV=1 - [E9PH64_HUMAN]	185200000	183700000	41960000	34860000	70.4	38.69	6	16	71.37	38.69	6	17	35	29.17	4	9	43.64	29.17	4	10	168	20.4	7.88
P43304	Glycerol-3-phosphate dehydrogenase, mitochondrial OS=Homo sapiens GN=GPD2 PE=1 SV=3 - [GPDM_HUMAN]	254400000	262400000	66570000	60480000	142.13	39.89	21	35	125.52	39.06	21	31	35.66	15.41	7	10	25.34	10.73	5	7	727	80.8	7.69
Q9Y3B4	Splicing factor 3B subunit 6 OS=Homo sapiens GN=SF3B6 PE=1 SV=1 - [SF3B6_HUMAN]	335200000	393600000	328800000	304100000	46.42	42.4	5	17	44.63	42.4	5	16	58.25	44	6	19	37.56	33.6	4	15	125	14.6	9.38
Q9NQT5	Exosome complex component RRP40 OS=Homo sapiens GN=EXOSC3 PE=1 SV=3 - [EXOS3_HUMAN]	48930000	83440000	24270000	17840000	33.09	44	7	8	30.5	34.18	4	7	13.88	20.73	3	4	5.12	7.64	1	1	275	29.6	8.1
O75934	Pre-mRNA-splicing factor SPF27 OS=Homo sapiens GN=BCAS2 PE=1 SV=1 - [SPF27_HUMAN]	211200000	229000000	199700000	165100000	44.16	27.56	6	12	44.17	38.67	8	13	42.6	36.44	8	13	52.97	41.78	9	16	225	26.1	5.66
P0DMV8	Heat shock 70 kDa protein 1A OS=Homo sapiens GN=HSPA1A PE=1 SV=1 - [HS71A_HUMAN]	2623000000	2583000000	2186000000	2191000000	141.1	34.01	18	46	154.62	34.32	20	46	148.31	34.95	20	48	171.81	42.9	24	57	641	70	5.66
Q9BW19	Kinesin-like protein KIFC1 OS=Homo sapiens GN=KIFC1 PE=1 SV=2 - [KIFC1_HUMAN]	219600000	623200000	28280000	28380000	140.12	37.44	21	38	133.79	43.98	25	36	23.33	13.67	5	5	14.38	9.36	3	3	673	73.7	8.98
P62917	60S ribosomal protein L8 OS=Homo sapiens GN=RPL8 PE=1 SV=2 - [RL8_HUMAN]	685900000	768800000	1805000000	1625000000	107.99	33.85	14	31	119.74	33.85	15	36	199.96	43.97	16	58	180.64	43.97	16	54	257	28	11.03
O60869	Endothelial differentiation-related factor 1 OS=Homo sapiens GN=EDF1 PE=1 SV=1 - [EDF1_HUMAN]	288300000	322900000	430700000	454600000	65.06	41.89	9	18	61.59	41.89	9	18	81.89	43.92	9	24	72.75	43.92	10	24	148	16.4	9.95
P61221	ATP-binding cassette sub-family E member 1 OS=Homo sapiens GN=ABCE1 PE=1 SV=1 - [ABCE1_HUMAN]	140200000	132600000	305600000	323400000	46.94	18.36	9	15	49.77	22.37	11	16	136.32	38.23	19	39	112.81	32.22	17	33	599	67.3	8.34
Q05639	Elongation factor 1-alpha 2 OS=Homo sapiens GN=EEF1A2 PE=1 SV=1 - [EF1A2_HUMAN]	11190000000	10590000000	13520000000	11980000000	966.34	37.15	14	228	1179.3	39.96	15	276	1263.37	42.98	19	301	1417.82	42.33	19	339	463	50.4	9.03
Q9Y3U8	60S ribosomal protein L36 OS=Homo sapiens GN=RPL36 PE=1 SV=3 - [RL36_HUMAN]	123500000	121000000	198700000	174000000	18.46	37.14	5	8	34.64	37.14	6	12	49.62	43.81	7	19	45.75	43.81	8	17	105	12.2	11.59
Q99848	Probable rRNA-processing protein EBP2 OS=Homo sapiens GN=EBNA1BP2 PE=1 SV=2 - [EBP2_HUMAN]	455000000	479600000	97540000	95800000	141.89	41.5	14	33	146.97	43.46	14	35	57.8	38.89	11	15	50.45	34.31	9	13	306	34.8	10.1
P55884	Eukaryotic translation initiation factor 3 subunit B OS=Homo sapiens GN=EIF3B PE=1 SV=3 - [EIF3B_HUMAN]	18260000	18520000	412400000	409100000	10.26	4.3	2	2	11.49	5.41	3	3	362.52	35.38	25	98	344.67	42.14	28	92	814	92.4	5
O95782	AP-2 complex subunit alpha-1 OS=Homo sapiens GN=AP2A1 PE=1 SV=3 - [AP2A1_HUMAN]	41460000	55220000	156400000	222200000	34.87	14.94	10	11	56.57	17.81	13	18	198.99	33.67	25	62	296.64	39.41	32	92	977	107.5	7.03
Q6PKG0	La-related protein 1 OS=Homo sapiens GN=LARP1 PE=1 SV=2 - [LARP1_HUMAN]	0	0	246100000	202600000		0				0			182.6	41.24	35	58	153.71	38.78	35	56	1096	123.4	8.82
Q9NPA8	Transcription and mRNA export factor ENY2 OS=Homo sapiens GN=ENY2 PE=1 SV=1 - [ENY2_HUMAN]	82930000	78300000	133700000	91080000	32.64	43.56	5	10	29.87	43.56	5	9	43.87	43.56	5	13	26.38	43.56	5	10	101	11.5	9.33
Q02127	Dihydroorotate dehydrogenase (quinone), mitochondrial OS=Homo sapiens GN=DHODH PE=1 SV=3 - [PYRD_HUMAN]	116600000	117000000	53410000	59460000	56.46	40	11	15	52.99	30.38	10	14	20.41	24.3	7	8	29.75	26.84	8	10	395	42.8	9.67
O14828	Secretory carrier-associated membrane protein 3 OS=Homo sapiens GN=SCAMP3 PE=1 SV=3 - [SCAM3_HUMAN]	88210000	56340000	131100000	75220000	59.68	23.34	6	13	47.87	24.5	5	11	55	31.41	8	12	53.97	34.29	6	12	347	38.3	7.64
Q16531	DNA damage-binding protein 1 OS=Homo sapiens GN=DDB1 PE=1 SV=1 - [DDB1_HUMAN]	375700000	355300000	110400000	101800000	602.01	39.82	48	171	528.95	41.67	47	166	107.78	22.63	22	34	90.33	17.89	17	28	1140	126.9	5.26
Q14344	Guanine nucleotide-binding protein subunit alpha-13 OS=Homo sapiens GN=GNA13 PE=1 SV=2 - [GNA13_HUMAN]	846700000	773500000	377900000	370400000	61.61	37.4	11	18	78.7	36.34	11	22	35.63	18.57	5	12	29.11	25.46	8	12	377	44	8
A0A087X2D5	39S ribosomal protein L45, mitochondrial OS=Homo sapiens GN=MRPL45 PE=1 SV=1 - [A0A087X2D5_HUMAN]	171800000	162200000	77590000	74450000	35.74	43.46	11	14	45.63	43.46	11	15	17.94	19.28	7	9	20.67	29.74	7	8	306	35.3	9.03
Q92979	Ribosomal RNA small subunit methyltransferase NEP1 OS=Homo sapiens GN=EMG1 PE=1 SV=4 - [NEP1_HUMAN]	231100000	257500000	71140000	64160000	67.82	38.52	7	17	76.03	43.44	8	20	32.07	24.18	4	9	27.33	23.36	4	8	244	26.7	9.17
O95831	Apoptosis-inducing factor 1, mitochondrial OS=Homo sapiens GN=AIFM1 PE=1 SV=1 - [AIFM1_HUMAN]	181600000	182500000	95020000	87070000	112.84	34.09	19	27	105.01	31	17	27	89.21	34.26	18	23	81.31	32.14	17	21	613	66.9	8.95
Q13724	Mannosyl-oligosaccharide glucosidase OS=Homo sapiens GN=MOGS PE=1 SV=5 - [MOGS_HUMAN]	166300000	146400000	116100000	153200000	142.25	31.66	21	37	155.83	30.7	21	45	182.35	27.72	20	57	246.91	37.63	26	75	837	91.9	8.9
Q15397	Pumilio homolog 3 OS=Homo sapiens GN=PUM3 PE=1 SV=3 - [PUM3_HUMAN]	274300000	297500000	55700000	54130000	146.07	37.96	22	44	147.52	37.04	22	45	47.45	28.24	14	16	31.8	12.65	8	10	648	73.5	9.64
P36873	Serine/threonine-protein phosphatase PP1-gamma catalytic subunit OS=Homo sapiens GN=PPP1CC PE=1 SV=1 - [PP1G_HUMAN]	346100000	298500000	265500000	255700000	130.41	35.91	10	32	154.63	40.25	12	37	111.45	28.17	9	30	115.65	39.32	11	37	323	37	6.54
P62906	60S ribosomal protein L10a OS=Homo sapiens GN=RPL10A PE=1 SV=2 - [RL10A_HUMAN]	910700000	935500000	1780000000	1436000000	91.2	37.33	11	27	80.96	37.33	9	24	167.28	35.94	10	47	193.43	35.02	10	57	217	24.8	9.94
P82912	28S ribosomal protein S11, mitochondrial OS=Homo sapiens GN=MRPS11 PE=1 SV=2 - [RT11_HUMAN]	31430000	38870000	12880000	18840000	25.27	15.46	3	6	17.46	30.41	4	5	12.5	20.1	3	4	24.78	22.68	3	9	194	20.6	10.81
Q12996	Cleavage stimulation factor subunit 3 OS=Homo sapiens GN=CSTF3 PE=1 SV=1 - [CSTF3_HUMAN]	333300000	287200000	66300000	64050000	254.95	37.52	23	67	279.58	40.59	26	74	120.2	22.18	13	35	115.91	30.82	18	35	717	82.9	8.12
H0Y4R4	Torsin-1A-interacting protein 1 (Fragment) OS=Homo sapiens GN=TOR1AIP1 PE=1 SV=1 - [H0Y4R4_HUMAN]	1033000000	1086000000	105400000	103000000	101.58	38.85	10	30	101.22	41.22	10	29	18.9	15.88	4	7	20.12	16.55	4	7	296	33.7	7.97
D6R9P3	Heterogeneous nuclear ribonucleoprotein A/B OS=Homo sapiens GN=HNRNPAB PE=1 SV=1 - [D6R9P3_HUMAN]	1573000000	1906000000	1312000000	1293000000	224.75	40	17	64	249.56	36.79	16	67	195.3	38.93	14	60	223.85	39.64	15	70	280	30.3	7.91
Q8N4H5	Mitochondrial import receptor subunit TOM5 homolog OS=Homo sapiens GN=TOMM5 PE=1 SV=1 - [TOM5_HUMAN]	167900000	70350000	4425000	0	12.75	43.14	3	6	7.86	29.41	2	4	0	13.73	1	1		0			51	6	9.7
O00161	Synaptosomal-associated protein 23 OS=Homo sapiens GN=SNAP23 PE=1 SV=1 - [SNP23_HUMAN]	164900000	190400000	58610000	69940000	36	43.13	8	11	40.31	43.13	8	13	17.87	18.01	3	5	22.42	18.01	4	6	211	23.3	5.01
P12074	Cytochrome c oxidase subunit 6A1, mitochondrial OS=Homo sapiens GN=COX6A1 PE=1 SV=4 - [CX6A1_HUMAN]	125800000	200400000	0	11790000	50.54	43.12	2	12	36.35	43.12	2	9					3.08	16.51	1	1	109	12.1	9.32
P49792	E3 SUMO-protein ligase RanBP2 OS=Homo sapiens GN=RANBP2 PE=1 SV=2 - [RBP2_HUMAN]	107200000	105400000	223800000	268300000	344.42	24.07	55	103	336.43	22.52	59	114	756.52	33.19	108	263	861.76	39.64	116	285	3224	358	6.2
Q13492	Phosphatidylinositol-binding clathrin assembly protein OS=Homo sapiens GN=PICALM PE=1 SV=2 - [PICAL_HUMAN]	49600000	42760000	202800000	198000000	52.88	23.16	12	15	30.29	14.88	6	9	109.44	33.74	15	30	115.46	39.88	16	31	652	70.7	7.9
O96000	NADH dehydrogenase [ubiquinone] 1 beta subcomplex subunit 10 OS=Homo sapiens GN=NDUFB10 PE=1 SV=3 - [NDUBA_HUMAN]	378600000	481400000	121300000	90650000	48.02	39.53	6	15	44.37	43.02	7	15	39.66	34.3	6	13	39.81	41.28	7	15	172	20.8	8.48
P11387	DNA topoisomerase 1 OS=Homo sapiens GN=TOP1 PE=1 SV=2 - [TOP1_HUMAN]	1409000000	1431000000	44730000	61300000	550.63	40.52	36	155	465.43	42.09	36	140	14.31	7.45	5	5	31.2	11.63	9	12	765	90.7	9.31
G3V529	ATP-dependent RNA helicase DDX24 OS=Homo sapiens GN=DDX24 PE=1 SV=1 - [G3V529_HUMAN]	161800000	145900000	83500000	63610000	236.9	38.48	27	62	212.29	35.54	27	60	120.26	29.9	21	34	98.28	30.27	21	31	816	91.4	8.82
K7EQB2	Putative oxidoreductase GLYR1 (Fragment) OS=Homo sapiens GN=GLYR1 PE=1 SV=7 - [K7EQB2_HUMAN]	153100000	148400000	0	0	56.15	37.1	8	15	62.74	43.01	9	19		0				0			186	20.5	9.54
P56545	C-terminal-binding protein 2 OS=Homo sapiens GN=CTBP2 PE=1 SV=1 - [CTBP2_HUMAN]	131100000	115200000	271400000	284000000	21.23	14.61	6	6	17.92	14.61	6	6	72.7	42.92	14	21	60.82	25.17	10	18	445	48.9	6.95
P30049	ATP synthase subunit delta, mitochondrial OS=Homo sapiens GN=ATP5D PE=1 SV=2 - [ATPD_HUMAN]	1806000000	2471000000	457100000	385600000	114.68	42.86	5	25	95.24	42.86	6	25	33.11	17.26	4	10	37.67	17.26	3	13	168	17.5	5.49
P51991	Heterogeneous nuclear ribonucleoprotein A3 OS=Homo sapiens GN=HNRNPA3 PE=1 SV=2 - [ROA3_HUMAN]	4587000000	4855000000	2433000000	1973000000	703.32	39.42	28	160	760.53	42.86	27	174	481.85	34.92	24	117	531.41	36.51	23	128	378	39.6	9.01
E7EU96	Casein kinase II subunit alpha OS=Homo sapiens GN=CSNK2A1 PE=1 SV=1 - [E7EU96_HUMAN]	27250000	38570000	84890000	90340000	9.68	11.43	3	4	21.34	11.43	4	5	70.44	34.03	13	23	77.48	42.86	14	19	385	45.3	7.94
H0YNJ0	E3 ubiquitin-protein ligase RNF31 (Fragment) OS=Homo sapiens GN=RNF31 PE=1 SV=1 - [H0YNJ0_HUMAN]	0	0	0	1224000													2.74	42.86	1	1	56	6.2	4.96
Q9H0A0	RNA cytidine acetyltransferase OS=Homo sapiens GN=NAT10 PE=1 SV=2 - [NAT10_HUMAN]	219800000	197900000	146000000	119500000	345.37	35.51	34	94	316.85	36.49	34	91	146.98	29.56	29	49	169.04	32.39	32	57	1025	115.7	8.27
Q00325	Phosphate carrier protein, mitochondrial OS=Homo sapiens GN=SLC25A3 PE=1 SV=2 - [MPCP_HUMAN]	3474000000	3290000000	1598000000	1344000000	401.05	42.27	21	131	418.58	40.61	20	140	138.18	30.94	15	45	141.67	32.87	15	46	362	40.1	9.38
P26640	Valine--tRNA ligase OS=Homo sapiens GN=VARS PE=1 SV=4 - [SYVC_HUMAN]	105800000	86440000	763500000	741700000	171.72	24.21	24	47	148.05	25.55	25	46	724.3	42.8	58	208	727.19	39.48	52	213	1264	140.4	7.59
G3V3B0	Apoptotic chromatin condensation inducer in the nucleus OS=Homo sapiens GN=ACIN1 PE=1 SV=1 - [G3V3B0_HUMAN]	126600000	103900000	365000000	404000000	139.7	24.91	11	34	130.41	25.09	12	39	524.03	41.58	25	131	560.04	41.24	23	144	582	67.5	7.59
C9JE12	Transmembrane and ubiquitin-like domain-containing protein 1 (Fragment) OS=Homo sapiens GN=TMUB1 PE=1 SV=1 - [C9JE12_HUMAN]	65180000	81390000	34070000	24490000	18.38	42.76	4	6	21.93	34.87	4	5	5.63	14.47	2	2	10.49	33.55	3	3	152	16.1	4.91
Q9NX58	Cell growth-regulating nucleolar protein OS=Homo sapiens GN=LYAR PE=1 SV=2 - [LYAR_HUMAN]	130800000	141300000	52030000	61510000	104.81	39.05	14	25	91.76	41.16	15	21	37.49	21.11	6	8	43.38	27.44	9	12	379	43.6	9.54
A0A0C4DGS5	Golgi autoantigen, golgin subfamily a, 2, isoform CRA_a OS=Homo sapiens GN=GOLGA2 PE=1 SV=1 - [A0A0C4DGS5_HUMAN]	68840000	62100000	177200000	200100000	42.3	13.13	10	13	63.67	13.54	10	18	196.37	39.39	33	53	180.32	41.82	34	52	990	111.6	5
Q9NWU5	39S ribosomal protein L22, mitochondrial OS=Homo sapiens GN=MRPL22 PE=1 SV=1 - [RM22_HUMAN]	230000000	277000000	70010000	79560000	40.64	24.76	5	14	46.49	38.35	7	16	28.44	21.36	4	11	36	34.95	7	14	206	23.6	9.94
P84103	Serine/arginine-rich splicing factor 3 OS=Homo sapiens GN=SRSF3 PE=1 SV=1 - [SRSF3_HUMAN]	2506000000	2807000000	4443000000	2445000000	139.14	40.85	8	42	135.09	31.71	6	42	260.97	42.68	11	82	230.65	41.46	10	76	164	19.3	11.65
Q9NRL2	Bromodomain adjacent to zinc finger domain protein 1A OS=Homo sapiens GN=BAZ1A PE=1 SV=2 - [BAZ1A_HUMAN]	273600000	272100000	5144000	4583000	781.84	41.07	58	209	675.27	37.85	54	191	17.23	5.33	8	9	12.87	6.11	7	7	1556	178.6	6.6
G8JLQ3	Biogenesis of lysosome-related organelles complex 1 subunit 1 OS=Homo sapiens GN=BLOC1S1 PE=1 SV=1 - [G8JLQ3_HUMAN]	0	0	0	4157000		0				0				0			3.84	42.67	3	3	75	8.6	5.97
P62826	GTP-binding nuclear protein Ran OS=Homo sapiens GN=RAN PE=1 SV=3 - [RAN_HUMAN]	623900000	686600000	210900000	188700000	149.17	42.59	12	40	119.59	42.59	12	35	29.24	30.09	6	11	36.51	37.04	8	14	216	24.4	7.49
P14317	Hematopoietic lineage cell-specific protein OS=Homo sapiens GN=HCLS1 PE=1 SV=3 - [HCLS1_HUMAN]	309700000	282800000	2257000000	2243000000	186.12	37.45	16	45	187.83	32.92	13	44	696.64	42.59	25	171	676.6	41.98	24	163	486	54	4.81
Q6PK04	Coiled-coil domain-containing protein 137 OS=Homo sapiens GN=CCDC137 PE=1 SV=1 - [CC137_HUMAN]	78390000	75530000	12780000	0	36.11	31.83	8	11	45.4	42.56	11	14	0	4.5	1	1	1.79	3.46	1	1	289	33.2	10.93
Q9NR77	Peroxisomal membrane protein 2 OS=Homo sapiens GN=PXMP2 PE=1 SV=3 - [PXMP2_HUMAN]	57720000	56900000	29750000	27570000	42.44	33.85	6	12	33.6	27.69	6	10	24.75	28.21	7	9	11.63	10.77	3	4	195	22.2	10.58
Q7L2H7	Eukaryotic translation initiation factor 3 subunit M OS=Homo sapiens GN=EIF3M PE=1 SV=1 - [EIF3M_HUMAN]	0	0	198600000	159600000		0				0			146.96	39.57	13	32	126.18	41.98	13	29	374	42.5	5.63
O75792	Ribonuclease H2 subunit A OS=Homo sapiens GN=RNASEH2A PE=1 SV=2 - [RNH2A_HUMAN]	39720000	34720000	154200000	154000000	14.12	17.73	4	4	13.75	17.39	4	4	51.07	27.42	7	15	56.66	42.47	11	16	299	33.4	5.25
P61011	Signal recognition particle 54 kDa protein OS=Homo sapiens GN=SRP54 PE=1 SV=1 - [SRP54_HUMAN]	49180000	50430000	175700000	195700000	28.49	9.72	4	7	32.15	9.72	4	7	153.9	39.29	19	41	137.17	35.52	17	35	504	55.7	8.75
O43678	NADH dehydrogenase [ubiquinone] 1 alpha subcomplex subunit 2 OS=Homo sapiens GN=NDUFA2 PE=1 SV=3 - [NDUA2_HUMAN]	196100000	137000000	37720000	41970000	36.65	42.42	5	10	27.62	40.4	3	7	17.73	40.4	3	5	31.91	41.41	4	9	99	10.9	9.57
P62304	Small nuclear ribonucleoprotein E OS=Homo sapiens GN=SNRPE PE=1 SV=1 - [RUXE_HUMAN]	350800000	332000000	694500000	473100000	41.58	42.39	4	11	50.77	42.39	4	14	89.77	42.39	4	26	84.12	29.35	3	27	92	10.8	9.44
Q9BU61	NADH dehydrogenase [ubiquinone] 1 alpha subcomplex assembly factor 3 OS=Homo sapiens GN=NDUFAF3 PE=1 SV=1 - [NDUF3_HUMAN]	80590000	82250000	15450000	17300000	36	34.78	6	12	33.58	33.15	5	11	13.1	25	4	5	16.21	29.89	4	6	184	20.3	8.22
P36957	Dihydrolipoyllysine-residue succinyltransferase component of 2-oxoglutarate dehydrogenase complex, mitochondrial OS=Homo sapiens GN=DLST PE=1 SV=4 - [ODO2_HUMAN]	782300000	742500000	411000000	391900000	163.07	38.85	15	37	166.05	35.76	13	36	133.89	39.07	14	30	141.96	35.76	13	33	453	48.7	8.95
A9IYQ1	Sister chromatid cohesion protein PDS5 homolog B (Fragment) OS=Homo sapiens GN=PDS5B PE=1 SV=1 - [A9IYQ1_HUMAN]	270600000	140800000	9979000	7046000	111.16	39.74	11	30	164.24	35.76	12	47	14.64	16.89	4	6	9.16	16.89	4	4	302	33.7	9.26
C9JQD4	Peptidyl-prolyl cis-trans isomerase (Fragment) OS=Homo sapiens GN=PPIH PE=1 SV=1 - [C9JQD4_HUMAN]	295900000	150200000	97690000	285300000	42.2	29.86	7	12	47.72	42.36	9	15	38.72	31.94	6	11	40.72	41.67	8	15	144	15.8	8.72
P55265	Double-stranded RNA-specific adenosine deaminase OS=Homo sapiens GN=ADAR PE=1 SV=4 - [DSRAD_HUMAN]	738000000	648200000	300500000	216600000	327.61	38.58	45	97	312.89	33.69	41	96	145.59	26.35	31	48	149.42	25.61	29	49	1226	136	8.65
P42696	RNA-binding protein 34 OS=Homo sapiens GN=RBM34 PE=1 SV=2 - [RBM34_HUMAN]	229100000	230300000	41120000	37260000	141.54	40.7	17	33	135.83	42.33	18	34	37.49	19.3	7	10	32.03	16.74	6	9	430	48.5	10.11
P00918	Carbonic anhydrase 2 OS=Homo sapiens GN=CA2 PE=1 SV=2 - [CAH2_HUMAN]	29300000	32300000	131000000	128100000	14.9	14.62	3	5	21.56	16.92	3	6	81.4	42.31	9	24	65.97	42.31	9	19	260	29.2	7.4
H0Y2W2	ATPase family AAA domain-containing protein 3A (Fragment) OS=Homo sapiens GN=ATAD3A PE=1 SV=1 - [H0Y2W2_HUMAN]	684600000	667800000	183900000	186900000	186.92	40.03	26	49	219.94	42.31	27	59	98.58	30.42	17	27	101.5	36.54	21	28	572	64.3	9.44
P16949	Stathmin OS=Homo sapiens GN=STMN1 PE=1 SV=3 - [STMN1_HUMAN]	0	0	27620000	26530000		0				0			15.92	33.56	6	6	22.11	42.28	7	8	149	17.3	5.97
Q13303	Voltage-gated potassium channel subunit beta-2 OS=Homo sapiens GN=KCNAB2 PE=1 SV=2 - [KCAB2_HUMAN]	37430000	33800000	134200000	128100000	16.67	11.72	4	5	14.14	9.26	4	4	89.03	42.23	13	24	80.6	39.78	11	22	367	41	9
K7EN45	Peptidylprolyl isomerase (Fragment) OS=Homo sapiens GN=PIN1 PE=1 SV=1 - [K7EN45_HUMAN]	22140000	22520000	13930000	21740000	4.75	25.56	2	2	2.31	8.89	1	1	8.73	42.22	3	3	4.99	25.56	2	2	90	9.9	5.01
M0R0Y2	Alpha-soluble NSF attachment protein OS=Homo sapiens GN=NAPA PE=1 SV=1 - [M0R0Y2_HUMAN]	32740000	32200000	37370000	34560000	4.21	5.86	1	1	4.32	8.2	2	2	26.02	28.91	5	6	21.95	39.84	7	7	256	29.1	5.16
Q7Z7K6	Centromere protein V OS=Homo sapiens GN=CENPV PE=1 SV=1 - [CENPV_HUMAN]	216400000	217900000	0	0	87.42	42.18	7	17	57.44	26.18	5	13		0				0			275	29.9	9.73
P68871	Hemoglobin subunit beta OS=Homo sapiens GN=HBB PE=1 SV=2 - [HBB_HUMAN]	258800000	256300000	75990000	24620000	17.54	12.93	2	6	25.36	23.81	3	8	18.28	25.17	3	6	6.26	6.8	1	2	147	16	7.28
Q9UPW6	DNA-binding protein SATB2 OS=Homo sapiens GN=SATB2 PE=1 SV=2 - [SATB2_HUMAN]	704000000	622000000	16330000	18840000	190.47	38.47	22	49	199.44	29.2	18	55	6.72	2.86	2	2	8.53	3.68	3	3	733	82.5	6.9
Q9UHD8	Septin-9 OS=Homo sapiens GN=SEPT9 PE=1 SV=2 - [SEPT9_HUMAN]	304500000	300400000	565200000	591900000	67.12	28.33	14	21	60.31	26.96	11	17	161.07	39.25	20	43	138.17	36.52	19	38	586	65.4	8.97
P26358	DNA (cytosine-5)-methyltransferase 1 OS=Homo sapiens GN=DNMT1 PE=1 SV=2 - [DNMT1_HUMAN]	376400000	321400000	18620000	20390000	1002.11	41.4	70	291	905.1	40.22	65	274	58.9	11.88	19	25	84.25	13.37	20	32	1616	183	7.75
Q9Y285	Phenylalanine--tRNA ligase alpha subunit OS=Homo sapiens GN=FARSA PE=1 SV=3 - [SYFA_HUMAN]	69040000	74110000	262100000	230900000	25.72	15.35	8	9	27.22	13.19	7	9	122.99	37.6	16	30	116.12	40.75	15	29	508	57.5	7.8
Q9NRG9	Aladin OS=Homo sapiens GN=AAAS PE=1 SV=1 - [AAAS_HUMAN]	188700000	176600000	9588000	9022000	76.08	28.02	12	21	98.94	39.93	16	28	5.63	4.4	2	2	5.2	4.4	2	2	546	59.5	7.5
P16402	Histone H1.3 OS=Homo sapiens GN=HIST1H1D PE=1 SV=2 - [H13_HUMAN]	14170000000	14350000000	603800000	502900000	565.01	36.65	18	160	520.45	32.58	16	143	72.75	19.91	7	22	65.86	15.38	6	20	221	22.3	11.02
Q14498	RNA-binding protein 39 OS=Homo sapiens GN=RBM39 PE=1 SV=2 - [RBM39_HUMAN]	836200000	875400000	610700000	581500000	122.8	23.4	10	34	137.96	26.04	11	36	99.48	36.23	16	31	101.1	35.28	15	29	530	59.3	10.1
Q8WXF1	Paraspeckle component 1 OS=Homo sapiens GN=PSPC1 PE=1 SV=1 - [PSPC1_HUMAN]	1674000000	1582000000	855200000	953100000	296.39	40.54	20	80	306.67	38.43	19	86	210.55	37.48	18	60	197.01	40.34	21	59	523	58.7	6.67
P08559	Pyruvate dehydrogenase E1 component subunit alpha, somatic form, mitochondrial OS=Homo sapiens GN=PDHA1 PE=1 SV=3 - [ODPA_HUMAN]	519800000	700100000	358700000	332400000	88.97	42.05	18	28	96.84	38.21	15	27	38.8	19.49	8	13	52.66	33.33	11	18	390	43.3	8.06
Q8N163	Cell cycle and apoptosis regulator protein 2 OS=Homo sapiens GN=CCAR2 PE=1 SV=2 - [CCAR2_HUMAN]	84470000	70490000	190300000	174200000	92.71	27.84	15	23	97.42	28.93	19	28	200.31	36.51	26	56	188.46	39.11	28	55	923	102.8	5.22
P98179	RNA-binding protein 3 OS=Homo sapiens GN=RBM3 PE=1 SV=1 - [RBM3_HUMAN]	477600000	588600000	676000000	464900000	65.93	28.66	3	17	78.35	28.66	3	20	127.12	42.04	6	32	86	40.76	5	24	157	17.2	8.91
O43660	Pleiotropic regulator 1 OS=Homo sapiens GN=PLRG1 PE=1 SV=1 - [PLRG1_HUMAN]	128700000	151100000	96390000	91470000	96.68	40.08	15	23	118.6	42.02	16	27	102.42	33.07	12	25	98.91	33.07	12	26	514	57.2	9.17
Q13601	KRR1 small subunit processome component homolog OS=Homo sapiens GN=KRR1 PE=1 SV=4 - [KRR1_HUMAN]	235400000	269900000	156100000	129500000	66.19	27.3	12	22	77.94	38.06	14	29	47.45	22.31	10	17	30.11	17.85	7	11	381	43.6	9.77
P51398	28S ribosomal protein S29, mitochondrial OS=Homo sapiens GN=DAP3 PE=1 SV=1 - [RT29_HUMAN]	354200000	370100000	102800000	141700000	104.78	41.96	14	24	95.13	41.96	14	22	57.48	33.17	10	15	46.14	26.13	8	13	398	45.5	8.88
P41091	Eukaryotic translation initiation factor 2 subunit 3 OS=Homo sapiens GN=EIF2S3 PE=1 SV=3 - [IF2G_HUMAN]	146800000	162900000	337000000	394000000	65.85	27.33	9	16	60.09	28.81	10	17	131.68	40.89	17	38	146.72	41.53	17	38	472	51.1	8.4
Q96AE4	Far upstream element-binding protein 1 OS=Homo sapiens GN=FUBP1 PE=1 SV=3 - [FUBP1_HUMAN]	568400000	561400000	276400000	263100000	151.47	37.73	21	48	167.94	38.2	22	53	128.96	38.82	23	42	114.56	38.82	23	38	644	67.5	7.61
Q92616	eIF-2-alpha kinase activator GCN1 OS=Homo sapiens GN=GCN1 PE=1 SV=6 - [GCN1_HUMAN]	35500000	35700000	128100000	147500000	195.48	15.05	29	54	176.19	14.94	30	56	679.74	36.65	95	234	769.94	39.65	101	255	2671	292.6	7.47
O75475	PC4 and SFRS1-interacting protein OS=Homo sapiens GN=PSIP1 PE=1 SV=1 - [PSIP1_HUMAN]	1018000000	950200000	188800000	160000000	330.92	36.6	24	92	338.15	36.04	22	91	26.74	16.04	8	12	19.97	11.89	6	10	530	60.1	9.13
B1AH77	Ras-related C3 botulinum toxin substrate 2 OS=Homo sapiens GN=RAC2 PE=1 SV=1 - [B1AH77_HUMAN]	234400000	270900000	127900000	102700000	31.49	30.41	5	10	37.67	30.41	5	11	36.39	41.89	7	14	33.38	41.89	7	13	148	16.8	8.06
P50552	Vasodilator-stimulated phosphoprotein OS=Homo sapiens GN=VASP PE=1 SV=3 - [VASP_HUMAN]	108800000	96050000	652500000	699300000	49.8	18.68	7	12	41.08	23.16	7	11	218	39.47	16	53	203.99	39.47	17	50	380	39.8	8.94
Q9NSD9	Phenylalanine--tRNA ligase beta subunit OS=Homo sapiens GN=FARSB PE=1 SV=3 - [SYFB_HUMAN]	128400000	137300000	312500000	317400000	63.76	26.83	15	20	64.95	26.66	15	21	226.44	39.56	23	65	194.94	41.6	25	59	589	66.1	6.84
Q14258	E3 ubiquitin/ISG15 ligase TRIM25 OS=Homo sapiens GN=TRIM25 PE=1 SV=2 - [TRI25_HUMAN]	28490000	49440000	168700000	162400000	19.34	10.16	5	6	24.85	12.06	6	10	153.67	40	25	43	149.78	39.37	24	40	630	70.9	8.09
P62854	40S ribosomal protein S26 OS=Homo sapiens GN=RPS26 PE=1 SV=3 - [RS26_HUMAN]	226600000	262800000	1874000000	1430000000	30.74	33.91	3	9	34.94	40	4	10	83.66	41.74	5	32	72.21	41.74	5	28	115	13	11
P62263	40S ribosomal protein S14 OS=Homo sapiens GN=RPS14 PE=1 SV=3 - [RS14_HUMAN]	174700000	197600000	2306000000	2196000000	32.05	25.17	5	10	31.43	25.17	5	10	204.09	41.72	10	56	196.26	41.72	10	54	151	16.3	10.05
P48382	DNA-binding protein RFX5 OS=Homo sapiens GN=RFX5 PE=1 SV=1 - [RFX5_HUMAN]	175200000	182400000	0	0	102.94	38.47	18	30	100.72	36.69	17	29		0				0			616	65.3	9.29
O96011	Peroxisomal membrane protein 11B OS=Homo sapiens GN=PEX11B PE=1 SV=1 - [PX11B_HUMAN]	123600000	134100000	21280000	15150000	59.07	36.29	8	16	47.93	34.36	7	14	19.7	18.53	5	8	25.49	30.5	6	10	259	28.4	9.85
Q92797	Symplekin OS=Homo sapiens GN=SYMPK PE=1 SV=2 - [SYMPK_HUMAN]	214300000	166600000	138900000	103300000	257.44	31.4	31	63	266.3	33.12	34	69	155.86	28.34	29	46	155.44	33.52	32	48	1274	141.1	6.13
P18085	ADP-ribosylation factor 4 OS=Homo sapiens GN=ARF4 PE=1 SV=3 - [ARF4_HUMAN]	17170000	13360000	19340000	3713000	15.72	32.22	4	6	12.23	28.33	3	4	24.6	26.67	4	7	0	3.89	1	1	180	20.5	7.14
P18859	ATP synthase-coupling factor 6, mitochondrial OS=Homo sapiens GN=ATP5J PE=1 SV=1 - [ATP5J_HUMAN]	290000000	209000000	47140000	56350000	73.86	41.67	6	17	69.71	41.67	7	16	35.87	31.48	4	8	27.69	37.04	4	7	108	12.6	9.52
P49959	Double-strand break repair protein MRE11A OS=Homo sapiens GN=MRE11A PE=1 SV=3 - [MRE11_HUMAN]	211500000	176700000	27500000	23560000	221.76	39.97	25	60	206.38	33.33	21	57	24.53	8.76	4	7	26.88	15.11	8	10	708	80.5	5.9
Q13151	Heterogeneous nuclear ribonucleoprotein A0 OS=Homo sapiens GN=HNRNPA0 PE=1 SV=1 - [ROA0_HUMAN]	1312000000	1662000000	1100000000	1175000000	220.31	41.64	17	60	217.83	40.33	15	60	171.79	40	12	51	176.01	40	13	52	305	30.8	9.29
Q92900	Regulator of nonsense transcripts 1 OS=Homo sapiens GN=UPF1 PE=1 SV=2 - [RENT1_HUMAN]	34230000	23430000	229000000	216300000	26.23	7.88	7	7	32.37	8.15	7	8	377.28	41.63	44	92	338.47	38.26	40	88	1129	124.3	6.61
Q9BZE1	39S ribosomal protein L37, mitochondrial OS=Homo sapiens GN=MRPL37 PE=1 SV=2 - [RM37_HUMAN]	129700000	222600000	84130000	87150000	71.26	26.95	11	25	84.58	33.1	16	26	51.91	26.24	10	16	42.52	28.84	10	15	423	48.1	8.59
Q12907	Vesicular integral-membrane protein VIP36 OS=Homo sapiens GN=LMAN2 PE=1 SV=1 - [LMAN2_HUMAN]	526800000	487100000	279700000	270400000	128.42	36.24	12	35	115.91	29.78	10	29	81.25	28.93	9	22	91.17	34.27	10	28	356	40.2	6.95
O75821	Eukaryotic translation initiation factor 3 subunit G OS=Homo sapiens GN=EIF3G PE=1 SV=2 - [EIF3G_HUMAN]	9623000	17900000	351900000	355500000	7.14	10.63	3	3	3.98	5	1	1	168.84	41.56	13	45	175.72	41.56	14	50	320	35.6	6.13
Q9H061	Transmembrane protein 126A OS=Homo sapiens GN=TMEM126A PE=1 SV=1 - [T126A_HUMAN]	108900000	131900000	32950000	18880000	58.17	41.54	8	18	64.64	41.54	7	18	24.3	34.36	6	9	13.3	14.36	3	5	195	21.5	9.26
P35250	Replication factor C subunit 2 OS=Homo sapiens GN=RFC2 PE=1 SV=3 - [RFC2_HUMAN]	174300000	180500000	31270000	27600000	59.28	30.51	8	15	89.13	41.53	10	25	16.05	19.77	5	5	20.82	17.23	5	7	354	39.1	6.44
P09382	Galectin-1 OS=Homo sapiens GN=LGALS1 PE=1 SV=2 - [LEG1_HUMAN]	28950000	21530000	53340000	48680000	6.56	13.33	2	3	10	22.22	3	4	29.62	41.48	6	11	28.32	41.48	6	11	135	14.7	5.5
Q9BRG1	Vacuolar protein-sorting-associated protein 25 OS=Homo sapiens GN=VPS25 PE=1 SV=1 - [VPS25_HUMAN]	44330000	46750000	96860000	18130000	68	28.41	5	15	64.99	28.41	5	14	43.01	32.95	6	11	59.79	32.39	7	20	176	20.7	6.34
P49795	Regulator of G-protein signaling 19 OS=Homo sapiens GN=RGS19 PE=1 SV=1 - [RGS19_HUMAN]	44470000	30970000	21760000	21700000	17.19	16.13	3	5	16.01	37.79	3	6	7.28	6.45	1	2	8.84	6.45	1	3	217	24.6	5.62
O75746	Calcium-binding mitochondrial carrier protein Aralar1 OS=Homo sapiens GN=SLC25A12 PE=1 SV=2 - [CMC1_HUMAN]	266300000	250500000	54460000	66560000	130.73	35.69	20	36	138.25	37.91	20	39	60.21	27.29	15	19	68.39	23.89	13	20	678	74.7	8.38
O14979	Heterogeneous nuclear ribonucleoprotein D-like OS=Homo sapiens GN=HNRNPDL PE=1 SV=3 - [HNRDL_HUMAN]	1787000000	1755000000	1320000000	1222000000	214.4	37.86	21	64	226.57	39.52	22	66	184.45	35.24	20	60	214.9	37.86	21	69	420	46.4	9.57
O95139	NADH dehydrogenase [ubiquinone] 1 beta subcomplex subunit 6 OS=Homo sapiens GN=NDUFB6 PE=1 SV=3 - [NDUB6_HUMAN]	81950000	112200000	14710000	26160000	27.01	35.94	4	10	51.46	35.94	4	15	24.75	35.94	4	11	19.48	41.41	5	12	128	15.5	9.63
Q8WX92	Negative elongation factor B OS=Homo sapiens GN=NELFB PE=1 SV=1 - [NELFB_HUMAN]	46110000	31440000	69300000	70060000	20.91	13.45	6	9	24.19	10	5	9	62.34	27.24	11	18	82.39	40	14	23	580	65.7	6.13
Q15050	Ribosome biogenesis regulatory protein homolog OS=Homo sapiens GN=RRS1 PE=1 SV=2 - [RRS1_HUMAN]	321400000	319900000	106100000	90440000	172.03	35.07	14	48	173.35	41.37	16	45	100.15	37.81	13	30	79.83	31.51	12	26	365	41.2	10.7
P45973	Chromobox protein homolog 5 OS=Homo sapiens GN=CBX5 PE=1 SV=1 - [CBX5_HUMAN]	673700000	651400000	698600000	637800000	114.26	41.36	11	27	106.76	40.31	10	24	129.34	34.03	9	31	136.44	34.03	9	35	191	22.2	5.86
D3YTB1	60S ribosomal protein L32 (Fragment) OS=Homo sapiens GN=RPL32 PE=1 SV=1 - [D3YTB1_HUMAN]	203300000	234900000	302400000	279800000	25.89	41.35	8	10	31.58	31.58	8	12	71.93	31.58	10	22	59.12	41.35	10	20	133	15.6	11.44
H7BXI1	Extended synaptotagmin-2 (Fragment) OS=Homo sapiens GN=ESYT2 PE=1 SV=1 - [H7BXI1_HUMAN]	319000000	264400000	73020000	96370000	256.78	36.09	25	60	234.22	37.9	25	63	95.64	24.89	17	28	144.93	33.03	21	40	884	97.9	8.57
Q9HB66	Alternative protein MKKS OS=Homo sapiens GN=MKKS PE=1 SV=1 - [Q9HB66_HUMAN]	85040000	74610000	0	14420000	4.17	26.98	1	1	3.12	26.98	1	1		0			5.28	41.27	2	2	63	7.3	9.61
P26368	Splicing factor U2AF 65 kDa subunit OS=Homo sapiens GN=U2AF2 PE=1 SV=4 - [U2AF2_HUMAN]	260300000	358000000	132300000	121100000	119.96	33.26	11	25	126.31	33.26	12	27	109.82	33.26	11	24	118.22	41.26	12	25	475	53.5	9.09
P08574	Cytochrome c1, heme protein, mitochondrial OS=Homo sapiens GN=CYC1 PE=1 SV=3 - [CY1_HUMAN]	1564000000	1602000000	419100000	358300000	158.84	40.92	12	41	164.15	40.62	12	45	97.64	24.31	8	26	99.12	25.85	8	29	325	35.4	9
P24752	Acetyl-CoA acetyltransferase, mitochondrial OS=Homo sapiens GN=ACAT1 PE=1 SV=1 - [THIL_HUMAN]	72980000	73230000	128400000	109100000	57.02	32.79	10	15	43.28	22.48	8	12	68.03	26.46	11	19	70.88	35.13	12	23	427	45.2	8.85
Q969V3	Nicalin OS=Homo sapiens GN=NCLN PE=1 SV=2 - [NCLN_HUMAN]	213400000	218600000	82810000	96030000	105.3	34.64	16	24	140.02	36.41	18	31	84.79	28.24	12	19	91.64	30.02	13	21	563	62.9	6.89
P56381	ATP synthase subunit epsilon, mitochondrial OS=Homo sapiens GN=ATP5E PE=1 SV=2 - [ATP5E_HUMAN]	251600000	216000000	98340000	43740000	18.42	41.18	3	7	8.03	31.37	2	3	7.65	31.37	2	3	5	31.37	2	3	51	5.8	9.92
P38606	V-type proton ATPase catalytic subunit A OS=Homo sapiens GN=ATP6V1A PE=1 SV=2 - [VATA_HUMAN]	156900000	144900000	78310000	80050000	93.87	35.01	14	22	100.63	28.69	13	22	56.1	18.96	9	13	47.43	21.07	11	13	617	68.3	5.52
Q2TAY7	WD40 repeat-containing protein SMU1 OS=Homo sapiens GN=SMU1 PE=1 SV=2 - [SMU1_HUMAN]	319900000	318200000	148900000	129200000	184.58	40.35	15	41	187.84	36.26	13	41	133.37	33.92	12	28	118.19	38.6	13	26	513	57.5	7.18
P07900	Heat shock protein HSP 90-alpha OS=Homo sapiens GN=HSP90AA1 PE=1 SV=5 - [HS90A_HUMAN]	292900000	211300000	700100000	909500000	119.56	27.32	22	38	95.05	24.45	20	32	290.03	38.66	36	84	420.41	39.07	35	127	732	84.6	5.02
A0A0A0MTB8	WD repeat-containing protein 36 OS=Homo sapiens GN=WDR36 PE=1 SV=1 - [A0A0A0MTB8_HUMAN]	167600000	158600000	23960000	30320000	273.09	38.32	29	79	249.66	36.76	28	77	40.03	10.39	7	14	44.69	12.4	8	14	895	99.3	7.36
B3KTM8	Mortality factor 4-like protein 1 OS=Homo sapiens GN=MORF4L1 PE=1 SV=1 - [B3KTM8_HUMAN]	102500000	108600000	7039000	0	55.43	31.9	8	13	82.12	32.76	10	20	3.37	4.02	1	1		0			348	40	9.11
Q86UX7	Fermitin family homolog 3 OS=Homo sapiens GN=FERMT3 PE=1 SV=1 - [URP2_HUMAN]	80330000	84990000	32390000	36100000	88.62	32.38	14	25	117.25	39.73	18	30	43.66	15.74	9	12	51.23	20.54	10	13	667	75.9	6.98
A0A0A0MRV0	Ribosome-binding protein 1 OS=Homo sapiens GN=RRBP1 PE=1 SV=1 - [A0A0A0MRV0_HUMAN]	281200000	69830000	97970000	99060000	211.46	23.05	27	57	208.83	27.59	31	62	358.56	37.8	48	108	369.34	38.72	48	108	1410	152.4	8.6
O15042	U2 snRNP-associated SURP motif-containing protein OS=Homo sapiens GN=U2SURP PE=1 SV=2 - [SR140_HUMAN]	155100000	175800000	586200000	570400000	96.46	19.05	18	29	69.18	16.03	15	23	395.74	37.8	41	115	396.5	39.26	37	122	1029	118.2	8.47
Q9BV40	Vesicle-associated membrane protein 8 OS=Homo sapiens GN=VAMP8 PE=1 SV=1 - [VAMP8_HUMAN]	575300000	683300000	395400000	303400000	57.64	41	5	16	60.63	41	5	16	45.4	41	5	12	47.45	41	5	13	100	11.4	7.34
P41223	Protein BUD31 homolog OS=Homo sapiens GN=BUD31 PE=1 SV=2 - [BUD31_HUMAN]	39770000	51460000	130400000	4531000	25.74	27.08	6	9	23.45	36.11	7	9	21.88	31.94	7	11	9.06	12.5	3	4	144	17	8.82
Q9NX63	MICOS complex subunit MIC19 OS=Homo sapiens GN=CHCHD3 PE=1 SV=1 - [MIC19_HUMAN]	634800000	778100000	258400000	240400000	177.94	40.97	15	42	192.56	40.97	15	47	85.05	34.8	12	21	91.07	40.97	13	24	227	26.1	8.28
Q12788	Transducin beta-like protein 3 OS=Homo sapiens GN=TBL3 PE=1 SV=2 - [TBL3_HUMAN]	174600000	148700000	45600000	56930000	340.72	40.1	25	92	303.85	36.63	23	89	50.77	20.17	12	16	88.97	28.22	16	27	808	89	6.9
C9K073	Eukaryotic translation initiation factor 4 gamma 1 (Fragment) OS=Homo sapiens GN=EIF4G1 PE=1 SV=1 - [C9K073_HUMAN]	21180000	36980000	308500000	363900000	17.55	7.48	6	6	19.43	8.98	5	7	242.91	39.01	26	71	272.43	40.62	27	81	869	93.3	4.92
Q9UGP8	Translocation protein SEC63 homolog OS=Homo sapiens GN=SEC63 PE=1 SV=2 - [SEC63_HUMAN]	341200000	287900000	119000000	123800000	347.18	32.76	24	87	347.68	39.87	27	89	133.25	25.13	19	36	169.54	32.37	22	48	760	87.9	5.31
Q96CS3	FAS-associated factor 2 OS=Homo sapiens GN=FAF2 PE=1 SV=2 - [FAF2_HUMAN]	188900000	206700000	55650000	58370000	90.59	32.13	11	22	90.44	37.98	12	23	25.9	19.1	5	6	31.2	21.8	6	8	445	52.6	5.62
Q14684	Ribosomal RNA processing protein 1 homolog B OS=Homo sapiens GN=RRP1B PE=1 SV=3 - [RRP1B_HUMAN]	123200000	158900000	5161000	12970000	126.79	31.79	19	31	117.05	37.73	24	34	3.25	2.11	1	1	12.93	8.18	5	5	758	84.4	9.76
P51153	Ras-related protein Rab-13 OS=Homo sapiens GN=RAB13 PE=1 SV=1 - [RAB13_HUMAN]	408100000	451000000	167300000	145600000	35.76	27.59	5	15	44.29	40.89	8	17	30.24	31.03	5	11	31.96	25.12	5	12	203	22.8	9.19
Q9P0M6	Core histone macro-H2A.2 OS=Homo sapiens GN=H2AFY2 PE=1 SV=3 - [H2AW_HUMAN]	2054000000	2028000000	82290000	78030000	316.79	37.63	9	58	273.81	30.65	8	51	18.31	6.99	2	4	16.21	6.99	2	3	372	40	9.69
P15531	Nucleoside diphosphate kinase A OS=Homo sapiens GN=NME1 PE=1 SV=1 - [NDKA_HUMAN]	58430000	65260000	71070000	58810000	33.28	29.61	5	11	36.03	40.79	6	12	42.16	34.21	5	14	30.02	34.21	5	10	152	17.1	6.19
Q9NP72	Ras-related protein Rab-18 OS=Homo sapiens GN=RAB18 PE=1 SV=1 - [RAB18_HUMAN]	106100000	131600000	49120000	47450000	24.84	35.44	6	9	27.76	40.78	7	9	23.07	31.55	6	8	18.83	24.76	5	7	206	23	5.24
P16435	NADPH--cytochrome P450 reductase OS=Homo sapiens GN=POR PE=1 SV=2 - [NCPR_HUMAN]	206500000	186800000	20290000	30150000	115.68	35.01	19	30	130.32	40.77	21	33	16.93	11.67	5	6	25.86	15.81	7	8	677	76.6	5.58
Q9NV31	U3 small nucleolar ribonucleoprotein protein IMP3 OS=Homo sapiens GN=IMP3 PE=1 SV=1 - [IMP3_HUMAN]	124700000	147400000	8875000	37120000	54.15	40.76	7	13	61.58	40.76	8	15	4.02	9.78	1	1	9.98	8.15	1	3	184	21.8	9.5
O00483	Cytochrome c oxidase subunit NDUFA4 OS=Homo sapiens GN=NDUFA4 PE=1 SV=1 - [NDUA4_HUMAN]	318000000	325100000	107100000	79530000	20.42	40.74	5	9	15.54	40.74	4	7	13.26	40.74	4	6	11.04	40.74	4	5	81	9.4	9.38
P30273	High affinity immunoglobulin epsilon receptor subunit gamma OS=Homo sapiens GN=FCER1G PE=1 SV=1 - [FCERG_HUMAN]	56310000	39940000	34070000	21660000	24.97	40.7	4	8	14.88	39.53	3	5	7.52	26.74	2	3	9.24	26.74	2	3	86	9.7	7.12
P19338	Nucleolin OS=Homo sapiens GN=NCL PE=1 SV=3 - [NUCL_HUMAN]	1312000000	1166000000	3128000000	4358000000	965.1	38.17	39	223	845.51	37.75	38	215	1412.83	39.3	43	383	1584.58	39.3	45	436	710	76.6	4.7
H7BZJ3	Protein disulfide-isomerase A3 (Fragment) OS=Homo sapiens GN=PDIA3 PE=1 SV=1 - [H7BZJ3_HUMAN]	115100000	140000000	137900000	132600000	11.19	29.27	4	4	17.43	32.52	4	5	20.12	40.65	5	6	21.61	40.65	5	7	123	13.5	7.3
Q9Y2S6	Translation machinery-associated protein 7 OS=Homo sapiens GN=TMA7 PE=1 SV=1 - [TMA7_HUMAN]	124000000	150200000	46000000	67680000	15.56	31.25	3	5	15.28	31.25	3	5	17.7	40.63	4	7	8.08	25	3	3	64	7.1	9.99
O75844	CAAX prenyl protease 1 homolog OS=Homo sapiens GN=ZMPSTE24 PE=1 SV=2 - [FACE1_HUMAN]	1824000000	1846000000	875800000	770400000	757.33	40.63	24	202	731.23	40	22	195	209.08	32.84	18	59	209.67	31.37	17	59	475	54.8	7.49
A0A0D9SF88	N6-adenosine-methyltransferase subunit METTL14 OS=Homo sapiens GN=METTL14 PE=1 SV=1 - [A0A0D9SF88_HUMAN]	0	0	10810000	21940000		0				0			5.22	40.63	1	1	7.13	40.63	1	1	64	7.3	8.19
P42285	Superkiller viralicidic activity 2-like 2 OS=Homo sapiens GN=SKIV2L2 PE=1 SV=3 - [SK2L2_HUMAN]	251900000	201800000	170400000	159400000	169.8	26.01	22	48	169.53	34.45	29	54	116.72	30.13	26	37	150.93	31	28	50	1042	117.7	6.52
Q7Z2W9	39S ribosomal protein L21, mitochondrial OS=Homo sapiens GN=MRPL21 PE=1 SV=2 - [RM21_HUMAN]	164600000	168200000	57490000	47520000	53.08	40.49	7	14	46.09	32.2	5	12	33	29.27	4	11	4.4	15.12	2	3	205	22.8	9.89
Q13573	SNW domain-containing protein 1 OS=Homo sapiens GN=SNW1 PE=1 SV=1 - [SNW1_HUMAN]	273900000	254500000	65720000	60700000	99.81	34.14	18	29	110.29	34.7	21	35	42.43	22.01	11	14	32.5	18.28	9	10	536	61.5	9.52
P42677	40S ribosomal protein S27 OS=Homo sapiens GN=RPS27 PE=1 SV=3 - [RS27_HUMAN]	44420000	45560000	318200000	196300000	13.72	30.95	3	4	17.26	30.95	3	5	67.89	40.48	5	20	50.59	40.48	5	14	84	9.5	9.45
Q8WWY3	U4/U6 small nuclear ribonucleoprotein Prp31 OS=Homo sapiens GN=PRPF31 PE=1 SV=2 - [PRP31_HUMAN]	103800000	120000000	98040000	103700000	76.29	29.66	10	17	72.03	25.85	9	16	105.36	35.47	12	25	106.21	38.28	14	25	499	55.4	5.78
Q71UM5	40S ribosomal protein S27-like OS=Homo sapiens GN=RPS27L PE=1 SV=3 - [RS27L_HUMAN]	46100000	42180000	125000000	87550000	3.01	15.48	1	1	6.04	15.48	1	2	42.69	40.48	5	14	29.64	40.48	4	10	84	9.5	9.45
P51571	Translocon-associated protein subunit delta OS=Homo sapiens GN=SSR4 PE=1 SV=1 - [SSRD_HUMAN]	390100000	436900000	189800000	112400000	95.81	40.46	7	25	105.5	40.46	7	28	79.62	40.46	7	24	41.77	29.48	6	16	173	19	6.15
Q99986	Serine/threonine-protein kinase VRK1 OS=Homo sapiens GN=VRK1 PE=1 SV=1 - [VRK1_HUMAN]	446700000	419000000	45170000	37950000	185.92	38.13	14	44	201.11	38.13	15	46	19.57	13.89	5	7	22.25	11.62	5	6	396	45.4	8.91
O76094	Signal recognition particle subunit SRP72 OS=Homo sapiens GN=SRP72 PE=1 SV=3 - [SRP72_HUMAN]	50910000	43670000	295200000	299200000	40.19	13.86	6	9	45.12	19.97	9	11	234.65	35.32	24	56	207.51	39.49	25	54	671	74.6	9.26
Q13405	39S ribosomal protein L49, mitochondrial OS=Homo sapiens GN=MRPL49 PE=1 SV=1 - [RM49_HUMAN]	57330000	61820000	68070000	36170000	24.83	30.12	4	7	32.01	36.75	5	9	30.39	30.12	4	9	23.48	33.73	5	8	166	19.2	9.45
O96019	Actin-like protein 6A OS=Homo sapiens GN=ACTL6A PE=1 SV=1 - [ACL6A_HUMAN]	725500000	802000000	40970000	29510000	133.47	40.33	14	31	131.74	40.33	14	30	10.35	9.32	2	2	11.32	12.12	3	3	429	47.4	5.6
Q9ULV4	Coronin-1C OS=Homo sapiens GN=CORO1C PE=1 SV=1 - [COR1C_HUMAN]	272600000	258000000	463100000	468800000	138.39	28.27	13	37	129.35	27.64	11	37	234.3	37.76	21	64	224.71	37.55	20	60	474	53.2	7.08
P62873	Guanine nucleotide-binding protein G(I)/G(S)/G(T) subunit beta-1 OS=Homo sapiens GN=GNB1 PE=1 SV=3 - [GBB1_HUMAN]	1314000000	978300000	578500000	552900000	83.94	35.59	11	25	64.43	33.24	9	21	56.9	26.18	8	20	50.42	23.24	7	17	340	37.4	6
Q7Z417	Nuclear fragile X mental retardation-interacting protein 2 OS=Homo sapiens GN=NUFIP2 PE=1 SV=1 - [NUFP2_HUMAN]	1285000	0	83640000	99040000	2.19	1.58	1	1		0			129.99	30.65	15	36	162.49	38.56	19	44	695	76.1	8.7
Q96EE3	Nucleoporin SEH1 OS=Homo sapiens GN=SEH1L PE=1 SV=3 - [SEH1_HUMAN]	75910000	61940000	101800000	83510000	38.01	14.72	6	12	38.55	22.5	8	13	53.22	32.22	10	15	52.27	30.83	8	15	360	39.6	8.09
Q9Y5K6	CD2-associated protein OS=Homo sapiens GN=CD2AP PE=1 SV=1 - [CD2AP_HUMAN]	0	7175000	75900000	58570000		0			2.04	1.56	1	1	95.93	40.22	19	29	66.16	27.7	13	18	639	71.4	6.4
P16615	Sarcoplasmic/endoplasmic reticulum calcium ATPase 2 OS=Homo sapiens GN=ATP2A2 PE=1 SV=1 - [AT2A2_HUMAN]	400000000	343300000	158800000	196800000	645.64	37.91	39	158	585.35	34.26	38	156	160.26	22.94	22	48	219.84	30.71	31	67	1042	114.7	5.34
Q969G3	SWI/SNF-related matrix-associated actin-dependent regulator of chromatin subfamily E member 1 OS=Homo sapiens GN=SMARCE1 PE=1 SV=2 - [SMCE1_HUMAN]	543700000	566500000	35360000	18290000	164.11	27.74	13	40	177.36	38.44	14	43	9.86	6.81	2	3	11.99	9.73	3	3	411	46.6	4.88
Q9BQG0	Myb-binding protein 1A OS=Homo sapiens GN=MYBBP1A PE=1 SV=2 - [MBB1A_HUMAN]	291500000	266100000	61590000	42170000	509.61	34.49	43	141	464.54	35.24	42	132	96.93	20.48	24	30	67.99	17.24	21	28	1328	148.8	9.28
P51970	NADH dehydrogenase [ubiquinone] 1 alpha subcomplex subunit 8 OS=Homo sapiens GN=NDUFA8 PE=1 SV=3 - [NDUA8_HUMAN]	205100000	225200000	45900000	42280000	24.48	36.05	5	8	30.7	40.12	6	10	10.63	34.88	4	4	5.47	11.63	2	2	172	20.1	7.65
P55145	Mesencephalic astrocyte-derived neurotrophic factor OS=Homo sapiens GN=MANF PE=1 SV=3 - [MANF_HUMAN]	101800000	110000000	28570000	15880000	82.1	32.42	10	23	92.14	40.11	10	23	27	29.12	6	9	13.19	23.63	4	4	182	20.7	8.69
Q8NBT2	Kinetochore protein Spc24 OS=Homo sapiens GN=SPC24 PE=1 SV=2 - [SPC24_HUMAN]	24120000	26440000	10300000	19520000	20.67	27.41	4	5	9.14	8.63	1	2	13.81	35.03	4	5	1.64	3.05	1	1	197	22.5	4.7
Q96T88	E3 ubiquitin-protein ligase UHRF1 OS=Homo sapiens GN=UHRF1 PE=1 SV=1 - [UHRF1_HUMAN]	388000000	326400000	7798000	5196000	338.16	39.34	30	83	322.01	29.26	24	87	4.84	2.27	2	2	3.06	1.89	1	1	793	89.8	7.56
P61981	14-3-3 protein gamma OS=Homo sapiens GN=YWHAG PE=1 SV=2 - [1433G_HUMAN]	151400000	191900000	1065000000	1031000000	20	20.65	5	7	23.3	24.7	6	8	73.86	32.39	10	26	78.94	40.08	10	27	247	28.3	4.89
Q9BVJ6	U3 small nucleolar RNA-associated protein 14 homolog A OS=Homo sapiens GN=UTP14A PE=1 SV=1 - [UT14A_HUMAN]	85100000	72080000	27060000	27050000	142.21	31.39	19	36	142.52	37.35	23	38	54.29	21.27	12	17	50.07	19.2	10	15	771	87.9	7.87
O94906	Pre-mRNA-processing factor 6 OS=Homo sapiens GN=PRPF6 PE=1 SV=1 - [PRP6_HUMAN]	144400000	140300000	313100000	298900000	135.46	25.5	23	40	115.78	23.91	22	40	226	39.43	39	69	211.12	38.79	38	68	941	106.9	8.25
Q96ST3	Paired amphipathic helix protein Sin3a OS=Homo sapiens GN=SIN3A PE=1 SV=2 - [SIN3A_HUMAN]	233900000	213300000	42990000	21420000	316.4	34.8	41	82	345.85	38.02	42	92	50.05	11.31	11	15	46.46	11.31	11	18	1273	145.1	7.25
Q9Y678	Coatomer subunit gamma-1 OS=Homo sapiens GN=COPG1 PE=1 SV=1 - [COPG1_HUMAN]	49750000	50230000	124800000	181000000	53.79	12.13	8	16	61.11	15.33	11	20	181.13	37.41	24	53	285.18	35.93	26	82	874	97.7	5.47
G3V0I5	NADH dehydrogenase (Ubiquinone) flavoprotein 1, 51kDa, isoform CRA_c OS=Homo sapiens GN=NDUFV1 PE=1 SV=1 - [G3V0I5_HUMAN]	344400000	378600000	83990000	82910000	103.65	40.04	15	29	99.53	32.82	13	26	54.15	22.98	8	14	46.11	21.01	7	12	457	50	8.21
Q9NTI5	Sister chromatid cohesion protein PDS5 homolog B OS=Homo sapiens GN=PDS5B PE=1 SV=1 - [PDS5B_HUMAN]	423100000	588200000	16690000	19760000	595.28	35.25	48	153	686.76	37.53	54	197	49.41	10.02	12	20	37.07	8.71	11	17	1447	164.6	8.47
P10620	Microsomal glutathione S-transferase 1 OS=Homo sapiens GN=MGST1 PE=1 SV=1 - [MGST1_HUMAN]	269500000	265100000	146200000	101600000	34.2	23.23	4	8	41.14	23.23	4	10	19.16	10.32	1	4	18.1	27.1	2	5	155	17.6	9.39
Q15836	Vesicle-associated membrane protein 3 OS=Homo sapiens GN=VAMP3 PE=1 SV=3 - [VAMP3_HUMAN]	21460000	12370000	16650000	11240000	5.1	24	1	1	9.29	40	2	2	14.58	40	3	3	10.28	24	2	2	100	11.3	8.79
H0YC70	Zinc finger protein 706 (Fragment) OS=Homo sapiens GN=ZNF706 PE=1 SV=1 - [H0YC70_HUMAN]	0	0	0	64560000		0				0				0			3.18	40	1	1	30	3.4	7.42
B4DXZ6	Fragile X mental retardation syndrome-related protein 1 OS=Homo sapiens GN=FXR1 PE=1 SV=1 - [B4DXZ6_HUMAN]	32640000	50230000	437800000	475400000	11.89	6.74	3	3	11	5.76	3	3	150.04	39.97	23	43	125.88	35.2	21	37	608	68.3	6.05
P61225	Ras-related protein Rap-2b OS=Homo sapiens GN=RAP2B PE=1 SV=1 - [RAP2B_HUMAN]	76870000	86050000	17550000	11780000	30.74	31.69	6	10	27.13	26.78	5	8	18.3	26.78	4	6	9.41	18.58	4	4	183	20.5	4.81
P27797	Calreticulin OS=Homo sapiens GN=CALR PE=1 SV=1 - [CALR_HUMAN]	128200000	147900000	118100000	113300000	63.19	30.94	9	17	63.74	35.25	11	17	61.8	19.9	9	19	33.6	19.66	6	9	417	48.1	4.44
Q96A35	39S ribosomal protein L24, mitochondrial OS=Homo sapiens GN=MRPL24 PE=1 SV=1 - [RM24_HUMAN]	133500000	141500000	58660000	53290000	31.17	26.85	6	12	34.32	27.78	6	14	19.78	27.78	6	8	14.96	26.85	6	6	216	24.9	9.29
P01040	Cystatin-A OS=Homo sapiens GN=CSTA PE=1 SV=1 - [CYTA_HUMAN]	0	0	3132000	6136000	2.12	27.55	1	1		0			3.27	18.37	1	1	5.24	30.61	2	3	98	11	5.5
Q12904	Aminoacyl tRNA synthase complex-interacting multifunctional protein 1 OS=Homo sapiens GN=AIMP1 PE=1 SV=2 - [AIMP1_HUMAN]	8388000	0	48980000	56700000	1.75	1.92	1	1		0			26.38	27.24	6	8	34.43	34.94	7	8	312	34.3	8.43
Q52LJ0	Protein FAM98B OS=Homo sapiens GN=FAM98B PE=1 SV=1 - [FA98B_HUMAN]	93720000	79560000	106900000	91840000	42.71	22.42	7	11	37.83	28.48	8	11	71.71	30.91	9	20	54.99	32.73	10	15	330	37.2	6.29
G3V3T3	Apoptotic chromatin condensation inducer in the nucleus (Fragment) OS=Homo sapiens GN=ACIN1 PE=1 SV=1 - [G3V3T3_HUMAN]	83650000	75580000	271200000	282300000	31.67	19.07	3	8	43.84	19.07	3	12	121.29	33.51	8	35	122.5	39.69	9	35	194	21.1	4.55
Q9UDW1	Cytochrome b-c1 complex subunit 9 OS=Homo sapiens GN=UQCR10 PE=1 SV=3 - [QCR9_HUMAN]	314400000	234500000	88860000	50550000	42.41	39.68	3	13	28.94	38.1	2	9	24.24	38.1	2	6	18.08	38.1	2	6	63	7.3	9.47
H3BMZ2	CCR4-NOT transcription complex subunit 1 (Fragment) OS=Homo sapiens GN=CNOT1 PE=1 SV=1 - [H3BMZ2_HUMAN]	14460000	16630000	122700000	141900000	11.67	9.11	3	3	13.8	6.83	2	4	145.67	34.4	15	52	152.95	39.64	17	49	439	49.7	7.03
Q562R1	Beta-actin-like protein 2 OS=Homo sapiens GN=ACTBL2 PE=1 SV=2 - [ACTBL_HUMAN]	15640000000	17420000000	37150000000	37920000000	277.13	26.33	13	98	260.47	35.37	15	90	384.29	29.52	14	144	442.26	29.26	13	168	376	42	5.59
P06733	Alpha-enolase OS=Homo sapiens GN=ENO1 PE=1 SV=2 - [ENOA_HUMAN]	26490000	28940000	115900000	120300000	15.15	12.44	4	4	13.55	10.14	3	3	92.99	39.63	16	27	88.41	36.41	14	26	434	47.1	7.39
P53621	Coatomer subunit alpha OS=Homo sapiens GN=COPA PE=1 SV=2 - [COPA_HUMAN]	74190000	70400000	264800000	236100000	83.15	19.93	19	27	95.93	20.42	21	30	372.78	39.3	44	110	321.32	37.42	42	99	1224	138.3	7.66
Q6NUK1	Calcium-binding mitochondrial carrier protein SCaMC-1 OS=Homo sapiens GN=SLC25A24 PE=1 SV=2 - [SCMC1_HUMAN]	420600000	440800000	132400000	126500000	98.12	37.11	17	32	120.63	39.62	19	37	52.03	27.25	12	17	39.05	22.22	11	14	477	53.3	6.33
P17612	cAMP-dependent protein kinase catalytic subunit alpha OS=Homo sapiens GN=PRKACA PE=1 SV=2 - [KAPCA_HUMAN]	55990000	66890000	117500000	84520000	26.23	20.51	5	7	21.11	14.81	4	6	55.59	38.75	12	18	49.63	28.49	10	15	351	40.6	8.79
Q13868	Exosome complex component RRP4 OS=Homo sapiens GN=EXOSC2 PE=1 SV=2 - [EXOS2_HUMAN]	110600000	138700000	60550000	54450000	32.2	28.33	5	8	30.73	27.3	6	8	18.41	22.18	5	6	19.6	25.6	5	6	293	32.8	7.5
P62995	Transformer-2 protein homolog beta OS=Homo sapiens GN=TRA2B PE=1 SV=1 - [TRA2B_HUMAN]	829300000	933500000	1144000000	1317000000	159.33	39.58	12	46	130.26	30.56	9	39	206.2	38.89	11	63	200.24	38.89	11	63	288	33.6	11.25
J3KN66	Torsin-1A-interacting protein 1 OS=Homo sapiens GN=TOR1AIP1 PE=1 SV=1 - [J3KN66_HUMAN]	1063000000	1086000000	105400000	103000000	206.8	32.72	17	55	239.04	38.56	20	62	42.47	17.36	8	13	39.07	15.69	7	11	599	67.8	7.9
P00167	Cytochrome b5 OS=Homo sapiens GN=CYB5A PE=1 SV=2 - [CYB5_HUMAN]	24310000	26660000	4706000	0	15.66	29.1	3	4	19.49	39.55	4	5	5.86	17.16	2	2	2.62	10.45	1	1	134	15.3	4.96
Q86U42	Polyadenylate-binding protein 2 OS=Homo sapiens GN=PABPN1 PE=1 SV=3 - [PABP2_HUMAN]	176600000	326800000	117800000	141500000	57.37	15.69	4	16	63.05	30.39	7	17	32.5	11.44	4	10	39.96	37.58	6	12	306	32.7	5.06
Q9Y2X3	Nucleolar protein 58 OS=Homo sapiens GN=NOP58 PE=1 SV=1 - [NOP58_HUMAN]	720000000	771200000	201600000	210000000	238.69	34.4	15	58	253.04	39.51	18	58	143.14	34.4	15	34	139.82	30.06	13	36	529	59.5	8.92
P34897	Serine hydroxymethyltransferase, mitochondrial OS=Homo sapiens GN=SHMT2 PE=1 SV=3 - [GLYM_HUMAN]	165900000	193300000	124500000	126400000	47.59	24.01	11	16	66.8	29.37	12	20	70.09	36.11	15	22	66.01	34.33	15	20	504	56	8.53
Q8TEM1	Nuclear pore membrane glycoprotein 210 OS=Homo sapiens GN=NUP210 PE=1 SV=3 - [PO210_HUMAN]	914500000	799100000	105300000	129300000	1227.67	38.47	64	313	1105.05	36.51	63	306	105.84	14.84	23	37	79.86	12.72	19	28	1887	205	6.81
Q92878	DNA repair protein RAD50 OS=Homo sapiens GN=RAD50 PE=1 SV=1 - [RAD50_HUMAN]	228900000	241900000	51280000	37460000	350.03	33.16	48	94	311.42	31.33	43	85	60.88	12.96	14	19	64.45	16.39	21	27	1312	153.8	6.89
H3BTT1	Transmembrane protein 62 (Fragment) OS=Homo sapiens GN=TMEM62 PE=1 SV=1 - [H3BTT1_HUMAN]	0	2633000	0	0	3.57	39.47	1	1	3.13	39.47	1	1		0				0			38	4.5	9.52
P62140	Serine/threonine-protein phosphatase PP1-beta catalytic subunit OS=Homo sapiens GN=PPP1CB PE=1 SV=3 - [PP1B_HUMAN]	340000000	293700000	237500000	227600000	101.01	25.69	8	23	103.33	36.39	11	25	114.95	32.72	10	30	102.81	35.47	10	28	327	37.2	6.19
E7EPN9	Protein PRRC2C OS=Homo sapiens GN=PRRC2C PE=1 SV=1 - [E7EPN9_HUMAN]	11400000	39340000	145400000	146400000	32.1	3.9	8	10	25.32	4.04	9	11	581.64	33.59	82	189	624.64	38.49	90	189	2819	308.6	9.07
H0YEF7	Phosphatidylinositol-binding clathrin assembly protein (Fragment) OS=Homo sapiens GN=PICALM PE=1 SV=1 - [H0YEF7_HUMAN]	24790000	17400000	87580000	84380000	10.01	16.23	3	3	5.08	12.58	2	2	26.88	26.16	5	6	33.41	39.4	6	7	302	31.4	6.05
Q8N766	ER membrane protein complex subunit 1 OS=Homo sapiens GN=EMC1 PE=1 SV=1 - [EMC1_HUMAN]	238700000	201000000	105700000	89610000	275.8	37.36	28	66	242.25	36.15	27	69	106.39	20.44	16	31	105.79	21.55	16	31	993	111.7	7.66
J3QR09	Ribosomal protein L19 OS=Homo sapiens GN=RPL19 PE=1 SV=1 - [J3QR09_HUMAN]	386100000	444300000	1057000000	933300000	46.86	31.61	9	16	50.21	29.02	8	17	92.89	39.38	13	28	82.03	37.31	11	28	193	23.1	11.47
P63167	Dynein light chain 1, cytoplasmic OS=Homo sapiens GN=DYNLL1 PE=1 SV=1 - [DYL1_HUMAN]	225300000	244200000	83550000	58520000	41.24	39.33	6	12	33.75	39.33	6	11	16.48	39.33	6	6	16.1	39.33	5	6	89	10.4	7.4
Q96FJ2	Dynein light chain 2, cytoplasmic OS=Homo sapiens GN=DYNLL2 PE=1 SV=1 - [DYL2_HUMAN]	106300000	106900000	31580000	22320000	22.7	39.33	5	9	24.81	38.2	4	9	7.95	32.58	3	3	9.47	32.58	3	4	89	10.3	7.37
Q9BY44	Eukaryotic translation initiation factor 2A OS=Homo sapiens GN=EIF2A PE=1 SV=3 - [EIF2A_HUMAN]	85230000	72480000	211000000	199000000	31.03	19.15	8	9	35.14	22.22	9	10	140.49	39.32	18	38	129.22	37.44	16	37	585	64.9	8.87
A0A087X253	AP-2 complex subunit beta OS=Homo sapiens GN=AP2B1 PE=1 SV=1 - [A0A087X253_HUMAN]	70670000	67300000	202300000	275500000	59.68	16.54	12	17	80.6	16.21	11	21	209.18	31.54	25	69	318.78	38.66	30	97	913	101.3	5.29
K7ELD8	Homologous-pairing protein 2 homolog OS=Homo sapiens GN=PSMC3IP PE=1 SV=1 - [K7ELD8_HUMAN]	0	47810000	0	0		0			10.95	39.29	2	2	2.62	15.48	1	1		0			84	9.5	9.85
K7EJH0	Kinetochore protein Spc24 (Fragment) OS=Homo sapiens GN=SPC24 PE=1 SV=1 - [K7EJH0_HUMAN]	13970000	26440000	12410000	16840000	13.83	19.64	3	4	9.14	10.12	1	2	10.71	33.33	4	5	4	8.33	2	2	168	19.1	4.55
K7EMW5	Endoplasmic reticulum membrane-associated RNA degradation protein (Fragment) OS=Homo sapiens GN=ERMARD PE=1 SV=1 - [K7EMW5_HUMAN]	0	0	0	9775000										0			2.04	39.29	1	1	28	3.2	6.4
Q9ULW0	Targeting protein for Xklp2 OS=Homo sapiens GN=TPX2 PE=1 SV=2 - [TPX2_HUMAN]	121000000	99770000	0	0	146.26	37.88	24	37	143.37	34.27	24	41		0				0			747	85.6	9.23
P35659	Protein DEK OS=Homo sapiens GN=DEK PE=1 SV=1 - [DEK_HUMAN]	493500000	525100000	966700000	997100000	120.08	34.67	16	35	119.08	32	13	35	261.91	36.53	19	73	270.8	39.2	20	77	375	42.6	8.56
O76031	ATP-dependent Clp protease ATP-binding subunit clpX-like, mitochondrial OS=Homo sapiens GN=CLPX PE=1 SV=2 - [CLPX_HUMAN]	124800000	124100000	52460000	53900000	68.51	28.75	12	17	86.81	32.7	16	24	52.06	19.59	9	14	35.96	17.38	8	10	633	69.2	7.58
Q96EX1	Small integral membrane protein 12 OS=Homo sapiens GN=SMIM12 PE=1 SV=3 - [SIM12_HUMAN]	13180000	12640000	0	0	2.25	8.7	1	1	10.65	39.13	3	3		0				0			92	10.8	8.44
P62879	Guanine nucleotide-binding protein G(I)/G(S)/G(T) subunit beta-2 OS=Homo sapiens GN=GNB2 PE=1 SV=3 - [GBB2_HUMAN]	1314000000	978300000	578500000	552900000	79.06	31.76	10	24	53.99	30.59	8	18	51.22	22.65	7	18	40.39	14.41	5	14	340	37.3	6
Q13637	Ras-related protein Rab-32 OS=Homo sapiens GN=RAB32 PE=1 SV=3 - [RAB32_HUMAN]	86330000	92840000	44550000	38940000	38.49	39.11	7	11	32.3	27.56	6	10	16.43	23.11	5	6	13.42	23.11	5	5	225	25	6.54
Q5TBB1	Ribonuclease H2 subunit B OS=Homo sapiens GN=RNASEH2B PE=1 SV=1 - [RNH2B_HUMAN]	46810000	71110000	161100000	166500000	19.62	16.99	4	5	19	24.04	6	6	85.73	39.1	14	21	85.32	38.14	13	23	312	35.1	9.13
P51809	Vesicle-associated membrane protein 7 OS=Homo sapiens GN=VAMP7 PE=1 SV=3 - [VAMP7_HUMAN]	63940000	60190000	59930000	50780000	29.88	25	6	11	33.37	33.18	6	10	16.15	27.27	6	7	16.84	20	5	7	220	24.9	8.6
P31949	Protein S100-A11 OS=Homo sapiens GN=S100A11 PE=1 SV=2 - [S10AB_HUMAN]	5799000	11540000	26610000	35590000	2.94	15.24	1	1	7.13	30.48	3	3	7.74	30.48	3	3	6.77	23.81	3	3	105	11.7	7.12
H7BXY3	Putative ATP-dependent RNA helicase DHX30 OS=Homo sapiens GN=DHX30 PE=1 SV=1 - [H7BXY3_HUMAN]	117000000	107500000	122800000	106800000	70.62	16.64	16	20	75.83	18.87	19	24	147.79	36.45	35	46	145.87	30.79	30	45	1166	130.5	8.56
Q9BXS5	AP-1 complex subunit mu-1 OS=Homo sapiens GN=AP1M1 PE=1 SV=3 - [AP1M1_HUMAN]	70300000	41120000	92010000	85040000	15.03	8.04	2	4	20.07	18.91	6	6	62.54	30.97	10	16	45.42	27.42	9	13	423	48.6	7.3
Q86W42	THO complex subunit 6 homolog OS=Homo sapiens GN=THOC6 PE=1 SV=1 - [THOC6_HUMAN]	335400000	342300000	80490000	76570000	125.34	39	11	31	102.11	39	11	24	28.88	16.72	4	8	33.43	20.82	5	10	341	37.5	7.43
Q5TEC6	Histone H3 OS=Homo sapiens GN=HIST2H3PS2 PE=1 SV=1 - [Q5TEC6_HUMAN]	20840000000	26700000000	2536000000	2933000000	242.51	29.41	9	99	259.08	38.97	12	110	92.42	29.41	8	41	94.1	34.56	8	45	136	15.4	11.27
Q9NZ01	Very-long-chain enoyl-CoA reductase OS=Homo sapiens GN=TECR PE=1 SV=1 - [TECR_HUMAN]	646000000	606100000	240500000	232500000	296.42	36.36	19	93	268.28	38.64	19	87	84.11	31.17	13	29	69.64	30.19	12	26	308	36	9.45
O94874	E3 UFM1-protein ligase 1 OS=Homo sapiens GN=UFL1 PE=1 SV=2 - [UFL1_HUMAN]	98080000	91670000	40550000	59470000	148.47	29.97	20	44	134.98	33	22	42	53.27	20.4	15	20	87.68	29.22	21	29	794	89.5	6.79
S4R329	ER membrane protein complex subunit 4 OS=Homo sapiens GN=EMC4 PE=1 SV=1 - [S4R329_HUMAN]	81500000	91860000	21710000	18420000	11.13	38.89	2	3	16.75	38.89	2	5	9.76	38.89	2	3	10.34	38.89	2	3	72	7.8	9.82
H3BV80	RNA-binding protein with serine-rich domain 1 OS=Homo sapiens GN=RNPS1 PE=1 SV=2 - [H3BV80_HUMAN]	101400000	167400000	145600000	122800000	38.11	25.59	3	8	32.05	27.49	4	8	98.53	38.86	7	22	90.14	38.86	7	20	211	24.5	11.9
A0A087WYP2	Selenoprotein H OS=Homo sapiens GN=C11orf31 PE=1 SV=1 - [A0A087WYP2_HUMAN]	59740000	81470000	13000000	14430000	17.32	38.84	4	5	16.55	26.45	3	5	9.25	26.45	3	3	5.48	15.7	2	3	121	13.3	9.74
A6NMH6	Septin-8 OS=Homo sapiens GN=SEPT8 PE=1 SV=1 - [A6NMH6_HUMAN]	212000000	210900000	497100000	518800000	48.17	16.74	5	13	27.07	12.33	5	10	108.69	34.42	13	31	85.38	33.49	11	30	430	49.9	6.21
Q07666	KH domain-containing, RNA-binding, signal transduction-associated protein 1 OS=Homo sapiens GN=KHDRBS1 PE=1 SV=1 - [KHDR1_HUMAN]	1691000000	2126000000	644100000	632000000	300.73	32.28	13	67	323.35	34.54	15	75	152	28.67	11	35	158.02	30.02	12	38	443	48.2	8.66
Q8TDD1	ATP-dependent RNA helicase DDX54 OS=Homo sapiens GN=DDX54 PE=1 SV=2 - [DDX54_HUMAN]	128600000	120700000	58030000	70550000	143.25	30.99	22	38	121.19	31.33	22	35	38.79	14.87	9	11	68.42	19.07	13	19	881	98.5	10.02
E9PGW7	Mediator of RNA polymerase II transcription subunit 22 (Fragment) OS=Homo sapiens GN=MED22 PE=1 SV=1 - [E9PGW7_HUMAN]	7942000	12430000	0	6123000	3.9	21.62	2	2	12.3	30.63	3	4		0			2.14	8.11	1	1	111	12.8	5.29
Q9Y3D3	28S ribosomal protein S16, mitochondrial OS=Homo sapiens GN=MRPS16 PE=1 SV=1 - [RT16_HUMAN]	45400000	64300000	28350000	19360000	11.32	18.25	2	3	6.82	33.58	3	3	8.68	18.98	2	3	5.26	18.98	2	2	137	15.3	9.5
A0A0A0MR66	RNA binding motif protein 10, isoform CRA_d OS=Homo sapiens GN=RBM10 PE=1 SV=1 - [A0A0A0MR66_HUMAN]	54050000	49510000	265600000	230200000	28.86	9.85	7	8	26.99	8.34	5	7	230.56	38.69	28	57	236.29	32.66	27	63	995	110.3	6.28
P09012	U1 small nuclear ribonucleoprotein A OS=Homo sapiens GN=SNRPA PE=1 SV=3 - [SNRPA_HUMAN]	366300000	342500000	2018000000	1682000000	73.22	31.21	8	17	35.59	22.34	6	11	249.21	38.65	12	54	270.61	38.65	11	63	282	31.3	9.83
Q53GS9	U4/U6.U5 tri-snRNP-associated protein 2 OS=Homo sapiens GN=USP39 PE=1 SV=2 - [SNUT2_HUMAN]	275500000	299800000	214200000	202400000	132.23	32.04	15	32	115.08	25.84	11	26	123.78	32.39	15	33	137.78	35.75	17	35	565	65.3	8.91
P52597	Heterogeneous nuclear ribonucleoprotein F OS=Homo sapiens GN=HNRNPF PE=1 SV=3 - [HNRPF_HUMAN]	1549000000	1735000000	1206000000	1168000000	274.55	38.55	11	69	280.5	36.63	10	72	285.06	36.63	11	77	236.68	30.84	10	65	415	45.6	5.58
Q9BQ39	ATP-dependent RNA helicase DDX50 OS=Homo sapiens GN=DDX50 PE=1 SV=1 - [DDX50_HUMAN]	786800000	761100000	102500000	132200000	249.46	34.33	22	66	251.84	33.51	24	68	73.81	21.71	12	22	73.58	22.52	12	24	737	82.5	9.17
P53618	Coatomer subunit beta OS=Homo sapiens GN=COPB1 PE=1 SV=3 - [COPB_HUMAN]	63660000	37040000	152400000	214300000	52.07	17.94	12	15	44.51	10.28	7	11	184.21	27.28	18	47	349.18	37.04	29	87	953	107.1	6.05
A0A087WY71	AP-2 complex subunit mu OS=Homo sapiens GN=AP2M1 PE=1 SV=1 - [A0A087WY71_HUMAN]	48770000	60330000	220000000	223100000	10.5	8.53	5	7	15.92	12.9	7	8	77.99	37.1	19	32	71.36	32.26	15	28	434	49.5	9.54
P13498	Cytochrome b-245 light chain OS=Homo sapiens GN=CYBA PE=1 SV=3 - [CY24A_HUMAN]	90840000	82130000	34250000	25140000	38.87	38.46	5	10	32.94	38.46	5	10	13.95	24.62	3	4	15.97	24.62	3	5	195	21	9.54
Q5JPE7	Nodal modulator 2 OS=Homo sapiens GN=NOMO2 PE=1 SV=1 - [NOMO2_HUMAN]	211600000	184500000	158700000	121200000	246.7	29.68	26	66	220.1	31.57	29	72	129.23	26.36	24	40	133.78	27.7	25	43	1267	139.4	5.76
Q8WVM0	Dimethyladenosine transferase 1, mitochondrial OS=Homo sapiens GN=TFB1M PE=1 SV=1 - [TFB1M_HUMAN]	27410000	17880000	19070000	22250000	25.1	27.46	6	7	9.22	13.29	4	4	12.35	21.39	6	6	18.51	18.79	6	6	346	39.5	9.26
D3DTX6	Neurabin-2 OS=Homo sapiens GN=PPP1R9B PE=1 SV=1 - [D3DTX6_HUMAN]	77960000	55870000	199700000	181400000	52.95	15.91	9	14	55.38	17.01	9	17	244.35	35.99	26	61	214.47	35.01	26	55	817	89.3	4.97
Q9Y5B9	FACT complex subunit SPT16 OS=Homo sapiens GN=SUPT16H PE=1 SV=1 - [SP16H_HUMAN]	264600000	254100000	790400000	701600000	305.15	33.14	38	90	231.9	27.13	31	70	378.4	34.38	39	101	415.73	33.43	41	114	1047	119.8	5.66
Q9UIG0	Tyrosine-protein kinase BAZ1B OS=Homo sapiens GN=BAZ1B PE=1 SV=2 - [BAZ1B_HUMAN]	196700000	162900000	7812000	3471000	548.5	33.78	54	157	530.07	35.4	57	159	4.36	1.62	3	3	2.62	0.67	1	1	1483	170.8	8.48
O60830	Mitochondrial import inner membrane translocase subunit Tim17-B OS=Homo sapiens GN=TIMM17B PE=1 SV=1 - [TI17B_HUMAN]	146400000	178300000	26230000	9297000	80.49	38.37	7	21	74.71	38.37	7	20	25.36	30.23	4	7	17.43	17.44	2	7	172	18.3	9.03
P51531	Probable global transcription activator SNF2L2 OS=Homo sapiens GN=SMARCA2 PE=1 SV=2 - [SMCA2_HUMAN]	356800000	266300000	16700000	22620000	736.37	36.48	57	216	718.55	31.19	55	220	44.63	9.62	13	19	46.82	8.99	12	17	1590	181.2	7.2
H0YD13	CD44 antigen OS=Homo sapiens GN=CD44 PE=1 SV=2 - [H0YD13_HUMAN]	214900000	181800000	60730000	57030000	37.16	34.47	7	11	34.72	31.55	6	12	14.13	15.05	3	6	22.53	17.96	3	7	206	22.7	8.19
Q9Y2S7	Polymerase delta-interacting protein 2 OS=Homo sapiens GN=POLDIP2 PE=1 SV=1 - [PDIP2_HUMAN]	62160000	59520000	39290000	34350000	14.11	7.07	2	3	20.43	17.12	5	5	31.33	25.82	8	9	24.64	31.52	8	8	368	42	8.63
P61964	WD repeat-containing protein 5 OS=Homo sapiens GN=WDR5 PE=1 SV=1 - [WDR5_HUMAN]	338500000	309600000	42910000	41050000	80.93	38.32	9	19	85.48	38.32	10	21	19.59	25.75	6	7	17.01	17.96	4	5	334	36.6	8.27
O00116	Alkyldihydroxyacetonephosphate synthase, peroxisomal OS=Homo sapiens GN=AGPS PE=1 SV=1 - [ADAS_HUMAN]	250900000	256700000	84040000	70030000	120.65	34.5	16	28	130.72	34.65	17	28	64.92	22.8	10	14	69.22	24.77	12	17	658	72.9	7.34
P19784	Casein kinase II subunit alpha' OS=Homo sapiens GN=CSNK2A2 PE=1 SV=1 - [CSK22_HUMAN]	36080000	41120000	63310000	65720000	0	1.71	1	1	1.86	1.71	1	1	46.83	38.29	12	14	47.5	34.57	10	14	350	41.2	8.56
E9PHY5	Band 4.1-like protein 2 OS=Homo sapiens GN=EPB41L2 PE=1 SV=1 - [E9PHY5_HUMAN]	90670000	85020000	72930000	68470000	123.54	31.66	22	35	134.06	27.27	20	39	117.32	29.3	22	40	101.17	27.06	20	34	935	104.3	5.39
Q6ZMZ3	Nesprin-3 OS=Homo sapiens GN=SYNE3 PE=1 SV=2 - [SYNE3_HUMAN]	88800000	79150000	9923000	9179000	135.53	35.08	27	38	125.64	32.82	28	39	5.53	2.05	2	2	9.77	4	4	4	975	112.1	6.23
Q96BM9	ADP-ribosylation factor-like protein 8A OS=Homo sapiens GN=ARL8A PE=1 SV=1 - [ARL8A_HUMAN]	88630000	108300000	34570000	32630000	43.47	22.58	4	9	54.92	38.17	6	12	15.89	22.58	3	4	7.73	9.68	2	3	186	21.4	7.77
P57740	Nuclear pore complex protein Nup107 OS=Homo sapiens GN=NUP107 PE=1 SV=1 - [NU107_HUMAN]	109100000	93970000	161700000	144100000	140.94	23.78	19	42	136.88	25.41	20	42	145.84	30.38	24	45	170.38	34.49	27	56	925	106.3	5.43
P61244	Protein max OS=Homo sapiens GN=MAX PE=1 SV=1 - [MAX_HUMAN]	46380000	49230000	9125000	5736000	18.13	31.87	4	5	28.82	38.13	6	7	3.61	6.25	1	1	3.35	6.25	1	1	160	18.3	6.3
P00558	Phosphoglycerate kinase 1 OS=Homo sapiens GN=PGK1 PE=1 SV=3 - [PGK1_HUMAN]	229600000	171700000	102600000	109600000	14.51	10.31	3	4	21.8	16.79	5	8	76.49	36.93	13	24	64.79	33.09	10	17	417	44.6	8.1
O43172	U4/U6 small nuclear ribonucleoprotein Prp4 OS=Homo sapiens GN=PRPF4 PE=1 SV=2 - [PRP4_HUMAN]	259900000	293100000	254400000	242200000	106.51	35.82	14	25	87.9	33.72	12	20	121.14	31.42	12	28	108.6	35.44	13	27	522	58.4	7.42
O00303	Eukaryotic translation initiation factor 3 subunit F OS=Homo sapiens GN=EIF3F PE=1 SV=1 - [EIF3F_HUMAN]	42730000	23240000	540400000	513300000	4.97	4.76	1	1	9.75	10.08	2	2	125.7	35.85	10	31	127.24	38.1	11	33	357	37.5	5.45
P28288	ATP-binding cassette sub-family D member 3 OS=Homo sapiens GN=ABCD3 PE=1 SV=1 - [ABCD3_HUMAN]	233900000	223500000	139300000	118800000	169.78	32.93	20	49	173.4	35.51	23	53	85.11	30.2	18	31	63.75	25.04	16	21	659	75.4	9.36
Q8NFH5	Nucleoporin NUP53 OS=Homo sapiens GN=NUP35 PE=1 SV=1 - [NUP53_HUMAN]	317000000	342100000	12510000	7407000	73.69	34.36	7	16	65.82	38.04	8	16	5.19	9.51	2	2	1.99	3.99	1	1	326	34.8	9.09
Q9Y2R9	28S ribosomal protein S7, mitochondrial OS=Homo sapiens GN=MRPS7 PE=1 SV=2 - [RT07_HUMAN]	138600000	147300000	62940000	45660000	50.43	38.02	9	13	65.23	38.02	9	17	38.33	31.4	7	10	29.03	26.45	6	8	242	28.1	9.99
K7ERF1	Eukaryotic translation initiation factor 3 subunit K OS=Homo sapiens GN=EIF3K PE=1 SV=1 - [K7ERF1_HUMAN]	21330000	28500000	260800000	204900000	6.87	13.02	2	2	5.51	13.02	2	2	44.1	38.02	6	11	40.74	22.4	4	11	192	22.1	4.94
P49406	39S ribosomal protein L19, mitochondrial OS=Homo sapiens GN=MRPL19 PE=1 SV=2 - [RM19_HUMAN]	149900000	177000000	80050000	76660000	37.86	27.74	8	14	48.53	30.14	10	16	36.27	34.25	9	14	31.41	26.37	8	11	292	33.5	9.5
Q9BUJ2	Heterogeneous nuclear ribonucleoprotein U-like protein 1 OS=Homo sapiens GN=HNRNPUL1 PE=1 SV=2 - [HNRL1_HUMAN]	586000000	489400000	488800000	527600000	240.38	32.48	22	57	209.86	33.41	23	53	221.58	33.64	23	55	305.9	36.92	25	80	856	95.7	6.92
Q9UKL0	REST corepressor 1 OS=Homo sapiens GN=RCOR1 PE=1 SV=1 - [RCOR1_HUMAN]	284500000	254300000	46980000	46940000	47.21	28.84	11	15	54.8	31.33	11	16	10.41	4.77	2	3	9.65	4.77	2	3	482	53	7.03
R4GMU8	Ragulator complex protein LAMTOR5 OS=Homo sapiens GN=LAMTOR5 PE=1 SV=1 - [R4GMU8_HUMAN]	152900000	113400000	68100000	48880000	32.75	37.97	2	6	27.13	37.97	2	5	29.15	37.97	2	6	24.11	37.97	2	5	79	8.2	5.68
P48444	Coatomer subunit delta OS=Homo sapiens GN=ARCN1 PE=1 SV=1 - [COPD_HUMAN]	27460000	36960000	175200000	181100000	9.39	7.24	3	3	17.04	7.24	3	5	109.81	36.4	18	31	115.18	36.2	19	31	511	57.2	6.21
P68366	Tubulin alpha-4A chain OS=Homo sapiens GN=TUBA4A PE=1 SV=1 - [TBA4A_HUMAN]	353200000	368800000	663800000	678000000	276.13	35.49	13	67	229.53	31.25	11	58	284.2	35.94	13	71	263.43	35.71	12	68	448	49.9	5.06
Q8N2K0	Monoacylglycerol lipase ABHD12 OS=Homo sapiens GN=ABHD12 PE=1 SV=2 - [ABD12_HUMAN]	87690000	88560000	16900000	17950000	68.07	30.65	11	21	58.28	34.67	11	18	19.16	19.85	6	6	19.82	19.6	6	7	398	45.1	8.65
Q8N884	Cyclic GMP-AMP synthase OS=Homo sapiens GN=MB21D1 PE=1 SV=2 - [CGAS_HUMAN]	98220000	101600000	17420000	16680000	63.97	33.33	14	20	77.04	36.02	16	24	9.94	10.54	4	4	6.14	9.58	5	5	522	58.8	9.48
P46087	Probable 28S rRNA (cytosine(4447)-C(5))-methyltransferase OS=Homo sapiens GN=NOP2 PE=1 SV=2 - [NOP2_HUMAN]	355400000	311600000	68310000	61390000	219.22	36.95	28	66	201.28	33.99	25	63	50.45	18.97	12	15	53.7	20.69	13	17	812	89.2	9.23
Q96DA6	Mitochondrial import inner membrane translocase subunit TIM14 OS=Homo sapiens GN=DNAJC19 PE=1 SV=3 - [TIM14_HUMAN]	52380000	64840000	25420000	21830000	17.36	37.93	5	6	21.08	37.93	5	7	12.34	26.72	3	4	12.07	26.72	3	4	116	12.5	10.1
Q9H7B2	Ribosome production factor 2 homolog OS=Homo sapiens GN=RPF2 PE=1 SV=2 - [RPF2_HUMAN]	308100000	327300000	170500000	164000000	98.41	37.58	13	28	84.4	29.74	10	23	77.07	29.74	10	21	75.09	34.64	11	21	306	35.6	9.99
Q9BSJ8	Extended synaptotagmin-1 OS=Homo sapiens GN=ESYT1 PE=1 SV=1 - [ESYT1_HUMAN]	258500000	232600000	103700000	92330000	398.25	35.78	31	97	374	35.05	31	92	206.7	29.53	25	59	181.74	28.8	24	52	1104	122.8	5.83
P61626	Lysozyme C OS=Homo sapiens GN=LYZ PE=1 SV=1 - [LYSC_HUMAN]	113400000	121500000	199500000	158600000	16	29.05	5	7	12.97	22.97	4	5	25.61	31.08	5	10	34.5	37.84	7	14	148	16.5	9.16
P52298	Nuclear cap-binding protein subunit 2 OS=Homo sapiens GN=NCBP2 PE=1 SV=1 - [NCBP2_HUMAN]	0	0	71950000	56590000		0				0			25.84	33.33	7	9	21.67	35.9	6	10	156	18	8.21
E9PC15	Acylglycerol kinase, mitochondrial OS=Homo sapiens GN=AGK PE=1 SV=1 - [E9PC15_HUMAN]	375300000	219400000	67890000	56850000	61.61	35.53	9	14	58.64	33.25	7	12	25.31	14.72	5	7	29.56	10.91	3	7	394	43.8	6.34
P33240	Cleavage stimulation factor subunit 2 OS=Homo sapiens GN=CSTF2 PE=1 SV=1 - [CSTF2_HUMAN]	377700000	377300000	135400000	136400000	94.89	34.32	12	24	102.76	33.8	12	25	36.15	18.37	6	10	29.99	20.28	7	10	577	60.9	6.83
Q86V48	Leucine zipper protein 1 OS=Homo sapiens GN=LUZP1 PE=1 SV=2 - [LUZP1_HUMAN]	106400000	146000000	81480000	91640000	2.42	2.6	2	2	2.2	1.49	1	1	130.19	32.06	29	42	141.11	34.76	33	48	1076	120.2	8.5
Q15155	Nodal modulator 1 OS=Homo sapiens GN=NOMO1 PE=1 SV=5 - [NOMO1_HUMAN]	211600000	184500000	158700000	121200000	225.45	28.97	24	62	205.35	29.21	27	69	119.12	25.2	22	38	131.65	28.31	25	43	1222	134.2	5.81
O95602	DNA-directed RNA polymerase I subunit RPA1 OS=Homo sapiens GN=POLR1A PE=1 SV=2 - [RPA1_HUMAN]	75640000	65450000	58770000	62770000	236.74	28.08	39	72	214.17	28.02	39	73	169.7	26.74	41	65	189.76	26.34	39	67	1720	194.7	7.03
P14625	Endoplasmin OS=Homo sapiens GN=HSP90B1 PE=1 SV=1 - [ENPL_HUMAN]	141000000	117700000	262400000	328000000	90.45	24.03	17	26	93.17	19.43	15	29	178.06	30.01	24	51	248.17	35.74	31	71	803	92.4	4.84
Q13442	28 kDa heat- and acid-stable phosphoprotein OS=Homo sapiens GN=PDAP1 PE=1 SV=1 - [HAP28_HUMAN]	73880000	46480000	129400000	108500000	7.81	13.26	2	2	11.8	23.76	3	3	30.79	27.07	5	8	37.08	37.57	6	10	181	20.6	8.87
Q92922	SWI/SNF complex subunit SMARCC1 OS=Homo sapiens GN=SMARCC1 PE=1 SV=3 - [SMRC1_HUMAN]	476800000	465100000	26720000	21910000	461.11	34.39	38	102	403.85	29.59	33	97	26	6.79	5	6	19.91	9.32	7	7	1105	122.8	5.76
Q9BZE4	Nucleolar GTP-binding protein 1 OS=Homo sapiens GN=GTPBP4 PE=1 SV=3 - [NOG1_HUMAN]	456200000	452800000	106100000	112300000	152.75	36.44	24	44	173.62	34.86	24	50	60.16	20.66	11	17	60.89	22.56	11	18	634	73.9	9.5
P31689	DnaJ homolog subfamily A member 1 OS=Homo sapiens GN=DNAJA1 PE=1 SV=2 - [DNJA1_HUMAN]	88510000	96200000	96790000	84520000	37.03	32.49	9	13	40.73	28.97	9	12	64.56	37.53	13	21	39.23	21.16	9	15	397	44.8	7.08
B0I1T2	Unconventional myosin-Ig OS=Homo sapiens GN=MYO1G PE=1 SV=2 - [MYO1G_HUMAN]	236100000	198300000	83720000	92090000	263.42	35.27	27	67	236.12	30.75	27	65	115.36	26.13	21	34	106.29	25.25	21	33	1018	116.4	8.73
Q9ULW3	Activator of basal transcription 1 OS=Homo sapiens GN=ABT1 PE=1 SV=1 - [ABT1_HUMAN]	45930000	26530000	35060000	0	16.57	23.16	4	5	16.53	28.31	5	6	2.69	4.04	1	1	2.59	4.04	1	1	272	31.1	9.88
Q9H0L4	Cleavage stimulation factor subunit 2 tau variant OS=Homo sapiens GN=CSTF2T PE=1 SV=1 - [CSTFT_HUMAN]	308300000	324100000	108500000	110600000	107.54	32.79	13	25	95.63	30.36	13	24	26.75	12.99	5	8	27.86	18.02	7	11	616	64.4	7.25
P78406	mRNA export factor OS=Homo sapiens GN=RAE1 PE=1 SV=1 - [RAE1L_HUMAN]	396800000	427000000	75880000	66350000	100.96	37.5	15	27	98.53	26.09	10	26	36.68	19.02	7	10	30.87	24.46	8	9	368	40.9	7.83
Q13488	V-type proton ATPase 116 kDa subunit a isoform 3 OS=Homo sapiens GN=TCIRG1 PE=1 SV=3 - [VPP3_HUMAN]	193800000	187300000	142000000	155900000	356.29	34.46	28	105	339.48	30.12	26	107	146.7	27.83	21	46	198.77	30.72	24	65	830	92.9	7.12
P82673	28S ribosomal protein S35, mitochondrial OS=Homo sapiens GN=MRPS35 PE=1 SV=1 - [RT35_HUMAN]	96380000	110400000	40850000	39630000	63.22	37.46	9	14	60.1	33.44	8	15	28.34	24.15	6	7	30.52	29.72	6	8	323	36.8	8.24
O15446	DNA-directed RNA polymerase I subunit RPA34 OS=Homo sapiens GN=CD3EAP PE=1 SV=1 - [RPA34_HUMAN]	120400000	103000000	95390000	79920000	34.08	23.92	5	6	38.4	23.53	7	8	49.99	34.71	11	13	36.04	33.14	9	9	510	55	8.51
Q9BQA9	Uncharacterized protein C17orf62 OS=Homo sapiens GN=C17orf62 PE=1 SV=1 - [CQ062_HUMAN]	165800000	185700000	41140000	31440000	80.48	37.43	8	26	69.17	37.43	7	20	24.55	29.95	6	8	12.18	23.53	5	5	187	20.8	6.8
Q1KMD3	Heterogeneous nuclear ribonucleoprotein U-like protein 2 OS=Homo sapiens GN=HNRNPUL2 PE=1 SV=1 - [HNRL2_HUMAN]	397400000	212300000	118800000	185800000	126.05	25.44	20	35	114.8	28.92	23	37	73.05	21.42	17	24	124.22	27.04	21	39	747	85.1	4.91
A0A0D9SF63	F-box-like/WD repeat-containing protein TBL1XR1 OS=Homo sapiens GN=TBL1XR1 PE=1 SV=1 - [A0A0D9SF63_HUMAN]	117900000	131700000	55140000	41500000	44.6	29.11	7	10	65.82	37.34	12	15	38.56	28.27	8	9	33.23	24.68	8	11	474	51.5	5.45
Q96B26	Exosome complex component RRP43 OS=Homo sapiens GN=EXOSC8 PE=1 SV=1 - [EXOS8_HUMAN]	103100000	99810000	43000000	47400000	54.68	37.32	8	13	52.86	35.14	8	12	34.27	32.25	5	8	43.6	34.78	7	11	276	30	5.3
P35658	Nuclear pore complex protein Nup214 OS=Homo sapiens GN=NUP214 PE=1 SV=2 - [NU214_HUMAN]	99920000	96380000	82290000	105800000	303.38	31.63	40	83	344.76	28.42	41	99	276.13	26.6	42	87	325.49	30.81	46	103	2090	213.5	7.47
Q9BXK1	Krueppel-like factor 16 OS=Homo sapiens GN=KLF16 PE=1 SV=1 - [KLF16_HUMAN]	48440000	34920000	0	0	48.32	37.3	4	8	20.24	32.94	3	3		0				0			252	25.4	9.88
Q8WVX9	Fatty acyl-CoA reductase 1 OS=Homo sapiens GN=FAR1 PE=1 SV=1 - [FACR1_HUMAN]	245100000	249100000	67390000	104000000	76.68	24.08	12	23	99.44	34.17	16	28	45.56	23.3	11	15	38.04	22.72	10	13	515	59.3	9.17
Q7Z3B4	Nucleoporin p54 OS=Homo sapiens GN=NUP54 PE=1 SV=2 - [NUP54_HUMAN]	303400000	316400000	55100000	45920000	143.97	34.71	15	37	136.42	37.28	16	34	36.07	19.72	8	11	26	15.38	6	7	507	55.4	7.02
Q9BYD6	39S ribosomal protein L1, mitochondrial OS=Homo sapiens GN=MRPL1 PE=1 SV=2 - [RM01_HUMAN]	153700000	117100000	112800000	94350000	52.25	32.31	9	14	46.03	27.08	7	12	46.99	22.46	7	13	47.83	26.46	9	14	325	36.9	8.78
S4R3H4	Apoptotic chromatin condensation inducer in the nucleus OS=Homo sapiens GN=ACIN1 PE=1 SV=1 - [S4R3H4_HUMAN]	126600000	103900000	404900000	477000000	274.47	24.94	27	73	235.91	25.02	27	73	861.37	34.45	48	227	890.98	35.31	47	241	1283	145.4	6
Q9NVP1	ATP-dependent RNA helicase DDX18 OS=Homo sapiens GN=DDX18 PE=1 SV=2 - [DDX18_HUMAN]	598200000	654700000	176600000	174200000	368.39	34.33	20	97	291.51	35.37	20	76	117.51	27.61	15	36	105.49	21.19	13	32	670	75.4	9.5
Q9UFW8	CGG triplet repeat-binding protein 1 OS=Homo sapiens GN=CGGBP1 PE=1 SV=2 - [CGBP1_HUMAN]	196800000	217100000	23400000	30820000	42.45	37.13	9	14	38.03	37.13	9	13	7.47	19.76	3	3	10.24	11.38	2	4	167	18.8	8.95
Q6UXN9	WD repeat-containing protein 82 OS=Homo sapiens GN=WDR82 PE=1 SV=1 - [WDR82_HUMAN]	125600000	66980000	96660000	76140000	73.37	36.42	15	22	47.46	29.71	11	16	43.46	30.35	10	14	47.01	23.64	8	16	313	35.1	7.69
E9PJH7	Mitochondrial glutamate carrier 1 (Fragment) OS=Homo sapiens GN=SLC25A22 PE=1 SV=5 - [E9PJH7_HUMAN]	186600000	128500000	68560000	58500000	41.73	34.82	8	12	41.52	32.59	7	11	21.71	20.45	5	7	29.62	28.75	6	8	313	33.3	9.67
P01111	GTPase NRas OS=Homo sapiens GN=NRAS PE=1 SV=1 - [RASN_HUMAN]	44680000	57510000	45530000	42210000	18.43	32.28	4	6	22.94	31.75	4	8	7.75	31.75	4	4	18.31	23.28	4	7	189	21.2	5.17
P01112	GTPase HRas OS=Homo sapiens GN=HRAS PE=1 SV=1 - [RASH_HUMAN]	33990000	33680000	26600000	24210000	17.12	37.04	5	6	18.05	30.16	4	6	7.11	31.75	4	4	11.52	18.52	3	4	189	21.3	5.31
A0A087WTV6	Pyrroline-5-carboxylate reductase 2 OS=Homo sapiens GN=PYCR2 PE=1 SV=1 - [A0A087WTV6_HUMAN]	123700000	105500000	144700000	104600000	58.62	34.15	7	13	52.76	34.15	7	13	49.78	33.33	7	13	49.22	33.33	7	13	246	25.9	9.26
Q9UKN8	General transcription factor 3C polypeptide 4 OS=Homo sapiens GN=GTF3C4 PE=1 SV=2 - [TF3C4_HUMAN]	90000000	87950000	209300000	206600000	128.09	34.79	21	34	98.81	28.1	19	30	5.26	2.07	2	3	3.51	2.8	2	3	822	91.9	6.65
Q9UKX7	Nuclear pore complex protein Nup50 OS=Homo sapiens GN=NUP50 PE=1 SV=2 - [NUP50_HUMAN]	109900000	79620000	164000000	152000000	49.71	26.28	8	12	62.18	31.41	10	13	80.3	32.26	12	19	92.71	31.62	12	21	468	50.1	7.06
Q5VTU3	Dynein light chain Tctex-type 1 OS=Homo sapiens GN=DYNLT1 PE=1 SV=1 - [Q5VTU3_HUMAN]	4367000	13970000	9837000	8389000	3.56	17.39	1	1	18.45	36.96	2	4	21.57	36.96	2	6	4.54	17.39	1	1	92	10.2	5.34
P19404	NADH dehydrogenase [ubiquinone] flavoprotein 2, mitochondrial OS=Homo sapiens GN=NDUFV2 PE=1 SV=2 - [NDUV2_HUMAN]	373800000	371000000	106900000	75330000	41.89	27.31	7	12	46.45	17.27	4	12	42.08	27.31	7	13	36.34	32.93	8	15	249	27.4	8.06
Q9HCU5	Prolactin regulatory element-binding protein OS=Homo sapiens GN=PREB PE=1 SV=2 - [PREB_HUMAN]	223800000	276200000	95540000	88310000	149.67	29.26	9	30	135.62	36.93	11	29	66.92	28.54	8	15	69.83	28.54	8	16	417	45.4	7.88
Q96I25	Splicing factor 45 OS=Homo sapiens GN=RBM17 PE=1 SV=1 - [SPF45_HUMAN]	82260000	91180000	263500000	215900000	21	18.95	7	9	18.84	18.2	7	9	121.91	32.92	15	37	123.23	35.16	15	38	401	44.9	5.97
Q9GZL7	Ribosome biogenesis protein WDR12 OS=Homo sapiens GN=WDR12 PE=1 SV=2 - [WDR12_HUMAN]	166500000	203500000	68380000	73980000	71.92	34.52	10	16	80.25	33.81	11	17	37.06	23.4	7	10	26.71	19.39	6	8	423	47.7	5.9
A5YKK6	CCR4-NOT transcription complex subunit 1 OS=Homo sapiens GN=CNOT1 PE=1 SV=2 - [CNOT1_HUMAN]	20140000	21260000	209300000	223600000	23.75	3.07	6	8	35.36	5.35	9	12	690.53	33.67	76	246	783.36	35.27	78	259	2376	266.8	7.11
P39748	Flap endonuclease 1 OS=Homo sapiens GN=FEN1 PE=1 SV=1 - [FEN1_HUMAN]	771300000	769100000	317600000	305300000	210.25	28.16	14	50	227.36	30	14	58	106.58	26.58	10	27	100.33	29.47	11	28	380	42.6	8.62
Q9GZY8	Mitochondrial fission factor OS=Homo sapiens GN=MFF PE=1 SV=1 - [MFF_HUMAN]	152000000	146700000	30590000	17860000	51.56	28.95	5	11	44.51	28.65	5	10	9.59	20.76	3	3	4.08	8.19	1	1	342	38.4	8.95
Q9Y5L4	Mitochondrial import inner membrane translocase subunit Tim13 OS=Homo sapiens GN=TIMM13 PE=1 SV=1 - [TIM13_HUMAN]	199600000	361000000	65940000	25120000	14.34	25.26	2	4	12.82	14.74	1	3	11.36	26.32	2	3	15.79	36.84	3	6	95	10.5	8.18
F8VY04	Adenylate kinase 2, mitochondrial OS=Homo sapiens GN=AK2 PE=1 SV=1 - [F8VY04_HUMAN]	99220000	95050000	120500000	119300000	33.36	36.84	4	7	35.83	36.84	4	8	22.98	35.79	4	7	28.97	36.84	4	6	190	21.2	6.95
Q9UBU9	Nuclear RNA export factor 1 OS=Homo sapiens GN=NXF1 PE=1 SV=1 - [NXF1_HUMAN]	155500000	168400000	176200000	252000000	69.85	21.97	13	23	75.05	26.01	14	22	121	32.79	18	35	123.62	32.63	18	35	619	70.1	8.51
Q15404	Ras suppressor protein 1 OS=Homo sapiens GN=RSU1 PE=1 SV=3 - [RSU1_HUMAN]	44500000	42910000	3584000	0	29.17	36.82	5	7	28.02	30.69	4	6	1.83	6.5	1	1		0			277	31.5	8.65
Q15363	Transmembrane emp24 domain-containing protein 2 OS=Homo sapiens GN=TMED2 PE=1 SV=1 - [TMED2_HUMAN]	77890000	65530000	26080000	23920000	46.1	30.85	4	14	52.99	30.85	4	14	4.29	7.46	2	2	6.47	10.45	3	3	201	22.7	5.17
P40938	Replication factor C subunit 3 OS=Homo sapiens GN=RFC3 PE=1 SV=2 - [RFC3_HUMAN]	164300000	182400000	38540000	27980000	53.76	33.15	10	17	65.33	35.11	10	19	17.74	14.61	4	5	18.3	14.61	4	5	356	40.5	8.34
U3KQC1	WD repeat-containing protein 18 (Fragment) OS=Homo sapiens GN=WDR18 PE=1 SV=1 - [U3KQC1_HUMAN]	147200000	151300000	20870000	22990000	44.16	27.16	11	16	35.07	31.47	10	12	7.08	9.39	3	3	3.87	5.08	2	2	394	43.3	6.86
Q9NQ55	Suppressor of SWI4 1 homolog OS=Homo sapiens GN=PPAN PE=2 SV=1 - [SSF1_HUMAN]	146200000	178600000	51560000	48560000	71.22	31.08	12	19	69.51	34.88	12	18	24.42	18.39	7	8	23.77	18.39	7	7	473	53.2	10.13
O15400	Syntaxin-7 OS=Homo sapiens GN=STX7 PE=1 SV=4 - [STX7_HUMAN]	73970000	66600000	66830000	58180000	16.56	16.09	3	4	12.8	20.69	3	3	24.52	20.31	4	7	25.3	26.82	6	8	261	29.8	5.55
P17480	Nucleolar transcription factor 1 OS=Homo sapiens GN=UBTF PE=1 SV=1 - [UBF1_HUMAN]	99940000	83080000	509700000	645000000	80.33	19.24	14	21	71.85	19.76	14	20	312.03	31.28	31	85	457.56	36.13	34	131	764	89.4	5.81
P03928	ATP synthase protein 8 OS=Homo sapiens GN=MT-ATP8 PE=1 SV=1 - [ATP8_HUMAN]	140800000	108300000	71070000	6740000	24.82	36.76	2	7	14.69	36.76	2	5	2.6	13.24	1	1	2.17	23.53	1	1	68	8	9.91
O60262	Guanine nucleotide-binding protein G(I)/G(S)/G(O) subunit gamma-7 OS=Homo sapiens GN=GNG7 PE=1 SV=1 - [GBG7_HUMAN]	15220000	0	0	1468000	4.92	36.76	2	2		0				0			4.26	33.82	2	2	68	7.5	8.51
Q969X6	U3 small nucleolar RNA-associated protein 4 homolog OS=Homo sapiens GN=UTP4 PE=1 SV=1 - [UTP4_HUMAN]	225000000	235300000	40000000	39910000	198.23	34.26	19	50	203.99	32.07	19	54	48.46	22.3	12	16	34.92	19.24	9	10	686	76.8	8.85
C9JPK5	Integrin beta (Fragment) OS=Homo sapiens GN=ITGB1 PE=1 SV=1 - [C9JPK5_HUMAN]	0	22940000	10680000	0		0			3.48	17.35	1	1	1.89	19.39	2	2		0			98	11.3	8.75
Q9Y3Y2	Chromatin target of PRMT1 protein OS=Homo sapiens GN=CHTOP PE=1 SV=2 - [CHTOP_HUMAN]	179400000	208800000	77820000	66810000	40.71	36.69	9	12	49.86	29.84	7	14	21.24	15.73	4	6	20.37	15.73	3	6	248	26.4	12.23
Q9H307	Pinin OS=Homo sapiens GN=PNN PE=1 SV=4 - [PININ_HUMAN]	449700000	413900000	466600000	348600000	226.49	32.08	27	68	238.36	35.84	33	83	147.77	32.78	29	50	138.51	33.75	28	47	717	81.6	7.14
Q7Z5L9	Interferon regulatory factor 2-binding protein 2 OS=Homo sapiens GN=IRF2BP2 PE=1 SV=2 - [I2BP2_HUMAN]	312400000	281200000	607300000	577800000	124.93	28.45	10	24	144.76	28.45	10	29	267.77	36.63	14	53	237.7	32.88	12	46	587	61	8.69
Q16540	39S ribosomal protein L23, mitochondrial OS=Homo sapiens GN=MRPL23 PE=1 SV=1 - [RM23_HUMAN]	171800000	186300000	71030000	59170000	34.75	36.6	5	9	37.57	32.03	4	9	16.47	29.41	3	5	17.53	15.03	2	5	153	17.8	9.69
Q9H2P0	Activity-dependent neuroprotector homeobox protein OS=Homo sapiens GN=ADNP PE=1 SV=1 - [ADNP_HUMAN]	256000000	219900000	14080000	10750000	266.62	32.12	28	66	263.5	32.76	29	70	9.37	5.44	3	3	7.33	3.27	2	2	1102	123.5	7.34
O60762	Dolichol-phosphate mannosyltransferase subunit 1 OS=Homo sapiens GN=DPM1 PE=1 SV=1 - [DPM1_HUMAN]	115400000	129500000	27830000	29030000	44.27	36.54	9	15	35.74	29.23	7	11	11.38	21.15	4	4	8.73	12.69	2	2	260	29.6	9.57
Q6UN15	Pre-mRNA 3'-end-processing factor FIP1 OS=Homo sapiens GN=FIP1L1 PE=1 SV=1 - [FIP1_HUMAN]	387900000	387200000	121000000	136000000	107.93	26.09	12	24	132.26	36.53	14	28	70.68	13.97	7	17	73.23	19.53	9	17	594	66.5	5.59
B2RPK0	Putative high mobility group protein B1-like 1 OS=Homo sapiens GN=HMGB1P1 PE=5 SV=1 - [HGB1A_HUMAN]	1466000000	1613000000	920600000	743900000	158.25	36.49	14	44	167.22	28.44	12	47	123.34	22.27	8	36	124.5	22.27	9	38	211	24.2	6.21
Q5JSL0	High mobility group nucleosome-binding domain-containing protein 5 (Fragment) OS=Homo sapiens GN=HMGN5 PE=1 SV=1 - [Q5JSL0_HUMAN]	43850000	85530000	0	0	23.26	36.49	4	6	33.44	36.49	4	8		0				0			148	16.5	4.72
Q08945	FACT complex subunit SSRP1 OS=Homo sapiens GN=SSRP1 PE=1 SV=1 - [SSRP1_HUMAN]	241300000	214900000	414000000	362000000	215.51	32.02	23	64	223.55	32.16	26	74	454.31	36.39	30	144	384.81	31.17	24	123	709	81	6.87
P04279	Semenogelin-1 OS=Homo sapiens GN=SEMG1 PE=1 SV=2 - [SEMG1_HUMAN]	0	0	0	205900000		0				0				0			99.98	36.36	18	27	462	52.1	9.29
P08240	Signal recognition particle receptor subunit alpha OS=Homo sapiens GN=SRPRA PE=1 SV=2 - [SRPRA_HUMAN]	170100000	181800000	170400000	171200000	58.93	20.53	10	15	61.9	23.67	13	17	121.99	28.21	17	34	113.22	27.74	17	33	638	69.8	8.95
Q7LBC6	Lysine-specific demethylase 3B OS=Homo sapiens GN=KDM3B PE=1 SV=2 - [KDM3B_HUMAN]	55810000	55580000	97150000	133500000	211.19	23.28	27	58	209.23	25.55	31	62	474.96	34.53	50	145	488.79	32.65	45	145	1761	191.5	7.18
Q9Y2D5	A-kinase anchor protein 2 OS=Homo sapiens GN=AKAP2 PE=1 SV=3 - [AKAP2_HUMAN]	242900000	227000000	158600000	200200000	116.39	29.69	15	27	97.54	24.91	14	28	104.86	29.1	15	27	117.09	24.33	13	31	859	94.6	5.11
Q96PK6	RNA-binding protein 14 OS=Homo sapiens GN=RBM14 PE=1 SV=2 - [RBM14_HUMAN]	1493000000	1505000000	454400000	453900000	359.45	36.32	25	96	369.46	36.32	25	99	161.36	33.48	21	46	161.1	33.48	21	48	669	69.4	9.67
M0R208	ATP-dependent Clp protease proteolytic subunit OS=Homo sapiens GN=CLPP PE=1 SV=1 - [M0R208_HUMAN]	38530000	24860000	24630000	24430000	7.78	12.11	2	2	12.41	32.11	3	3	7.13	16.32	2	2	8.1	16.32	2	2	190	20.6	5.5
Q13547	Histone deacetylase 1 OS=Homo sapiens GN=HDAC1 PE=1 SV=1 - [HDAC1_HUMAN]	628300000	1065000000	135800000	154700000	153.85	34.44	15	43	155.77	32.57	15	46	25.06	13.49	6	9	33.81	17.43	7	10	482	55.1	5.48
Q14151	Scaffold attachment factor B2 OS=Homo sapiens GN=SAFB2 PE=1 SV=1 - [SAFB2_HUMAN]	490000000	300600000	243800000	245200000	310.02	31.9	29	71	228.96	32	30	66	154.94	28.86	27	45	158.24	29.38	28	47	953	107.4	6.16
Q32Q12	Nucleoside diphosphate kinase OS=Homo sapiens GN=NME1-NME2 PE=1 SV=1 - [Q32Q12_HUMAN]	55740000	63280000	72910000	61730000	24.39	21.23	5	10	27.83	29.45	5	10	39.18	32.88	6	15	30.93	32.88	6	11	292	32.6	8.48
P07919	Cytochrome b-c1 complex subunit 6, mitochondrial OS=Homo sapiens GN=UQCRH PE=1 SV=2 - [QCR6_HUMAN]	39510000	45800000	0	93190000	9.86	29.67	3	3	2.58	9.89	1	1		0			3.79	16.48	2	2	91	10.7	4.44
Q9Y2W1	Thyroid hormone receptor-associated protein 3 OS=Homo sapiens GN=THRAP3 PE=1 SV=2 - [TR150_HUMAN]	393300000	342300000	1453000000	1343000000	272.23	26.07	24	65	290.29	27.85	26	70	591.09	36.23	43	148	542.27	36.02	39	139	955	108.6	10.15
Q29RF7	Sister chromatid cohesion protein PDS5 homolog A OS=Homo sapiens GN=PDS5A PE=1 SV=1 - [PDS5A_HUMAN]	318100000	321300000	54290000	46930000	527.11	31.71	38	129	509.48	35.45	45	131	90.98	16.83	16	25	77.41	14.88	14	23	1337	150.7	7.91
Q96MG7	Non-structural maintenance of chromosomes element 3 homolog OS=Homo sapiens GN=NSMCE3 PE=1 SV=1 - [NSE3_HUMAN]	34720000	44160000	7059000	8190000	31.4	26.32	7	8	20.53	18.75	5	6	6.28	3.62	1	2	3.04	3.62	1	1	304	34.3	9.28
Q7Z6I8	UPF0461 protein C5orf24 OS=Homo sapiens GN=C5orf24 PE=1 SV=1 - [CE024_HUMAN]	38830000	79040000	0	0	17.95	36.17	5	6	24.46	36.17	5	7		0				0			188	20.1	9.85
E7ES08	High mobility group protein B3 (Fragment) OS=Homo sapiens GN=HMGB3 PE=1 SV=1 - [E7ES08_HUMAN]	295300000	288700000	21350000	8981000	63.86	35.64	9	17	58.98	32.98	9	14	5.44	14.36	2	2	1.9	6.91	1	1	188	21.4	9.51
P61923	Coatomer subunit zeta-1 OS=Homo sapiens GN=COPZ1 PE=1 SV=1 - [COPZ1_HUMAN]	42590000	42270000	123400000	42470000	36.23	36.16	5	9	36.45	36.16	5	8	61.05	36.16	5	14	49.18	27.12	4	13	177	20.2	4.81
P60866	40S ribosomal protein S20 OS=Homo sapiens GN=RPS20 PE=1 SV=1 - [RS20_HUMAN]	256400000	257700000	2304000000	2150000000	38.68	25.21	4	10	41.22	20.17	3	10	130.61	36.13	7	33	131.99	34.45	6	36	119	13.4	9.94
A0A087WT92	Ragulator complex protein LAMTOR4 OS=Homo sapiens GN=LAMTOR4 PE=1 SV=1 - [A0A087WT92_HUMAN]	24180000	4954000	8180000	0	13.12	25	1	2	5.15	25	1	1	2	11.11	1	1		0			72	7.9	8.25
Q9H8Y8	Golgi reassembly-stacking protein 2 OS=Homo sapiens GN=GORASP2 PE=1 SV=3 - [GORS2_HUMAN]	67740000	63650000	173700000	164500000	20.29	11.95	3	5	19.25	11.95	3	5	70.79	34.29	9	19	71.05	24.34	9	20	452	47.1	4.82
P20340	Ras-related protein Rab-6A OS=Homo sapiens GN=RAB6A PE=1 SV=3 - [RAB6A_HUMAN]	554400000	694900000	280200000	236100000	40.66	19.71	5	15	41.75	22.6	6	15	32.54	26.92	5	12	34.54	21.15	4	13	208	23.6	5.54
B7ZVY7	Cell division cycle 2-like 1 (PITSLRE proteins) OS=Homo sapiens GN=CDC2L1 PE=1 SV=1 - [B7ZVY7_HUMAN]	0	0	222900000	285900000		0				0			161.97	32.99	32	59	194.56	32.48	29	69	782	91.2	5.5
P13995	Bifunctional methylenetetrahydrofolate dehydrogenase/cyclohydrolase, mitochondrial OS=Homo sapiens GN=MTHFD2 PE=1 SV=2 - [MTDC_HUMAN]	60610000	43550000	88630000	89360000	16.12	19.43	5	5	19.16	15.71	4	5	33.71	25.71	6	8	46.54	36	8	11	350	37.9	8.73
Q9BR76	Coronin-1B OS=Homo sapiens GN=CORO1B PE=1 SV=1 - [COR1B_HUMAN]	117900000	116600000	256100000	286100000	39.32	20.65	7	11	54.2	31.08	10	18	116.03	35.79	13	30	112.33	35.58	13	31	489	54.2	5.88
Q8WW12	PEST proteolytic signal-containing nuclear protein OS=Homo sapiens GN=PCNP PE=1 SV=2 - [PCNP_HUMAN]	39150000	32640000	35080000	34670000	19.21	19.66	3	5	17.65	23.6	3	4	14.54	29.78	4	4	15.36	20.79	3	4	178	18.9	7.49
A0A0A0MTD1	Double-stranded RNA-binding protein Staufen homolog 2 OS=Homo sapiens GN=STAU2 PE=1 SV=1 - [A0A0A0MTD1_HUMAN]	25320000	23410000	103800000	86150000	4.39	2.75	1	1	4.51	2.75	1	1	44.1	32.98	12	13	35.71	23.26	9	11	473	52	9.66
Q9Y5J6	Mitochondrial import inner membrane translocase subunit Tim10 B OS=Homo sapiens GN=TIMM10B PE=1 SV=1 - [T10B_HUMAN]	4777000	6271000	7515000	1896000	2.44	10.68	1	1	8.34	34.95	2	3	5.36	10.68	1	2	2.68	25.24	1	1	103	11.6	7.43
Q8IVS2	Malonyl-CoA-acyl carrier protein transacylase, mitochondrial OS=Homo sapiens GN=MCAT PE=1 SV=2 - [FABD_HUMAN]	33310000	39100000	41170000	41590000	21.38	18.72	5	7	16.57	15.38	5	6	19.44	15.38	6	7	22.22	19.49	5	7	390	42.9	8.72
Q9Y2R0	Cytochrome c oxidase assembly factor 3 homolog, mitochondrial OS=Homo sapiens GN=COA3 PE=1 SV=1 - [COA3_HUMAN]	65790000	114400000	32480000	19710000	19.92	35.85	5	9	15.89	26.42	4	6	5.48	17.92	2	2	5.28	17.92	2	2	106	11.7	9.6
P51858	Hepatoma-derived growth factor OS=Homo sapiens GN=HDGF PE=1 SV=1 - [HDGF_HUMAN]	127700000	168700000	48820000	44400000	33.32	23.75	6	12	33.4	32.92	6	11	6.1	13.75	3	4	8.2	20.83	4	5	240	26.8	4.73
Q86YQ8	Copine-8 OS=Homo sapiens GN=CPNE8 PE=1 SV=2 - [CPNE8_HUMAN]	91770000	83890000	182900000	186300000	43.77	21.81	9	11	37.81	21.1	9	10	117.41	32.09	15	32	121.71	32.8	14	33	564	63.1	5.96
Q9H0S4	Probable ATP-dependent RNA helicase DDX47 OS=Homo sapiens GN=DDX47 PE=1 SV=1 - [DDX47_HUMAN]	192800000	185800000	39120000	27180000	70.6	28.57	10	19	89.99	34.51	12	24	29.3	19.78	8	9	22.68	14.95	6	7	455	50.6	9.1
O94973	AP-2 complex subunit alpha-2 OS=Homo sapiens GN=AP2A2 PE=1 SV=2 - [AP2A2_HUMAN]	21400000	41070000	218700000	281500000	32.24	12.46	6	7	24.86	8.63	5	7	129.4	26.73	19	40	230.15	34.08	27	66	939	103.9	6.96
P51159	Ras-related protein Rab-27A OS=Homo sapiens GN=RAB27A PE=1 SV=3 - [RB27A_HUMAN]	155900000	153800000	49930000	38730000	40.64	31.67	7	13	39.37	35.75	8	12	27.7	25.34	5	10	32.18	27.15	6	11	221	24.9	5.22
P62318	Small nuclear ribonucleoprotein Sm D3 OS=Homo sapiens GN=SNRPD3 PE=1 SV=1 - [SMD3_HUMAN]	610600000	700700000	1416000000	1089000000	50.44	34.13	4	14	59.82	35.71	5	17	108.93	35.71	5	32	91.58	33.33	4	32	126	13.9	10.32
Q9HD20	Manganese-transporting ATPase 13A1 OS=Homo sapiens GN=ATP13A1 PE=1 SV=2 - [AT131_HUMAN]	272800000	222500000	83730000	82150000	372.19	33.47	41	112	382.47	32.06	38	128	108.14	20.18	21	34	84.05	18.02	17	30	1204	132.9	8.13
E9PK91	Bcl-2-associated transcription factor 1 OS=Homo sapiens GN=BCLAF1 PE=1 SV=1 - [E9PK91_HUMAN]	278500000	346900000	1108000000	1042000000	245.13	25.26	22	68	214.82	24.34	20	61	413.95	35.71	35	121	411.08	32.38	31	121	871	100.3	9.95
H7BY91	60S ribosomal protein L36a OS=Homo sapiens GN=RPL36A PE=4 SV=2 - [H7BY91_HUMAN]	7978000	0	55790000	44400000	2.24	14.29	1	1		0			23.11	35.71	5	7	17.07	34.29	4	5	70	8.2	10.4
P83916	Chromobox protein homolog 1 OS=Homo sapiens GN=CBX1 PE=1 SV=1 - [CBX1_HUMAN]	154300000	164100000	372400000	292000000	20.2	28.11	4	5	30.2	28.11	4	9	72.1	26.49	5	21	79.41	28.11	5	21	185	21.4	4.93
Q9UN86	Ras GTPase-activating protein-binding protein 2 OS=Homo sapiens GN=G3BP2 PE=1 SV=2 - [G3BP2_HUMAN]	67130000	66320000	337500000	333100000	32.67	8.51	3	8	36.63	12.03	4	9	148.74	30.29	13	37	133.99	30.91	12	31	482	54.1	5.55
O75822	Eukaryotic translation initiation factor 3 subunit J OS=Homo sapiens GN=EIF3J PE=1 SV=2 - [EIF3J_HUMAN]	42710000	53540000	245200000	251800000	9.08	8.14	2	3	15.25	22.48	6	7	57.3	31.01	11	19	63.1	35.27	11	22	258	29	4.83
P19367	Hexokinase-1 OS=Homo sapiens GN=HK1 PE=1 SV=3 - [HXK1_HUMAN]	212900000	194700000	42620000	63360000	184.72	34.68	31	58	167.29	28.68	28	56	64.89	15.16	15	21	99.02	19.74	19	34	917	102.4	6.8
P19387	DNA-directed RNA polymerase II subunit RPB3 OS=Homo sapiens GN=POLR2C PE=1 SV=2 - [RPB3_HUMAN]	85450000	54190000	10280000	3804000	43.14	29.45	8	11	30.58	27.27	7	8	5.75	7.27	1	2	3.51	7.27	1	1	275	31.4	4.92
P61421	V-type proton ATPase subunit d 1 OS=Homo sapiens GN=ATP6V0D1 PE=1 SV=1 - [VA0D1_HUMAN]	297900000	330400000	173300000	165900000	87.5	35.61	12	25	78.87	33.9	11	22	37.31	28.21	7	13	42.49	25.93	6	13	351	40.3	5
O95202	LETM1 and EF-hand domain-containing protein 1, mitochondrial OS=Homo sapiens GN=LETM1 PE=1 SV=1 - [LETM1_HUMAN]	215900000	215500000	72450000	70910000	125.45	30.18	19	32	113.34	30.18	18	28	54.37	16.51	9	13	60.95	17.59	9	16	739	83.3	6.7
Q9UFG5	UPF0449 protein C19orf25 OS=Homo sapiens GN=C19orf25 PE=1 SV=2 - [CS025_HUMAN]	0	3706000	0	0					6.8	35.59	2	2		0				0			118	12.9	5.07
Q9NP77	RNA polymerase II subunit A C-terminal domain phosphatase SSU72 OS=Homo sapiens GN=SSU72 PE=1 SV=1 - [SSU72_HUMAN]	0	21150000	71640000	69630000		0			2.06	7.73	1	1	28.96	24.23	4	8	33.11	35.57	6	10	194	22.6	5.33
Q9Y2R4	Probable ATP-dependent RNA helicase DDX52 OS=Homo sapiens GN=DDX52 PE=1 SV=3 - [DDX52_HUMAN]	153400000	140400000	12160000	14220000	146.92	29.72	14	34	168.46	32.39	15	39	15.93	9.68	3	4	20.3	9.18	3	5	599	67.5	9.67
Q14204	Cytoplasmic dynein 1 heavy chain 1 OS=Homo sapiens GN=DYNC1H1 PE=1 SV=5 - [DYHC1_HUMAN]	76550000	48630000	66190000	62310000	346.79	17.69	64	112	325.52	17.78	63	116	394.77	24.92	108	165	471.66	27.55	117	187	4646	532.1	6.4
P62993	Growth factor receptor-bound protein 2 OS=Homo sapiens GN=GRB2 PE=1 SV=1 - [GRB2_HUMAN]	0	0	67640000	68040000		0				0			30.55	30.88	8	12	30.45	34.56	8	13	217	25.2	6.32
Q6P582	Mitotic-spindle organizing protein 2A OS=Homo sapiens GN=MZT2A PE=1 SV=2 - [MZT2A_HUMAN]	25770000	24610000	24710000	20510000	17.9	18.35	2	5	24.58	26.58	3	7	31.12	35.44	4	9	28.1	35.44	4	8	158	16.2	9.64
P16401	Histone H1.5 OS=Homo sapiens GN=HIST1H1B PE=1 SV=3 - [H15_HUMAN]	9951000000	9003000000	464800000	383600000	319.39	28.76	14	88	307.66	31.86	13	84	48.92	15.04	5	14	40.29	10.62	3	12	226	22.6	10.92
P09543	2',3'-cyclic-nucleotide 3'-phosphodiesterase OS=Homo sapiens GN=CNP PE=1 SV=2 - [CN37_HUMAN]	144300000	157400000	54330000	41890000	54.03	26.13	11	16	62.93	25.65	12	18	30.21	23.04	11	11	34.81	15.91	6	8	421	47.5	9.07
Q3MHD2	Protein LSM12 homolog OS=Homo sapiens GN=LSM12 PE=1 SV=2 - [LSM12_HUMAN]	0	0	92600000	77600000		0				0			39.2	35.38	5	10	40.54	35.38	5	12	195	21.7	7.74
Q9ULC4	Malignant T-cell-amplified sequence 1 OS=Homo sapiens GN=MCTS1 PE=1 SV=1 - [MCTS1_HUMAN]	121600000	136000000	82390000	110400000	53.78	34.25	5	14	59.47	33.15	5	17	30.6	32.04	4	11	20.85	11.6	2	6	181	20.5	8.82
Q9HCC0	Methylcrotonoyl-CoA carboxylase beta chain, mitochondrial OS=Homo sapiens GN=MCCC2 PE=1 SV=1 - [MCCB_HUMAN]	56180000	62780000	30730000	26870000	44.4	28.95	12	13	44.09	23.8	11	13	20.81	13.5	6	6	18.37	13.14	6	6	563	61.3	7.68
O95347	Structural maintenance of chromosomes protein 2 OS=Homo sapiens GN=SMC2 PE=1 SV=2 - [SMC2_HUMAN]	151200000	126100000	91580000	97050000	134.81	26.98	27	36	157.26	31.83	32	45	117.54	25.06	27	35	87.46	22.22	22	26	1197	135.6	8.43
Q9NYF8	Bcl-2-associated transcription factor 1 OS=Homo sapiens GN=BCLAF1 PE=1 SV=2 - [BCLF1_HUMAN]	278500000	346900000	1108000000	1042000000	256.68	23.7	23	71	224.15	24.24	21	64	417.36	35.33	37	122	412.68	32.17	33	122	920	106.1	9.98
P51610	Host cell factor 1 OS=Homo sapiens GN=HCFC1 PE=1 SV=2 - [HCFC1_HUMAN]	832700000	720700000	63560000	58560000	737.41	30.27	40	177	744.65	31.45	43	187	85.32	13.76	15	26	83.52	13.37	16	25	2035	208.6	7.46
Q9BTX1	Nucleoporin NDC1 OS=Homo sapiens GN=NDC1 PE=1 SV=2 - [NDC1_HUMAN]	147000000	137700000	0	0	153.05	32.34	17	40	184.49	35.31	22	53		0				0			674	76.3	9.09
R4GN98	Protein S100 (Fragment) OS=Homo sapiens GN=S100A6 PE=1 SV=1 - [R4GN98_HUMAN]	25970000	0	102500000	108800000	2.38	9.41	1	1		0			8.73	35.29	4	4	6.46	35.29	4	4	85	9.7	5.45
F8WF48	Translocation protein SEC62 OS=Homo sapiens GN=SEC62 PE=1 SV=1 - [F8WF48_HUMAN]	94040000	113600000	38420000	38880000	19.68	35.29	4	7	16.52	35.29	4	6	5.53	23.53	2	3	8.11	23.53	2	3	85	9.9	9.48
F5GXX5	Dolichyl-diphosphooligosaccharide--protein glycosyltransferase subunit DAD1 OS=Homo sapiens GN=DAD1 PE=1 SV=1 - [F5GXX5_HUMAN]	754500000	704100000	298200000	223700000	56.25	35.29	3	19	42.06	35.29	3	13	25.42	35.29	3	9	28.95	35.29	3	11	85	9.5	7.18
Q96P16	Regulation of nuclear pre-mRNA domain-containing protein 1A OS=Homo sapiens GN=RPRD1A PE=1 SV=1 - [RPR1A_HUMAN]	77010000	69870000	30560000	26550000	50.07	27.88	6	11	53.16	35.26	9	11	43.81	32.05	8	11	33.17	32.05	8	9	312	35.7	7.55
P07814	Bifunctional glutamate/proline--tRNA ligase OS=Homo sapiens GN=EPRS PE=1 SV=5 - [SYEP_HUMAN]	48820000	13740000	114200000	119200000	3.09	0.86	1	1	22.42	7.61	7	8	323.12	33.33	48	105	341.65	34.46	50	110	1512	170.5	7.33
Q9Y2U8	Inner nuclear membrane protein Man1 OS=Homo sapiens GN=LEMD3 PE=1 SV=2 - [MAN1_HUMAN]	118500000	106900000	0	0	158.09	29.86	19	39	151.2	33.48	21	36		0				0			911	99.9	7.55
O00217	NADH dehydrogenase [ubiquinone] iron-sulfur protein 8, mitochondrial OS=Homo sapiens GN=NDUFS8 PE=1 SV=1 - [NDUS8_HUMAN]	241000000	284300000	55840000	41780000	54.31	18.57	5	19	50.8	35.24	6	19	26.44	18.57	4	10	15.36	13.33	3	6	210	23.7	6.34
Q96JY6	PDZ and LIM domain protein 2 OS=Homo sapiens GN=PDLIM2 PE=1 SV=1 - [PDLI2_HUMAN]	45930000	38370000	61310000	74320000	15.55	14.2	4	5	21.12	17.33	4	6	35.14	27.27	7	12	41.86	22.73	6	13	352	37.4	8.72
F5GZS6	4F2 cell-surface antigen heavy chain OS=Homo sapiens GN=SLC3A2 PE=1 SV=1 - [F5GZS6_HUMAN]	204600000	204800000	66880000	77080000	115.62	31.89	14	32	146.63	33.56	18	39	68.33	27.71	14	19	93.89	27.71	14	27	599	64.8	5.1
Q9Y3E5	Peptidyl-tRNA hydrolase 2, mitochondrial OS=Homo sapiens GN=PTRH2 PE=1 SV=1 - [PTH2_HUMAN]	69930000	65760000	26640000	7292000	51.88	24.58	3	8	46.26	35.2	4	7	45.38	35.2	4	8	12.48	21.23	2	4	179	19.2	8.73
P05023	Sodium/potassium-transporting ATPase subunit alpha-1 OS=Homo sapiens GN=ATP1A1 PE=1 SV=1 - [AT1A1_HUMAN]	250100000	225100000	88910000	113700000	249.11	30.79	28	76	250.25	32.45	29	83	59.79	15.64	13	21	102.33	21.02	18	36	1023	112.8	5.49
P57105	Synaptojanin-2-binding protein OS=Homo sapiens GN=SYNJ2BP PE=1 SV=2 - [SYJ2B_HUMAN]	0	18100000	5456000	3555000	6.2	15.86	2	2	7.44	27.59	2	2	3.04	8.28	1	1	2.61	8.28	1	1	145	15.9	6.3
A0A0C4DGS0	NADH dehydrogenase [ubiquinone] 1 alpha subcomplex subunit 6 OS=Homo sapiens GN=NDUFA6 PE=1 SV=1 - [A0A0C4DGS0_HUMAN]	109300000	120900000	36360000	41850000	35.7	35.16	5	11	30.6	35.16	4	9	20.3	35.16	4	8	14.02	22.66	3	5	128	15.1	9.98
Q8TAE8	Growth arrest and DNA damage-inducible proteins-interacting protein 1 OS=Homo sapiens GN=GADD45GIP1 PE=1 SV=1 - [G45IP_HUMAN]	134100000	158000000	68790000	45630000	43.95	35.14	6	11	36.06	34.68	5	8	43.08	30.18	5	11	50.2	35.14	6	17	222	25.4	10.02
P56134	ATP synthase subunit f, mitochondrial OS=Homo sapiens GN=ATP5J2 PE=1 SV=3 - [ATPK_HUMAN]	459900000	477500000	252100000	72410000	55.21	35.11	3	19	70.27	35.11	3	25	30.49	25.53	2	11	22.53	25.53	2	9	94	10.9	9.67
P47897	Glutamine--tRNA ligase OS=Homo sapiens GN=QARS PE=1 SV=1 - [SYQ_HUMAN]	12490000	13910000	148000000	171900000	8.95	4	2	2	4.56	1.94	1	1	98.73	27.1	19	30	151.69	35.1	29	47	775	87.7	7.15
P84095	Rho-related GTP-binding protein RhoG OS=Homo sapiens GN=RHOG PE=1 SV=1 - [RHOG_HUMAN]	73870000	75600000	50750000	31530000	40.72	35.08	6	11	31.27	34.55	5	8	29.48	35.08	4	7	27.47	25.13	5	8	191	21.3	8.12
Q10570	Cleavage and polyadenylation specificity factor subunit 1 OS=Homo sapiens GN=CPSF1 PE=1 SV=2 - [CPSF1_HUMAN]	297400000	266300000	118200000	70440000	393.14	32.29	49	126	278.94	31.25	44	102	119.95	18.71	26	49	146.21	19.06	27	63	1443	160.8	6.4
A0A087WYF7	MICOS complex subunit OS=Homo sapiens GN=APOOL PE=1 SV=1 - [A0A087WYF7_HUMAN]	118200000	142900000	44290000	38030000	48.35	35.07	8	13	53.87	30.97	7	14	21.24	22.39	4	5	17.99	16.79	3	4	268	29.2	9.45
A6NEM2	Host cell factor 1 OS=Homo sapiens GN=HCFC1 PE=1 SV=2 - [A6NEM2_HUMAN]	832700000	720700000	63560000	58560000	702.05	30.1	42	173	720.7	31.25	45	185	81.71	12.93	15	26	78.89	11.68	15	24	2080	213.3	7.33
Q01780	Exosome component 10 OS=Homo sapiens GN=EXOSC10 PE=1 SV=2 - [EXOSX_HUMAN]	124600000	116400000	59440000	74310000	151.13	30.85	24	46	142.75	29.04	23	45	73.99	21.58	15	22	95.56	25.31	20	30	885	100.8	8.46
Q9H583	HEAT repeat-containing protein 1 OS=Homo sapiens GN=HEATR1 PE=1 SV=3 - [HEAT1_HUMAN]	234600000	122600000	65210000	71920000	513.53	28.54	56	169	489.9	27.61	54	164	152.81	17.91	37	68	174.15	21.92	43	73	2144	242.2	6.54
Q9NR12	PDZ and LIM domain protein 7 OS=Homo sapiens GN=PDLIM7 PE=1 SV=1 - [PDLI7_HUMAN]	43460000	49560000	57800000	54610000	30.36	21.66	7	10	35.29	21.01	7	10	61.23	30.2	9	19	50.81	21.44	7	17	457	49.8	8.41
Q96NT0	Coiled-coil domain-containing protein 115 OS=Homo sapiens GN=CCDC115 PE=1 SV=1 - [CC115_HUMAN]	35710000	35940000	4182000	3287000	16.23	28.33	3	4	17.78	28.33	3	5	5.31	13.89	2	2	7.81	20.56	3	3	180	19.7	6.95
E9PKZ9	Complex I assembly factor TMEM126B, mitochondrial OS=Homo sapiens GN=TMEM126B PE=1 SV=1 - [E9PKZ9_HUMAN]	43300000	55030000	0	0	3.26	35	1	1	3.13	35	1	1						0			40	4.4	4.81
Q6IBS0	Twinfilin-2 OS=Homo sapiens GN=TWF2 PE=1 SV=2 - [TWF2_HUMAN]	0	16130000	123200000	100400000		0			6.65	6.3	1	1	49.55	32.95	8	10	28.07	20.92	5	6	349	39.5	6.84
Q9Y3C6	Peptidyl-prolyl cis-trans isomerase-like 1 OS=Homo sapiens GN=PPIL1 PE=1 SV=1 - [PPIL1_HUMAN]	62780000	76300000	11110000	16850000	38.35	34.94	5	11	40.75	34.94	6	12	10.83	21.08	3	4	17.22	34.94	5	6	166	18.2	7.99
Q9UII2	ATPase inhibitor, mitochondrial OS=Homo sapiens GN=ATPIF1 PE=1 SV=1 - [ATIF1_HUMAN]	80210000	113700000	14280000	12160000	99.93	31.13	8	31	54.27	31.13	8	17	14.2	27.36	4	5	18.03	27.36	5	7	106	12.2	9.35
Q13232	Nucleoside diphosphate kinase 3 OS=Homo sapiens GN=NME3 PE=1 SV=2 - [NDK3_HUMAN]	13550000	18850000	30190000	20310000	9.32	17.16	2	3	10.65	21.3	3	3	12.19	17.16	2	3	18.43	34.91	5	6	169	19	7.84
Q07812	Apoptosis regulator BAX OS=Homo sapiens GN=BAX PE=1 SV=1 - [BAX_HUMAN]	37010000	42260000	11270000	4312000	24.07	29.69	4	6	22.22	34.9	5	6	14.41	23.96	3	4	12.64	23.96	3	4	192	21.2	5.22
Q49A26	Putative oxidoreductase GLYR1 OS=Homo sapiens GN=GLYR1 PE=1 SV=3 - [GLYR1_HUMAN]	187100000	217400000	0	0	132.55	32.91	15	31	145.47	30.38	15	38		0				0			553	60.5	9.17
Q9BYC9	39S ribosomal protein L20, mitochondrial OS=Homo sapiens GN=MRPL20 PE=1 SV=1 - [RM20_HUMAN]	29250000	35240000	30010000	28530000	7.79	20.81	4	4	12.22	28.19	5	6	21.6	34.9	7	10	12.8	27.52	5	7	149	17.4	10.86
P35606	Coatomer subunit beta' OS=Homo sapiens GN=COPB2 PE=1 SV=2 - [COPB2_HUMAN]	43980000	27610000	150200000	212600000	40.55	12.8	9	13	30.67	10.82	7	10	135.49	27.81	22	41	201.36	34.88	27	61	906	102.4	5.27
P30040	Endoplasmic reticulum resident protein 29 OS=Homo sapiens GN=ERP29 PE=1 SV=4 - [ERP29_HUMAN]	32720000	34890000	83340000	79930000	8.25	14.56	3	3	6.12	8.43	2	2	31.08	34.87	8	10	29.81	33.72	7	10	261	29	7.31
Q13206	Probable ATP-dependent RNA helicase DDX10 OS=Homo sapiens GN=DDX10 PE=1 SV=2 - [DDX10_HUMAN]	113000000	106700000	31740000	31550000	169.36	29.6	21	45	133.67	24.34	17	36	29.06	12.11	8	10	21.42	7.66	6	8	875	100.8	8.63
P20338	Ras-related protein Rab-4A OS=Homo sapiens GN=RAB4A PE=1 SV=3 - [RAB4A_HUMAN]	399500000	512200000	248000000	196900000	33.76	14.68	3	10	33.36	17.89	3	10	32.69	19.27	4	10	38.93	34.86	7	13	218	24.4	6.07
F5GZF0	Cyclin-dependent kinase 2-associated protein 1 (Fragment) OS=Homo sapiens GN=CDK2AP1 PE=1 SV=1 - [F5GZF0_HUMAN]	31990000	35950000	0	0	9.87	34.85	2	3	9.63	34.85	2	3									66	7.2	9.13
Q9H204	Mediator of RNA polymerase II transcription subunit 28 OS=Homo sapiens GN=MED28 PE=1 SV=1 - [MED28_HUMAN]	47750000	58570000	17930000	0	34.25	34.83	5	8	32.17	34.83	4	7	0	15.17	1	1		0			178	19.5	5.58
D6RB53	Ufm1-specific protease 2 OS=Homo sapiens GN=UFSP2 PE=1 SV=1 - [D6RB53_HUMAN]	10910000	13310000	0	0	5.73	26.79	2	2	9.13	34.82	3	3						0			112	12.8	8.84
P51532	Transcription activator BRG1 OS=Homo sapiens GN=SMARCA4 PE=1 SV=2 - [SMCA4_HUMAN]	294800000	221000000	6495000	9261000	481.55	33.27	56	150	469.5	30.66	55	159	14.92	3.64	6	8	20.99	4.37	8	11	1647	184.5	7.88
P10515	Dihydrolipoyllysine-residue acetyltransferase component of pyruvate dehydrogenase complex, mitochondrial OS=Homo sapiens GN=DLAT PE=1 SV=3 - [ODP2_HUMAN]	443100000	429800000	203700000	204600000	125.9	29.52	15	34	134.93	34.47	17	38	84.6	25.19	13	26	98.99	25.5	15	29	647	69	7.84
C9JNK6	Metaxin-2 OS=Homo sapiens GN=MTX2 PE=1 SV=1 - [C9JNK6_HUMAN]	61140000	69540000	41600000	36480000	31.68	34.78	6	7	27.43	34.3	5	6	19.14	21.74	3	5	3.11	4.83	1	1	207	23.6	6.79
Q14157	Ubiquitin-associated protein 2-like OS=Homo sapiens GN=UBAP2L PE=1 SV=2 - [UBP2L_HUMAN]	34410000	38570000	430900000	390800000	30.59	8.65	5	7	47.47	9.84	6	12	291.57	31.46	20	72	283.78	32.38	22	75	1087	114.5	7.11
Q8IWX8	Calcium homeostasis endoplasmic reticulum protein OS=Homo sapiens GN=CHERP PE=1 SV=3 - [CHERP_HUMAN]	61220000	45630000	345000000	313000000	19.68	4.8	4	6	21.4	8.62	4	6	222.88	34.72	24	63	190.24	27.95	21	56	916	103.6	9.04
O15258	Protein RER1 OS=Homo sapiens GN=RER1 PE=1 SV=1 - [RER1_HUMAN]	178600000	214400000	107000000	79000000	39.73	31.63	6	18	28.6	31.63	6	15	16.17	26.53	5	7	18.19	26.02	5	7	196	22.9	9.54
Q15006	ER membrane protein complex subunit 2 OS=Homo sapiens GN=EMC2 PE=1 SV=1 - [EMC2_HUMAN]	159100000	161000000	30650000	50830000	40.41	23.23	6	10	38.13	30.3	7	9	5.29	6.06	2	2	6.01	7.74	2	2	297	34.8	6.57
Q13616	Cullin-1 OS=Homo sapiens GN=CUL1 PE=1 SV=2 - [CUL1_HUMAN]	115600000	90370000	37840000	46770000	116	30.41	22	33	102.64	25.9	22	31	31.91	14.05	11	13	48.13	20.36	14	18	776	89.6	8
Q5TAQ0	Ubiquinol-cytochrome-c reductase complex assembly factor 2 OS=Homo sapiens GN=UQCC2 PE=1 SV=1 - [Q5TAQ0_HUMAN]	42260000	52550000	15370000	16320000	15	34.65	4	5	7.43	28.71	2	2	7.17	28.71	2	2	5.42	18.81	2	2	101	11.9	8.1
F5H8F7	Set1/Ash2 histone methyltransferase complex subunit ASH2 OS=Homo sapiens GN=ASH2L PE=1 SV=1 - [F5H8F7_HUMAN]	86180000	87180000	8626000	8014000	47.28	19.02	7	12	71.46	34.56	13	18	4.7	3.89	1	1	6.73	3.89	1	2	489	55.3	8.06
P13984	General transcription factor IIF subunit 2 OS=Homo sapiens GN=GTF2F2 PE=1 SV=2 - [T2FB_HUMAN]	0	0	24060000	22630000		0				0			9.59	18.88	4	4	12.59	23.69	3	3	249	28.4	9.23
Q9P2I0	Cleavage and polyadenylation specificity factor subunit 2 OS=Homo sapiens GN=CPSF2 PE=1 SV=2 - [CPSF2_HUMAN]	159400000	131000000	36620000	43400000	118.6	32.61	18	28	106.44	22.63	13	25	13.66	3.2	2	3	21.3	7.03	4	6	782	88.4	5.11
A0A0C4DGZ0	DNA-directed RNA polymerase subunit OS=Homo sapiens GN=POLR2A PE=1 SV=1 - [A0A0C4DGZ0_HUMAN]	112600000	90110000	29750000	29670000	367.32	27.72	48	109	329.3	27.16	45	106	72.1	15.28	21	27	70.18	13.55	19	23	1970	217.1	7.37
P69905	Hemoglobin subunit alpha OS=Homo sapiens GN=HBA1 PE=1 SV=2 - [HBA_HUMAN]	432400000	495600000	23680000	10830000	92.96	34.51	5	25	94.11	34.51	5	25	24.57	34.51	5	10	10.38	28.17	4	4	142	15.2	8.68
Q8TDW0	Volume-regulated anion channel subunit LRRC8C OS=Homo sapiens GN=LRRC8C PE=1 SV=2 - [LRC8C_HUMAN]	201400000	141100000	65220000	88830000	210.8	30.14	21	52	206.82	31.13	23	53	75.86	19.8	12	20	156.11	26.9	17	41	803	92.4	7.62
P30419	Glycylpeptide N-tetradecanoyltransferase 1 OS=Homo sapiens GN=NMT1 PE=1 SV=2 - [NMT1_HUMAN]	52120000	61220000	191300000	194500000	9.82	3.63	2	4	13.07	13.51	5	5	67.82	33.67	13	18	72.54	34.48	14	21	496	56.8	7.8
O75940	Survival of motor neuron-related-splicing factor 30 OS=Homo sapiens GN=SMNDC1 PE=1 SV=1 - [SPF30_HUMAN]	162700000	244200000	104500000	99610000	33.78	25.21	3	6	44.43	34.45	6	9	28.42	29.41	4	6	24.86	29.41	4	6	238	26.7	7.24
S4R3U1	Epidermal growth factor receptor substrate 15 (Fragment) OS=Homo sapiens GN=EPS15 PE=1 SV=1 - [S4R3U1_HUMAN]	0	0	12950000	8950000		0				0			2.42	12.22	1	1	2.87	22.22	1	1	90	9.5	5.97
Q02218	2-oxoglutarate dehydrogenase, mitochondrial OS=Homo sapiens GN=OGDH PE=1 SV=3 - [ODO1_HUMAN]	243600000	207900000	106900000	93720000	237.07	30.79	27	60	217.79	30.89	27	57	128.53	23.56	21	41	125.1	27.66	23	38	1023	115.9	6.86
Q9NW13	RNA-binding protein 28 OS=Homo sapiens GN=RBM28 PE=1 SV=3 - [RBM28_HUMAN]	149500000	122100000	16340000	33860000	128.73	31.75	23	39	113.25	28.59	22	39	12.39	6.72	5	5	24.07	12.52	9	9	759	85.7	9.22
P55769	NHP2-like protein 1 OS=Homo sapiens GN=SNU13 PE=1 SV=3 - [NH2L1_HUMAN]	134300000	182700000	272500000	206500000	30.65	25	4	11	27.43	25	4	11	43.88	34.38	5	15	37	34.38	5	15	128	14.2	8.46
Q96EY1	DnaJ homolog subfamily A member 3, mitochondrial OS=Homo sapiens GN=DNAJA3 PE=1 SV=2 - [DNJA3_HUMAN]	65100000	91150000	46360000	54690000	53.93	23.13	8	14	50.82	26.04	9	14	38.11	16.67	5	10	36.48	16.67	6	9	480	52.5	9.26
E5RJR5	S-phase kinase-associated protein 1 OS=Homo sapiens GN=SKP1 PE=1 SV=1 - [E5RJR5_HUMAN]	86270000	93930000	26330000	13150000	50.77	29.45	7	15	45.11	25.15	6	12	20.19	21.47	5	7	17.4	20.86	4	6	163	18.7	4.7
I3L505	Acyl carrier protein (Fragment) OS=Homo sapiens GN=NDUFAB1 PE=1 SV=1 - [I3L505_HUMAN]	125700000	103200000	35340000	38350000	15.24	34.29	3	6	9.66	21.43	2	4	6.55	21.43	2	3	6.72	21.43	2	3	70	8.1	4.31
O14497	AT-rich interactive domain-containing protein 1A OS=Homo sapiens GN=ARID1A PE=1 SV=3 - [ARI1A_HUMAN]	212100000	182800000	6178000	7641000	631.67	32.3	52	161	663.47	31.82	52	175	15.45	4.9	8	8	15.59	3.28	6	6	2285	241.9	6.7
O14818	Proteasome subunit alpha type-7 OS=Homo sapiens GN=PSMA7 PE=1 SV=1 - [PSA7_HUMAN]	16340000	15940000	51410000	51010000	3.6	5.65	1	1	5.46	11.69	2	2	19.51	28.23	5	6	18.28	19.76	4	6	248	27.9	8.46
A0A087WWS1	THO complex subunit 1 OS=Homo sapiens GN=THOC1 PE=1 SV=1 - [A0A087WWS1_HUMAN]	197200000	409700000	240500000	58680000	112.74	33.94	16	33	96.18	31.2	16	28	41.21	21.61	10	12	28.43	14.46	7	8	657	75.6	4.98
Q9UNQ2	Probable dimethyladenosine transferase OS=Homo sapiens GN=DIMT1 PE=1 SV=1 - [DIM1_HUMAN]	59890000	34050000	45470000	43360000	22.84	20.45	6	7	6.47	10.86	3	3	32.85	20.77	6	11	33.4	31.95	9	11	313	35.2	9.99
P31040	Succinate dehydrogenase [ubiquinone] flavoprotein subunit, mitochondrial OS=Homo sapiens GN=SDHA PE=1 SV=2 - [SDHA_HUMAN]	591800000	584100000	160100000	135200000	203.27	31.02	19	49	215.36	32.23	20	51	101.42	24.85	14	26	90.08	23.49	13	22	664	72.6	7.39
P49790	Nuclear pore complex protein Nup153 OS=Homo sapiens GN=NUP153 PE=1 SV=2 - [NU153_HUMAN]	41600000	35790000	41990000	47560000	82.64	18.58	18	27	113.72	21.83	23	37	213.15	32.54	38	71	213.57	33.08	38	74	1475	153.8	8.73
Q9Y5U9	Immediate early response 3-interacting protein 1 OS=Homo sapiens GN=IER3IP1 PE=1 SV=1 - [IR3IP_HUMAN]	130600000	83850000	41390000	32370000	19.65	34.15	2	5	21.06	34.15	2	5	12.41	34.15	2	4	17.59	24.39	1	5	82	9	8.22
K7ELQ9	Transmembrane protein 205 (Fragment) OS=Homo sapiens GN=TMEM205 PE=1 SV=1 - [K7ELQ9_HUMAN]	323100000	271700000	61220000	15590000	65.83	34.12	6	19	73.2	31.18	6	20	17.86	15.29	2	5	16.87	22.35	3	5	170	19.3	8.97
Q8IWZ8	SURP and G-patch domain-containing protein 1 OS=Homo sapiens GN=SUGP1 PE=1 SV=2 - [SUGP1_HUMAN]	57300000	43920000	37780000	28910000	36.59	25.43	10	11	36.98	16.12	8	11	37.39	17.21	8	9	30.44	14.26	7	8	645	72.4	7.61
P54886	Delta-1-pyrroline-5-carboxylate synthase OS=Homo sapiens GN=ALDH18A1 PE=1 SV=2 - [P5CS_HUMAN]	99120000	89700000	113400000	96030000	105.89	22.77	14	27	119.3	22.26	15	34	126.76	27.92	19	36	115.5	27.92	19	34	795	87.2	7.12
Q92974	Rho guanine nucleotide exchange factor 2 OS=Homo sapiens GN=ARHGEF2 PE=1 SV=4 - [ARHG2_HUMAN]	90900000	78510000	59200000	55360000	123.58	26.47	21	35	158.47	32.25	27	46	96.17	22.52	20	30	95.26	20.69	19	31	986	111.5	7.27
Q969N2	GPI transamidase component PIG-T OS=Homo sapiens GN=PIGT PE=1 SV=1 - [PIGT_HUMAN]	154100000	149400000	18300000	22200000	80.69	33.04	16	23	67.08	30.1	15	22	19.66	12.98	7	7	15.25	11.42	5	5	578	65.7	8.38
P56182	Ribosomal RNA processing protein 1 homolog A OS=Homo sapiens GN=RRP1 PE=1 SV=1 - [RRP1_HUMAN]	292000000	293300000	39350000	35470000	75.58	31.02	15	22	84.77	30.8	14	23	23.91	12.58	5	7	26.49	15.18	6	8	461	52.8	9.33
Q13148	TAR DNA-binding protein 43 OS=Homo sapiens GN=TARDBP PE=1 SV=1 - [TADBP_HUMAN]	667400000	727000000	293700000	266100000	179.64	33.82	11	41	192.15	32.37	10	42	118.31	21.01	6	29	101.5	26.33	7	27	414	44.7	6.19
Q9UMR2	ATP-dependent RNA helicase DDX19B OS=Homo sapiens GN=DDX19B PE=1 SV=1 - [DD19B_HUMAN]	90160000	92520000	115300000	111800000	7.45	6.05	3	3	16.73	11.69	6	7	51.42	34.03	14	16	39.71	25.68	11	13	479	53.9	6.3
Q9NPI6	mRNA-decapping enzyme 1A OS=Homo sapiens GN=DCP1A PE=1 SV=2 - [DCP1A_HUMAN]	10320000	0	131100000	143600000	4.59	4.12	1	1		0			127.83	34.02	11	27	111.65	32.65	10	25	582	63.3	6.25
O95983	Methyl-CpG-binding domain protein 3 OS=Homo sapiens GN=MBD3 PE=1 SV=1 - [MBD3_HUMAN]	150000000	165100000	20510000	12490000	85.35	27.49	9	22	96.23	34.02	11	26	17.99	17.53	6	7	9.31	13.06	3	3	291	32.8	5.34
Q99567	Nuclear pore complex protein Nup88 OS=Homo sapiens GN=NUP88 PE=1 SV=2 - [NUP88_HUMAN]	138000000	141200000	102600000	91810000	99.68	23.21	12	23	102.54	24.7	13	23	114.96	34.01	18	30	107.51	28.88	15	29	741	83.5	5.69
P53567	CCAAT/enhancer-binding protein gamma OS=Homo sapiens GN=CEBPG PE=1 SV=1 - [CEBPG_HUMAN]	43330000	45080000	0	0	14.07	34	3	4	14.06	30	2	3		0				0			150	16.4	9.77
Q9HD33	39S ribosomal protein L47, mitochondrial OS=Homo sapiens GN=MRPL47 PE=1 SV=2 - [RM47_HUMAN]	90120000	99010000	13510000	10780000	45.39	30	8	14	55.57	34	10	19	14.35	12.4	3	5	4.86	7.6	2	2	250	29.4	10.37
A0A087X020	Ribosome maturation protein SBDS OS=Homo sapiens GN=SBDS PE=1 SV=1 - [A0A087X020_HUMAN]	0	14140000	46460000	30050000		0			6.53	11.6	2	2	23.15	24	6	7	20.5	20	5	6	250	28.8	8.75
O60763	General vesicular transport factor p115 OS=Homo sapiens GN=USO1 PE=1 SV=2 - [USO1_HUMAN]	0	0	123400000	113300000		0				0			142.48	32.22	24	39	125.91	28.38	20	35	962	107.8	4.91
P35579	Myosin-9 OS=Homo sapiens GN=MYH9 PE=1 SV=4 - [MYH9_HUMAN]	61010000	39780000	54530000	57720000	326.67	26.12	43	84	289.56	23.88	41	85	211.03	21.12	44	75	273.45	28.01	54	89	1960	226.4	5.6
P11234	Ras-related protein Ral-B OS=Homo sapiens GN=RALB PE=1 SV=1 - [RALB_HUMAN]	96300000	122000000	19320000	32420000	40.43	30.58	6	10	52.52	30.58	7	12	21.54	23.3	5	6	15.32	23.3	4	5	206	23.4	6.62
Q03701	CCAAT/enhancer-binding protein zeta OS=Homo sapiens GN=CEBPZ PE=1 SV=3 - [CEBPZ_HUMAN]	165800000	158800000	32830000	35060000	206.72	29.22	27	50	230.92	29.32	29	58	40.26	12.81	11	13	34.79	11.48	11	13	1054	120.9	5.94
J3QQW9	Polycomb protein SUZ12 OS=Homo sapiens GN=SUZ12 PE=1 SV=1 - [J3QQW9_HUMAN]	165500000	144200000	16470000	28520000	166.77	33.94	18	42	129.9	27.65	15	32	22.86	13.69	5	5	33.95	13.69	5	9	716	80.3	8.76
E9PKG1	Protein arginine N-methyltransferase 1 OS=Homo sapiens GN=PRMT1 PE=1 SV=1 - [E9PKG1_HUMAN]	16280000	54450000	117500000	107900000	10.72	7.69	2	3	27	19.69	5	7	72.87	33.85	9	17	58.6	28.92	8	14	325	37.7	6.15
P32119	Peroxiredoxin-2 OS=Homo sapiens GN=PRDX2 PE=1 SV=5 - [PRDX2_HUMAN]	88530000	99200000	61610000	51950000	16.54	22.73	5	5	25.69	22.73	5	8	30.69	23.23	5	10	13.5	25.25	4	5	198	21.9	5.97
P49848	Transcription initiation factor TFIID subunit 6 OS=Homo sapiens GN=TAF6 PE=1 SV=1 - [TAF6_HUMAN]	74620000	74800000	0	0	54.17	25.7	13	16	81.11	32.64	18	23		0				0			677	72.6	8.6
P63218	Guanine nucleotide-binding protein G(I)/G(S)/G(O) subunit gamma-5 OS=Homo sapiens GN=GNG5 PE=1 SV=3 - [GBG5_HUMAN]	141800000	103700000	24290000	21040000	7.76	33.82	3	3	5.17	23.53	2	2	2.53	10.29	1	1	0	13.24	1	1	68	7.3	9.85
P14678	Small nuclear ribonucleoprotein-associated proteins B and B' OS=Homo sapiens GN=SNRPB PE=1 SV=2 - [RSMB_HUMAN]	827900000	802000000	1750000000	1494000000	98.03	33.75	9	34	85.07	27.5	8	27	206.83	33.75	9	60	178.4	33.75	9	58	240	24.6	11.19
E9PP21	Cysteine and glycine-rich protein 1 OS=Homo sapiens GN=CSRP1 PE=1 SV=1 - [E9PP21_HUMAN]	109700000	59940000	119700000	68390000	8.47	9.38	1	2	11.17	20	2	3	26.44	33.75	3	6	23.3	33.75	4	6	160	16.9	8.91
Q8NFH4	Nucleoporin Nup37 OS=Homo sapiens GN=NUP37 PE=1 SV=1 - [NUP37_HUMAN]	80490000	84310000	130100000	110600000	34.71	18.71	5	9	37.33	15.03	4	10	47.48	33.74	8	14	49.65	28.53	7	14	326	36.7	5.92
H0YNG3	Signal peptidase complex catalytic subunit SEC11 OS=Homo sapiens GN=SEC11A PE=1 SV=1 - [H0YNG3_HUMAN]	68500000	83640000	66540000	50110000	20.46	25.77	6	9	19.77	25.77	5	9	27.1	33.74	7	11	15.4	22.09	4	6	163	18.6	9.55
Q06787	Synaptic functional regulator FMR1 OS=Homo sapiens GN=FMR1 PE=1 SV=1 - [FMR1_HUMAN]	12250000	12590000	315800000	318500000	4.49	2.22	1	1	4.33	2.22	1	1	115.46	31.8	19	37	99.5	29.75	18	34	632	71.1	7.42
P49756	RNA-binding protein 25 OS=Homo sapiens GN=RBM25 PE=1 SV=3 - [RBM25_HUMAN]	171200000	140800000	886400000	801600000	124.71	16.84	14	34	92.75	13.64	13	26	435.58	32.15	30	127	388.06	33.45	30	114	843	100.1	6.32
Q14974	Importin subunit beta-1 OS=Homo sapiens GN=KPNB1 PE=1 SV=2 - [IMB1_HUMAN]	213100000	208300000	261100000	344500000	259.75	21.8	15	69	242.08	21	14	64	270.37	29.11	20	77	383.39	33.68	23	106	876	97.1	4.78
Q8WWM7	Ataxin-2-like protein OS=Homo sapiens GN=ATXN2L PE=1 SV=2 - [ATX2L_HUMAN]	54980000	57300000	593300000	505500000	28.93	12.19	9	9	39.69	14.98	11	13	288.51	29.95	32	87	308	32.74	33	91	1075	113.3	8.59
P13796	Plastin-2 OS=Homo sapiens GN=LCP1 PE=1 SV=6 - [PLSL_HUMAN]	21520000	20880000	73660000	75750000	13.75	10.21	4	4	16	8.77	3	4	61.99	23.76	12	19	63.07	30.78	14	19	627	70.2	5.43
Q13895	Bystin OS=Homo sapiens GN=BYSL PE=1 SV=3 - [BYST_HUMAN]	115100000	108600000	24710000	26500000	47.3	28.38	12	17	56.36	33.64	14	19	21.86	18.76	8	8	9.84	8.7	4	4	437	49.6	8.12
Q8NFW8	N-acylneuraminate cytidylyltransferase OS=Homo sapiens GN=CMAS PE=1 SV=2 - [NEUA_HUMAN]	470500000	498900000	10610000	4880000	126.04	33.64	15	34	106.59	33.18	13	27	5.27	5.76	1	1	7.89	8.76	2	2	434	48.3	7.93
Q9Y237	Peptidyl-prolyl cis-trans isomerase NIMA-interacting 4 OS=Homo sapiens GN=PIN4 PE=1 SV=1 - [PIN4_HUMAN]	27430000	28400000	37810000	20770000	13.81	33.59	2	3	16.27	33.59	3	4	9.29	10.69	1	2	11.9	10.69	2	3	131	13.8	9.77
P47755	F-actin-capping protein subunit alpha-2 OS=Homo sapiens GN=CAPZA2 PE=1 SV=3 - [CAZA2_HUMAN]	147400000	100300000	370900000	337000000	28.18	23.43	5	8	30	20.98	4	8	73.55	33.57	9	20	66.7	33.22	8	18	286	32.9	5.85
Q9BXS6	Nucleolar and spindle-associated protein 1 OS=Homo sapiens GN=NUSAP1 PE=1 SV=1 - [NUSAP_HUMAN]	179200000	160900000	2639000	0	52.06	28.34	10	18	54.58	27.66	11	16	2.54	2.95	1	1	3.07	2.95	1	1	441	49.4	9.91
Q9H3P2	Negative elongation factor A OS=Homo sapiens GN=NELFA PE=1 SV=3 - [NELFA_HUMAN]	53340000	52100000	90720000	93570000	16.51	11.36	4	4	21.54	19.51	5	5	44.52	23.48	8	12	30.66	15.15	6	8	528	57.2	9.03
O15226	NF-kappa-B-repressing factor OS=Homo sapiens GN=NKRF PE=1 SV=2 - [NKRF_HUMAN]	192600000	165900000	10200000	21360000	136.06	31.59	22	38	123.71	32.03	22	40	4.75	3.62	2	2	20.78	10	6	7	690	77.6	8.79
Q9NPA0	ER membrane protein complex subunit 7 OS=Homo sapiens GN=EMC7 PE=1 SV=1 - [EMC7_HUMAN]	121900000	125100000	17580000	21720000	32.91	28.1	5	9	29.59	23.55	4	8	22.31	28.93	5	8	21.48	28.93	5	8	242	26.5	9.25
Q14694	Ubiquitin carboxyl-terminal hydrolase 10 OS=Homo sapiens GN=USP10 PE=1 SV=2 - [UBP10_HUMAN]	15270000	20860000	127800000	157800000	16.83	6.14	3	4	15.65	8.52	5	6	162.92	28.2	18	44	245.83	32.33	20	68	798	87.1	5.31
B5MCF9	Pescadillo homolog OS=Homo sapiens GN=PES1 PE=1 SV=1 - [B5MCF9_HUMAN]	251000000	246900000	96830000	95190000	93.5	26.44	15	31	93.63	25.92	18	33	68.63	26.44	14	23	68.27	28.2	15	24	571	66	7.5
Q8TAQ2	SWI/SNF complex subunit SMARCC2 OS=Homo sapiens GN=SMARCC2 PE=1 SV=1 - [SMRC2_HUMAN]	353600000	318300000	15770000	8890000	375.2	31.14	35	88	344.72	27.59	34	90	23.58	5.27	5	7	30.44	7.91	7	10	1214	132.8	5.69
P50148	Guanine nucleotide-binding protein G(q) subunit alpha OS=Homo sapiens GN=GNAQ PE=1 SV=4 - [GNAQ_HUMAN]	86520000	93380000	33200000	47240000	45.6	23.68	8	12	41.71	23.96	7	10	21.26	13.09	4	6	23.85	21.45	7	8	359	42.1	5.68
O94766	Galactosylgalactosylxylosylprotein 3-beta-glucuronosyltransferase 3 OS=Homo sapiens GN=B3GAT3 PE=1 SV=2 - [B3GA3_HUMAN]	177800000	184700000	51240000	48500000	67.86	31.34	9	18	68.58	31.94	9	18	28.1	24.18	6	7	21.54	19.7	5	6	335	37.1	8.27
Q9H9J2	39S ribosomal protein L44, mitochondrial OS=Homo sapiens GN=MRPL44 PE=1 SV=1 - [RM44_HUMAN]	166900000	116200000	52970000	60370000	88.74	31.02	10	22	73.15	29.22	9	17	56.15	33.13	10	17	53.81	33.13	10	15	332	37.5	8.4
Q8IY81	pre-rRNA processing protein FTSJ3 OS=Homo sapiens GN=FTSJ3 PE=1 SV=2 - [SPB1_HUMAN]	143700000	134500000	58060000	53890000	172.15	30.34	20	47	149.32	28.34	18	43	64.12	17.36	11	19	65.25	16.41	10	20	847	96.5	8.4
Q92733	Proline-rich protein PRCC OS=Homo sapiens GN=PRCC PE=1 SV=1 - [PRCC_HUMAN]	65520000	77390000	89820000	81530000	35.38	20.98	5	7	33.93	14.87	4	6	53.24	33.4	8	12	47.93	31.77	7	11	491	52.4	5.1
Q5QPR3	Cyclin-dependent kinase 11A OS=Homo sapiens GN=CDK11A PE=1 SV=1 - [Q5QPR3_HUMAN]	0	0	222800000	285900000		0				0			142.96	29.14	27	50	179.29	30.17	26	61	779	91	5.34
Q8WUA4	General transcription factor 3C polypeptide 2 OS=Homo sapiens GN=GTF3C2 PE=1 SV=2 - [TF3C2_HUMAN]	127400000	118500000	0	7174000	69.28	23.05	14	20	82.83	29.31	19	28		0			6.12	6.15	2	2	911	100.6	7.31
Q9Y5S9	RNA-binding protein 8A OS=Homo sapiens GN=RBM8A PE=1 SV=1 - [RBM8A_HUMAN]	316000000	450600000	150600000	112600000	47.75	22.41	4	15	51.55	27.01	6	17	27.87	28.74	5	10	26.18	27.59	5	11	174	19.9	5.72
Q4G0I0	Protein CCSMST1 OS=Homo sapiens GN=CCSMST1 PE=2 SV=1 - [CSMT1_HUMAN]	27300000	47090000	9146000	9445000	7.76	33.33	3	4	7.67	24.24	2	3	5.47	24.24	2	2	2.6	8.33	1	1	132	15	7.02
Q9Y3B2	Exosome complex component CSL4 OS=Homo sapiens GN=EXOSC1 PE=1 SV=1 - [EXOS1_HUMAN]	52900000	64970000	23600000	19650000	32.71	33.33	5	9	32.05	27.18	4	9	20.53	33.33	5	7	21.49	27.18	4	8	195	21.4	8.24
P19105	Myosin regulatory light chain 12A OS=Homo sapiens GN=MYL12A PE=1 SV=2 - [ML12A_HUMAN]	27470000	33650000	7633000	19550000	12.89	22.81	3	4	6.11	16.37	2	2	3.26	6.43	1	1	9.58	12.28	2	3	171	19.8	4.81
O43674	NADH dehydrogenase [ubiquinone] 1 beta subcomplex subunit 5, mitochondrial OS=Homo sapiens GN=NDUFB5 PE=1 SV=1 - [NDUB5_HUMAN]	122000000	129200000	37630000	65610000	31.98	33.33	7	12	31.61	33.33	8	12	16.93	33.33	5	9	3.57	4.23	1	4	189	21.7	9.63
Q6UW78	Ubiquinol-cytochrome-c reductase complex assembly factor 3 OS=Homo sapiens GN=UQCC3 PE=1 SV=2 - [UQCC3_HUMAN]	54000000	59710000	14360000	0	31.33	33.33	3	6	40.3	33.33	3	8	3.57	23.66	1	1		0			93	10.1	9.41
A0A0G2JJT9	Valine--tRNA ligase (Fragment) OS=Homo sapiens GN=VARS PE=1 SV=1 - [A0A0G2JJT9_HUMAN]	82950000	50460000	535000000	448300000	15.42	14.37	2	5	17.2	14.94	2	6	72.58	29.31	4	21	69.18	27.59	4	20	174	18.1	6.77
J3KTD8	Core-binding factor subunit beta (Fragment) OS=Homo sapiens GN=CBFB PE=1 SV=1 - [J3KTD8_HUMAN]	45200000	27280000	0	0	7.55	33.33	1	1	9.33	33.33	2	2		0				0			60	7	9.6
C9JB42	DnaJ homolog subfamily B member 6 (Fragment) OS=Homo sapiens GN=DNAJB6 PE=1 SV=1 - [C9JB42_HUMAN]	0	6931000	0	0	4.1	19.7	1	1	2.21	13.64	1	1		0				0			66	7.9	7.4
Q9UPT8	Zinc finger CCCH domain-containing protein 4 OS=Homo sapiens GN=ZC3H4 PE=1 SV=3 - [ZC3H4_HUMAN]	70020000	63160000	112200000	91570000	79.03	25.1	17	20	84.15	19.19	12	24	302.23	31.7	25	79	288.43	30.62	25	74	1303	140.2	6.27
H3BP71	E3 ubiquitin-protein ligase BRE1B OS=Homo sapiens GN=RNF40 PE=1 SV=2 - [H3BP71_HUMAN]	160600000	147200000	93540000	53300000	141.03	28.93	21	35	142.58	30.49	22	37	80.22	24.35	18	24	88.73	26.95	20	28	961	109	6.55
Q96PU4	E3 ubiquitin-protein ligase UHRF2 OS=Homo sapiens GN=UHRF2 PE=1 SV=1 - [UHRF2_HUMAN]	120100000	104500000	0	0	102.39	30.67	18	27	106.83	24.31	15	30		0				0			802	89.9	8.21
I3L0N3	Vesicle-fusing ATPase OS=Homo sapiens GN=NSF PE=1 SV=1 - [I3L0N3_HUMAN]	71050000	65080000	89200000	80910000	74.83	19.35	13	21	64.56	22.46	15	21	76.2	26.52	18	23	71.79	22.46	17	28	739	82	6.81
Q13428	Treacle protein OS=Homo sapiens GN=TCOF1 PE=1 SV=3 - [TCOF_HUMAN]	373100000	271700000	65020000	42100000	536.27	32.46	50	146	554.98	33.2	52	158	103.42	19.22	26	37	97.66	20.16	26	33	1488	152	9.04
F5GYV5	ADP-ribosylation factor-like protein 6-interacting protein 4 (Fragment) OS=Homo sapiens GN=ARL6IP4 PE=1 SV=1 - [F5GYV5_HUMAN]	0	25290000	181200000	218900000		0			3.28	7.58	1	1	64.01	33.18	8	14	63.89	33.18	8	14	211	23.7	10.96
Q99470	Stromal cell-derived factor 2 OS=Homo sapiens GN=SDF2 PE=1 SV=2 - [SDF2_HUMAN]	0	0	14840000	3709000						0			6.54	26.07	3	3	2.99	7.11	1	1	211	23	7.33
P32970	CD70 antigen OS=Homo sapiens GN=CD70 PE=1 SV=2 - [CD70_HUMAN]	172400000	103400000	61340000	27790000	31.55	30.05	6	12	21.63	26.42	6	9	2.92	5.7	1	1	5.8	16.06	3	4	193	21.1	8.53
Q8IX12	Cell division cycle and apoptosis regulator protein 1 OS=Homo sapiens GN=CCAR1 PE=1 SV=2 - [CCAR1_HUMAN]	149300000	141100000	451800000	404200000	108.01	18.17	17	30	94.84	19.65	18	32	299.68	26.35	29	87	305.52	25.74	29	93	1150	132.7	5.76
Q9Y240	C-type lectin domain family 11 member A OS=Homo sapiens GN=CLEC11A PE=1 SV=1 - [CLC11_HUMAN]	321500000	328500000	90180000	66230000	62.68	28.79	8	17	61.42	33.13	9	19	47.04	25.39	7	14	30.9	19.5	5	8	323	35.7	5.16
E9PEX6	Dihydrolipoyl dehydrogenase OS=Homo sapiens GN=DLD PE=1 SV=1 - [E9PEX6_HUMAN]	455900000	496700000	222100000	235200000	125.74	25.51	12	32	123.86	32.3	13	31	105.81	26.34	13	29	102.92	25.51	12	29	486	51.8	7.96
A0A087X1K9	Acyl-protein thioesterase 1 OS=Homo sapiens GN=LYPLA1 PE=1 SV=1 - [A0A087X1K9_HUMAN]	0	6803000	19920000	14080000					8.43	28.31	3	3	2.6	7.83	1	1	10.09	19.28	3	5	166	18	5.06
Q9UBB5	Methyl-CpG-binding domain protein 2 OS=Homo sapiens GN=MBD2 PE=1 SV=1 - [MBD2_HUMAN]	139900000	83500000	12780000	0	64.29	30.41	9	18	50.64	23.6	10	17	4.09	3.16	2	2		0			411	43.2	10.04
Q6SPF0	Atherin OS=Homo sapiens GN=SAMD1 PE=1 SV=1 - [SAMD1_HUMAN]	119500000	130300000	0	0	49.28	31.78	10	12	36.61	27.7	8	12		0				0			538	56	7.58
Q9C0J8	pre-mRNA 3' end processing protein WDR33 OS=Homo sapiens GN=WDR33 PE=1 SV=2 - [WDR33_HUMAN]	135400000	159300000	48880000	49610000	154.78	22.98	23	45	185.02	29.12	25	52	75.85	15.87	16	27	114.23	27.25	26	42	1336	145.8	9.17
W5RWE6	PX domain-containing protein kinase-like protein OS=Homo sapiens GN=PXK PE=1 SV=1 - [W5RWE6_HUMAN]	146300000	154200000	66260000	69590000	85.79	28.19	11	18	117.45	33.03	14	27	53.46	23.7	8	14	54.39	23.7	8	15	557	63.1	9.35
Q9BX40	Protein LSM14 homolog B OS=Homo sapiens GN=LSM14B PE=1 SV=1 - [LS14B_HUMAN]	0	16050000	25410000	43250000	2.74	4.94	1	1	11.62	13.51	3	4	25.88	31.43	6	6	9.79	7.53	3	4	385	42	9.69
Q9NUL7	Probable ATP-dependent RNA helicase DDX28 OS=Homo sapiens GN=DDX28 PE=1 SV=2 - [DDX28_HUMAN]	58200000	50000000	26530000	24390000	37.24	25.19	8	9	26.05	19.26	7	8	25.95	15.56	6	7	18.79	15.93	6	6	540	59.5	10.42
Q9BQ61	Uncharacterized protein C19orf43 OS=Homo sapiens GN=C19orf43 PE=1 SV=1 - [CS043_HUMAN]	113100000	106000000	77040000	93460000	50.59	32.39	7	10	45.47	32.39	8	11	59.73	29.55	8	15	80.88	32.95	10	21	176	18.4	9.44
Q5T123	SH3 domain-binding glutamic acid-rich-like protein 3 OS=Homo sapiens GN=SH3BGRL3 PE=1 SV=1 - [Q5T123_HUMAN]	0	0	42910000	20150000		0				0			9.58	32.95	3	3	5.64	32.95	2	2	88	9.4	9.36
Q96FF9	Sororin OS=Homo sapiens GN=CDCA5 PE=1 SV=1 - [CDCA5_HUMAN]	73990000	70680000	0	0	33.66	29.76	6	8	32.09	26.98	6	8		0				0			252	27.6	9.61
Q96GM8	Target of EGR1 protein 1 OS=Homo sapiens GN=TOE1 PE=1 SV=1 - [TOE1_HUMAN]	45710000	45690000	196100000	168000000	27.96	15.29	6	8	24.04	19.61	7	8	82.67	30.78	12	22	88.86	31.37	12	23	510	56.5	7.18
Q9BSJ2	Gamma-tubulin complex component 2 OS=Homo sapiens GN=TUBGCP2 PE=1 SV=2 - [GCP2_HUMAN]	13520000	15270000	49960000	74340000	13.64	3.88	3	5	24.54	7.65	6	10	73.11	20.84	16	23	127.86	32.93	25	40	902	102.5	6.84
Q9NVH1	DnaJ homolog subfamily C member 11 OS=Homo sapiens GN=DNAJC11 PE=1 SV=2 - [DJC11_HUMAN]	149200000	130000000	23040000	27290000	76.45	30.23	14	22	84.2	29.7	13	24	11.15	7.51	4	4	14.67	11.27	5	5	559	63.2	8.4
P26639	Threonine--tRNA ligase, cytoplasmic OS=Homo sapiens GN=TARS PE=1 SV=3 - [SYTC_HUMAN]	129300000	55740000	107700000	102700000	29.25	13.55	9	11	31.04	15.35	11	12	92.1	28.77	20	34	96.51	27.94	20	34	723	83.4	6.67
Q96SI9	Spermatid perinuclear RNA-binding protein OS=Homo sapiens GN=STRBP PE=1 SV=1 - [STRBP_HUMAN]	437200000	324800000	252500000	265600000	128.84	25.89	17	37	117.74	23.36	17	35	77.25	14.88	10	22	95.46	11.46	9	26	672	73.6	8.72
P30491	HLA class I histocompatibility antigen, B-53 alpha chain OS=Homo sapiens GN=HLA-B PE=1 SV=1 - [1B53_HUMAN]	54390000	108200000	28340000	23400000	25	14.64	4	7	20.28	20.17	5	5	7.96	11.88	2	2	9.49	9.67	3	3	362	40.5	6.46
Q92522	Histone H1x OS=Homo sapiens GN=H1FX PE=1 SV=1 - [H1X_HUMAN]	982000000	1044000000	66090000	49200000	76.18	32.86	10	22	73.5	32.86	10	21	8.01	11.74	2	2	8.33	11.74	2	2	213	22.5	10.76
O15371	Eukaryotic translation initiation factor 3 subunit D OS=Homo sapiens GN=EIF3D PE=1 SV=1 - [EIF3D_HUMAN]	25600000	11430000	366600000	323500000	5.85	4.2	2	2	3.27	1.82	1	1	125.68	32.85	14	32	112.79	31.75	13	30	548	63.9	6.05
P25490	Transcriptional repressor protein YY1 OS=Homo sapiens GN=YY1 PE=1 SV=2 - [TYY1_HUMAN]	234100000	231900000	526200	336900	76.92	28.74	10	25	70.47	24.15	10	22	0	1.93	1	2	0	1.93	1	1	414	44.7	6.25
Q9NX08	COMM domain-containing protein 8 OS=Homo sapiens GN=COMMD8 PE=1 SV=1 - [COMD8_HUMAN]	14440000	10800000	16730000	20350000	12.63	16.39	2	3	14.61	29.51	3	4	15.76	32.79	4	6	4.17	9.84	2	2	183	21.1	5.43
H0YIQ2	YLP motif-containing protein 1 (Fragment) OS=Homo sapiens GN=YLPM1 PE=1 SV=1 - [H0YIQ2_HUMAN]	108000000	98500000	192300000	210500000	192.19	17.74	19	52	187.67	18.06	21	54	292.82	28.46	39	92	267.5	25.71	34	84	1595	180.2	6.43
P30153	Serine/threonine-protein phosphatase 2A 65 kDa regulatory subunit A alpha isoform OS=Homo sapiens GN=PPP2R1A PE=1 SV=4 - [2AAA_HUMAN]	132100000	136600000	95970000	101600000	92.4	25.64	12	21	91.11	20.54	10	20	80.23	23.6	12	19	60.25	14.94	7	14	589	65.3	5.11
O75150	E3 ubiquitin-protein ligase BRE1B OS=Homo sapiens GN=RNF40 PE=1 SV=4 - [BRE1B_HUMAN]	160600000	147200000	93540000	53300000	138.21	28.57	21	35	142.18	30.07	22	38	81.12	24.18	18	25	89.39	26.67	20	29	1001	113.6	6.23
P29350	Tyrosine-protein phosphatase non-receptor type 6 OS=Homo sapiens GN=PTPN6 PE=1 SV=1 - [PTN6_HUMAN]	43520000	41050000	67150000	454100000	29.6	14.45	6	8	16.8	9.24	4	5	49.76	20.17	10	16	54.98	27.73	15	19	595	67.5	7.78
P56378	6.8 kDa mitochondrial proteolipid OS=Homo sapiens GN=MP68 PE=1 SV=1 - [68MP_HUMAN]	22050000	19220000	15210000	32410000	7.79	20.69	1	3	4.74	20.69	1	2	4.58	32.76	2	5	1.75	12.07	1	2	58	6.7	10.08
Q8NE86	Calcium uniporter protein, mitochondrial OS=Homo sapiens GN=MCU PE=1 SV=1 - [MCU_HUMAN]	76140000	77410000	47250000	32230000	52.35	25.36	7	14	73.35	21.37	6	17	7.25	6.27	2	3	23.12	19.94	5	6	351	39.8	8.65
Q96GE9	Transmembrane protein 261 OS=Homo sapiens GN=TMEM261 PE=4 SV=1 - [TM261_HUMAN]	28270000	23960000	0	5973000	6.17	32.76	1	1	5.34	32.76	1	1		0			4.1	32.76	1	1	116	12.2	9.77
Q01543	Friend leukemia integration 1 transcription factor OS=Homo sapiens GN=FLI1 PE=1 SV=1 - [FLI1_HUMAN]	146500000	146000000	0	0	109	32.74	9	22	72.08	28.1	7	14		0				0			452	50.9	7.06
B8ZZU8	Transcription elongation factor B (SIII), polypeptide 2 (18kDa, elongin B), isoform CRA_b OS=Homo sapiens GN=TCEB2 PE=1 SV=1 - [B8ZZU8_HUMAN]	48350000	53710000	41630000	14480000	19.84	32.74	4	7	20.21	32.74	4	8	9.36	25.66	3	4	7.92	15.93	2	3	113	12.5	4.97
Q8N8A6	ATP-dependent RNA helicase DDX51 OS=Homo sapiens GN=DDX51 PE=1 SV=3 - [DDX51_HUMAN]	60490000	51670000	5229000	0	79.68	29.58	12	20	66.64	25.98	11	19	3.52	2.4	1	1		0			666	72.4	8.16
E9PNW0	Nucleosome assembly protein 1-like 4 (Fragment) OS=Homo sapiens GN=NAP1L4 PE=1 SV=1 - [E9PNW0_HUMAN]	0	18380000	24070000	21370000		0			2.87	9.35	1	1	12.2	32.71	3	4	4.8	16.82	2	2	107	12.2	8.16
C9JL85	Myotrophin OS=Homo sapiens GN=MTPN PE=1 SV=1 - [C9JL85_HUMAN]	0	0	11840000	9520000		0			2.94	32.69	1	1	4.45	32.69	1	1	4.37	32.69	1	1	52	5.7	4.78
Q13619	Cullin-4A OS=Homo sapiens GN=CUL4A PE=1 SV=3 - [CUL4A_HUMAN]	130700000	108600000	11000000	15970000	180.87	30.96	24	55	162.22	27.4	23	49	8.87	3.82	3	3	25.1	13.18	9	10	759	87.6	8.13
O60306	Intron-binding protein aquarius OS=Homo sapiens GN=AQR PE=1 SV=4 - [AQR_HUMAN]	471600000	408100000	41940000	82630000	150.3	23.1	27	41	138.9	21.89	25	41	110.1	19.26	29	47	121.31	20.88	32	51	1485	171.2	6.37
Q5VT52	Regulation of nuclear pre-mRNA domain-containing protein 2 OS=Homo sapiens GN=RPRD2 PE=1 SV=1 - [RPRD2_HUMAN]	108500000	90570000	30480000	25280000	254.54	30.18	28	71	284.04	31.62	30	79	84.07	18.41	17	31	86.28	18.82	17	29	1461	155.9	7.42
I3L397	Eukaryotic translation initiation factor 5A (Fragment) OS=Homo sapiens GN=EIF5A PE=1 SV=7 - [I3L397_HUMAN]	53200000	69720000	88680000	71810000	33.58	32.65	5	9	35.5	31.97	4	10	51.05	32.65	4	16	22.38	16.33	3	8	147	16.1	5
Q86Y39	NADH dehydrogenase [ubiquinone] 1 alpha subcomplex subunit 11 OS=Homo sapiens GN=NDUFA11 PE=1 SV=3 - [NDUAB_HUMAN]	36620000	35260000	60890000	29620000	16.84	24.11	2	4	16.62	31.91	3	6	32.16	32.62	4	9	19.69	31.91	3	6	141	14.8	8.72
P49458	Signal recognition particle 9 kDa protein OS=Homo sapiens GN=SRP9 PE=1 SV=2 - [SRP09_HUMAN]	31460000	48170000	33980000	36120000	13.22	24.42	3	5	8.21	22.09	2	3	11.27	17.44	2	6	10.05	22.09	2	4	86	10.1	7.97
P23193	Transcription elongation factor A protein 1 OS=Homo sapiens GN=TCEA1 PE=1 SV=2 - [TCEA1_HUMAN]	118100000	127900000	229800000	183400000	31.83	20.27	8	10	38.48	24.92	9	11	67.07	27.91	10	20	63.2	28.9	9	19	301	33.9	8.38
Q96PU8	Protein quaking OS=Homo sapiens GN=QKI PE=1 SV=1 - [QKI_HUMAN]	643700000	583300000	335600000	316300000	131.61	32.55	8	31	116.27	32.55	9	27	76.2	25.51	7	22	64.95	25.51	7	19	341	37.6	8.56
Q9UKZ1	CCR4-NOT transcription complex subunit 11 OS=Homo sapiens GN=CNOT11 PE=1 SV=1 - [CNO11_HUMAN]	0	0	102900000	118800000		0				0			65.37	32.55	9	17	48.69	27.45	9	15	510	55.2	6.4
A0A0B4J220	Chromosome 11 open reading frame 48, isoform CRA_c OS=Homo sapiens GN=C11orf98 PE=1 SV=1 - [A0A0B4J220_HUMAN]	106600000	99640000	92930000	40720000	15.96	26.02	3	7	13.89	21.95	3	6	13.94	32.52	4	6	20.27	32.52	4	9	123	14.2	11.53
Q9BUF5	Tubulin beta-6 chain OS=Homo sapiens GN=TUBB6 PE=1 SV=1 - [TBB6_HUMAN]	123100000	105000000	244700000	218300000	62.82	10.99	5	18	51.79	10.99	5	15	97.6	30.49	10	27	95.33	22.65	8	27	446	49.8	4.88
Q8NF50	Dedicator of cytokinesis protein 8 OS=Homo sapiens GN=DOCK8 PE=1 SV=3 - [DOCK8_HUMAN]	146700000	124600000	176100000	159800000	307.27	23.63	48	108	280.78	23.68	50	109	354.97	29.2	63	133	381.17	28.63	63	138	2099	238.4	6.87
P49207	60S ribosomal protein L34 OS=Homo sapiens GN=RPL34 PE=1 SV=3 - [RL34_HUMAN]	231900000	242600000	1216000000	1094000000	25.35	27.35	7	11	26.5	27.35	7	11	45.11	28.21	8	19	47.87	29.06	8	23	117	13.3	11.47
P30405	Peptidyl-prolyl cis-trans isomerase F, mitochondrial OS=Homo sapiens GN=PPIF PE=1 SV=1 - [PPIF_HUMAN]	148900000	181800000	46110000	50320000	64.45	32.37	6	17	66.33	32.37	7	19	29.91	26.09	4	10	20.87	12.08	3	9	207	22	9.38
Q9UL03	Integrator complex subunit 6 OS=Homo sapiens GN=INTS6 PE=1 SV=1 - [INT6_HUMAN]	75460000	147100000	17920000	15840000	93.29	22.1	17	29	101	31	21	34	31.11	14.09	9	10	28.97	12.4	9	10	887	100.3	8.62
H3BUF6	Ataxin-2-like protein OS=Homo sapiens GN=ATXN2L PE=1 SV=1 - [H3BUF6_HUMAN]	38780000	44500000	446100000	404300000	23.98	10.11	8	8	30.72	12.92	10	11	264.24	28.56	30	81	282.91	31.37	31	85	1068	112.6	8.69
Q9Y241	HIG1 domain family member 1A, mitochondrial OS=Homo sapiens GN=HIGD1A PE=1 SV=1 - [HIG1A_HUMAN]	29270000	24500000	0	0	13.45	32.26	2	3	4.85	32.26	2	4		0				0			93	10.1	9.79
P63096	Guanine nucleotide-binding protein G(i) subunit alpha-1 OS=Homo sapiens GN=GNAI1 PE=1 SV=2 - [GNAI1_HUMAN]	1056000000	1064000000	519700000	459600000	256.29	25.14	10	76	240.94	25.42	10	82	54.62	16.67	6	17	54.71	16.95	6	16	354	40.3	5.97
Q9BXK5	Bcl-2-like protein 13 OS=Homo sapiens GN=BCL2L13 PE=1 SV=1 - [B2L13_HUMAN]	76330000	79320000	21630000	13340000	25.68	18.76	6	7	38.48	22.89	8	10	16.16	14.02	3	3	9.45	10.93	3	3	485	52.7	4.44
O14957	Cytochrome b-c1 complex subunit 10 OS=Homo sapiens GN=UQCR11 PE=3 SV=1 - [QCR10_HUMAN]	24410000	0	0	0	4.67	32.14	2	2		0											56	6.6	9.88
Q8WYP5	Protein ELYS OS=Homo sapiens GN=AHCTF1 PE=1 SV=3 - [ELYS_HUMAN]	140000000	136400000	11040000	17330000	566.95	28.2	50	146	603.25	30.49	55	169	40.21	6.58	12	15	50.58	10.11	16	21	2266	252.3	6.6
Q14789	Golgin subfamily B member 1 OS=Homo sapiens GN=GOLGB1 PE=1 SV=2 - [GOGB1_HUMAN]	160300000	143900000	136000000	28430000	257.61	23.35	52	80	195.46	15.93	38	64	154.63	15.43	43	55	196.22	21.45	56	69	3259	375.8	5
O75152	Zinc finger CCCH domain-containing protein 11A OS=Homo sapiens GN=ZC3H11A PE=1 SV=3 - [ZC11A_HUMAN]	171800000	169700000	42650000	108600000	174.14	28.02	24	47	185.8	30.74	25	54	30.34	14.32	10	10	45.12	19.14	12	13	810	89.1	8.37
A0A0G2JNZ2	Protein scribble homolog OS=Homo sapiens GN=SCRIB PE=1 SV=1 - [A0A0G2JNZ2_HUMAN]	16420000	14010000	34370000	38320000	11.93	5.15	5	5	14.41	4.17	4	5	122.06	25.09	33	50	138.12	23.56	29	51	1630	174.8	5.07
Q7Z2K6	Endoplasmic reticulum metallopeptidase 1 OS=Homo sapiens GN=ERMP1 PE=1 SV=2 - [ERMP1_HUMAN]	296700000	279000000	50000000	103000000	289.42	31.97	27	81	259.63	29.87	26	79	48.04	14.82	9	14	59.4	17.26	11	18	904	100.2	7.52
Q8N684	Cleavage and polyadenylation specificity factor subunit 7 OS=Homo sapiens GN=CPSF7 PE=1 SV=1 - [CPSF7_HUMAN]	245200000	253800000	109000000	106400000	84.53	26.96	10	21	86.09	28.03	10	21	61.62	28.66	11	18	58.26	28.66	11	18	471	52	8
O14776	Transcription elongation regulator 1 OS=Homo sapiens GN=TCERG1 PE=1 SV=2 - [TCRG1_HUMAN]	455600000	411800000	231400000	197200000	355.43	27.78	35	105	339.14	30.69	43	110	180.87	25.96	35	58	139.74	23.22	30	50	1098	123.8	8.65
Q9H845	Acyl-CoA dehydrogenase family member 9, mitochondrial OS=Homo sapiens GN=ACAD9 PE=1 SV=1 - [ACAD9_HUMAN]	139500000	147800000	48480000	43220000	53.73	24.8	12	15	67.68	25.6	11	17	32.87	16.1	9	10	17.82	9.18	5	5	621	68.7	7.96
Q15084	Protein disulfide-isomerase A6 OS=Homo sapiens GN=PDIA6 PE=1 SV=1 - [PDIA6_HUMAN]	36250000	34560000	123300000	111400000	17.56	15.68	4	4	18.26	12.5	3	4	62.84	30.68	10	15	56.58	29.77	10	15	440	48.1	5.08
Q99575	Ribonucleases P/MRP protein subunit POP1 OS=Homo sapiens GN=POP1 PE=1 SV=2 - [POP1_HUMAN]	150100000	178300000	246500000	215400000	172.61	25.1	21	46	151.04	21.97	17	41	275.33	27.44	24	73	246.46	29.49	24	66	1024	114.6	9.22
Q9Y3F4	Serine-threonine kinase receptor-associated protein OS=Homo sapiens GN=STRAP PE=1 SV=1 - [STRAP_HUMAN]	0	0	28150000	22290000		0			2.33	3.14	1	1	16	16.86	5	5	19.65	28.86	8	8	350	38.4	5.12
Q5RKV6	Exosome complex component MTR3 OS=Homo sapiens GN=EXOSC6 PE=1 SV=1 - [EXOS6_HUMAN]	170300000	204600000	36820000	55200000	58.12	31.99	7	13	63.4	31.99	8	14	15.92	18.38	3	4	37.59	19.85	5	9	272	28.2	6.28
Q13243	Serine/arginine-rich splicing factor 5 OS=Homo sapiens GN=SRSF5 PE=1 SV=1 - [SRSF5_HUMAN]	347700000	336400000	2064000000	1893000000	35.4	18.38	5	12	42.89	22.43	6	14	144.84	27.57	9	47	136.1	31.99	10	46	272	31.2	11.59
P16284	Platelet endothelial cell adhesion molecule OS=Homo sapiens GN=PECAM1 PE=1 SV=1 - [PECA1_HUMAN]	179600000	174600000	87540000	84530000	79.12	25.07	18	25	86.9	26.15	18	28	62.2	20.73	14	21	53.06	16.67	12	17	738	82.5	6.99
A0A075B738	Platelet endothelial cell adhesion molecule OS=Homo sapiens GN=PECAM1 PE=1 SV=1 - [A0A075B738_HUMAN]	179600000	174600000	87540000	84530000	79.75	25.07	18	25	90.9	26.15	18	29	61.51	20.73	14	21	61.57	18.83	13	19	738	82.5	6.99
B4E0Y9	Serine/threonine-protein kinase 26 OS=Homo sapiens GN=STK26 PE=1 SV=1 - [B4E0Y9_HUMAN]	30410000	25970000	125900000	134900000	11.99	8.9	3	4	18.74	14.38	5	6	69.42	25.8	10	23	56.83	26.26	11	19	438	49.2	5.68
Q9Y679	Ancient ubiquitous protein 1 OS=Homo sapiens GN=AUP1 PE=1 SV=1 - [AUP1_HUMAN]	246400000	282000000	98020000	81290000	132.2	29.41	11	25	127.05	30.04	11	26	80.07	21.22	6	15	68.06	21.22	6	13	476	53	8.09
Q86U38	Nucleolar protein 9 OS=Homo sapiens GN=NOP9 PE=1 SV=1 - [NOP9_HUMAN]	137300000	145200000	39510000	40700000	90.13	24.06	10	21	97.87	24.53	10	21	51.3	24.84	9	13	48.52	18.24	8	13	636	69.4	7.28
Q92621	Nuclear pore complex protein Nup205 OS=Homo sapiens GN=NUP205 PE=1 SV=3 - [NU205_HUMAN]	102500000	80110000	247200000	252400000	207.49	16.85	34	70	224.93	15.46	30	78	511.32	26.49	56	179	520.84	29.17	57	185	2012	227.8	6.19
Q5THU2	Androgen-induced gene 1 protein OS=Homo sapiens GN=AIG1 PE=1 SV=1 - [Q5THU2_HUMAN]	0	0	0	0		0				0				0			0	31.91	1	1	47	5.4	7.87
P29372	DNA-3-methyladenine glycosylase OS=Homo sapiens GN=MPG PE=1 SV=3 - [3MG_HUMAN]	224500000	189400000	0	0	47.45	31.88	8	13	57.28	31.88	8	15		0				0			298	32.8	9.57
Q14444	Caprin-1 OS=Homo sapiens GN=CAPRIN1 PE=1 SV=2 - [CAPR1_HUMAN]	42240000	36960000	384500000	635000000	19.53	5.78	3	5	10	4.23	2	3	173.41	26.8	13	44	252.88	31.88	18	65	709	78.3	5.25
Q9NZJ7	Mitochondrial carrier homolog 1 OS=Homo sapiens GN=MTCH1 PE=1 SV=1 - [MTCH1_HUMAN]	89840000	83830000	21460000	22880000	42.62	29.05	8	11	35.66	21.59	8	11	17.02	11.31	4	5	5.88	3.34	2	2	389	41.5	9.32
D6RCN9	CXXC-type zinc finger protein 5 (Fragment) OS=Homo sapiens GN=CXXC5 PE=1 SV=7 - [D6RCN9_HUMAN]	29190000	0	0	0	4.85	31.88	1	1		0											69	6.3	5.11
Q6PL18	ATPase family AAA domain-containing protein 2 OS=Homo sapiens GN=ATAD2 PE=1 SV=1 - [ATAD2_HUMAN]	79640000	52100000	106800000	126100000	124.65	15.68	15	31	123.89	17.27	17	34	459.42	29.57	43	137	480.52	29.06	39	140	1390	158.5	6.32
Q9ULV3	Cip1-interacting zinc finger protein OS=Homo sapiens GN=CIZ1 PE=1 SV=2 - [CIZ1_HUMAN]	77310000	62470000	0	0	64.87	24.39	12	19	61.78	24.61	12	16		0				0			898	100	6.11
P56537	Eukaryotic translation initiation factor 6 OS=Homo sapiens GN=EIF6 PE=1 SV=1 - [IF6_HUMAN]	262900000	306000000	72230000	53850000	66.98	31.84	6	14	59.67	31.43	5	13	68.92	31.43	5	20	46	31.43	5	14	245	26.6	4.68
Q15059	Bromodomain-containing protein 3 OS=Homo sapiens GN=BRD3 PE=1 SV=1 - [BRD3_HUMAN]	212200000	189400000	146700000	180800000	114	24.79	15	30	125.35	25.9	16	34	100.73	18.18	11	27	151.25	27	16	42	726	79.5	9.36
J3KSL3	StAR-related lipid transfer protein 3 (Fragment) OS=Homo sapiens GN=STARD3 PE=1 SV=1 - [J3KSL3_HUMAN]	0	0	0	0		0			2.68	31.82	1	1		0				0			88	10	9.04
Q14554	Protein disulfide-isomerase A5 OS=Homo sapiens GN=PDIA5 PE=1 SV=1 - [PDIA5_HUMAN]	56700000	61820000	125600000	149300000	18.94	11.75	5	6	14.21	10.21	5	5	91.44	29.09	13	22	75.29	29.48	13	20	519	59.6	7.91
Q14137	Ribosome biogenesis protein BOP1 OS=Homo sapiens GN=BOP1 PE=1 SV=2 - [BOP1_HUMAN]	236900000	206900000	79510000	113200000	232.2	29.49	19	58	221.55	30.56	18	57	91.28	23.32	12	26	120.39	25.2	15	38	746	83.6	6.19
Q9Y4C8	Probable RNA-binding protein 19 OS=Homo sapiens GN=RBM19 PE=1 SV=3 - [RBM19_HUMAN]	72000000	72270000	10130000	11270000	104.13	27.81	21	31	67.28	20.21	16	22	5.33	2.08	2	2	8.32	3.44	3	3	960	107.3	6.54
Q96FS4	Signal-induced proliferation-associated protein 1 OS=Homo sapiens GN=SIPA1 PE=1 SV=1 - [SIPA1_HUMAN]	55140000	70080000	92380000	83180000	52.02	18.52	12	13	63.38	19.19	14	18	125.13	24.95	18	32	141.63	27.45	21	37	1042	112.1	6.6
Q2M2I8	AP2-associated protein kinase 1 OS=Homo sapiens GN=AAK1 PE=1 SV=3 - [AAK1_HUMAN]	31170000	20070000	126800000	92450000	13.98	6.87	4	4	16.78	6.87	4	5	121.21	29.14	17	29	109.72	29.14	16	28	961	103.8	6.6
Q9Y3B3	Transmembrane emp24 domain-containing protein 7 OS=Homo sapiens GN=TMED7 PE=1 SV=2 - [TMED7_HUMAN]	167400000	199200000	64600000	56000000	37.13	25.89	6	13	53.85	31.7	8	17	13.59	8.48	2	5	13.62	8.48	2	6	224	25.2	6.89
O15514	DNA-directed RNA polymerase II subunit RPB4 OS=Homo sapiens GN=POLR2D PE=1 SV=1 - [RPB4_HUMAN]	39750000	55790000	16410000	7499000	18.15	27.46	3	5	12	19.72	3	4	3.99	10.56	1	1	5.15	15.49	2	2	142	16.3	4.79
Q13247	Serine/arginine-rich splicing factor 6 OS=Homo sapiens GN=SRSF6 PE=1 SV=2 - [SRSF6_HUMAN]	494500000	493100000	2475000000	2381000000	58.14	24.42	12	25	66.67	28.2	13	28	164.57	26.45	14	67	143.42	31.69	14	61	344	39.6	11.43
Q8NBM4	Ubiquitin-associated domain-containing protein 2 OS=Homo sapiens GN=UBAC2 PE=1 SV=1 - [UBAC2_HUMAN]	79870000	75990000	23000000	13620000	77.93	31.69	8	21	57.11	27.33	7	18	17.76	15.7	3	5	11.16	15.7	3	3	344	38.9	9.01
P27816	Microtubule-associated protein 4 OS=Homo sapiens GN=MAP4 PE=1 SV=3 - [MAP4_HUMAN]	47350000	48040000	79580000	45810000	63.45	12.41	10	17	69.21	15.63	12	22	178.16	24.83	23	60	179.45	29.17	24	58	1152	120.9	5.43
Q9H6R4	Nucleolar protein 6 OS=Homo sapiens GN=NOL6 PE=1 SV=2 - [NOL6_HUMAN]	233600000	190300000	34650000	31790000	267.22	29.93	27	70	261.19	30.98	27	71	65.56	16.14	13	18	54.63	14.4	11	16	1146	127.5	7.64
A0A0A0MRM9	Nucleolar and coiled-body phosphoprotein 1 (Fragment) OS=Homo sapiens GN=NOLC1 PE=1 SV=1 - [A0A0A0MRM9_HUMAN]	400100000	350100000	1069000000	945200000	241.56	25.42	22	73	257.94	25.42	22	78	398.22	31.5	28	122	364.82	30.37	26	115	708	74.6	9.47
Q9HC52	Chromobox protein homolog 8 OS=Homo sapiens GN=CBX8 PE=1 SV=3 - [CBX8_HUMAN]	179800000	120100000	100000000	0	45.49	31.62	10	17	52.82	27.76	9	14	1.63	1.54	1	1		0			389	43.4	9.91
Q9P086	Mediator of RNA polymerase II transcription subunit 11 OS=Homo sapiens GN=MED11 PE=1 SV=2 - [MED11_HUMAN]	13160000	13720000	0	0	8.17	31.62	2	2	13.08	31.62	2	3		0				0			117	13.1	5.96
Q10567	AP-1 complex subunit beta-1 OS=Homo sapiens GN=AP1B1 PE=1 SV=2 - [AP1B1_HUMAN]	71560000	70510000	161800000	244300000	64.1	12.96	10	17	57.13	12.33	10	17	147.57	24.76	21	43	227.6	30.98	26	67	949	104.6	5.06
P52292	Importin subunit alpha-1 OS=Homo sapiens GN=KPNA2 PE=1 SV=1 - [IMA1_HUMAN]	82210000	76240000	87030000	81460000	67.42	24.95	8	14	47.46	18.34	7	10	60.72	31.57	11	15	64.03	28.73	10	16	529	57.8	5.4
Q05048	Cleavage stimulation factor subunit 1 OS=Homo sapiens GN=CSTF1 PE=1 SV=1 - [CSTF1_HUMAN]	237300000	298300000	74000000	63630000	83.13	25.99	10	19	68.29	28.31	10	16	50.87	23.2	9	13	37.23	19.72	7	9	431	48.3	6.58
Q9BYJ9	YTH domain-containing family protein 1 OS=Homo sapiens GN=YTHDF1 PE=1 SV=1 - [YTHD1_HUMAN]	0	0	231400000	208100000		0				0			64.88	22	9	18	59.37	28.62	9	17	559	60.8	8.79
P62266	40S ribosomal protein S23 OS=Homo sapiens GN=RPS23 PE=1 SV=3 - [RS23_HUMAN]	24740000	20160000	550300000	389900000	11.32	16.08	2	3	10.81	16.08	2	3	83.11	31.47	7	25	76.68	30.07	6	23	143	15.8	10.49
Q9BVC5	Ashwin OS=Homo sapiens GN=C2orf49 PE=1 SV=1 - [ASHWN_HUMAN]	55800000	41880000	53000000	32400000	9.62	12.93	2	2	17.12	20.26	3	4	25.03	24.14	4	8	21.82	24.14	4	7	232	25.8	9.74
Q9Y6V7	Probable ATP-dependent RNA helicase DDX49 OS=Homo sapiens GN=DDX49 PE=1 SV=1 - [DDX49_HUMAN]	109500000	117300000	27300000	28850000	49.32	27.33	10	14	52.14	26.71	10	15	19.35	17.81	5	5	19.27	17.81	5	5	483	54.2	9.06
Q9BYD2	39S ribosomal protein L9, mitochondrial OS=Homo sapiens GN=MRPL9 PE=1 SV=2 - [RM09_HUMAN]	116800000	127400000	43730000	29580000	53.02	31.46	8	13	54.54	28.09	7	14	35.01	16.85	4	10	42.23	16.85	4	12	267	30.2	10.08
Q8NEJ9	Neuroguidin OS=Homo sapiens GN=NGDN PE=1 SV=1 - [NGDN_HUMAN]	116000000	134900000	21420000	28490000	35.68	23.81	7	12	42.35	24.76	8	13	9.64	7.62	2	3	1.66	2.54	1	1	315	35.9	9.57
P10599	Thioredoxin OS=Homo sapiens GN=TXN PE=1 SV=3 - [THIO_HUMAN]	13240000	17980000	18070000	17790000	3.73	12.38	1	1	3.42	12.38	1	1	9.43	31.43	3	4	6.72	12.38	1	2	105	11.7	4.92
P49916	DNA ligase 3 OS=Homo sapiens GN=LIG3 PE=1 SV=2 - [DNLI3_HUMAN]	118600000	132000000	0	0	173.86	25.57	23	46	155.64	29.24	24	46	2.76	1.19	1	1		0			1009	112.8	9.01
P60953	Cell division control protein 42 homolog OS=Homo sapiens GN=CDC42 PE=1 SV=2 - [CDC42_HUMAN]	109600000	128500000	50050000	25100000	100.26	26.18	5	22	116.78	26.18	5	25	116.22	31.41	6	29	15.75	19.9	3	8	191	21.2	6.55
B4DI03	Signal peptidase complex catalytic subunit SEC11 OS=Homo sapiens GN=SEC11C PE=1 SV=1 - [B4DI03_HUMAN]	3940000	11600000	3493000	0	6.78	21.79	2	2	10.92	23.08	3	3	4.77	9.62	2	2		0			156	17.4	8.91
Q86WV6	Stimulator of interferon genes protein OS=Homo sapiens GN=TMEM173 PE=1 SV=1 - [STING_HUMAN]	577700000	547300000	164400000	173200000	131.7	31.4	9	31	136.47	31.4	9	33	52.79	26.39	8	14	60.82	26.39	8	15	379	42.2	7.05
H7C1I0	Solute carrier family 35 member E1 (Fragment) OS=Homo sapiens GN=SLC35E1 PE=1 SV=2 - [H7C1I0_HUMAN]	42770000	43930000	12980000	37320000	70.24	31.4	8	16	59.01	22.38	5	14	6.72	9.88	2	2	8.25	9.88	2	2	344	38.2	9.92
Q96CT7	Coiled-coil domain-containing protein 124 OS=Homo sapiens GN=CCDC124 PE=1 SV=1 - [CC124_HUMAN]	36260000	33710000	33710000	44500000	6.92	10.31	2	2	10.03	20.18	3	3	4.61	7.62	2	2	20.05	27.35	5	6	223	25.8	9.54
Q92665	28S ribosomal protein S31, mitochondrial OS=Homo sapiens GN=MRPS31 PE=1 SV=3 - [RT31_HUMAN]	145800000	154100000	46760000	55560000	41.48	28.1	9	12	47.16	28.35	9	12	50.38	24.3	10	14	41.09	22.28	8	11	395	45.3	9.29
P08311	Cathepsin G OS=Homo sapiens GN=CTSG PE=1 SV=2 - [CATG_HUMAN]	384300000	359500000	483700000	397300000	46.98	24.31	8	17	46.33	25.88	7	16	81.48	31.37	9	29	81.3	30.98	8	29	255	28.8	11.19
Q9Y6A9	Signal peptidase complex subunit 1 OS=Homo sapiens GN=SPCS1 PE=1 SV=4 - [SPCS1_HUMAN]	32250000	25200000	0	0	31	31.37	3	9	22.7	31.37	3	7		0				0			102	11.8	9.31
Q9UNK0	Syntaxin-8 OS=Homo sapiens GN=STX8 PE=1 SV=2 - [STX8_HUMAN]	16860000	24190000	11680000	10320000	14.46	14.83	3	4	24.26	23.73	5	7	13.79	14.83	3	4	6.51	13.98	3	3	236	26.9	4.98
P06730	Eukaryotic translation initiation factor 4E OS=Homo sapiens GN=EIF4E PE=1 SV=2 - [IF4E_HUMAN]	21000000	26990000	219900000	174700000	6.51	10.14	2	2	6.98	10.14	2	2	41.78	31.34	7	15	46.72	31.34	7	16	217	25.1	6.15
Q13112	Chromatin assembly factor 1 subunit B OS=Homo sapiens GN=CHAF1B PE=1 SV=1 - [CAF1B_HUMAN]	184900000	175300000	40250000	35730000	54.45	23.26	13	19	66.19	26.83	11	19	5.03	3.94	2	2	2.61	3.94	2	2	559	61.5	7.5
Q8N4V1	Membrane magnesium transporter 1 OS=Homo sapiens GN=MMGT1 PE=1 SV=1 - [MMGT1_HUMAN]	40170000	59130000	38090000	29340000	14.22	26.72	2	3	22.83	31.3	3	5	20.49	26.72	2	4	18.96	31.3	3	4	131	14.7	9.16
Q8IXM6	Nurim OS=Homo sapiens GN=NRM PE=1 SV=1 - [NRM_HUMAN]	94690000	113600000	0	0	33.14	27.48	6	11	33.26	28.24	6	11		0				0			262	29.4	8.63
Q9GZY6	Linker for activation of T-cells family member 2 OS=Homo sapiens GN=LAT2 PE=1 SV=1 - [NTAL_HUMAN]	134600000	147100000	40650000	45740000	45.03	31.28	6	12	48.19	16.46	4	12	20.96	12.35	3	6	34.6	18.93	4	9	243	26.5	4.78
O95292	Vesicle-associated membrane protein-associated protein B/C OS=Homo sapiens GN=VAPB PE=1 SV=3 - [VAPB_HUMAN]	359300000	397400000	146700000	136700000	43.42	16.87	4	10	39.35	18.11	4	9	27.43	21.4	5	7	36.34	24.69	6	12	243	27.2	7.3
Q14739	Lamin-B receptor OS=Homo sapiens GN=LBR PE=1 SV=2 - [LBR_HUMAN]	651400000	552800000	91460000	88040000	545.42	30.73	21	142	488.86	31.06	19	133	58.07	17.89	9	18	56.74	13.98	7	17	615	70.7	9.36
B4DDF4	Calponin OS=Homo sapiens GN=CNN2 PE=1 SV=1 - [B4DDF4_HUMAN]	59710000	56070000	54100000	51440000	19.12	25.17	5	5	21.68	13.09	3	6	28.47	19.13	5	10	13.93	19.13	5	6	298	32.6	6.98
Q99661	Kinesin-like protein KIF2C OS=Homo sapiens GN=KIF2C PE=1 SV=2 - [KIF2C_HUMAN]	137500000	126200000	10640000	16050000	116.29	29.52	19	35	96.44	29.1	21	31	6.42	3.59	2	2	5.9	3.59	2	2	725	81.3	7.83
P07195	L-lactate dehydrogenase B chain OS=Homo sapiens GN=LDHB PE=1 SV=2 - [LDHB_HUMAN]	16260000	13590000	63920000	55880000	4.73	7.19	2	2	2.24	2.69	1	1	26.44	19.76	6	9	31.83	31.14	10	14	334	36.6	6.05
B4E1G1	Derlin OS=Homo sapiens GN=DERL1 PE=1 SV=1 - [B4E1G1_HUMAN]	293500000	272600000	89990000	47980000	75.81	31.13	4	25	83.09	31.13	4	27	22.11	31.13	4	9	18.39	21.85	3	7	151	17	9.89
E7ETY2	Treacle protein OS=Homo sapiens GN=TCOF1 PE=1 SV=1 - [E7ETY2_HUMAN]	373100000	271700000	65020000	42100000	511.44	30.31	47	137	541.83	31.05	49	151	102.53	19.49	25	36	98.95	21.37	26	33	1488	152.2	8.85
P22694	cAMP-dependent protein kinase catalytic subunit beta OS=Homo sapiens GN=PRKACB PE=1 SV=2 - [KAPCB_HUMAN]	42830000	51510000	105000000	65090000	7.97	5.41	2	3	10.79	7.98	3	4	30.46	21.65	8	12	28.92	23.65	9	10	351	40.6	8.78
Q96JB5	CDK5 regulatory subunit-associated protein 3 OS=Homo sapiens GN=CDK5RAP3 PE=1 SV=2 - [CK5P3_HUMAN]	83000000	77230000	91960000	105800000	57.6	29.25	13	21	66.14	29.25	13	23	45.75	27.67	12	17	39.11	19.76	8	15	506	56.9	4.75
H7C0D5	Protein YIPF4 (Fragment) OS=Homo sapiens GN=YIPF4 PE=1 SV=1 - [H7C0D5_HUMAN]	34170000	45010000	13020000	16680000	5.42	31.03	2	2	7.66	31.03	2	4	2.6	15.52	1	1	7.5	31.03	2	3	58	6.4	4.42
H7C3K7	Synaptobrevin homolog YKT6 (Fragment) OS=Homo sapiens GN=YKT6 PE=1 SV=1 - [H7C3K7_HUMAN]	0	0	6712000	0						0			0	31.03	1	1		0			29	3.3	5.01
Q9UQ35	Serine/arginine repetitive matrix protein 2 OS=Homo sapiens GN=SRRM2 PE=1 SV=2 - [SRRM2_HUMAN]	376600000	521600000	574500000	577300000	665.19	24.89	48	170	718.51	23.51	44	192	770.93	26.78	54	220	739.45	25.69	50	202	2752	299.4	12.06
F8VRH0	Poly(rC)-binding protein 2 (Fragment) OS=Homo sapiens GN=PCBP2 PE=1 SV=2 - [F8VRH0_HUMAN]	320800000	150200000	110400000	71500000	23.16	20.97	3	4	15.89	20.97	3	3	24.43	27.42	3	4	23.14	27.42	3	4	310	32	8.07
Q9Y4Z0	U6 snRNA-associated Sm-like protein LSm4 OS=Homo sapiens GN=LSM4 PE=1 SV=1 - [LSM4_HUMAN]	51220000	37050000	29730000	37050000	12.27	14.39	2	5	7.16	13.67	2	3	41.99	30.94	5	14	33.03	30.94	5	14	139	15.3	9.99
Q9HC21	Mitochondrial thiamine pyrophosphate carrier OS=Homo sapiens GN=SLC25A19 PE=1 SV=1 - [TPC_HUMAN]	154300000	153700000	36740000	34500000	46.52	25.94	9	19	51.03	30.94	11	22	10.43	14.69	5	5	15.39	18.13	6	7	320	35.5	9.55
A0A096LP25	AP2-associated protein kinase 1 (Fragment) OS=Homo sapiens GN=AAK1 PE=1 SV=1 - [A0A096LP25_HUMAN]	0	0	91100000	74310000	2.45	2.35	1	1	3.61	5.09	1	1	75.75	26.03	9	17	67.25	28.57	9	19	511	54.4	5.12
P54136	Arginine--tRNA ligase, cytoplasmic OS=Homo sapiens GN=RARS PE=1 SV=2 - [SYRC_HUMAN]	0	0	79650000	83920000		0				0			57.53	28.79	16	18	50.37	22.42	12	15	660	75.3	6.68
Q9HCS7	Pre-mRNA-splicing factor SYF1 OS=Homo sapiens GN=XAB2 PE=1 SV=2 - [SYF1_HUMAN]	58360000	60980000	30440000	44920000	41.11	16.14	11	13	35.07	12.16	9	12	39.54	19.06	14	18	57.32	19.88	15	24	855	99.9	6.23
Q96GM5	SWI/SNF-related matrix-associated actin-dependent regulator of chromatin subfamily D member 1 OS=Homo sapiens GN=SMARCD1 PE=1 SV=2 - [SMRD1_HUMAN]	100300000	118300000	0	0	56.03	23.5	9	13	54.28	20.78	9	14		0				0			515	58.2	9.25
P00403	Cytochrome c oxidase subunit 2 OS=Homo sapiens GN=MT-CO2 PE=1 SV=1 - [COX2_HUMAN]	1559000000	1738000000	298300000	290200000	160.09	30.84	7	46	181.49	30.84	7	53	98.86	30.84	7	29	52.55	26.43	6	17	227	25.5	4.82
Q9P000	COMM domain-containing protein 9 OS=Homo sapiens GN=COMMD9 PE=1 SV=2 - [COMD9_HUMAN]	16790000	20670000	24410000	19800000	11.55	21.72	3	3	20.4	25.25	4	6	26.72	30.81	5	9	16.78	20.2	4	6	198	21.8	5.88
P11586	C-1-tetrahydrofolate synthase, cytoplasmic OS=Homo sapiens GN=MTHFD1 PE=1 SV=3 - [C1TC_HUMAN]	139700000	137000000	150100000	134900000	54.28	15.51	14	18	55.48	19.04	17	20	142.32	28.98	28	46	140.94	29.84	30	47	935	101.5	7.3
P84090	Enhancer of rudimentary homolog OS=Homo sapiens GN=ERH PE=1 SV=1 - [ERH_HUMAN]	537500000	621800000	381300000	559100000	54.66	30.77	8	24	57.61	30.77	8	22	76.75	30.77	8	29	60.24	30.77	7	30	104	12.3	5.92
Q15906	Vacuolar protein sorting-associated protein 72 homolog OS=Homo sapiens GN=VPS72 PE=1 SV=1 - [VPS72_HUMAN]	81400000	80770000	0	0	34.69	30.77	7	9	28.97	20.6	5	8		0				0			364	40.6	6.48
H0YLY7	Calcineurin B homologous protein 1 (Fragment) OS=Homo sapiens GN=CHP1 PE=1 SV=1 - [H0YLY7_HUMAN]	16400000	21040000	11490000	6711000	14.11	30.77	2	4	9.58	30.77	2	3	3.66	17.58	1	1	8.29	30.77	2	3	91	10.7	5.27
P06702	Protein S100-A9 OS=Homo sapiens GN=S100A9 PE=1 SV=1 - [S10A9_HUMAN]	11170000	0	7174000	7399000	8.74	24.56	2	4		0			3.13	13.16	1	1	2.95	17.54	2	2	114	13.2	6.13
P01116	GTPase KRas OS=Homo sapiens GN=KRAS PE=1 SV=1 - [RASK_HUMAN]	60150000	78460000	48500000	57330000	14.1	25.93	3	5	18.85	25.4	3	7	5.35	30.16	4	4	12.76	12.17	2	5	189	21.6	6.77
Q14764	Major vault protein OS=Homo sapiens GN=MVP PE=1 SV=4 - [MVP_HUMAN]	19440000	17570000	43390000	38720000	12.8	9.29	4	4	12.92	8.73	5	5	53.55	25.31	14	16	60.29	25.2	15	19	893	99.3	5.48
P46977	Dolichyl-diphosphooligosaccharide--protein glycosyltransferase subunit STT3A OS=Homo sapiens GN=STT3A PE=1 SV=2 - [STT3A_HUMAN]	764900000	668500000	207200000	218900000	299.74	30.64	27	114	242.01	29.65	26	99	95.58	20.99	17	36	83.38	20.57	16	33	705	80.5	8.07
Q14966	Zinc finger protein 638 OS=Homo sapiens GN=ZNF638 PE=1 SV=2 - [ZN638_HUMAN]	118900000	94260000	4432000	5925000	279.39	27.35	46	91	289.7	24.37	48	99	7.66	4.2	8	8	10.1	3.69	6	6	1978	220.5	6.38
Q15004	PCNA-associated factor OS=Homo sapiens GN=KIAA0101 PE=1 SV=1 - [PAF15_HUMAN]	20560000	12360000	0	0	5.06	22.52	2	2	8.94	30.63	3	4		0				0			111	12	9.83
P53396	ATP-citrate synthase OS=Homo sapiens GN=ACLY PE=1 SV=3 - [ACLY_HUMAN]	228800000	171100000	157600000	168500000	139.8	25.07	23	37	145.47	21.44	20	38	112.89	20.35	20	34	107.49	22.89	23	35	1101	120.8	7.33
O43676	NADH dehydrogenase [ubiquinone] 1 beta subcomplex subunit 3 OS=Homo sapiens GN=NDUFB3 PE=1 SV=3 - [NDUB3_HUMAN]	88390000	95420000	41370000	38060000	18.61	30.61	4	6	15.97	30.61	4	5	14.91	22.45	3	5	9.72	21.43	2	4	98	11.4	9.2
J3KSB8	MIF4G domain containing isoform 4 OS=Homo sapiens GN=MIF4GD PE=1 SV=1 - [J3KSB8_HUMAN]	0	0	17660000	18300000		0				0			11.63	30.59	4	4	10.35	15.29	2	3	170	19.2	4.83
J3QKT4	Pyrroline-5-carboxylate reductase (Fragment) OS=Homo sapiens GN=PYCR1 PE=1 SV=1 - [J3QKT4_HUMAN]	33670000	39230000	9201000	26880000	7.74	9.92	2	2	14.89	23.14	4	4	6.85	12.81	2	2	6.84	9.92	2	2	242	25.6	6.61
Q15007	Pre-mRNA-splicing regulator WTAP OS=Homo sapiens GN=WTAP PE=1 SV=2 - [FL2D_HUMAN]	49100000	40550000	97300000	73380000	26.85	19.44	6	7	15.07	14.14	4	4	60.12	30.56	10	16	36.98	25	8	10	396	44.2	5.19
Q9NY61	Protein AATF OS=Homo sapiens GN=AATF PE=1 SV=1 - [AATF_HUMAN]	179000000	179600000	33140000	19280000	92.67	26.61	12	21	88.82	25.71	12	22	29.69	14.64	4	7	16.64	7.68	3	5	560	63.1	4.94
Q7L5N7	Lysophosphatidylcholine acyltransferase 2 OS=Homo sapiens GN=LPCAT2 PE=1 SV=1 - [PCAT2_HUMAN]	186400000	187500000	80610000	77800000	111.86	26.29	13	38	119.5	30.15	15	40	35.19	18.75	9	11	25.92	17.1	8	9	544	60.2	6.55
Q5HYI8	Rab-like protein 3 OS=Homo sapiens GN=RABL3 PE=1 SV=1 - [RABL3_HUMAN]	80250000	84150000	31030000	29020000	14.87	17.8	3	4	10.69	17.37	4	4	8.5	13.98	3	3	5.59	9.32	2	2	236	26.4	7.11
Q9UHQ9	NADH-cytochrome b5 reductase 1 OS=Homo sapiens GN=CYB5R1 PE=1 SV=1 - [NB5R1_HUMAN]	57380000	74130000	10430000	35510000	24.39	24.26	4	6	25.06	16.07	4	6	8.81	12.46	3	3	2.25	12.13	3	3	305	34.1	9.38
Q15046	Lysine--tRNA ligase OS=Homo sapiens GN=KARS PE=1 SV=3 - [SYK_HUMAN]	22880000	18860000	100400000	98830000	12.01	6.2	3	3	6.82	3.52	2	2	79.91	27.47	16	23	77.33	25.29	14	23	597	68	6.35
P63092	Guanine nucleotide-binding protein G(s) subunit alpha isoforms short OS=Homo sapiens GN=GNAS PE=1 SV=1 - [GNAS2_HUMAN]	887500000	847400000	406000000	392800000	59.41	21.83	8	21	53.87	16.24	7	21	54.52	26.65	9	20	39.77	23.86	8	15	394	45.6	5.82
G5E975	SWI/SNF related, matrix associated, actin dependent regulator of chromatin, subfamily b, member 1, isoform CRA_c OS=Homo sapiens GN=SMARCB1 PE=1 SV=1 - [G5E975_HUMAN]	266900000	315300000	11090000	14920000	117.48	30.46	11	31	119.83	30.46	11	31	3.39	3.3	1	1	3.34	3.3	1	1	394	45	5.76
F8W0B5	Ataxin-2 (Fragment) OS=Homo sapiens GN=ATXN2 PE=1 SV=3 - [F8W0B5_HUMAN]	0	0	62140000	52690000		0				0			28.75	30.41	6	7	30.96	22.97	5	8	296	31.9	10.02
P17987	T-complex protein 1 subunit alpha OS=Homo sapiens GN=TCP1 PE=1 SV=1 - [TCPA_HUMAN]	23070000	18070000	66270000	67060000	15.69	10.43	4	5	11.71	12.95	3	3	44.5	21.04	9	12	42.6	17.99	8	13	556	60.3	6.11
E9PMP7	LIM domain only protein 7 (Fragment) OS=Homo sapiens GN=LMO7 PE=1 SV=7 - [E9PMP7_HUMAN]	22580000	15060000	18920000	19420000	14.26	8.03	4	4	25.67	17.59	9	9	66.56	25.91	17	23	67.42	24.57	18	26	1046	119.5	5.38
Q9Y2L1	Exosome complex exonuclease RRP44 OS=Homo sapiens GN=DIS3 PE=1 SV=2 - [RRP44_HUMAN]	123800000	114900000	88350000	79090000	135.68	21.19	16	33	129.12	20.46	17	33	92.68	19.62	16	25	100.65	22.86	18	29	958	108.9	7.14
P35241	Radixin OS=Homo sapiens GN=RDX PE=1 SV=1 - [RADI_HUMAN]	1891000000	1844000000	1079000000	1121000000	160.78	26.42	18	57	153.54	28.82	21	55	137.09	22.64	16	52	140.22	24.01	18	56	583	68.5	6.37
P21912	Succinate dehydrogenase [ubiquinone] iron-sulfur subunit, mitochondrial OS=Homo sapiens GN=SDHB PE=1 SV=3 - [SDHB_HUMAN]	401000000	431200000	122400000	122500000	52.48	27.86	9	18	57.58	30.36	11	21	20.31	21.43	7	9	29.68	23.93	8	12	280	31.6	8.76
Q92769	Histone deacetylase 2 OS=Homo sapiens GN=HDAC2 PE=1 SV=2 - [HDAC2_HUMAN]	597300000	1051000000	128900000	139800000	140.96	30.33	14	39	144.75	26.84	13	42	19.9	11.48	5	8	31.22	11.48	5	11	488	55.3	5.91
Q14728	Major facilitator superfamily domain-containing protein 10 OS=Homo sapiens GN=MFSD10 PE=1 SV=1 - [MFS10_HUMAN]	357900000	312000000	61560000	58260000	126.62	28.79	14	42	119.07	20.44	13	43	35.71	14.95	8	13	23.73	9.01	4	8	455	48.3	9.6
O95793	Double-stranded RNA-binding protein Staufen homolog 1 OS=Homo sapiens GN=STAU1 PE=1 SV=2 - [STAU1_HUMAN]	23330000	19050000	60890000	61710000	5.9	5.03	2	2	7.59	6.59	2	2	44.36	22.36	10	14	47.8	28.08	12	17	577	63.1	9.44
Q8N2F6	Armadillo repeat-containing protein 10 OS=Homo sapiens GN=ARMC10 PE=1 SV=1 - [ARM10_HUMAN]	52360000	44490000	19830000	20090000	22.29	16.62	4	6	39.24	27.11	6	9	11.83	15.45	4	4	11.48	9.91	3	4	343	37.5	6.61
Q8N7H5	RNA polymerase II-associated factor 1 homolog OS=Homo sapiens GN=PAF1 PE=1 SV=2 - [PAF1_HUMAN]	17100000	49390000	122100000	114600000	3.73	2.64	1	1	2.53	1.88	1	1	75.39	27.68	12	21	71.18	30.32	14	20	531	59.9	4.63
C9JZL8	Myeloid-associated differentiation marker (Fragment) OS=Homo sapiens GN=MYADM PE=1 SV=1 - [C9JZL8_HUMAN]	315300000	297000000	67200000	66630000	70.31	30.32	4	20	63.06	20.74	3	18	51.64	20.74	3	23	55.01	20.74	3	25	188	20.4	8.43
P00367	Glutamate dehydrogenase 1, mitochondrial OS=Homo sapiens GN=GLUD1 PE=1 SV=2 - [DHE3_HUMAN]	185000000	198400000	137500000	164800000	59.72	23.66	11	16	68.62	23.12	11	20	66.61	26.52	12	19	65.19	27.42	12	20	558	61.4	7.8
Q70UQ0	Inhibitor of nuclear factor kappa-B kinase-interacting protein OS=Homo sapiens GN=IKBIP PE=1 SV=1 - [IKIP_HUMAN]	74510000	82570000	33340000	30630000	41.21	24.86	7	11	34.23	21.43	6	9	11.32	11.71	4	4	24.41	21.14	6	8	350	39.3	9.17
O75436	Vacuolar protein sorting-associated protein 26A OS=Homo sapiens GN=VPS26A PE=1 SV=2 - [VP26A_HUMAN]	20390000	49980000	81640000	74810000	10.88	12.23	3	3	14.42	17.74	4	4	27.54	24.16	6	8	34.09	30.28	8	10	327	38.1	6.57
Q96QK1	Vacuolar protein sorting-associated protein 35 OS=Homo sapiens GN=VPS35 PE=1 SV=2 - [VPS35_HUMAN]	173100000	198000000	191500000	201600000	97.62	20.85	13	25	108.99	18.34	13	29	192.82	28.89	20	56	203.27	28.27	20	58	796	91.6	5.49
Q05D32	CTD small phosphatase-like protein 2 OS=Homo sapiens GN=CTDSPL2 PE=1 SV=2 - [CTSL2_HUMAN]	407400000	416500000	0	0	109.01	30.04	14	36	94.21	30.26	16	32		0				0			466	53	6.4
Q96KR1	Zinc finger RNA-binding protein OS=Homo sapiens GN=ZFR PE=1 SV=2 - [ZFR_HUMAN]	195200000	199600000	147300000	131900000	150.37	24.12	22	40	145.2	24.21	22	42	122.61	26.63	22	32	115.12	24.58	21	32	1074	116.9	9.04
D3DTZ5	Suppressor of Ty 4 homolog 1 (S. cerevisiae), isoform CRA_b OS=Homo sapiens GN=SUPT4H1 PE=1 SV=1 - [D3DTZ5_HUMAN]	62940000	72130000	9799000	0	11.3	30.26	2	3	7.96	30.26	2	2	8.13	21.05	1	2		0			76	8.5	9.72
Q16864	V-type proton ATPase subunit F OS=Homo sapiens GN=ATP6V1F PE=1 SV=2 - [VATF_HUMAN]	3581000	0	0	1265000	3.38	20.17	1	1	0	20.17	1	1		0			2.16	10.08	1	1	119	13.4	5.52
Q03188	Centromere protein C OS=Homo sapiens GN=CENPC PE=1 SV=2 - [CENPC_HUMAN]	132700000	125200000	0	0	86.98	23.65	17	26	101.55	30.12	22	34		0				0			943	106.8	9.39
Q15691	Microtubule-associated protein RP/EB family member 1 OS=Homo sapiens GN=MAPRE1 PE=1 SV=3 - [MARE1_HUMAN]	0	0	82880000	61020000		0				0			41.52	23.13	4	11	38.15	30.22	6	11	268	30	5.14
P09001	39S ribosomal protein L3, mitochondrial OS=Homo sapiens GN=MRPL3 PE=1 SV=1 - [RM03_HUMAN]	103000000	79210000	58550000	48080000	29.47	26.15	7	8	26.8	26.44	6	8	13.63	13.22	4	5	20.62	18.97	6	8	348	38.6	9.48
E7ETZ4	Basic leucine zipper and W2 domain-containing protein 2 (Fragment) OS=Homo sapiens GN=BZW2 PE=1 SV=1 - [E7ETZ4_HUMAN]	46000000	47240000	53280000	57610000	16.63	10.78	4	7	17.24	10.05	4	6	29.68	24.75	9	13	24.99	17.89	6	10	408	46.9	8.44
P14406	Cytochrome c oxidase subunit 7A2, mitochondrial OS=Homo sapiens GN=COX7A2 PE=1 SV=1 - [CX7A2_HUMAN]	183100000	128900000	24830000	6777000	24.15	30.12	3	7	14.43	27.71	2	4	9.3	27.71	2	3	2.47	15.66	1	1	83	9.4	9.76
Q9BRU9	rRNA-processing protein UTP23 homolog OS=Homo sapiens GN=UTP23 PE=1 SV=2 - [UTP23_HUMAN]	36550000	53020000	18600000	16260000	17.31	15.26	4	6	18.77	21.29	6	7	9.52	9.24	2	3	3.63	10.84	3	3	249	28.4	10.07
Q08378	Golgin subfamily A member 3 OS=Homo sapiens GN=GOLGA3 PE=1 SV=2 - [GOGA3_HUMAN]	44830000	47810000	31140000	101000000	23.11	5.74	7	8	49.62	11.68	14	18	107.67	21.76	28	38	120.73	25.3	30	41	1498	167.3	5.44
O95169	NADH dehydrogenase [ubiquinone] 1 beta subcomplex subunit 8, mitochondrial OS=Homo sapiens GN=NDUFB8 PE=1 SV=1 - [NDUB8_HUMAN]	169800000	204000000	49220000	47340000	47.22	30.11	5	11	40.5	19.89	4	10	17.32	15.05	2	4	3.45	5.91	1	1	186	21.8	6.8
Q9NYB0	Telomeric repeat-binding factor 2-interacting protein 1 OS=Homo sapiens GN=TERF2IP PE=1 SV=1 - [TE2IP_HUMAN]	154900000	160700000	20250000	9924000	84.9	27.82	7	18	74.26	30.08	8	16	11.17	7.27	1	2	9.77	11.53	2	2	399	44.2	4.73
P80217	Interferon-induced 35 kDa protein OS=Homo sapiens GN=IFI35 PE=1 SV=5 - [IN35_HUMAN]	0	0	85010000	83500000		0				0			26.83	27.62	6	9	21.86	29.72	7	9	286	31.5	6.09
P61081	NEDD8-conjugating enzyme Ubc12 OS=Homo sapiens GN=UBE2M PE=1 SV=1 - [UBC12_HUMAN]	0	6462000	44410000	41900000	1.98	4.37	1	1	2.2	7.65	2	2	11	18.03	4	6	18.67	30.05	6	9	183	20.9	7.69
Q9Y6A4	Cilia- and flagella-associated protein 20 OS=Homo sapiens GN=CFAP20 PE=1 SV=1 - [CFA20_HUMAN]	21220000	0	81000000	87190000	7.82	16.06	3	3		0			25.25	30.05	5	9	23.88	21.24	5	9	193	22.8	9.76
Q96DV4	39S ribosomal protein L38, mitochondrial OS=Homo sapiens GN=MRPL38 PE=1 SV=2 - [RM38_HUMAN]	193200000	158600000	75860000	62130000	64.84	30	12	21	50.06	22.89	9	18	32.97	14.74	5	11	17.18	7.37	3	6	380	44.6	7.53
A0A087WZE9	High mobility group nucleosome-binding domain-containing protein 3 OS=Homo sapiens GN=HMGN3 PE=1 SV=1 - [A0A087WZE9_HUMAN]	190200000	269800000	0	0	24.79	23.85	3	7	29.84	24.62	3	8		0				0			130	13.9	9.91
A0A024R7W5	YTH domain family, member 3, isoform CRA_a OS=Homo sapiens GN=YTHDF3 PE=1 SV=1 - [A0A024R7W5_HUMAN]	26320000	29190000	307200000	283000000	4.59	4.12	2	2	10.36	8.43	4	4	107.1	28.46	13	29	99.53	26.78	12	30	534	58.3	9.23
Q9Y6D9	Mitotic spindle assembly checkpoint protein MAD1 OS=Homo sapiens GN=MAD1L1 PE=1 SV=2 - [MD1L1_HUMAN]	19110000	13620000	78360000	96980000	9.91	5.57	2	2	12.97	8.22	4	4	79.95	25.49	16	23	112.47	29.94	20	33	718	83	5.92
Q96KA5	Cleft lip and palate transmembrane protein 1-like protein OS=Homo sapiens GN=CLPTM1L PE=1 SV=1 - [CLP1L_HUMAN]	166600000	115800000	45500000	30460000	146.48	29	11	36	113.27	29.93	12	32	18.84	5.39	2	5	23.27	6.88	3	6	538	62.2	8.56
O75694	Nuclear pore complex protein Nup155 OS=Homo sapiens GN=NUP155 PE=1 SV=1 - [NU155_HUMAN]	334100000	317400000	121600000	106200000	265.3	27.25	34	77	237.16	24.8	32	73	118.45	19.55	24	37	121.89	19.05	23	39	1391	155.1	6.16
S4R3N1	Protein HSPE1-MOB4 OS=Homo sapiens GN=HSPE1-MOB4 PE=3 SV=1 - [S4R3N1_HUMAN]	301200000	326100000	410300000	214400000	50.12	16.09	6	20	39.15	23.75	6	16	47.83	12.26	5	19	53.07	29.12	7	21	261	29.7	6.16
P62875	DNA-directed RNA polymerases I, II, and III subunit RPABC5 OS=Homo sapiens GN=POLR2L PE=1 SV=1 - [RPAB5_HUMAN]	27530000	0	26930000	10970000	8.45	29.85	2	3		0			2.69	13.43	1	1	2.56	13.43	1	1	67	7.6	7.77
Q14318	Peptidyl-prolyl cis-trans isomerase FKBP8 OS=Homo sapiens GN=FKBP8 PE=1 SV=2 - [FKBP8_HUMAN]	240500000	237600000	44490000	46740000	55.47	29.85	8	15	44.46	19.17	6	13	20.3	16.75	5	6	13.29	9.22	3	5	412	44.5	4.84
I3L4W0	CTD nuclear envelope phosphatase 1 OS=Homo sapiens GN=CTDNEP1 PE=1 SV=1 - [I3L4W0_HUMAN]	15710000	21830000	0	0	5.04	29.85	2	2	8.96	29.85	2	4		0				0			67	7.7	9.98
O60934	Nibrin OS=Homo sapiens GN=NBN PE=1 SV=1 - [NBN_HUMAN]	125800000	118600000	7714000	9306000	81.7	29.84	15	21	77.32	23.61	13	20	8.49	5.31	3	3	5.61	4.11	2	2	754	84.9	6.9
Q9BQ04	RNA-binding protein 4B OS=Homo sapiens GN=RBM4B PE=1 SV=1 - [RBM4B_HUMAN]	152100000	102400000	92840000	85700000	32.19	20.33	8	12	27.53	18.38	7	11	32.91	22.84	9	12	23.6	20.61	9	11	359	40.1	6.74
E7ETK0	40S ribosomal protein S24 OS=Homo sapiens GN=RPS24 PE=1 SV=1 - [E7ETK0_HUMAN]	19870000	25610000	180400000	138400000	17.3	18.32	3	8	8.74	17.56	2	4	98.2	29.77	4	30	88.58	29.77	4	26	131	15.2	10.89
Q9H6F5	Coiled-coil domain-containing protein 86 OS=Homo sapiens GN=CCDC86 PE=1 SV=1 - [CCD86_HUMAN]	197400000	211000000	6615000	0	49.27	26.67	7	12	52.12	27.5	7	14	3.92	6.11	1	1		0			360	40.2	10.33
H7C226	Lutropin-choriogonadotropic hormone receptor (Fragment) OS=Homo sapiens GN=LHCGR PE=4 SV=1 - [H7C226_HUMAN]	7788000	0	0	0	0	29.71	1	1		0				0				0			175	19.8	5.39
X6RGC9	TYRO protein tyrosine kinase-binding protein OS=Homo sapiens GN=TYROBP PE=1 SV=1 - [X6RGC9_HUMAN]	14380000	13530000	6203000	12870000	12.44	29.7	2	3	8.18	29.7	2	2	10.82	29.7	2	3	7.91	29.7	2	2	101	11	7.84
J3QS48	Mannose-P-dolichol utilization defect 1 protein OS=Homo sapiens GN=MPDU1 PE=1 SV=1 - [J3QS48_HUMAN]	16160000	14620000	6710000	0	18.67	29.7	3	7	16.49	23.76	2	5	3.75	13.86	1	1		0			101	11	8.48
Q96CW5	Gamma-tubulin complex component 3 OS=Homo sapiens GN=TUBGCP3 PE=1 SV=2 - [GCP3_HUMAN]	21820000	20060000	42630000	70380000	32.94	10.03	8	11	44.17	13.01	9	13	96.92	26.68	22	32	144.73	28.78	22	44	907	103.5	8.12
Q9Y2W2	WW domain-binding protein 11 OS=Homo sapiens GN=WBP11 PE=1 SV=1 - [WBP11_HUMAN]	188800000	172000000	52800000	93250000	98.54	23.09	14	27	98.4	24.8	15	28	50.74	23.24	13	17	82.63	27.93	15	29	641	70	8.38
Q5QJE6	Deoxynucleotidyltransferase terminal-interacting protein 2 OS=Homo sapiens GN=DNTTIP2 PE=1 SV=2 - [TDIF2_HUMAN]	102700000	93240000	10400000	2934000	124.59	23.68	13	30	121.06	26.85	13	31	3.2	2.65	2	2	3.89	3.57	2	2	756	84.4	6.16
Q12824	SWI/SNF-related matrix-associated actin-dependent regulator of chromatin subfamily B member 1 OS=Homo sapiens GN=SMARCB1 PE=1 SV=2 - [SNF5_HUMAN]	266900000	294300000	11090000	14920000	117.57	29.61	11	31	113.32	29.61	11	30	3.39	3.38	1	1	3.34	3.38	1	1	385	44.1	6.23
Q6RW13	Type-1 angiotensin II receptor-associated protein OS=Homo sapiens GN=AGTRAP PE=1 SV=1 - [ATRAP_HUMAN]	21950000	18800000	10710000	14430000	11.27	18.87	2	4	21.79	29.56	3	6	7.37	24.53	2	2	14.8	18.87	2	5	159	17.4	6.14
Q96FN4	Copine-2 OS=Homo sapiens GN=CPNE2 PE=1 SV=3 - [CPNE2_HUMAN]	41330000	53620000	166200000	174100000	15.57	6.02	3	5	7.24	4.38	2	2	92.95	23.72	11	30	90.7	26.82	12	26	548	61.2	6.07
C9J2Y9	DNA-directed RNA polymerase subunit beta OS=Homo sapiens GN=POLR2B PE=1 SV=2 - [C9J2Y9_HUMAN]	168900000	133600000	31660000	27240000	141.95	23.65	25	42	139.99	25.88	26	43	37.92	12.94	12	12	29.77	10.54	11	12	1167	133	7.15
Q9BTC0	Death-inducer obliterator 1 OS=Homo sapiens GN=DIDO1 PE=1 SV=5 - [DIDO1_HUMAN]	143900000	124300000	13700000	12490000	406.08	26.65	48	112	452.85	26.38	44	137	39.85	7.23	12	18	29.7	8.39	11	14	2240	243.7	7.88
Q8N1G4	Leucine-rich repeat-containing protein 47 OS=Homo sapiens GN=LRRC47 PE=1 SV=1 - [LRC47_HUMAN]	43440000	42020000	76330000	73330000	24.12	19.38	7	7	16.95	8.75	4	5	77.55	28.3	11	20	63.87	29.5	12	18	583	63.4	8.28
Q7KZ85	Transcription elongation factor SPT6 OS=Homo sapiens GN=SUPT6H PE=1 SV=2 - [SPT6H_HUMAN]	64760000	61060000	17290000	19530000	236.02	25.09	34	67	182.99	24.39	35	60	60.46	12.22	19	24	50.81	10.14	15	18	1726	198.9	4.91
O43159	Ribosomal RNA-processing protein 8 OS=Homo sapiens GN=RRP8 PE=1 SV=2 - [RRP8_HUMAN]	113700000	100100000	23960000	21380000	53.52	23.25	8	14	58.3	26.54	9	16	21.87	17.76	6	7	12.8	11.84	4	4	456	50.7	9.42
O95816	BAG family molecular chaperone regulator 2 OS=Homo sapiens GN=BAG2 PE=1 SV=1 - [BAG2_HUMAN]	120500000	132900000	55100000	34920000	51.07	29.38	5	12	37.56	24.17	5	10	30.92	29.38	8	11	19.76	21.8	6	10	211	23.8	6.7
Q9UFC0	Leucine-rich repeat and WD repeat-containing protein 1 OS=Homo sapiens GN=LRWD1 PE=1 SV=2 - [LRWD1_HUMAN]	90070000	80410000	0	0	123.41	25.35	13	31	114.59	29.37	15	37		0			2.11	2.16	1	1	647	70.8	7.21
A0A087WXZ3	YTH domain-containing family protein 2 OS=Homo sapiens GN=YTHDF2 PE=1 SV=1 - [A0A087WXZ3_HUMAN]	0	11240000	253800000	228600000		0			0	1.23	1	1	70.76	25.31	11	22	81.79	28.3	12	24	569	61.1	9.03
Q9NRW1	Ras-related protein Rab-6B OS=Homo sapiens GN=RAB6B PE=1 SV=1 - [RAB6B_HUMAN]	554400000	694900000	280200000	236100000	40.93	20.19	5	15	36.54	17.79	4	13	27.54	20.19	4	10	28.01	19.23	4	11	208	23.4	5.53
Q13287	N-myc-interactor OS=Homo sapiens GN=NMI PE=1 SV=2 - [NMI_HUMAN]	0	0	59800000	56040000		0				0			29.85	23.45	7	9	32.74	29.32	9	10	307	35	5.34
H7BXT7	BET1-like protein OS=Homo sapiens GN=BET1L PE=1 SV=1 - [H7BXT7_HUMAN]	28990000	29440000	7007000	0	4.67	29.31	1	1	3.09	29.31	1	1	2.33	29.31	1	1	2.79	29.31	1	1	58	6.5	4.88
F8VU51	YLP motif-containing protein 1 OS=Homo sapiens GN=YLPM1 PE=1 SV=1 - [F8VU51_HUMAN]	119600000	101800000	139800000	143800000	152.27	16.18	18	48	144.06	19.17	21	47	251.3	26.39	36	84	261.46	23.13	31	84	1440	160.6	6.55
F5GWN1	Protein SSXT OS=Homo sapiens GN=SS18 PE=1 SV=2 - [F5GWN1_HUMAN]	106500000	142500000	0	0	8.28	29.27	1	2	6.98	29.27	1	2		0				0			41	4.4	10.01
Q9UM00	Transmembrane and coiled-coil domain-containing protein 1 OS=Homo sapiens GN=TMCO1 PE=1 SV=1 - [TMCO1_HUMAN]	625100000	678000000	118100000	112800000	117.99	29.26	6	30	101.78	29.26	6	26	36.62	21.28	5	12	35.52	21.28	5	12	188	21.2	9.74
Q9UJV9	Probable ATP-dependent RNA helicase DDX41 OS=Homo sapiens GN=DDX41 PE=1 SV=2 - [DDX41_HUMAN]	35680000	45410000	79500000	83200000	28.03	16.4	8	8	23.22	12.54	7	7	58.74	28.14	15	18	63.85	29.26	16	18	622	69.8	6.84
Q9NRF9	DNA polymerase epsilon subunit 3 OS=Homo sapiens GN=POLE3 PE=1 SV=1 - [DPOE3_HUMAN]	59750000	75350000	125000000	168700000	4.67	11.56	2	2	3.03	7.48	1	1	16.15	25.17	3	6	14.41	25.17	3	7	147	16.8	4.74
Q4KMQ1	Taperin OS=Homo sapiens GN=TPRN PE=1 SV=2 - [TPRN_HUMAN]	0	12260000	34580000	51600000		0			3.05	1.41	1	1	39.91	19.83	8	11	67.19	28.27	11	20	711	75.5	7.25
Q9UBI1	COMM domain-containing protein 3 OS=Homo sapiens GN=COMMD3 PE=1 SV=1 - [COMD3_HUMAN]	21250000	21570000	26350000	6712000	16.3	23.59	3	4	18.76	29.23	4	5	24.79	29.23	4	7	10.67	11.79	2	4	195	22.1	5.99
Q8NC56	LEM domain-containing protein 2 OS=Homo sapiens GN=LEMD2 PE=1 SV=1 - [LEMD2_HUMAN]	222300000	218600000	16390000	10860000	61.18	21.47	7	16	77.22	29.22	11	21	14.34	14.12	4	4	13.57	12.33	3	4	503	56.9	9
P61619	Protein transport protein Sec61 subunit alpha isoform 1 OS=Homo sapiens GN=SEC61A1 PE=1 SV=2 - [S61A1_HUMAN]	381800000	317600000	334700000	299900000	133.64	27.1	11	45	90.67	19.75	10	33	25.63	12.39	7	9	36.34	17.23	8	13	476	52.2	8.06
Q9NP97	Dynein light chain roadblock-type 1 OS=Homo sapiens GN=DYNLRB1 PE=1 SV=3 - [DLRB1_HUMAN]	4591000	0	46450000	34990000	2.46	12.5	1	1		0			14.41	29.17	2	4	5.25	12.5	1	2	96	10.9	7.25
J3KS15	Peptidyl-tRNA hydrolase ICT1, mitochondrial (Fragment) OS=Homo sapiens GN=ICT1 PE=1 SV=1 - [J3KS15_HUMAN]	96570000	128700000	33310000	23020000	41.08	23.96	3	10	44.98	29.17	4	11	25.65	29.17	5	7	15.76	21.88	4	5	192	21.9	9.72
Q8WU79	Stromal membrane-associated protein 2 OS=Homo sapiens GN=SMAP2 PE=1 SV=1 - [SMAP2_HUMAN]	603400000	642700000	303100000	293700000	173.69	25.64	13	46	168.16	25.64	13	46	132.24	28.9	13	37	126.85	23.78	9	33	429	46.8	8.87
O60884	DnaJ homolog subfamily A member 2 OS=Homo sapiens GN=DNAJA2 PE=1 SV=1 - [DNJA2_HUMAN]	49630000	69410000	53280000	47660000	19.21	15.05	5	5	26.44	23.06	7	7	36.58	27.43	9	12	17.75	13.35	6	7	412	45.7	6.48
P17535	Transcription factor jun-D OS=Homo sapiens GN=JUND PE=1 SV=3 - [JUND_HUMAN]	74500000	98240000	0	0	41.18	29.11	7	11	52.81	27.09	6	11		0				0			347	35.2	7.37
Q6PJT7	Zinc finger CCCH domain-containing protein 14 OS=Homo sapiens GN=ZC3H14 PE=1 SV=1 - [ZC3HE_HUMAN]	88030000	86450000	29280000	40700000	143.93	26.09	14	38	135.78	26.36	14	36	50.45	16.3	9	14	81.53	21.47	12	23	736	82.8	7.31
O00267	Transcription elongation factor SPT5 OS=Homo sapiens GN=SUPT5H PE=1 SV=1 - [SPT5H_HUMAN]	114800000	90810000	17180000	15970000	137.69	25.67	20	36	129.23	28.33	24	36	26.01	11.22	8	8	19.05	7.73	6	7	1087	120.9	5.06
Q13586	Stromal interaction molecule 1 OS=Homo sapiens GN=STIM1 PE=1 SV=3 - [STIM1_HUMAN]	71470000	58580000	24050000	23730000	74.73	25.55	12	19	73.84	25.55	12	20	23.21	10.95	6	7	28.52	12.99	8	11	685	77.4	6.67
P37235	Hippocalcin-like protein 1 OS=Homo sapiens GN=HPCAL1 PE=1 SV=3 - [HPCL1_HUMAN]	7670000	8055000	20150000	25490000	1.84	7.77	2	2	2.18	7.77	2	2	10.56	18.65	4	5	8.93	13.99	3	4	193	22.3	5.35
O60573	Eukaryotic translation initiation factor 4E type 2 OS=Homo sapiens GN=EIF4E2 PE=1 SV=1 - [IF4E2_HUMAN]	0	0	50800000	42230000		0				0			23.78	28.98	5	7	11.38	17.14	3	3	245	28.3	8.88
P30508	HLA class I histocompatibility antigen, Cw-12 alpha chain OS=Homo sapiens GN=HLA-C PE=1 SV=2 - [1C12_HUMAN]	61560000	91880000	39710000	35480000	34.55	25.96	6	9	29.71	22.4	7	8	7.14	6.28	2	2	13.42	16.67	4	4	366	40.9	6.3
Q07000	HLA class I histocompatibility antigen, Cw-15 alpha chain OS=Homo sapiens GN=HLA-C PE=1 SV=1 - [1C15_HUMAN]	63710000	108700000	33810000	37260000	35.03	22.13	5	9	31.79	22.4	6	8	11.39	11.2	3	3	17.94	21.58	5	5	366	40.8	6.33
O43819	Protein SCO2 homolog, mitochondrial OS=Homo sapiens GN=SCO2 PE=1 SV=3 - [SCO2_HUMAN]	129900000	126900000	32490000	27030000	38.16	28.95	8	13	43.67	28.95	8	13	7.95	14.29	3	3	8.53	14.29	3	3	266	29.8	8.85
O94826	Mitochondrial import receptor subunit TOM70 OS=Homo sapiens GN=TOMM70 PE=1 SV=1 - [TOM70_HUMAN]	361800000	369900000	129800000	118100000	82.85	24.51	12	26	98.42	25	15	27	41.48	14.14	8	12	39.94	14.14	8	12	608	67.4	7.12
Q96QC0	Serine/threonine-protein phosphatase 1 regulatory subunit 10 OS=Homo sapiens GN=PPP1R10 PE=1 SV=1 - [PP1RA_HUMAN]	239500000	92190000	8380000	6927000	142.83	22.66	19	43	143.05	28.72	21	41	5.45	2.87	2	2	11.43	5.43	3	5	940	99	9.17
P02768	Serum albumin OS=Homo sapiens GN=ALB PE=1 SV=2 - [ALBU_HUMAN]	130900000	299200000	104000000	11590000000	134.09	19.05	12	38	84.34	5.25	4	23	90.3	8.37	6	29	206.12	18.56	12	66	609	69.3	6.28
F8VZN8	Protein phosphatase 1 regulatory subunit 12A (Fragment) OS=Homo sapiens GN=PPP1R12A PE=1 SV=1 - [F8VZN8_HUMAN]	0	0	127600000	120700000		0				0			109.65	27.89	24	34	95.24	27.46	22	31	692	76.5	5.31
O60220	Mitochondrial import inner membrane translocase subunit Tim8 A OS=Homo sapiens GN=TIMM8A PE=1 SV=1 - [TIM8A_HUMAN]	72860000	80230000	20220000	11080000	2.8	11.34	1	1	3	28.87	2	2	2.41	11.34	1	1	7.4	22.68	2	3	97	11	5.16
P34931	Heat shock 70 kDa protein 1-like OS=Homo sapiens GN=HSPA1L PE=1 SV=2 - [HS71L_HUMAN]	2845000000	2786000000	2287000000	2232000000	156.28	22	13	49	161.69	22	13	47	158.49	22.78	14	49	172.22	27.77	15	54	641	70.3	6.02
H0Y3Z3	Protein disulfide-isomerase (Fragment) OS=Homo sapiens GN=P4HB PE=1 SV=1 - [H0Y3Z3_HUMAN]	67840000	68740000	65700000	50910000	13.04	13.5	5	7	14.45	20.07	6	7	20.08	22.99	7	9	13.43	17.15	6	8	274	31.5	4.63
D6R9J0	Prenylcysteine oxidase-like OS=Homo sapiens GN=PCYOX1L PE=1 SV=1 - [D6R9J0_HUMAN]	15240000	14920000	0	0	7.4	28.83	2	2	7.66	28.83	2	2		0				0			111	11.3	7.65
Q8NBU5	ATPase family AAA domain-containing protein 1 OS=Homo sapiens GN=ATAD1 PE=1 SV=1 - [ATAD1_HUMAN]	144600000	163200000	50800000	58480000	37.28	18.84	6	11	54.73	24.1	7	15	18.74	14.4	5	7	20.93	21.61	7	8	361	40.7	6.9
H0YN26	Acidic leucine-rich nuclear phosphoprotein 32 family member A OS=Homo sapiens GN=ANP32A PE=1 SV=1 - [H0YN26_HUMAN]	53150000	39140000	61590000	162500000	3.2	3.95	1	1	4.57	10.73	2	2	17.07	28.81	6	7	13.61	25.42	6	6	177	20	4.58
O00429	Dynamin-1-like protein OS=Homo sapiens GN=DNM1L PE=1 SV=2 - [DNM1L_HUMAN]	0	0	26410000	24450000		0				0			46.25	21.74	9	11	35.55	21.47	8	9	736	81.8	6.81
Q9HAF1	Chromatin modification-related protein MEAF6 OS=Homo sapiens GN=MEAF6 PE=1 SV=1 - [EAF6_HUMAN]	115900000	96410000	22190000	16410000	59.88	28.8	6	12	59.56	28.8	7	14	5.3	11.52	1	1	14.78	18.32	2	3	191	21.6	9.32
P25398	40S ribosomal protein S12 OS=Homo sapiens GN=RPS12 PE=1 SV=3 - [RS12_HUMAN]	155300000	183500000	878300000	722400000	7.77	7.58	1	3	8.04	7.58	1	3	82.72	28.79	4	25	69.53	28.79	4	27	132	14.5	7.21
Q7Z478	ATP-dependent RNA helicase DHX29 OS=Homo sapiens GN=DHX29 PE=1 SV=2 - [DHX29_HUMAN]	0	0	51850000	37820000		0				0			144.7	25.27	24	41	126.4	22.5	23	46	1369	155.1	8.09
Q96F86	Enhancer of mRNA-decapping protein 3 OS=Homo sapiens GN=EDC3 PE=1 SV=1 - [EDC3_HUMAN]	8479000	0	88600000	89340000	0	2.76	1	1		0			67.81	28.54	13	20	64.25	25.98	13	18	508	56	7.11
A0A087WXC5	NADH dehydrogenase [ubiquinone] 1 alpha subcomplex subunit 10, mitochondrial OS=Homo sapiens GN=NDUFA10 PE=1 SV=1 - [A0A087WXC5_HUMAN]	492000000	533300000	90010000	143800000	107.96	24.51	10	26	118.73	27.04	12	31	45.87	22.82	8	15	58.65	24.51	10	17	355	40.8	8.48
A0A024R7P0	DNA-binding protein RFXANK OS=Homo sapiens GN=RFXANK PE=1 SV=1 - [A0A024R7P0_HUMAN]	24660000	22600000	0	0	32.5	28.69	5	7	29.73	28.69	5	6		0							237	25.6	4.41
Q16643	Drebrin OS=Homo sapiens GN=DBN1 PE=1 SV=4 - [DREB_HUMAN]	0	11060000	98210000	138800000		0			3.8	2.77	1	1	77.3	28.66	13	21	128.53	28.66	13	29	649	71.4	4.45
Q6DRA6	Putative histone H2B type 2-D OS=Homo sapiens GN=HIST2H2BD PE=5 SV=3 - [H2B2D_HUMAN]	1123000000	1527000000	203900000	200500000	70.33	26.83	6	22	72.39	28.66	7	28	21.93	11.59	4	8	14.64	6.1	2	5	164	18	10.58
F8W038	Chromatin complexes subunit BAP18 OS=Homo sapiens GN=C17orf49 PE=1 SV=1 - [F8W038_HUMAN]	116500000	94870000	0	0	47.95	28.66	2	8	35.18	28.66	3	6		0				0			157	16.3	8.76
Q7Z3K3	Pogo transposable element with ZNF domain OS=Homo sapiens GN=POGZ PE=1 SV=2 - [POGZ_HUMAN]	246500000	203500000	7544000	11930000	330.26	24.89	29	91	377.67	28.65	31	112	28.08	7.52	9	12	34.36	8.79	10	12	1410	155.2	7.4
C9JQV0	Uncharacterized protein C7orf50 (Fragment) OS=Homo sapiens GN=C7orf50 PE=1 SV=1 - [C9JQV0_HUMAN]	21740000	26150000	14690000	24620000	3.42	11.46	1	1	9.91	22.4	2	2	12.44	28.65	3	3	8.26	11.46	1	2	192	21.9	9.64
Q9H0A8	COMM domain-containing protein 4 OS=Homo sapiens GN=COMMD4 PE=1 SV=1 - [COMD4_HUMAN]	4831000	12020000	8916000	0	11.24	23.12	2	3	8.83	28.64	3	3	9.53	23.12	2	4		0			199	21.8	7.31
Q15424	Scaffold attachment factor B1 OS=Homo sapiens GN=SAFB PE=1 SV=4 - [SAFB1_HUMAN]	501900000	395500000	299800000	293200000	301.31	21.31	23	71	228.01	22.4	25	67	158.59	23.83	27	47	158.69	23.72	27	48	915	102.6	5.47
P40227	T-complex protein 1 subunit zeta OS=Homo sapiens GN=CCT6A PE=1 SV=3 - [TCPZ_HUMAN]	26790000	30610000	72280000	71350000	18.41	12.62	4	4	34.72	17.14	6	9	69.49	26.93	11	18	60.84	26.18	10	16	531	58	6.68
Q5VTR2	E3 ubiquitin-protein ligase BRE1A OS=Homo sapiens GN=RNF20 PE=1 SV=2 - [BRE1A_HUMAN]	102300000	103300000	55080000	43410000	122.62	20.72	20	33	102.29	22.56	20	27	56.79	16.51	13	17	62.57	17.54	14	19	975	113.6	5.94
Q8WWQ0	PH-interacting protein OS=Homo sapiens GN=PHIP PE=1 SV=2 - [PHIP_HUMAN]	208200000	194000000	8907000	8521000	586.57	26.69	44	155	575.1	25.97	42	158	14.57	4.34	5	6	14.73	5.49	7	8	1821	206.6	8.85
P33897	ATP-binding cassette sub-family D member 1 OS=Homo sapiens GN=ABCD1 PE=1 SV=2 - [ABCD1_HUMAN]	141600000	151200000	66220000	56990000	87.59	24.97	15	26	84.59	24.7	15	24	46.78	20.13	12	14	39.14	19.06	11	12	745	82.9	8.95
Q9Y3A4	Ribosomal RNA-processing protein 7 homolog A OS=Homo sapiens GN=RRP7A PE=1 SV=2 - [RRP7A_HUMAN]	110700000	95910000	21490000	17300000	56.09	28.57	8	14	52.15	23.93	6	12	8.36	11.07	2	2	23.87	20.36	5	6	280	32.3	9.58
K9J957	Proteasome activator complex subunit 3 OS=Homo sapiens GN=PSME3 PE=1 SV=1 - [K9J957_HUMAN]	0	0	55750000	46730000	2.84	6.49	1	1		0			35.98	24.68	5	12	34.98	24.68	5	10	231	26.9	5.94
B7Z4J8	Zinc finger protein 346 OS=Homo sapiens GN=ZNF346 PE=1 SV=1 - [B7Z4J8_HUMAN]	40340000	51720000	29340000	36220000	20.63	21.94	3	6	19.67	21.94	3	5	16.8	19.9	3	5	10.06	13.27	2	4	196	21.7	8.66
Q9NTK5	Obg-like ATPase 1 OS=Homo sapiens GN=OLA1 PE=1 SV=2 - [OLA1_HUMAN]	17510000	18280000	121800000	115500000	3.01	5.05	2	2	3.25	2.78	1	1	66.82	28.54	9	18	38.7	23.48	7	11	396	44.7	7.81
Q9NZB2	Constitutive coactivator of PPAR-gamma-like protein 1 OS=Homo sapiens GN=FAM120A PE=1 SV=2 - [F120A_HUMAN]	0	0	112600000	104500000		0				0			165.53	27.19	23	40	149.95	27.55	24	40	1118	121.8	8.88
Q9NXS2	Glutaminyl-peptide cyclotransferase-like protein OS=Homo sapiens GN=QPCTL PE=1 SV=2 - [QPCTL_HUMAN]	102100000	109600000	27630000	36370000	26.65	13.61	7	9	31.55	27.49	8	11	2.87	5.76	2	2	7.85	7.33	3	3	382	42.9	9.82
Q9BU76	Multiple myeloma tumor-associated protein 2 OS=Homo sapiens GN=MMTAG2 PE=1 SV=1 - [MMTA2_HUMAN]	53590000	50400000	52500000	27460000	20	20.91	5	6	16.82	18.63	5	5	19.46	20.15	5	6	18.15	23.19	6	6	263	29.4	10.02
J3QLD9	Flotillin-2 OS=Homo sapiens GN=FLOT2 PE=1 SV=1 - [J3QLD9_HUMAN]	73260000	78980000	32580000	49530000	41.56	26.17	10	11	40.7	21.73	8	11	33.65	22.43	7	9	19.19	14.72	4	5	428	47.1	5.31
Q04917	14-3-3 protein eta OS=Homo sapiens GN=YWHAH PE=1 SV=4 - [1433F_HUMAN]	180500000	155000000	920100000	864500000	6.92	6.5	2	3	9.04	10.57	3	4	42.77	23.98	7	16	54.04	28.46	8	20	246	28.2	4.84
Q9Y3A2	Probable U3 small nucleolar RNA-associated protein 11 OS=Homo sapiens GN=UTP11 PE=1 SV=2 - [UTP11_HUMAN]	48780000	44810000	0	0	20.1	23.32	6	6	20.22	20.16	5	6		0				0			253	30.4	10.15
P40121	Macrophage-capping protein OS=Homo sapiens GN=CAPG PE=1 SV=2 - [CAPG_HUMAN]	12280000	22250000	186400000	167000000	4.91	3.45	1	2	4.03	5.46	2	2	67.76	28.45	10	21	67.03	28.45	10	20	348	38.5	6.19
O95758	Polypyrimidine tract-binding protein 3 OS=Homo sapiens GN=PTBP3 PE=1 SV=2 - [PTBP3_HUMAN]	1993000000	1737000000	665700000	741400000	126.28	26.81	11	35	128.78	26.81	11	34	134.31	28.44	13	38	113.47	26.81	11	33	552	59.7	9.04
A0A0A0MSA7	Eukaryotic translation initiation factor 4 gamma 3 OS=Homo sapiens GN=EIF4G3 PE=1 SV=1 - [A0A0A0MSA7_HUMAN]	9159000	0	120500000	157900000	8.4	2.41	4	4		0			271.49	25.35	45	105	273.45	26.4	46	101	1621	180.4	5.48
B0QYW5	Peroxisomal membrane protein PMP34 OS=Homo sapiens GN=SLC25A17 PE=1 SV=1 - [B0QYW5_HUMAN]	12580000	11840000	12860000	13730000	32.65	22.22	4	10	31.03	24.44	4	11	17.92	18.22	3	5	11.52	14.22	2	3	225	25.7	10.33
Q13561	Dynactin subunit 2 OS=Homo sapiens GN=DCTN2 PE=1 SV=4 - [DCTN2_HUMAN]	19650000	0	64660000	66540000	4.21	4.74	1	1	3.13	4.74	1	1	30.1	14.96	5	9	45.06	26.18	8	11	401	44.2	5.21
O75569	Interferon-inducible double-stranded RNA-dependent protein kinase activator A OS=Homo sapiens GN=PRKRA PE=1 SV=1 - [PRKRA_HUMAN]	14980000	9819000	63240000	51090000	13.92	17.25	3	3	3.7	6.07	1	1	43.53	28.43	7	11	27.75	24.6	6	6	313	34.4	8.41
O00629	Importin subunit alpha-3 OS=Homo sapiens GN=KPNA4 PE=1 SV=1 - [IMA3_HUMAN]	67620000	60020000	107400000	95670000	30.49	14.59	4	6	32.39	11.52	3	7	70.89	27.83	11	19	65.01	20.73	10	18	521	57.9	4.96
Q8N183	Mimitin, mitochondrial OS=Homo sapiens GN=NDUFAF2 PE=1 SV=1 - [MIMIT_HUMAN]	19480000	40090000	15050000	7825000	12.2	28.4	3	4	12.87	22.49	2	3	5.39	13.02	1	1	4.88	18.93	2	2	169	19.8	8.97
P09497	Clathrin light chain B OS=Homo sapiens GN=CLTB PE=1 SV=1 - [CLCB_HUMAN]	0	0	106300000	93310000		0				0			19.6	22.71	7	8	28.09	28.38	10	11	229	25.2	4.64
Q9P013	Spliceosome-associated protein CWC15 homolog OS=Homo sapiens GN=CWC15 PE=1 SV=2 - [CWC15_HUMAN]	25580000	0	130900000	147000000	2.63	4.8	1	1		0			43.28	27.51	5	13	56.07	28.38	6	14	229	26.6	5.71
Q9Y399	28S ribosomal protein S2, mitochondrial OS=Homo sapiens GN=MRPS2 PE=1 SV=1 - [RT02_HUMAN]	106600000	122200000	52080000	46000000	33.17	24.66	8	12	38.93	28.38	8	13	11.06	11.49	4	6	6.7	11.49	4	4	296	33.2	9.26
Q9H8H0	Nucleolar protein 11 OS=Homo sapiens GN=NOL11 PE=1 SV=1 - [NOL11_HUMAN]	212600000	211300000	29940000	19440000	99.78	25.73	18	32	102.65	23.09	17	36	21.55	10.85	7	8	12.97	7.93	5	5	719	81.1	6.07
Q06587	E3 ubiquitin-protein ligase RING1 OS=Homo sapiens GN=RING1 PE=1 SV=2 - [RING1_HUMAN]	236400000	256500000	44400000	56770000	69.05	28.33	7	15	77.32	28.33	7	18	24.19	17.24	4	6	12.37	6.9	2	3	406	42.4	5.62
O60739	Eukaryotic translation initiation factor 1b OS=Homo sapiens GN=EIF1B PE=1 SV=2 - [EIF1B_HUMAN]	9409000	13390000	33220000	16540000	7.63	14.16	1	2	6.87	14.16	1	2	24.44	28.32	2	6	18.78	28.32	2	5	113	12.8	7.37
Q15942	Zyxin OS=Homo sapiens GN=ZYX PE=1 SV=1 - [ZYX_HUMAN]	20190000	0	136400000	116600000	2.94	2.8	1	1		0			49.11	26.4	11	17	42.45	21.68	9	14	572	61.2	6.67
Q9NTJ5	Phosphatidylinositide phosphatase SAC1 OS=Homo sapiens GN=SACM1L PE=1 SV=2 - [SAC1_HUMAN]	86820000	88270000	16930000	26240000	46.58	22.32	13	18	41.49	19.42	10	14	4.59	4.09	2	2	8.47	6.98	4	4	587	66.9	7.12
Q9NVP2	Histone chaperone ASF1B OS=Homo sapiens GN=ASF1B PE=1 SV=1 - [ASF1B_HUMAN]	83950000	95400000	113800000	99800000	1.93	3.96	1	1	1.93	3.96	1	1	25.9	28.22	4	8	17.57	18.32	3	7	202	22.4	4.56
P78371	T-complex protein 1 subunit beta OS=Homo sapiens GN=CCT2 PE=1 SV=4 - [TCPB_HUMAN]	29920000	33650000	82120000	71890000	14.18	10.09	3	3	15.9	10.09	3	3	77.45	26.92	13	22	51.1	21.68	8	13	535	57.5	6.46
K4DI93	Cullin 4B, isoform CRA_e OS=Homo sapiens GN=CUL4B PE=1 SV=1 - [K4DI93_HUMAN]	121600000	97060000	11000000	15970000	137.18	22.33	21	41	140.79	24.67	24	45	10.78	4.44	4	4	21.84	8.22	7	8	900	102.7	8.03
Q9BPW9	Dehydrogenase/reductase SDR family member 9 OS=Homo sapiens GN=DHRS9 PE=1 SV=1 - [DHRS9_HUMAN]	180900000	155600000	55910000	50800000	34.94	21.32	5	10	41.31	27.9	7	12	14.19	7.52	2	4	12.69	11.29	3	4	319	35.2	8.6
C9JLU1	DNA-directed RNA polymerases I, II, and III subunit RPABC3 (Fragment) OS=Homo sapiens GN=POLR2H PE=1 SV=7 - [C9JLU1_HUMAN]	20710000	8364000	28960000	28350000	4.23	10.74	1	1	6.17	19.46	2	2	13.03	28.19	3	4	7.35	10.74	1	2	149	17	4.68
Q02383	Semenogelin-2 OS=Homo sapiens GN=SEMG2 PE=1 SV=1 - [SEMG2_HUMAN]	0	0	0	166800000		0				0				0			76.82	28.18	12	19	582	65.4	9.07
A0A0B4J2E5	Protein LOC102724159 OS=Homo sapiens GN=LOC102724159 PE=1 SV=1 - [A0A0B4J2E5_HUMAN]	234300000	158300000	39440000	45730000	209.38	26.12	20	65	204.05	28.18	22	72	38.8	8.6	7	12	63.56	14.47	11	22	919	102.4	6.2
Q02556	Interferon regulatory factor 8 OS=Homo sapiens GN=IRF8 PE=1 SV=2 - [IRF8_HUMAN]	326000000	370900000	11670000	13610000	73.5	26.29	10	23	63.76	25.12	10	19	7.14	6.1	2	2	2.6	2.82	1	1	426	48.3	6.77
Q9NPD3	Exosome complex component RRP41 OS=Homo sapiens GN=EXOSC4 PE=1 SV=3 - [EXOS4_HUMAN]	222000000	199800000	67190000	55910000	50	28.16	6	13	35.1	21.22	5	9	26.88	21.63	4	7	33.91	24.9	5	10	245	26.4	6.52
C9J880	Glycosyltransferase 8 domain-containing protein 1 (Fragment) OS=Homo sapiens GN=GLT8D1 PE=1 SV=1 - [C9J880_HUMAN]	27620000	25150000	9974000	6323000	10.46	18.97	2	3	11.75	28.16	3	3	2.47	6.32	1	1	4.85	18.97	2	2	174	19.4	7.06
Q99613	Eukaryotic translation initiation factor 3 subunit C OS=Homo sapiens GN=EIF3C PE=1 SV=1 - [EIF3C_HUMAN]	18250000	0	485600000	430800000	11.66	4.6	3	4		0			291.09	28.15	29	91	274.82	23.55	26	88	913	105.3	5.68
O00442	RNA 3'-terminal phosphate cyclase OS=Homo sapiens GN=RTCA PE=1 SV=1 - [RTCA_HUMAN]	32120000	31990000	73190000	73770000	5.44	2.73	1	2	7.75	5.46	2	3	46.76	28.14	7	11	44.05	28.14	7	11	366	39.3	7.85
A0A0U1RQK7	Eukaryotic translation initiation factor 4 gamma 3 OS=Homo sapiens GN=EIF4G3 PE=1 SV=1 - [A0A0U1RQK7_HUMAN]	9159000	0	120500000	157900000	8.4	2.2	4	4		0			282	25.31	48	108	303.92	26.27	49	110	1774	195.2	5.62
Q14669	E3 ubiquitin-protein ligase TRIP12 OS=Homo sapiens GN=TRIP12 PE=1 SV=1 - [TRIPC_HUMAN]	102600000	83460000	4334000	59680000	449.65	23.69	37	126	394.9	26.36	42	119	11.5	3.06	5	6	17.71	5.07	8	10	1992	220.3	8.48
Q9Y3L3	SH3 domain-binding protein 1 OS=Homo sapiens GN=SH3BP1 PE=1 SV=3 - [3BP1_HUMAN]	0	10890000	19290000	27640000		0			3.43	1.57	1	1	23.88	15.83	7	8	44.36	28.1	11	14	701	75.7	6.77
O95478	Ribosome biogenesis protein NSA2 homolog OS=Homo sapiens GN=NSA2 PE=1 SV=1 - [NSA2_HUMAN]	95000000	87190000	22900000	20590000	19.45	24.62	5	6	20.88	28.08	6	7	3.34	5	1	1	4.02	5.77	1	1	260	30	10.27
P27694	Replication protein A 70 kDa DNA-binding subunit OS=Homo sapiens GN=RPA1 PE=1 SV=2 - [RFA1_HUMAN]	42480000	49920000	57880000	60850000	23.4	14.61	5	5	30.56	19.48	7	8	50.29	28.08	10	12	39.86	22.56	8	10	616	68.1	7.21
Q9ULR0	Pre-mRNA-splicing factor ISY1 homolog OS=Homo sapiens GN=ISY1 PE=1 SV=3 - [ISY1_HUMAN]	60590000	76690000	52390000	49190000	17.04	20.7	4	4	21.97	23.86	5	6	30.1	23.86	6	7	25.95	16.14	3	5	285	33	5.17
Q9Y383	Putative RNA-binding protein Luc7-like 2 OS=Homo sapiens GN=LUC7L2 PE=1 SV=2 - [LC7L2_HUMAN]	0	0	171200000	134900000		0				0			89.56	28.06	11	29	86.32	25.26	10	29	392	46.5	10.01
P11441	Ubiquitin-like protein 4A OS=Homo sapiens GN=UBL4A PE=1 SV=1 - [UBL4A_HUMAN]	0	0	7318000	6891000		0				0			6.68	21.02	3	3	3.72	13.38	2	2	157	17.8	8.66
Q9UMY1	Nucleolar protein 7 OS=Homo sapiens GN=NOL7 PE=1 SV=2 - [NOL7_HUMAN]	1041000000	1054000000	18540000	10340000	25.08	23.35	6	7	24.74	20.62	8	9	8.5	9.34	2	3	6.63	11.28	2	2	257	29.4	9.67
Q96G25	Mediator of RNA polymerase II transcription subunit 8 OS=Homo sapiens GN=MED8 PE=1 SV=2 - [MED8_HUMAN]	36980000	31050000	4136000	0	24.3	27.99	4	5	17.96	20.52	3	4	3.22	7.09	1	1		0			268	29.1	7.44
P31948	Stress-induced-phosphoprotein 1 OS=Homo sapiens GN=STIP1 PE=1 SV=1 - [STIP1_HUMAN]	0	16930000	114300000	106000000		0			2.7	2.95	1	1	63.2	24.49	14	19	62.27	25.6	15	20	543	62.6	6.8
F5H8D7	DNA repair protein XRCC1 OS=Homo sapiens GN=XRCC1 PE=1 SV=2 - [F5H8D7_HUMAN]	119600000	102000000	13780000	15880000	61.75	20.1	11	19	62.03	22.09	11	18	14.1	8.97	5	6	15.95	5.98	4	7	602	66	5.87
P60903	Protein S100-A10 OS=Homo sapiens GN=S100A10 PE=1 SV=2 - [S10AA_HUMAN]	67770000	59180000	138000000	100100000	21.85	27.84	3	7	21.65	27.84	4	7	49.95	27.84	4	15	41.96	27.84	3	14	97	11.2	7.37
P40222	Alpha-taxilin OS=Homo sapiens GN=TXLNA PE=1 SV=3 - [TXLNA_HUMAN]	56040000	61320000	86500000	74240000	21.16	17.22	5	5	20.98	15.2	5	6	50.01	24.91	11	14	57.63	24.18	10	16	546	61.9	6.52
Q92667	A-kinase anchor protein 1, mitochondrial OS=Homo sapiens GN=AKAP1 PE=1 SV=1 - [AKAP1_HUMAN]	70800000	52310000	32850000	28190000	93.51	24.58	13	21	75.49	24.03	14	19	34.71	16.83	10	11	42.17	19.82	12	12	903	97.3	4.94
O75400	Pre-mRNA-processing factor 40 homolog A OS=Homo sapiens GN=PRPF40A PE=1 SV=2 - [PR40A_HUMAN]	151000000	138400000	818700000	777700000	116.64	15.57	14	33	107.78	20.27	18	34	314.14	26.02	32	90	322.79	26.85	31	93	957	108.7	7.56
Q5UIP0	Telomere-associated protein RIF1 OS=Homo sapiens GN=RIF1 PE=1 SV=2 - [RIF1_HUMAN]	109000000	130200000	3488000	3079000	424.02	25.69	46	116	421.2	24.27	44	126	2.69	0.57	1	1	9.17	1.9	3	4	2472	274.3	5.52
P61009	Signal peptidase complex subunit 3 OS=Homo sapiens GN=SPCS3 PE=1 SV=1 - [SPCS3_HUMAN]	369700000	455800000	88390000	84290000	41.41	23.89	5	13	39.65	27.78	6	13	13.48	17.78	3	5	14.17	17.78	3	5	180	20.3	8.62
P14384	Carboxypeptidase M OS=Homo sapiens GN=CPM PE=1 SV=2 - [CBPM_HUMAN]	286800000	286300000	86110000	98630000	66.95	27.09	11	21	72.92	26.19	11	20	52.37	24.15	10	14	45.65	25.51	10	13	443	50.5	7.36
Q3ZCQ8	Mitochondrial import inner membrane translocase subunit TIM50 OS=Homo sapiens GN=TIMM50 PE=1 SV=2 - [TIM50_HUMAN]	153000000	173400000	55780000	56120000	77.51	27.76	8	18	91.82	24.65	8	21	37.57	20.68	6	8	42.67	20.4	5	9	353	39.6	8.37
P43246	DNA mismatch repair protein Msh2 OS=Homo sapiens GN=MSH2 PE=1 SV=1 - [MSH2_HUMAN]	77500000	147300000	46010000	43470000	95.05	20.66	15	28	106.56	24.41	17	31	80.44	18.63	15	24	72.38	18.63	15	22	934	104.7	5.77
Q9UBD5	Origin recognition complex subunit 3 OS=Homo sapiens GN=ORC3 PE=1 SV=1 - [ORC3_HUMAN]	49240000	70360000	0	0	97.03	21.24	11	27	79.29	26.02	13	20		0				0			711	82.2	7.61
Q5T8P6	RNA-binding protein 26 OS=Homo sapiens GN=RBM26 PE=1 SV=3 - [RBM26_HUMAN]	146700000	132000000	61200000	55080000	87.86	23.63	23	30	113.92	24.23	26	42	42.38	13.31	13	16	36.93	14.1	13	15	1007	113.5	9.16
Q9P2K3	REST corepressor 3 OS=Homo sapiens GN=RCOR3 PE=1 SV=2 - [RCOR3_HUMAN]	148300000	151500000	25570000	28100000	41.27	26.06	10	13	35.35	15.96	8	12	2.12	1.41	1	1	1.88	1.41	1	1	495	55.5	8.27
H7C5D9	Leucine-rich repeat and calponin homology domain-containing protein 4 (Fragment) OS=Homo sapiens GN=LRCH4 PE=1 SV=1 - [H7C5D9_HUMAN]	45650000	37340000	42070000	56240000	16.37	27.68	3	4	22.28	27.68	3	6	10.55	27.68	3	3	8.91	18.64	2	2	177	19.1	8.7
Q9Y2Z4	Tyrosine--tRNA ligase, mitochondrial OS=Homo sapiens GN=YARS2 PE=1 SV=2 - [SYYM_HUMAN]	68970000	49050000	56430000	42180000	43.52	19.71	7	10	49.95	23.9	9	13	56.16	23.48	9	15	39.14	23.48	9	13	477	53.2	8.98
G3XAI9	Protein FAM133B OS=Homo sapiens GN=FAM133B PE=1 SV=1 - [G3XAI9_HUMAN]	0	0	42400000	33170000		0				0			4.07	18.1	2	2	3.93	17.14	2	2	105	12.4	10.23
A0A140T9W2	HLA class I histocompatibility antigen, Cw-6 alpha chain OS=Homo sapiens GN=HLA-C PE=1 SV=1 - [A0A140T9W2_HUMAN]	63710000	108700000	33810000	31720000	37	21.13	5	9	37.38	24.23	7	9	11.39	11.55	3	3	18.29	18.87	5	5	355	39.9	6.25
Q9BXP2	Solute carrier family 12 member 9 OS=Homo sapiens GN=SLC12A9 PE=1 SV=1 - [S12A9_HUMAN]	65050000	65640000	48620000	62790000	119.66	26.81	16	35	120.21	20.24	13	37	51.27	14	9	14	56.81	16.52	11	19	914	96	8.07
A8MYV2	LUC7-like (S. cerevisiae) OS=Homo sapiens GN=LUC7L PE=1 SV=1 - [A8MYV2_HUMAN]	0	0	104300000	71680000		0				0			27.38	27.57	7	10	21.85	19.49	5	8	272	32.4	10.29
F8VXU5	Vacuolar protein sorting-associated protein 29 OS=Homo sapiens GN=VPS29 PE=1 SV=1 - [F8VXU5_HUMAN]	65530000	67410000	110900000	90830000	21.54	16.82	3	6	17.4	16.82	3	5	27.78	27.57	6	9	20.89	21.5	5	8	214	24	8.18
E9PRY8	Elongation factor 1-delta OS=Homo sapiens GN=EEF1D PE=1 SV=1 - [E9PRY8_HUMAN]	481500000	365700000	3146000000	2833000000	95.44	16.79	10	25	65.83	13.34	9	19	287.01	26.97	21	78	302.48	23.1	17	83	697	76.5	7.05
P27824	Calnexin OS=Homo sapiens GN=CANX PE=1 SV=2 - [CALX_HUMAN]	1134000000	1084000000	269300000	269100000	226.65	22.97	16	56	260.37	25.84	19	64	107.42	18.24	11	28	99.83	12.84	8	26	592	67.5	4.6
Q96P11	Probable 28S rRNA (cytosine-C(5))-methyltransferase OS=Homo sapiens GN=NSUN5 PE=1 SV=2 - [NSUN5_HUMAN]	48990000	49280000	30550000	301000000	46.68	27.51	10	14	46.24	25.41	9	14	32.94	22.84	8	11	27.39	16.32	6	11	429	46.7	8.62
Q96SB8	Structural maintenance of chromosomes protein 6 OS=Homo sapiens GN=SMC6 PE=1 SV=2 - [SMC6_HUMAN]	48170000	47620000	8274000	9323000	85.42	20.99	15	23	75.36	16.5	14	23	4.48	1.92	2	2	6.77	2.47	2	2	1091	126.2	6.99
F8WBN3	Small EDRK-rich factor 2 OS=Homo sapiens GN=SERF2 PE=1 SV=1 - [F8WBN3_HUMAN]	29790000	34920000	24350000	25830000	5.22	27.5	2	2	7.32	27.5	3	3	7.87	27.5	2	3	5.62	27.5	2	2	40	4.6	11.41
F8VVL1	Density-regulated protein OS=Homo sapiens GN=DENR PE=1 SV=1 - [F8VVL1_HUMAN]	71510000	93770000	80050000	64380000	8.63	27.5	4	6	12.9	22.5	3	6	7.27	15	3	5	13.72	27.5	5	8	160	17.8	9.04
P62310	U6 snRNA-associated Sm-like protein LSm3 OS=Homo sapiens GN=LSM3 PE=1 SV=2 - [LSM3_HUMAN]	98330000	120000000	146800000	128500000	11.76	17.65	2	4	9.89	17.65	2	4	17.77	27.45	4	8	20.68	27.45	4	9	102	11.8	4.7
B4DR80	Serine/threonine-protein kinase 24 OS=Homo sapiens GN=STK24 PE=1 SV=1 - [B4DR80_HUMAN]	32540000	28440000	105100000	116200000	11.23	9.47	3	4	14.39	9.47	3	4	52.14	23.54	8	16	45.36	23.54	9	14	412	45.8	5.58
O75380	NADH dehydrogenase [ubiquinone] iron-sulfur protein 6, mitochondrial OS=Homo sapiens GN=NDUFS6 PE=1 SV=1 - [NDUS6_HUMAN]	7226000	5665000	7750000	5110000	2.79	8.06	1	1	2.69	8.06	1	1	0	19.35	1	1	2.37	8.06	1	1	124	13.7	8.28
Q92600	Cell differentiation protein RCD1 homolog OS=Homo sapiens GN=RQCD1 PE=1 SV=1 - [RCD1_HUMAN]	37990000	37170000	236000000	200700000	6.15	7.02	2	2	6.49	4.01	1	2	39.39	24.08	7	13	39.15	19.73	6	14	299	33.6	8.03
O75683	Surfeit locus protein 6 OS=Homo sapiens GN=SURF6 PE=1 SV=3 - [SURF6_HUMAN]	162600000	171100000	31520000	32120000	46.02	22.44	6	11	31.36	23.82	6	9	9.46	10.25	4	4	8.18	10.25	3	4	361	41.4	10.64
P21281	V-type proton ATPase subunit B, brain isoform OS=Homo sapiens GN=ATP6V1B2 PE=1 SV=3 - [VATB2_HUMAN]	179200000	169000000	84760000	80540000	45.13	20.16	9	12	33.27	14.48	6	9	25.22	17.22	6	8	22.4	12.13	5	7	511	56.5	5.81
H0YLB7	Ubiquitin carboxyl-terminal hydrolase 3 OS=Homo sapiens GN=USP3 PE=1 SV=1 - [H0YLB7_HUMAN]	53090000	67350000	0	0	40.88	24.13	9	12	49.71	25.99	10	14		0				0			431	49	8.05
P61956	Small ubiquitin-related modifier 2 OS=Homo sapiens GN=SUMO2 PE=1 SV=3 - [SUMO2_HUMAN]	813700000	914800000	574500000	548600000	122.94	27.37	3	31	128.59	27.37	3	34	75.16	23.16	2	20	72.89	23.16	2	19	95	10.9	5.5
K7EQ79	INO80 complex subunit C OS=Homo sapiens GN=INO80C PE=1 SV=1 - [K7EQ79_HUMAN]	25110000	35510000	0	0	8.16	27.37	2	2	3.18	11.58	1	1		0				0			95	10.1	10.45
O43920	NADH dehydrogenase [ubiquinone] iron-sulfur protein 5 OS=Homo sapiens GN=NDUFS5 PE=1 SV=3 - [NDUS5_HUMAN]	15350000	0	27280000	15160000	2.97	9.43	1	1		0			7.05	16.04	2	3	6.85	27.36	3	3	106	12.5	9.14
P82664	28S ribosomal protein S10, mitochondrial OS=Homo sapiens GN=MRPS10 PE=1 SV=2 - [RT10_HUMAN]	13730000	15650000	17260000	12730000	9.84	20.9	3	3	4.67	12.44	3	3	15.34	21.89	4	6	11.57	21.89	4	5	201	23	8
A0A087X0H9	RNA-binding protein 26 OS=Homo sapiens GN=RBM26 PE=1 SV=1 - [A0A087X0H9_HUMAN]	146700000	132000000	61200000	55080000	90.28	24.78	23	30	109.11	23.89	25	41	42.38	13.28	13	16	40.02	16.55	14	16	1009	113.7	9.16
P49368	T-complex protein 1 subunit gamma OS=Homo sapiens GN=CCT3 PE=1 SV=4 - [TCPG_HUMAN]	24820000	34570000	65640000	58170000	11.94	5.5	3	4	9.03	3.49	2	3	47.78	27.34	12	15	50.03	23.12	11	15	545	60.5	6.49
Q9NXF1	Testis-expressed sequence 10 protein OS=Homo sapiens GN=TEX10 PE=1 SV=2 - [TEX10_HUMAN]	105100000	97360000	14130000	21270000	168.33	23.68	16	42	171	27.34	19	46	23.88	7.97	5	6	42.76	9.36	6	12	929	105.6	9.36
P41240	Tyrosine-protein kinase CSK OS=Homo sapiens GN=CSK PE=1 SV=1 - [CSK_HUMAN]	94550000	97810000	40250000	38570000	31.52	20.89	8	10	29.75	20.67	8	10	22.78	17.11	7	8	23.44	20.44	9	9	450	50.7	7.06
E9PJH8	Serpin H1 (Fragment) OS=Homo sapiens GN=SERPINH1 PE=1 SV=1 - [E9PJH8_HUMAN]	28720000	29920000	14420000	18120000	11.43	27.33	2	2	11.94	27.33	2	2	16.4	27.33	2	4	11.65	27.33	2	3	150	15.5	8.73
Q15554	Telomeric repeat-binding factor 2 OS=Homo sapiens GN=TERF2 PE=1 SV=3 - [TERF2_HUMAN]	134700000	132100000	0	0	47.82	18.27	8	12	69.97	27.31	10	17		0				0			542	59.6	9.35
Q13595	Transformer-2 protein homolog alpha OS=Homo sapiens GN=TRA2A PE=1 SV=1 - [TRA2A_HUMAN]	436200000	461800000	467400000	425100000	42.04	25.53	6	13	50.75	26.95	9	15	60.94	26.6	10	20	65.45	25.53	8	21	282	32.7	11.27
P82933	28S ribosomal protein S9, mitochondrial OS=Homo sapiens GN=MRPS9 PE=1 SV=2 - [RT09_HUMAN]	106800000	128100000	59100000	53020000	44.29	24.24	10	14	32.21	20.2	7	10	22.81	14.39	6	10	17.51	14.39	6	9	396	45.8	9.51
K7ERS5	Uncharacterized protein OS=Homo sapiens PE=4 SV=2 - [K7ERS5_HUMAN]	7284000	12170000	0	2549000	3.15	27.27	1	1	3.34	27.27	1	1		0			1.72	27.27	1	1	55	6.6	8.16
Q9UKV8	Protein argonaute-2 OS=Homo sapiens GN=AGO2 PE=1 SV=3 - [AGO2_HUMAN]	15580000	0	53020000	74700000	5.28	1.98	1	1		0			52.06	16.41	12	16	129.97	27.24	18	41	859	97.1	9.19
H0YBW4	Phospholipase A-2-activating protein (Fragment) OS=Homo sapiens GN=PLAA PE=1 SV=1 - [H0YBW4_HUMAN]	0	98540000	99270000	176200000		0			1.74	2.41	1	1	15.28	27.24	5	5	2.72	6.55	2	2	290	31.5	5.49
Q8IWA0	WD repeat-containing protein 75 OS=Homo sapiens GN=WDR75 PE=1 SV=1 - [WDR75_HUMAN]	179400000	157800000	19600000	22670000	152.87	26.39	18	44	136.3	21.08	17	42	26.31	8.31	5	8	25.37	7.71	4	8	830	94.4	5.96
P05455	Lupus La protein OS=Homo sapiens GN=SSB PE=1 SV=2 - [LA_HUMAN]	45660000	42310000	116600000	106800000	12.96	7.84	3	4	12.03	12.01	4	4	61.23	22.55	10	19	65.41	27.21	12	17	408	46.8	7.12
P36954	DNA-directed RNA polymerase II subunit RPB9 OS=Homo sapiens GN=POLR2I PE=1 SV=1 - [RPB9_HUMAN]	62080000	62720000	8819000	0	30.42	27.2	2	6	28.65	27.2	2	5	8.8	27.2	2	3		0			125	14.5	5.14
Q9BUQ8	Probable ATP-dependent RNA helicase DDX23 OS=Homo sapiens GN=DDX23 PE=1 SV=3 - [DDX23_HUMAN]	196500000	163500000	145700000	195200000	108.96	21.71	17	32	107.62	22.44	18	34	114.36	18.41	16	36	173.91	24.39	19	57	820	95.5	9.55
O00566	U3 small nucleolar ribonucleoprotein protein MPP10 OS=Homo sapiens GN=MPHOSPH10 PE=1 SV=2 - [MPP10_HUMAN]	77550000	65400000	12420000	14570000	97.62	24.52	11	22	99.6	24.52	10	21	9.63	4.7	2	3	22.44	9.69	4	6	681	78.8	4.86
Q15428	Splicing factor 3A subunit 2 OS=Homo sapiens GN=SF3A2 PE=1 SV=2 - [SF3A2_HUMAN]	138100000	123600000	191100000	187700000	33.16	17.89	7	11	23.07	14.22	6	9	81.98	27.16	12	24	58.64	21.55	9	17	464	49.2	9.64
Q9Y5J1	U3 small nucleolar RNA-associated protein 18 homolog OS=Homo sapiens GN=UTP18 PE=1 SV=3 - [UTP18_HUMAN]	200200000	206600000	25630000	15600000	93.12	25.9	12	21	92.59	25.9	11	21	4.32	2.34	1	1	9.15	5.94	3	3	556	62	8.76
Q96L91	E1A-binding protein p400 OS=Homo sapiens GN=EP400 PE=1 SV=4 - [EP400_HUMAN]	74760000	89830000	3259000	2151000	360.35	20.61	41	96	391.13	24.75	47	112	14.25	3.55	7	7	6.43	1.01	2	3	3159	343.3	9.19
Q8NFH3	Nucleoporin Nup43 OS=Homo sapiens GN=NUP43 PE=1 SV=1 - [NUP43_HUMAN]	213300000	225300000	142700000	139400000	45.21	18.42	4	9	51.73	26.58	6	11	57.01	21.58	6	11	49.16	21.58	5	11	380	42.1	5.63
P63000	Ras-related C3 botulinum toxin substrate 1 OS=Homo sapiens GN=RAC1 PE=1 SV=1 - [RAC1_HUMAN]	159500000	193100000	88500000	74620000	26.08	22.92	4	9	27.41	19.79	4	9	19.61	22.92	4	9	17.85	22.92	4	8	192	21.4	8.5
Q96C19	EF-hand domain-containing protein D2 OS=Homo sapiens GN=EFHD2 PE=1 SV=1 - [EFHD2_HUMAN]	488200000	438500000	22240000	30960000	0	2.5	1	1	0	2.5	1	2	14.98	22.08	6	6	8.62	18.75	4	5	240	26.7	5.2
Q5T1M5	FK506-binding protein 15 OS=Homo sapiens GN=FKBP15 PE=1 SV=2 - [FKB15_HUMAN]	15770000	19330000	103100000	65130000	10	3.2	2	2	6.82	3.2	2	2	134.58	25.92	19	32	166.85	26.5	21	44	1219	133.5	5.2
O15116	U6 snRNA-associated Sm-like protein LSm1 OS=Homo sapiens GN=LSM1 PE=1 SV=1 - [LSM1_HUMAN]	8813000	9317000	51750000	28610000	3.99	12.03	1	1	6.76	12.03	1	2	31.64	27.07	4	10	6.9	9.77	2	4	133	15.2	5.22
E7EX90	Dynactin subunit 1 OS=Homo sapiens GN=DCTN1 PE=1 SV=1 - [E7EX90_HUMAN]	0	18400000	62280000	46930000		0			2.09	0.48	1	1	129.18	26.43	24	34	91.07	25.16	23	29	1256	139	5.67
Q5JTH9	RRP12-like protein OS=Homo sapiens GN=RRP12 PE=1 SV=2 - [RRP12_HUMAN]	149000000	141300000	174000000	120200000	151.08	19.66	24	46	164.77	19.97	24	57	166.34	21.9	29	54	141.42	20.28	26	51	1297	143.6	8.75
P55735	Protein SEC13 homolog OS=Homo sapiens GN=SEC13 PE=1 SV=3 - [SEC13_HUMAN]	8795000	7824000	27810000	32220000	9.81	12.42	2	2	6.68	11.8	2	2	15.47	22.36	4	4	24.51	22.36	4	6	322	35.5	5.48
P49116	Nuclear receptor subfamily 2 group C member 2 OS=Homo sapiens GN=NR2C2 PE=1 SV=1 - [NR2C2_HUMAN]	49350000	46930000	0	0	28.34	20.3	8	8	43.01	21.81	7	9		0				0			596	65.4	6.28
Q9BXY0	Protein MAK16 homolog OS=Homo sapiens GN=MAK16 PE=1 SV=2 - [MAK16_HUMAN]	254300000	261500000	76400000	54150000	98.59	27	7	20	102.35	27	8	23	33.78	19.33	5	9	33.25	24.67	5	10	300	35.3	5.38
Q92618	Zinc finger protein 516 OS=Homo sapiens GN=ZNF516 PE=1 SV=1 - [ZN516_HUMAN]	313400000	347500000	0	0	118.68	23.56	20	35	128.63	26.05	23	37		0				0			1163	124.2	8.72
P50914	60S ribosomal protein L14 OS=Homo sapiens GN=RPL14 PE=1 SV=4 - [RL14_HUMAN]	551900000	573700000	829100000	761900000	35.57	21.86	7	13	37.63	21.86	7	13	66.52	26.98	7	22	60.04	26.51	6	19	215	23.4	10.93
Q6I9Y2	THO complex subunit 7 homolog OS=Homo sapiens GN=THOC7 PE=1 SV=3 - [THOC7_HUMAN]	68860000	71800000	17050000	11780000	12.17	17.65	4	5	19.13	18.63	4	7	2.12	2.94	1	1	4.03	7.84	2	3	204	23.7	5.67
O15357	Phosphatidylinositol 3,4,5-trisphosphate 5-phosphatase 2 OS=Homo sapiens GN=INPPL1 PE=1 SV=2 - [SHIP2_HUMAN]	42430000	40690000	166400000	137200000	3.58	0.79	1	1	3.62	0.79	1	1	110.41	23.05	23	36	75.28	21.46	20	27	1258	138.5	6.54
Q13884	Beta-1-syntrophin OS=Homo sapiens GN=SNTB1 PE=1 SV=3 - [SNTB1_HUMAN]	49750000	46240000	25730000	17070000	21.01	15.06	6	6	34.12	22.3	7	8	20.39	15.24	6	7	6.91	4.65	2	2	538	58	8.63
Q7Z2W4	Zinc finger CCCH-type antiviral protein 1 OS=Homo sapiens GN=ZC3HAV1 PE=1 SV=3 - [ZCCHV_HUMAN]	75770000	280700000	68310000	80400000	42.52	14.41	10	13	37.93	11.2	8	12	95.34	23.06	15	29	108.17	25.5	17	33	902	101.4	8.4
Q9BSF4	Uncharacterized protein C19orf52 OS=Homo sapiens GN=C19orf52 PE=1 SV=2 - [CS052_HUMAN]	74640000	65390000	11210000	16910000	20.49	23.46	4	6	18.26	23.46	4	5	8.16	15	3	3	8.03	15	3	3	260	29.2	8.09
E9PMS6	LIM domain only protein 7 OS=Homo sapiens GN=LMO7 PE=1 SV=1 - [E9PMS6_HUMAN]	22580000	16220000	28260000	19420000	14.26	6.59	4	4	27.87	15.22	10	10	77.22	23.22	19	27	66.18	20.08	18	25	1275	145.3	7.3
Q12789	General transcription factor 3C polypeptide 1 OS=Homo sapiens GN=GTF3C1 PE=1 SV=4 - [TF3C1_HUMAN]	69050000	49770000	683300	5693000	217.03	20.15	37	78	226.46	23.42	44	87	4.09	1.14	2	2	12.1	3.27	7	8	2109	238.7	7.3
Q7Z7H5	Transmembrane emp24 domain-containing protein 4 OS=Homo sapiens GN=TMED4 PE=1 SV=1 - [TMED4_HUMAN]	278500000	269400000	65040000	48810000	49.1	22.91	4	10	37.47	26.87	6	11	9.09	14.1	3	5	11.02	14.1	3	6	227	25.9	8.28
Q9NUQ9	Protein FAM49B OS=Homo sapiens GN=FAM49B PE=1 SV=1 - [FA49B_HUMAN]	0	16430000	23110000	25600000		0			4.06	4.01	1	1	24.33	26.85	6	7	19	23.77	5	5	324	36.7	6.06
Q96S52	GPI transamidase component PIG-S OS=Homo sapiens GN=PIGS PE=1 SV=3 - [PIGS_HUMAN]	153400000	152300000	25340000	35140000	77.59	18.02	7	16	76.03	24.86	9	17	17.88	12.25	4	5	32.22	16.04	6	9	555	61.6	6.49
Q9H6W3	Bifunctional lysine-specific demethylase and histidyl-hydroxylase NO66 OS=Homo sapiens GN=NO66 PE=1 SV=2 - [NO66_HUMAN]	183200000	178300000	44330000	37420000	63.8	20.28	11	17	63.15	23.4	13	17	23.2	11.86	6	7	12.43	8.42	4	4	641	71	6.46
Q13363	C-terminal-binding protein 1 OS=Homo sapiens GN=CTBP1 PE=1 SV=2 - [CTBP1_HUMAN]	207000000	198600000	347800000	343500000	58.23	23.86	9	15	63.47	22.95	9	17	136.95	25.23	11	35	141.24	25.45	12	40	440	47.5	6.77
Q9NU22	Midasin OS=Homo sapiens GN=MDN1 PE=1 SV=2 - [MDN1_HUMAN]	129200000	68950000	72910000	125300000	274.89	11.22	48	90	285.41	12.13	52	97	472.86	19.94	108	190	436.69	20.35	103	167	5596	632.4	5.68
D6R9Z7	Cytochrome c oxidase subunit 7C, mitochondrial OS=Homo sapiens GN=COX7C PE=1 SV=1 - [D6R9Z7_HUMAN]	107800000	28120000	0	0	8.85	26.79	2	4	0	26.79	2	2						0			56	6.4	9.83
Q9C0B5	Palmitoyltransferase ZDHHC5 OS=Homo sapiens GN=ZDHHC5 PE=1 SV=2 - [ZDHC5_HUMAN]	27180000	27300000	14330000	0	65.39	25.03	10	17	53.18	26.71	11	15	3.23	2.66	1	1		0			715	77.5	9.01
Q12769	Nuclear pore complex protein Nup160 OS=Homo sapiens GN=NUP160 PE=1 SV=3 - [NU160_HUMAN]	154300000	128900000	202100000	173200000	188.84	16.57	18	56	198.7	14.69	16	61	188.92	19.64	22	52	167.77	22.14	23	50	1436	162	5.5
Q96EY4	Translation machinery-associated protein 16 OS=Homo sapiens GN=TMA16 PE=1 SV=2 - [TMA16_HUMAN]	87720000	73210000	33190000	25400000	25.97	26.6	5	8	23.39	25.62	4	6	9.26	7.39	1	2	6.86	7.39	1	2	203	23.8	9.26
K7EK33	DAZ-associated protein 1 OS=Homo sapiens GN=DAZAP1 PE=1 SV=2 - [K7EK33_HUMAN]	798100000	834500000	462400000	366900000	89.33	25.12	6	22	68.46	14.53	4	17	69.49	19.95	6	18	47.74	14.78	4	12	406	43.2	8.56
G3V295	Proteasome subunit alpha type OS=Homo sapiens GN=PSMA6 PE=1 SV=1 - [G3V295_HUMAN]	0	0	53330000	32700000	2.13	4.93	1	1		0			16.93	26.6	5	5	14.47	16.75	3	4	203	22.8	8.32
K7ELB1	DNA (cytosine-5)-methyltransferase 1 (Fragment) OS=Homo sapiens GN=DNMT1 PE=1 SV=1 - [K7ELB1_HUMAN]	72920000	82250000	3751000	4456000	47.21	26.6	2	12	49.21	26.6	2	12	3.17	10.64	1	1	3.07	10.64	1	1	94	10.3	10.21
O15294	UDP-N-acetylglucosamine--peptide N-acetylglucosaminyltransferase 110 kDa subunit OS=Homo sapiens GN=OGT PE=1 SV=3 - [OGT1_HUMAN]	82640000	86610000	29710000	28220000	77.75	19.69	18	21	94.5	20.17	21	27	36.78	11.09	10	12	34.61	10.13	9	11	1046	116.8	6.7
O60783	28S ribosomal protein S14, mitochondrial OS=Homo sapiens GN=MRPS14 PE=1 SV=1 - [RT14_HUMAN]	65380000	54990000	38870000	22300000	18.76	21.88	2	4	19.12	26.56	3	5	9.53	21.88	2	2	11.83	21.88	2	3	128	15.1	11.41
H0YFA4	Cysteine-rich protein 2 (Fragment) OS=Homo sapiens GN=CRIP2 PE=1 SV=1 - [H0YFA4_HUMAN]	0	11860000	12190000	7341000		0			4.17	9.9	1	1	5.5	16.67	1	1	9.82	26.56	2	2	192	20.7	8.94
Q7L0Y3	Mitochondrial ribonuclease P protein 1 OS=Homo sapiens GN=TRMT10C PE=1 SV=2 - [MRRP1_HUMAN]	50770000	57110000	44540000	43950000	28.41	19.35	6	7	34.77	19.85	7	10	27.15	20.1	7	9	31.79	22.58	8	9	403	47.3	9.36
Q5VZL5	Zinc finger MYM-type protein 4 OS=Homo sapiens GN=ZMYM4 PE=1 SV=1 - [ZMYM4_HUMAN]	177600000	51040000	3187000	0	173.96	22.22	27	54	155.91	23.26	29	55	2.16	0.58	1	1	2.24	0.71	1	1	1548	172.7	6.84
Q9GZR2	RNA exonuclease 4 OS=Homo sapiens GN=REXO4 PE=1 SV=2 - [REXO4_HUMAN]	68210000	54220000	0	0	28.73	13.98	6	11	32.42	26.54	10	13		0				0			422	46.6	9.77
Q9NSI2	Protein FAM207A OS=Homo sapiens GN=FAM207A PE=1 SV=2 - [F207A_HUMAN]	25270000	35830000	19460000	13790000	15.33	26.52	4	4	16.77	26.52	4	5	3.12	4.78	1	1	8.87	16.09	3	3	230	25.4	11.08
Q5T760	Serine/arginine-rich-splicing factor 11 (Fragment) OS=Homo sapiens GN=SRSF11 PE=1 SV=1 - [Q5T760_HUMAN]	164900000	181000000	267600000	253000000	47.59	19.02	5	14	54.69	22.88	6	15	96.47	22.88	7	25	89.24	26.48	7	24	389	42.3	11.65
O60870	DNA/RNA-binding protein KIN17 OS=Homo sapiens GN=KIN PE=1 SV=2 - [KIN17_HUMAN]	57410000	64800000	20490000	16010000	28.21	21.37	7	7	21.4	19.85	7	7	12.19	11.45	4	4	8.72	9.16	3	3	393	45.3	8.95
M0R3B2	Nitric oxide synthase-interacting protein (Fragment) OS=Homo sapiens GN=NOSIP PE=1 SV=7 - [M0R3B2_HUMAN]	22350000	15840000	15270000	9899000	9.59	12.4	2	3	3.43	6.2	1	1	14.44	26.45	4	5	3.01	11.57	2	2	242	26.9	8.82
P18031	Tyrosine-protein phosphatase non-receptor type 1 OS=Homo sapiens GN=PTPN1 PE=1 SV=1 - [PTN1_HUMAN]	140000000	136600000	40380000	51430000	55.83	22.99	8	17	31.97	15.86	7	10	9.44	7.59	3	3	8.24	9.43	3	3	435	49.9	6.27
H0YBA1	Pericentriolar material 1 protein (Fragment) OS=Homo sapiens GN=PCM1 PE=1 SV=1 - [H0YBA1_HUMAN]	86030000	59440000	86880000	95870000	49.89	12.17	8	17	48.56	12.17	8	17	139.86	25.13	19	50	136.07	25.65	20	47	764	85.8	4.81
B7Z6D5	Probable ATP-dependent RNA helicase DDX27 OS=Homo sapiens GN=DDX27 PE=1 SV=1 - [B7Z6D5_HUMAN]	249300000	231900000	70820000	103900000	172.52	24.71	20	55	165.08	23.79	20	55	61.05	20.39	16	22	104.22	23.27	20	36	765	86.6	9.25
P06400	Retinoblastoma-associated protein OS=Homo sapiens GN=RB1 PE=1 SV=2 - [RB_HUMAN]	51010000	47210000	39580000	39220000	114.81	21.34	19	36	104.96	25.75	21	34	26.66	10.88	8	8	25.85	12.28	9	9	928	106.1	7.94
Q12768	WASH complex subunit strumpellin OS=Homo sapiens GN=KIAA0196 PE=1 SV=1 - [STRUM_HUMAN]	14050000	10600000	64710000	58310000	3.64	0.95	1	1	3.01	0.95	1	1	114.7	25.8	27	35	108.42	23.9	24	35	1159	134.2	6.98
O14602	Eukaryotic translation initiation factor 1A, Y-chromosomal OS=Homo sapiens GN=EIF1AY PE=1 SV=4 - [IF1AY_HUMAN]	11020000	32400000	93160000	64250000	4.81	15.28	2	2	12.67	19.44	3	4	38.73	26.39	3	10	10.54	15.28	2	4	144	16.4	5.24
P51151	Ras-related protein Rab-9A OS=Homo sapiens GN=RAB9A PE=1 SV=1 - [RAB9A_HUMAN]	16670000	25830000	5180000	0	4.9	18.91	3	3	2.69	5.47	1	1	2.93	7.46	1	1		0			201	22.8	5.47
Q86VI3	Ras GTPase-activating-like protein IQGAP3 OS=Homo sapiens GN=IQGAP3 PE=1 SV=2 - [IQGA3_HUMAN]	32450000	26050000	187600000	177300000	10.5	2.21	3	4	9.4	2.21	3	5	121.71	19.74	27	43	162.05	24.52	31	56	1631	184.6	7.65
Q9BYN8	28S ribosomal protein S26, mitochondrial OS=Homo sapiens GN=MRPS26 PE=1 SV=1 - [RT26_HUMAN]	22460000	33270000	19350000	21170000	10.69	17.07	4	4	16.32	20	4	5	26.86	22.93	6	9	21.05	20.49	6	8	205	24.2	10.39
P17026	Zinc finger protein 22 OS=Homo sapiens GN=ZNF22 PE=1 SV=3 - [ZNF22_HUMAN]	69850000	98890000	0	0	33.81	20.09	5	10	38.52	26.34	7	13		0				0			224	25.9	10.04
Q9Y5Q9	General transcription factor 3C polypeptide 3 OS=Homo sapiens GN=GTF3C3 PE=1 SV=1 - [TF3C3_HUMAN]	83410000	67140000	1970000	4637000	101.41	23.7	13	26	83.38	19.75	12	25	6.21	2.71	2	2	7.54	5.98	3	3	886	101.2	5.07
Q9NRK6	ATP-binding cassette sub-family B member 10, mitochondrial OS=Homo sapiens GN=ABCB10 PE=1 SV=2 - [ABCBA_HUMAN]	66930000	86900000	36440000	34370000	135.25	24.66	17	42	117.82	23.71	16	38	33.3	16.67	10	11	25.62	11.38	7	9	738	79.1	9.85
Q9HBM6	Transcription initiation factor TFIID subunit 9B OS=Homo sapiens GN=TAF9B PE=1 SV=1 - [TAF9B_HUMAN]	32660000	73380000	0	0	15.7	22.31	4	5	18.62	21.91	5	6		0				0			251	27.6	9.55
Q86UV5	Ubiquitin carboxyl-terminal hydrolase 48 OS=Homo sapiens GN=USP48 PE=1 SV=1 - [UBP48_HUMAN]	121600000	121000000	45140000	40580000	94.32	22.42	19	28	87.55	18.84	16	27	37.82	12.56	9	11	38.96	11.21	9	13	1035	119	6.05
Q8WUZ0	B-cell CLL/lymphoma 7 protein family member C OS=Homo sapiens GN=BCL7C PE=1 SV=3 - [BCL7C_HUMAN]	24040000	9779000	0	0	9.52	20.74	2	2	8.23	17.97	2	2		0				0			217	23.5	5.2
Q10471	Polypeptide N-acetylgalactosaminyltransferase 2 OS=Homo sapiens GN=GALNT2 PE=1 SV=1 - [GALT2_HUMAN]	125800000	139900000	27880000	0	49.13	18.56	8	12	57.53	23.29	11	16	15.04	5.43	3	4	2.74	4.2	1	1	571	64.7	8.35
Q9UNZ5	Leydig cell tumor 10 kDa protein homolog OS=Homo sapiens GN=C19orf53 PE=1 SV=1 - [L10K_HUMAN]	47880000	59880000	15660000	17160000	18.09	26.26	5	7	14.85	26.26	5	6	8.61	16.16	2	3	10.11	16.16	2	4	99	10.6	11.55
O43772	Mitochondrial carnitine/acylcarnitine carrier protein OS=Homo sapiens GN=SLC25A20 PE=1 SV=1 - [MCAT_HUMAN]	116100000	127600000	28950000	30180000	19.08	20.6	6	9	28.01	23.59	7	10	7.05	6.98	2	2	6.19	9.63	3	3	301	32.9	9.41
Q9Y619	Mitochondrial ornithine transporter 1 OS=Homo sapiens GN=SLC25A15 PE=1 SV=1 - [ORNT1_HUMAN]	50200000	61020000	16560000	15240000	20.84	20.6	6	7	32.71	26.25	7	10	7.03	12.29	4	4	7.41	10.3	3	3	301	32.7	9.13
P35637	RNA-binding protein FUS OS=Homo sapiens GN=FUS PE=1 SV=1 - [FUS_HUMAN]	3037000000	2668000000	1617000000	1692000000	448.79	25.1	13	94	473.04	24.14	11	94	338.49	21.29	11	77	343.17	24.14	12	78	526	53.4	9.36
Q92608	Dedicator of cytokinesis protein 2 OS=Homo sapiens GN=DOCK2 PE=1 SV=2 - [DOCK2_HUMAN]	86650000	75990000	55540000	60450000	154.54	17.05	28	50	177.78	15.63	26	63	146.75	18.91	35	61	131.94	17.1	31	53	1830	211.8	6.87
Q9BQ95	Evolutionarily conserved signaling intermediate in Toll pathway, mitochondrial OS=Homo sapiens GN=ECSIT PE=1 SV=1 - [ECSIT_HUMAN]	50760000	46610000	11450000	9522000	24.01	18.33	5	7	26.19	19.72	5	7	4.38	6.26	1	1	8.03	9.51	2	3	431	49.1	6.29
Q9NP66	High mobility group protein 20A OS=Homo sapiens GN=HMG20A PE=1 SV=1 - [HM20A_HUMAN]	88770000	103800000	10520000	7399000	30.07	17.58	4	7	38.31	26.22	6	9	4.25	4.9	1	1	4.21	4.9	1	1	347	40.1	6.49
C9IY40	39S ribosomal protein L2, mitochondrial OS=Homo sapiens GN=MRPL2 PE=1 SV=1 - [C9IY40_HUMAN]	27840000	74920000	51110000	17270000	3.46	6.67	2	2	10.13	22.22	4	4	3.47	5.33	1	1	2.05	3.11	1	1	225	24.4	11
O43913	Origin recognition complex subunit 5 OS=Homo sapiens GN=ORC5 PE=1 SV=1 - [ORC5_HUMAN]	73930000	81320000	0	0	35.58	23.45	9	13	34.77	18.16	7	11		0				0			435	50.3	7.74
Q09161	Nuclear cap-binding protein subunit 1 OS=Homo sapiens GN=NCBP1 PE=1 SV=1 - [NCBP1_HUMAN]	96690000	79100000	195400000	254000000	70.97	14.43	11	23	49.7	10.89	8	16	98.86	20.38	14	35	115.3	24.3	16	42	790	91.8	6.43
Q9C0C2	182 kDa tankyrase-1-binding protein OS=Homo sapiens GN=TNKS1BP1 PE=1 SV=4 - [TB182_HUMAN]	0	0	68790000	48480000		0				0			175.8	24.12	33	60	147.45	23.94	31	49	1729	181.7	4.86
Q68CQ4	Digestive organ expansion factor homolog OS=Homo sapiens GN=DIEXF PE=1 SV=2 - [DIEXF_HUMAN]	19570000	16850000	27220000	38760000	12.32	7.01	4	4	18.86	6.35	4	6	29.32	14.68	10	13	56.26	22.09	15	24	756	87	5.88
O95251	Histone acetyltransferase KAT7 OS=Homo sapiens GN=KAT7 PE=1 SV=1 - [KAT7_HUMAN]	80630000	80110000	37800000	35510000	43.22	18.66	9	10	51.1	22.91	11	14	33.9	14.4	6	10	20.27	10.97	4	5	611	70.6	8.85
O15164	Transcription intermediary factor 1-alpha OS=Homo sapiens GN=TRIM24 PE=1 SV=3 - [TIF1A_HUMAN]	74970000	67800000	58170000	50480000	77.43	19.43	13	20	82.33	23.33	14	20	69.28	19.14	13	18	63.14	19.52	14	19	1050	116.8	7.11
F8VV52	CCR4-NOT transcription complex subunit 2 (Fragment) OS=Homo sapiens GN=CNOT2 PE=1 SV=1 - [F8VV52_HUMAN]	0	0	101800000	96430000		0				0			36.58	23.54	9	11	32.91	19.77	8	9	531	58.6	7.37
O75394	39S ribosomal protein L33, mitochondrial OS=Homo sapiens GN=MRPL33 PE=1 SV=1 - [RM33_HUMAN]	25040000	0	13700000	2384000	4.03	26.15	2	2		0			5.91	16.92	1	2	3.26	16.92	1	1	65	7.6	10.8
Q7Z434	Mitochondrial antiviral-signaling protein OS=Homo sapiens GN=MAVS PE=1 SV=2 - [MAVS_HUMAN]	98570000	102100000	31970000	25660000	47.58	26.11	6	8	22.01	13.15	4	4	16.5	10.93	3	3	15.95	10.93	3	3	540	56.5	5.52
Q9H0U6	39S ribosomal protein L18, mitochondrial OS=Homo sapiens GN=MRPL18 PE=1 SV=1 - [RM18_HUMAN]	99090000	139700000	33520000	30170000	17.71	22.78	4	5	14.58	26.11	4	5	10.61	14.44	3	4	12.85	14.44	3	5	180	20.6	9.54
M0R149	PML-RARA-regulated adapter molecule 1 (Fragment) OS=Homo sapiens GN=PRAM1 PE=1 SV=1 - [M0R149_HUMAN]	22560000	26940000	15250000	17400000	2.74	13.33	1	1	2.65	13.33	1	1	2.38	13.33	1	1	9.77	26.11	3	3	180	19.7	9.55
Q86Y82	Syntaxin-12 OS=Homo sapiens GN=STX12 PE=1 SV=1 - [STX12_HUMAN]	39860000	20180000	26480000	27590000	22.7	22.83	4	5	14.6	18.12	4	4	10.61	8.33	2	3	17.79	14.49	3	4	276	31.6	5.59
P25787	Proteasome subunit alpha type-2 OS=Homo sapiens GN=PSMA2 PE=1 SV=2 - [PSA2_HUMAN]	6169000	0	11090000	15250000	2.6	5.98	1	1		0			9.65	17.95	3	5	7.63	17.09	3	4	234	25.9	7.43
O75027	ATP-binding cassette sub-family B member 7, mitochondrial OS=Homo sapiens GN=ABCB7 PE=1 SV=2 - [ABCB7_HUMAN]	43630000	40070000	9467000	8441000	62.79	21.54	14	21	66.62	21.28	16	25	11.43	7.18	4	4	9.3	7.71	4	4	752	82.6	9.33
A0A0B4J1R6	Transketolase OS=Homo sapiens GN=TKT PE=1 SV=1 - [A0A0B4J1R6_HUMAN]	0	0	22030000	19420000		0				0			20.16	18.16	5	5	20.43	18.6	4	5	457	49.9	7.91
E9PF19	Transducin beta-like protein 2 OS=Homo sapiens GN=TBL2 PE=1 SV=1 - [E9PF19_HUMAN]	158000000	156400000	69630000	47250000	41.27	19.95	7	12	52.36	26.03	11	18	31.56	24.09	8	11	8.47	12.9	4	5	411	45.9	9.48
P42356	Phosphatidylinositol 4-kinase alpha OS=Homo sapiens GN=PI4KA PE=1 SV=4 - [PI4KA_HUMAN]	14170000	15290000	94410000	76830000	7.93	1.14	2	3	10.84	2.19	3	4	246.54	21.74	42	88	306.92	24.64	47	105	2102	236.7	7.06
Q99720	Sigma non-opioid intracellular receptor 1 OS=Homo sapiens GN=SIGMAR1 PE=1 SV=1 - [SGMR1_HUMAN]	97750000	102000000	3004000	1670000	16.05	14.8	4	6	20.18	22.87	4	6	2.94	5.83	1	1	1.7	5.83	1	1	223	25.1	5.96
Q9UHV9	Prefoldin subunit 2 OS=Homo sapiens GN=PFDN2 PE=1 SV=1 - [PFD2_HUMAN]	0	0	19490000	18090000		0				0			10.04	16.23	2	3	10.77	18.83	2	3	154	16.6	6.58
J3QL48	Uncharacterized protein (Fragment) OS=Homo sapiens PE=4 SV=1 - [J3QL48_HUMAN]	0	0	6566000	0		0				0			2.74	25.97	1	1		0			77	8.3	9.28
Q9UIV1	CCR4-NOT transcription complex subunit 7 OS=Homo sapiens GN=CNOT7 PE=1 SV=3 - [CNOT7_HUMAN]	23790000	16710000	86000000	95130000	5.58	10.18	2	2	4.04	8.42	2	2	40.8	25.96	5	11	39.41	25.96	5	10	285	32.7	4.84
Q9NRR5	Ubiquilin-4 OS=Homo sapiens GN=UBQLN4 PE=1 SV=2 - [UBQL4_HUMAN]	130500000	123000000	7877000	5594000	49.19	19.13	7	12	63.56	24.63	9	14	7.74	6.66	2	2	4.49	3.83	1	1	601	63.8	5.22
Q96E11	Ribosome-recycling factor, mitochondrial OS=Homo sapiens GN=MRRF PE=1 SV=1 - [RRFM_HUMAN]	75330000	85730000	49700000	52080000	9.7	17.18	4	4	13.74	17.18	4	5	12.7	17.18	4	5	14.04	24.05	6	8	262	29.3	9.79
Q9BUL8	Programmed cell death protein 10 OS=Homo sapiens GN=PDCD10 PE=1 SV=1 - [PDC10_HUMAN]	39110000	28470000	115800000	97690000	12.04	10.85	2	3	10.7	16.51	3	3	25.54	25.94	5	7	27.31	21.23	5	10	212	24.7	8.19
E7ETA6	Pericentriolar material 1 protein OS=Homo sapiens GN=PCM1 PE=1 SV=1 - [E7ETA6_HUMAN]	111900000	79570000	164200000	206300000	88.35	8.68	15	32	94.27	9.67	16	34	345.48	23.41	49	121	369.45	25.64	53	122	2016	227.6	5.03
Q7L9L4	MOB kinase activator 1B OS=Homo sapiens GN=MOB1B PE=1 SV=3 - [MOB1B_HUMAN]	49560000	53880000	55520000	40530000	9.98	19.44	4	5	9.23	19.44	4	5	25.26	25.93	6	9	22.46	25.46	5	9	216	25.1	6.73
E5RG44	Triple QxxK/R motif-containing protein OS=Homo sapiens GN=TRIQK PE=1 SV=1 - [E5RG44_HUMAN]	36130000	70260000	0	0	3.7	25.93	3	3	1.95	12.96	1	1		0				0			54	6.1	10.26
I3L269	LisH domain-containing protein FOPNL OS=Homo sapiens GN=FOPNL PE=1 SV=1 - [I3L269_HUMAN]	0	7004000	7272000	0		0			5.13	25.93	2	2	3.14	12.04	1	1	2.52	13.89	1	1	108	12.1	6.95
Q07021	Complement component 1 Q subcomponent-binding protein, mitochondrial OS=Homo sapiens GN=C1QBP PE=1 SV=1 - [C1QBP_HUMAN]	153600000	182800000	55240000	97670000	39.85	25.89	5	9	54.28	25.89	5	13	32.48	16.67	4	8	29.82	16.67	4	8	282	31.3	4.84
Q9P0S9	Transmembrane protein 14C OS=Homo sapiens GN=TMEM14C PE=1 SV=1 - [TM14C_HUMAN]	15730000	7839000	0	0	7.63	25.89	1	1	4.16	25.89	1	1		0							112	11.6	9.88
Q68EM7	Rho GTPase-activating protein 17 OS=Homo sapiens GN=ARHGAP17 PE=1 SV=1 - [RHG17_HUMAN]	0	6413000	77530000	93290000		0			3.82	2.16	1	1	80.55	21.45	12	21	103.92	21.91	11	28	881	95.4	7.62
Q8IYS2	Uncharacterized protein KIAA2013 OS=Homo sapiens GN=KIAA2013 PE=1 SV=1 - [K2013_HUMAN]	127900000	132800000	15580000	16390000	72.34	24.61	12	17	73.01	24.61	12	17	10.61	9.15	4	4	14.9	11.04	5	6	634	69.1	8.19
Q96HQ2	CDKN2AIP N-terminal-like protein OS=Homo sapiens GN=CDKN2AIPNL PE=1 SV=1 - [C2AIL_HUMAN]	57120000	40830000	25470000	15820000	5.41	8.62	1	2	6.15	20.69	2	2	3.58	8.62	1	1	6.37	25.86	3	4	116	13.2	5
P58511	Small integral membrane protein 11A OS=Homo sapiens GN=SMIM11A PE=2 SV=1 - [SI11A_HUMAN]	0	1037000	0	0		0			2.83	25.86	1	1		0				0			58	6.9	9.86
Q14676	Mediator of DNA damage checkpoint protein 1 OS=Homo sapiens GN=MDC1 PE=1 SV=3 - [MDC1_HUMAN]	106300000	100400000	2260000	1516000	252.06	24.61	26	57	289.89	24.7	27	70	5.11	2.06	2	2	2.49	0.86	1	1	2089	226.5	5.47
Q9Y5J7	Mitochondrial import inner membrane translocase subunit Tim9 OS=Homo sapiens GN=TIMM9 PE=1 SV=1 - [TIM9_HUMAN]	118000000	113900000	45760000	51330000	24.15	25.84	2	5	17.85	16.85	1	3	19	16.85	1	4	16.8	16.85	1	4	89	10.4	7.21
H7C1U8	MICOS complex subunit (Fragment) OS=Homo sapiens GN=APOO PE=1 SV=1 - [H7C1U8_HUMAN]	76980000	93070000	31310000	24630000	19.78	25.84	4	6	23.93	25.84	5	7	7.14	14.61	2	2	9.68	14.61	2	3	178	20.1	8.62
Q9H361	Polyadenylate-binding protein 3 OS=Homo sapiens GN=PABPC3 PE=1 SV=2 - [PABP3_HUMAN]	100500000	79760000	1003000000	1067000000	19.31	7.92	4	6	16.08	7.92	4	6	156.4	25.67	15	46	148.04	20.44	14	42	631	70	9.67
Q9H2W6	39S ribosomal protein L46, mitochondrial OS=Homo sapiens GN=MRPL46 PE=1 SV=1 - [RM46_HUMAN]	137400000	151000000	47640000	62360000	27.48	23.66	6	7	17.48	23.66	5	5	9.84	12.9	3	3	9.58	15.05	4	4	279	31.7	7.05
Q5T8U5	Surfeit 4 OS=Homo sapiens GN=SURF4 PE=1 SV=1 - [Q5T8U5_HUMAN]	84990000	97330000	18400000	24390000	16.67	16.67	3	7	20.07	25.81	5	8	0	4.3	1	1	4.82	4.3	1	2	186	21.1	6.52
Q14008	Cytoskeleton-associated protein 5 OS=Homo sapiens GN=CKAP5 PE=1 SV=3 - [CKAP5_HUMAN]	61820000	50510000	31160000	41420000	109.14	13.83	23	34	109.85	12.99	21	37	165.99	20.67	36	65	181.81	23.28	43	66	2032	225.4	7.8
Q8WWC4	Uncharacterized protein C2orf47, mitochondrial OS=Homo sapiens GN=C2orf47 PE=1 SV=1 - [CB047_HUMAN]	62870000	66510000	13160000	14370000	23.04	16.15	4	7	32.15	22.68	6	10	12.61	11	3	4	8.11	11	3	4	291	32.5	9.17
Q96HW7	Integrator complex subunit 4 OS=Homo sapiens GN=INTS4 PE=1 SV=2 - [INT4_HUMAN]	50930000	51770000	12150000	14130000	134.77	17.65	13	38	140.24	21.5	15	40	22.61	8.52	6	7	20.76	11.01	7	7	963	108.1	6.44
R9R4D9	DNA-binding protein Ikaros OS=Homo sapiens GN=IKZF1 PE=1 SV=1 - [R9R4D9_HUMAN]	198000000	144500000	0	0	59.65	25.75	5	13	60.45	25.75	5	13		0				0			268	30	6.04
F5H6I0	Beta-2-microglobulin OS=Homo sapiens GN=B2M PE=1 SV=2 - [F5H6I0_HUMAN]	106800000	87610000	26320000	37100000	6.92	15.84	2	3	12.42	25.74	3	4	2.71	9.9	1	1	7.38	25.74	3	3	101	11.7	6.3
Q14814	Myocyte-specific enhancer factor 2D OS=Homo sapiens GN=MEF2D PE=1 SV=1 - [MEF2D_HUMAN]	407900000	372900000	66440000	62640000	56.57	23.61	8	16	56.76	15.93	7	16	2.81	2.11	1	1	5.4	2.11	1	2	521	55.9	7.88
Q4VXZ8	Peroxisomal 2,4-dienoyl-CoA reductase OS=Homo sapiens GN=DECR2 PE=1 SV=1 - [Q4VXZ8_HUMAN]	14620000	8475000	38070000	25870000	5.72	14.64	3	3	2.71	5.71	1	1	20.57	21.43	6	6	12.89	17.14	4	4	280	29.5	8.87
H0Y714	U3 small nucleolar ribonucleoprotein protein IMP4 (Fragment) OS=Homo sapiens GN=IMP4 PE=1 SV=1 - [H0Y714_HUMAN]	99670000	94210000	12820000	22040000	19.21	20.71	6	8	17.8	22.14	6	7	0	2.86	1	1	2.57	3.57	1	1	280	31.9	8.21
Q9Y320	Thioredoxin-related transmembrane protein 2 OS=Homo sapiens GN=TMX2 PE=1 SV=1 - [TMX2_HUMAN]	46150000	43740000	0	0	20.32	25.68	6	7	14.87	11.82	3	5		0				0			296	34	8.69
Q96A33	Coiled-coil domain-containing protein 47 OS=Homo sapiens GN=CCDC47 PE=1 SV=1 - [CCD47_HUMAN]	246100000	272800000	84510000	79800000	99.25	25.67	13	26	94.32	23.4	12	26	35.68	12.01	5	10	37.44	14.49	7	11	483	55.8	4.87
Q8IY37	Probable ATP-dependent RNA helicase DHX37 OS=Homo sapiens GN=DHX37 PE=1 SV=1 - [DHX37_HUMAN]	63230000	38430000	43480000	38290000	61.13	15.73	13	17	76.48	14.95	13	22	86.26	20.22	17	25	67.55	22.13	19	26	1157	129.5	8.1
Q9P2N5	RNA-binding protein 27 OS=Homo sapiens GN=RBM27 PE=1 SV=2 - [RBM27_HUMAN]	214900000	200800000	92070000	91640000	120.43	21.04	19	33	108.82	22.74	20	32	68.53	16.6	16	22	55.13	15	13	18	1060	118.6	9.19
B7Z7B0	Cleavage and polyadenylation-specificity factor subunit 4 OS=Homo sapiens GN=CPSF4 PE=1 SV=1 - [B7Z7B0_HUMAN]	55950000	62940000	6152000	0	10.02	25.65	3	3	8.47	25.65	3	3	3.09	11.52	1	1		0			191	21.9	8.56
O14974	Protein phosphatase 1 regulatory subunit 12A OS=Homo sapiens GN=PPP1R12A PE=1 SV=1 - [MYPT1_HUMAN]	0	0	127600000	120700000		0				0			138.04	24.95	30	42	115.65	23.69	26	38	1030	115.2	5.4
Q9BUL9	Ribonuclease P protein subunit p25 OS=Homo sapiens GN=RPP25 PE=1 SV=1 - [RPP25_HUMAN]	0	0	10780000	10600000		0				0			2.1	5.53	1	2	7.49	25.63	3	3	199	20.6	9.61
Q13769	THO complex subunit 5 homolog OS=Homo sapiens GN=THOC5 PE=1 SV=2 - [THOC5_HUMAN]	129800000	118500000	16170000	23520000	59.4	20.94	12	16	57.27	15.67	9	19	13.9	6.3	4	5	11.29	5.27	4	5	683	78.5	6.87
A0A140T9T7	Antigen peptide transporter 1 OS=Homo sapiens GN=TAP1 PE=1 SV=1 - [A0A140T9T7_HUMAN]	89960000	98230000	53800000	51940000	177.26	24.63	12	41	134.94	24.75	13	33	53.73	19.68	9	12	50.5	15.72	7	12	808	87.1	8.02
Q86TU7	Histone-lysine N-methyltransferase setd3 OS=Homo sapiens GN=SETD3 PE=1 SV=1 - [SETD3_HUMAN]	23320000	26410000	48250000	49040000	1.63	1.01	1	1	4.24	2.53	1	1	56.28	23.4	12	17	48.36	20.54	10	14	594	67.2	5.96
E7ERS3	Zinc finger CCCH domain-containing protein 18 OS=Homo sapiens GN=ZC3H18 PE=1 SV=1 - [E7ERS3_HUMAN]	51400000	28350000	614300000	374200000	5.01	2.56	1	1	8.79	3.89	2	2	195.03	23.13	24	59	229.9	23.44	21	72	977	108.9	8.44
Q92556	Engulfment and cell motility protein 1 OS=Homo sapiens GN=ELMO1 PE=1 SV=2 - [ELMO1_HUMAN]	97170000	90740000	63660000	65510000	104.07	21.32	12	31	100.61	18.02	11	30	55.11	14.03	9	17	46.49	14.44	9	15	727	83.8	6.28
Q5T6K7	Nuclear transcription factor Y subunit gamma (Fragment) OS=Homo sapiens GN=NFYC PE=1 SV=1 - [Q5T6K7_HUMAN]	54910000	95990000	9451000	0	10.3	19.38	2	3	8.97	25.58	3	3	3.4	9.3	1	1		0			129	14.9	8.44
Q9HCG8	Pre-mRNA-splicing factor CWC22 homolog OS=Homo sapiens GN=CWC22 PE=1 SV=3 - [CWC22_HUMAN]	30560000	29510000	143200000	131200000	28.14	5.95	4	8	23.05	5.95	4	6	135.21	23.79	23	42	125.26	21.26	22	41	908	105.4	7.03
Q9Y490	Talin-1 OS=Homo sapiens GN=TLN1 PE=1 SV=3 - [TLN1_HUMAN]	9541000	9443000	21830000	25330000	5.2	0.91	2	2	2.09	0.55	1	1	114.01	19.44	36	49	140.76	20.31	38	50	2541	269.6	6.07
P18615	Negative elongation factor E OS=Homo sapiens GN=NELFE PE=1 SV=3 - [NELFE_HUMAN]	6754000	22810000	61490000	49950000	4.98	9.47	2	2	13.98	17.37	4	4	22	25.53	7	8	10.46	12.63	4	4	380	43.2	9.33
Q969Z0	Protein TBRG4 OS=Homo sapiens GN=TBRG4 PE=1 SV=1 - [TBRG4_HUMAN]	35120000	66770000	20890000	19700000	30.5	19.81	7	7	17.18	9.19	4	4	16.94	9.51	5	5	23.85	15.06	7	8	631	70.7	7.42
Q9NX24	H/ACA ribonucleoprotein complex subunit 2 OS=Homo sapiens GN=NHP2 PE=1 SV=1 - [NHP2_HUMAN]	225600000	337000000	242300000	207400000	52.33	25.49	3	11	53.57	18.95	2	11	62.5	25.49	3	14	79.53	25.49	3	20	153	17.2	8.22
O43818	U3 small nucleolar RNA-interacting protein 2 OS=Homo sapiens GN=RRP9 PE=1 SV=1 - [U3IP2_HUMAN]	151000000	156700000	34170000	29880000	33.55	21.47	8	9	34.16	23.58	9	10	13.88	11.79	5	5	14.06	17.47	6	6	475	51.8	7.85
Q9BW27	Nuclear pore complex protein Nup85 OS=Homo sapiens GN=NUP85 PE=1 SV=1 - [NUP85_HUMAN]	128000000	133800000	89350000	97630000	55.83	20.12	12	14	68.67	23.48	14	17	56.91	16.92	10	16	50.46	14.63	11	14	656	75	5.55
Q8N3U4	Cohesin subunit SA-2 OS=Homo sapiens GN=STAG2 PE=1 SV=3 - [STAG2_HUMAN]	192500000	161800000	10180000	15940000	265.28	21.28	24	73	222.88	20.23	24	68	14.03	3.74	4	5	18.19	5.04	6	8	1231	141.2	5.43
X6RLL4	Ribonuclease P protein subunit p40 OS=Homo sapiens GN=RPP40 PE=1 SV=1 - [X6RLL4_HUMAN]	0	0	20360000	28220000		0				0			23.09	16.17	3	7	26.97	25.41	5	7	303	34.7	5.6
Q5T3J3	Ligand-dependent nuclear receptor-interacting factor 1 OS=Homo sapiens GN=LRIF1 PE=1 SV=1 - [LRIF1_HUMAN]	42180000	41790000	0	1623000	56.63	15.86	8	14	61.52	23.15	11	17		0			1.7	1.3	1	1	769	84.5	9.72
H3BNT4	M-phase phosphoprotein 6 OS=Homo sapiens GN=MPHOSPH6 PE=1 SV=1 - [H3BNT4_HUMAN]	64130000	79100000	21530000	26290000	20.09	25.35	4	6	13.73	23.94	3	4	8.01	23.94	3	3	4.83	13.38	2	2	142	16.8	4.82
K7EML3	Repressor of yield of DENV protein (Fragment) OS=Homo sapiens GN=C19orf66 PE=1 SV=1 - [K7EML3_HUMAN]	0	0	4739000	5889000		0				0			2.39	25.35	1	1	2.75	25.35	1	1	71	8.1	4.83
Q01085	Nucleolysin TIAR OS=Homo sapiens GN=TIAL1 PE=1 SV=1 - [TIAR_HUMAN]	184600000	255700000	96720000	93840000	57.64	25.33	9	17	72.81	22.93	7	18	32.08	22.93	7	10	31.78	19.73	6	10	375	41.6	7.74
Q53GQ0	Very-long-chain 3-oxoacyl-CoA reductase OS=Homo sapiens GN=HSD17B12 PE=1 SV=2 - [DHB12_HUMAN]	48110000	51600000	28110000	22180000	10.88	18.27	4	4	17.7	20.51	4	5	10.73	9.29	2	3	4.93	9.29	3	3	312	34.3	9.32
A0A0A0MSU2	ELM2 and SANT domain-containing protein 1 (Fragment) OS=Homo sapiens GN=ELMSAN1 PE=1 SV=5 - [A0A0A0MSU2_HUMAN]	46690000	57240000	0	0	45.79	18.84	9	10	44.19	15.41	10	13		0				0			1019	111.8	9.07
E5RFX8	Cyclin-C (Fragment) OS=Homo sapiens GN=CCNC PE=1 SV=1 - [E5RFX8_HUMAN]	39560000	37320000	11150000	20190000	3.53	8.02	2	2	9.15	18.52	4	5	7.25	16.67	3	3	2.11	3.7	1	1	162	19.1	5.55
P00338	L-lactate dehydrogenase A chain OS=Homo sapiens GN=LDHA PE=1 SV=2 - [LDHA_HUMAN]	17130000	0	41780000	35800000	1.86	2.41	1	1		0			12.06	13.55	4	4	24.76	25.3	9	10	332	36.7	8.27
Q68E01	Integrator complex subunit 3 OS=Homo sapiens GN=INTS3 PE=1 SV=1 - [INT3_HUMAN]	105000000	88160000	45920000	34130000	234.45	21.57	16	49	207.29	20.52	16	46	62.22	15.92	11	17	49.45	18.89	13	16	1043	118	5.8
P48729	Casein kinase I isoform alpha OS=Homo sapiens GN=CSNK1A1 PE=1 SV=2 - [KC1A_HUMAN]	47000000	43090000	33750000	31720000	13.67	9.2	3	5	10.51	13.35	4	4	23.34	18.69	5	9	12.18	11.57	4	5	337	38.9	9.57
F8W8I6	Nucleolysin TIA-1 isoform p40 OS=Homo sapiens GN=TIA1 PE=1 SV=1 - [F8W8I6_HUMAN]	142200000	172700000	66390000	64610000	53.6	23.12	8	16	63.28	25.19	8	19	31.97	23.12	7	10	30.94	14.29	5	11	385	42.8	7.74
Q9Y3B9	RRP15-like protein OS=Homo sapiens GN=RRP15 PE=1 SV=2 - [RRP15_HUMAN]	182200000	181700000	61710000	60150000	32.83	25.18	8	12	29.89	25.18	8	11	17.6	21.28	6	6	19.67	21.28	6	7	282	31.5	5.52
Q6NZY4	Zinc finger CCHC domain-containing protein 8 OS=Homo sapiens GN=ZCCHC8 PE=1 SV=2 - [ZCHC8_HUMAN]	36730000	41020000	53180000	73770000	23.14	13.86	6	7	23.59	11.88	6	8	43.27	19.94	10	15	78.52	22.07	11	24	707	78.5	4.87
P55795	Heterogeneous nuclear ribonucleoprotein H2 OS=Homo sapiens GN=HNRNPH2 PE=1 SV=1 - [HNRH2_HUMAN]	2870000000	3154000000	1740000000	1729000000	257.74	20.27	9	71	239.17	24.94	11	67	207.52	19.15	9	56	203.58	17.82	8	52	449	49.2	6.3
B5MC22	Mitochondrial fission process protein 1 OS=Homo sapiens GN=MTFP1 PE=1 SV=1 - [B5MC22_HUMAN]	30510000	29470000	16800000	12290000	12.59	16.78	2	4	13.63	25.17	4	5	6.52	16.78	2	2	3.67	9.09	1	1	143	15.5	9.31
Q13610	Periodic tryptophan protein 1 homolog OS=Homo sapiens GN=PWP1 PE=1 SV=1 - [PWP1_HUMAN]	70290000	64890000	61550000	52190000	14.68	14.77	5	5	17.31	11.78	4	5	30.89	22.36	7	8	33.09	19.36	6	8	501	55.8	4.77
Q7Z4R8	UPF0669 protein C6orf120 OS=Homo sapiens GN=C6orf120 PE=1 SV=1 - [CF120_HUMAN]	14200000	52230000	3742000	0	4.08	14.14	1	1	15.43	25.13	2	3	2.34	10.99	1	1					191	20.8	4.84
Q86X83	COMM domain-containing protein 2 OS=Homo sapiens GN=COMMD2 PE=1 SV=2 - [COMD2_HUMAN]	0	15790000	12150000	21450000	2.91	4.02	1	1	2.09	3.52	1	1	11.42	25.13	4	4	6.83	7.54	2	3	199	22.7	6.73
Q96EY7	Pentatricopeptide repeat domain-containing protein 3, mitochondrial OS=Homo sapiens GN=PTCD3 PE=1 SV=3 - [PTCD3_HUMAN]	185500000	179600000	69780000	71450000	84.14	21.48	14	26	74.76	19.59	13	24	37.8	17.13	11	13	43.27	14.51	10	16	689	78.5	6.42
A0A0A0MRK6	Metaxin 1, isoform CRA_b OS=Homo sapiens GN=MTX1 PE=1 SV=1 - [A0A0A0MRK6_HUMAN]	108700000	87790000	35160000	30000000	35.04	17.81	8	12	46.11	25.11	13	16	17.65	11.8	5	6	16.67	11.8	5	6	466	51.4	9.79
Q9Y6X9	MORC family CW-type zinc finger protein 2 OS=Homo sapiens GN=MORC2 PE=1 SV=2 - [MORC2_HUMAN]	98880000	96140000	0	0	82.9	20.74	18	26	81.79	21.41	20	28		0				0			1032	117.7	8.38
Q9NVZ3	Adaptin ear-binding coat-associated protein 2 OS=Homo sapiens GN=NECAP2 PE=1 SV=1 - [NECP2_HUMAN]	11640000	20680000	72970000	51610000	8.35	12.55	2	2	5.86	9.51	2	2	27.98	25.1	4	6	21.65	25.1	4	6	263	28.3	8.38
P57088	Transmembrane protein 33 OS=Homo sapiens GN=TMEM33 PE=1 SV=2 - [TMM33_HUMAN]	343900000	357900000	142300000	89280000	66.67	20.65	6	22	76.97	25.1	7	26	33.2	20.65	6	10	35.02	17.81	5	11	247	28	9.7
E7EQY4	Metastasis-associated protein MTA3 OS=Homo sapiens GN=MTA3 PE=1 SV=1 - [E7EQY4_HUMAN]	341700000	358000000	50110000	62970000	81.25	23.15	16	26	80.12	22.96	15	27	13.43	9.34	5	5	14.84	10.51	6	7	514	58.7	8.21
O95239	Chromosome-associated kinesin KIF4A OS=Homo sapiens GN=KIF4A PE=1 SV=3 - [KIF4A_HUMAN]	121400000	96320000	6512000	7256000	85.73	19.07	22	26	81.43	18.43	22	27	7.97	2.44	3	3	2.67	0.73	1	1	1232	139.8	6.27
O15479	Melanoma-associated antigen B2 OS=Homo sapiens GN=MAGEB2 PE=1 SV=3 - [MAGB2_HUMAN]	58270000	54790000	280700000	209800000	14.64	13.17	4	4	12.89	9.72	3	4	57.25	25.08	10	17	59.19	21.32	7	18	319	35.3	8.76
P49748	Very long-chain specific acyl-CoA dehydrogenase, mitochondrial OS=Homo sapiens GN=ACADVL PE=1 SV=1 - [ACADV_HUMAN]	70950000	71360000	39790000	33940000	39.22	21.98	10	13	37.64	19.39	10	11	32.57	16.34	8	9	27.49	15.27	8	8	655	70.3	8.75
Q9NXE4	Sphingomyelin phosphodiesterase 4 OS=Homo sapiens GN=SMPD4 PE=1 SV=2 - [NSMA3_HUMAN]	68370000	51070000	0	0	60.15	16.08	12	16	67.57	22.73	13	20		0				0			827	93.3	7.97
Q9HBR0	Putative sodium-coupled neutral amino acid transporter 10 OS=Homo sapiens GN=SLC38A10 PE=1 SV=2 - [S38AA_HUMAN]	50720000	35160000	30950000	18960000	97.42	23.32	15	27	57.11	12.15	10	17	23.01	7.33	5	6	15.53	4.92	3	4	1119	119.7	5.73
Q8TBQ9	Protein kish-A OS=Homo sapiens GN=TMEM167A PE=1 SV=1 - [KISHA_HUMAN]	84400000	78950000	15130000	0	9.25	25	2	4	5.43	25	2	2	3.03	12.5	1	1		0			72	8.1	8.95
Q86WX3	Active regulator of SIRT1 OS=Homo sapiens GN=RPS19BP1 PE=1 SV=1 - [AROS_HUMAN]	16050000	25970000	0	5789000	8.99	25	2	2	8.4	25	2	2		0			3.3	9.56	1	1	136	15.4	10.74
P52701	DNA mismatch repair protein Msh6 OS=Homo sapiens GN=MSH6 PE=1 SV=2 - [MSH6_HUMAN]	80120000	75420000	39120000	32560000	106.02	18.68	22	33	110.36	20	23	35	72.69	17.94	20	28	79.29	16.62	18	30	1360	152.7	6.9
Q96QR8	Transcriptional activator protein Pur-beta OS=Homo sapiens GN=PURB PE=1 SV=3 - [PURB_HUMAN]	0	0	63420000	25460000		0				0			21.62	25	4	5	11.49	23.08	3	3	312	33.2	5.43
Q99496	E3 ubiquitin-protein ligase RING2 OS=Homo sapiens GN=RNF2 PE=1 SV=1 - [RING2_HUMAN]	130600000	136500000	0	0	27.44	25	6	7	34.74	21.73	5	8		0				0			336	37.6	6.84
Q9BQ48	39S ribosomal protein L34, mitochondrial OS=Homo sapiens GN=MRPL34 PE=1 SV=1 - [RM34_HUMAN]	46020000	66670000	23270000	17330000	11.17	25	3	4	2.96	13.04	1	1	5.8	23.91	2	2	5.61	23.91	2	2	92	10.2	12.25
Q96EL3	39S ribosomal protein L53, mitochondrial OS=Homo sapiens GN=MRPL53 PE=1 SV=1 - [RM53_HUMAN]	21750000	27500000	16510000	28560000	7.45	25	2	2	16.89	25	2	4	5.59	25	2	2	2.91	8.93	1	1	112	12.1	8.76
A0A0G2JIS2	Histone-lysine N-methyltransferase EHMT2 OS=Homo sapiens GN=EHMT2 PE=1 SV=1 - [A0A0G2JIS2_HUMAN]	180300000	170400000	9847000	0	125.49	22.11	23	38	118.92	23.47	24	42	5.57	3.74	2	3		0			1176	129	5.54
Q99543	DnaJ homolog subfamily C member 2 OS=Homo sapiens GN=DNAJC2 PE=1 SV=4 - [DNJC2_HUMAN]	10400000	6779000	43020000	33240000	2.67	2.09	1	1	2.88	2.09	1	1	42.37	22.38	11	17	37.46	20.77	10	14	621	72	8.7
Q7Z5K2	Wings apart-like protein homolog OS=Homo sapiens GN=WAPL PE=1 SV=1 - [WAPL_HUMAN]	134900000	115600000	14350000	12730000	123.75	24.03	19	29	89.15	16.81	15	26	10.37	4.12	3	3	8.61	3.11	2	3	1190	132.9	5.44
O00505	Importin subunit alpha-4 OS=Homo sapiens GN=KPNA3 PE=1 SV=2 - [IMA4_HUMAN]	55760000	50220000	86180000	82800000	33.76	13.82	4	7	26.07	10.75	3	5	42.06	18.04	9	12	52.91	23.61	10	15	521	57.8	4.94
Q8TCT9	Minor histocompatibility antigen H13 OS=Homo sapiens GN=HM13 PE=1 SV=1 - [HM13_HUMAN]	526800000	474000000	184600000	156800000	144.27	24.93	11	51	132.33	24.93	11	52	36.34	18.3	6	16	41.8	23.08	7	17	377	41.5	6.43
Q8NHC4	Olfactory receptor 10J5 OS=Homo sapiens GN=OR10J5 PE=2 SV=1 - [O10J5_HUMAN]	0	0	0	0		0				0			0	24.92	1	2		0			309	34.4	8.29
Q7Z4V5	Hepatoma-derived growth factor-related protein 2 OS=Homo sapiens GN=HDGFRP2 PE=1 SV=1 - [HDGR2_HUMAN]	162400000	123700000	240200000	234700000	16.37	10.73	7	10	15.11	6.41	4	7	81.59	19.97	14	28	61.2	16.54	12	24	671	74.3	7.49
Q8WU90	Zinc finger CCCH domain-containing protein 15 OS=Homo sapiens GN=ZC3H15 PE=1 SV=1 - [ZC3HF_HUMAN]	30590000	53310000	128500000	112600000	18.7	14.32	4	5	10.93	13.62	4	4	71.13	24.88	10	20	60.82	22.54	8	18	426	48.6	5.31
Q9Y5Q8	General transcription factor 3C polypeptide 5 OS=Homo sapiens GN=GTF3C5 PE=1 SV=2 - [TF3C5_HUMAN]	60010000	65710000	14220000	10570000	24.73	15.22	7	9	40.66	24.86	10	12	1.97	1.16	1	1	3.91	4.82	2	2	519	59.5	6.9
Q5T371	Arrestin domain-containing protein 1 (Fragment) OS=Homo sapiens GN=ARRDC1 PE=1 SV=1 - [Q5T371_HUMAN]	56720000	61900000	35630000	69740000	3.33	7.91	1	1	3.75	7.91	1	1	8.21	24.86	2	2	8.75	24.86	2	3	177	19.1	9.63
Q9Y3T9	Nucleolar complex protein 2 homolog OS=Homo sapiens GN=NOC2L PE=1 SV=4 - [NOC2L_HUMAN]	190000000	147800000	47630000	67670000	138.06	23.23	19	44	119.55	23.23	18	42	37.41	14.55	10	14	56.37	17.22	13	21	749	84.9	5.62
O00560	Syntenin-1 OS=Homo sapiens GN=SDCBP PE=1 SV=1 - [SDCB1_HUMAN]	38860000	38890000	36940000	35910000	22.65	22.82	3	4	35.69	24.83	4	7	40.66	22.82	3	9	32.85	22.82	3	8	298	32.4	7.53
Q7Z5G4	Golgin subfamily A member 7 OS=Homo sapiens GN=GOLGA7 PE=1 SV=2 - [GOGA7_HUMAN]	20100000	25660000	14290000	13220000	8.06	18.98	2	2	8.31	18.98	2	2	13.84	24.82	3	5	17.83	24.82	3	6	137	15.8	7.05
P50990	T-complex protein 1 subunit theta OS=Homo sapiens GN=CCT8 PE=1 SV=4 - [TCPQ_HUMAN]	45740000	42020000	95350000	93210000	20.54	12.96	6	6	9.64	6.75	3	3	36.95	23.18	11	12	24.31	18.25	9	9	548	59.6	5.6
F8W7U3	WASH complex subunit FAM21A OS=Homo sapiens GN=FAM21A PE=1 SV=1 - [F8W7U3_HUMAN]	0	2554000	31250000	33030000		0			2.65	1.6	1	1	102.4	17.16	16	32	114.23	23.3	19	37	1253	136.8	4.82
Q9NPJ6	Mediator of RNA polymerase II transcription subunit 4 OS=Homo sapiens GN=MED4 PE=1 SV=1 - [MED4_HUMAN]	42370000	41620000	7650000	10830000	19.36	19.63	4	5	16.42	19.63	4	4	4.03	6.3	1	1	4.86	6.3	1	1	270	29.7	5.1
Q9Y657	Spindlin-1 OS=Homo sapiens GN=SPIN1 PE=1 SV=3 - [SPIN1_HUMAN]	54590000	62390000	25810000	0	10.5	19.85	3	3	11.69	15.27	3	4	2.98	6.49	1	1		0			262	29.6	6.96
Q9UPN3	Microtubule-actin cross-linking factor 1, isoforms 1/2/3/5 OS=Homo sapiens GN=MACF1 PE=1 SV=4 - [MACF1_HUMAN]	106700000	54870000	78060000	99810000	393.21	13.72	84	128	517.5	17.33	106	173	262.53	13.02	84	103	250.5	12.68	77	96	7388	837.8	5.39
Q9H2D1	Mitochondrial folate transporter/carrier OS=Homo sapiens GN=SLC25A32 PE=1 SV=2 - [MFTC_HUMAN]	76600000	76710000	28790000	22880000	27.43	24.76	5	6	36.83	24.76	5	8	13.01	16.83	4	4	11.7	20.95	4	4	315	35.4	9.45
Q15427	Splicing factor 3B subunit 4 OS=Homo sapiens GN=SF3B4 PE=1 SV=1 - [SF3B4_HUMAN]	178200000	185000000	146900000	94430000	73.51	24.76	6	16	108.74	23.11	5	21	51.86	19.1	5	16	38.13	12.74	3	11	424	44.4	8.56
A0A140T933	HLA class I histocompatibility antigen, A-3 alpha chain (Fragment) OS=Homo sapiens GN=HLA-A PE=1 SV=1 - [A0A140T933_HUMAN]	93310000	27290000	0	40110000	13.93	18.73	4	6	19.02	16.72	5	6		0			2.63	8.03	1	1	299	34.2	6.71
B8ZZ31	Phosphatidylinositol N-acetylglucosaminyltransferase subunit Q OS=Homo sapiens GN=PIGQ PE=1 SV=2 - [B8ZZ31_HUMAN]	14830000	11650000	0	0	19.05	20.71	6	7	9.94	14.65	5	6		0				0			396	42.8	8.51
Q9H0C8	Integrin-linked kinase-associated serine/threonine phosphatase 2C OS=Homo sapiens GN=ILKAP PE=1 SV=1 - [ILKAP_HUMAN]	74660000	82340000	101600000	101500000	30.42	13.52	5	9	34.05	15.56	6	10	48.57	24.74	10	15	35.63	17.6	7	12	392	42.9	7.09
Q9UK61	Protein TASOR OS=Homo sapiens GN=FAM208A PE=1 SV=3 - [TASOR_HUMAN]	426700000	45220000	3073000	4686000	159.2	21.86	30	47	178.55	22.69	30	56	2.26	0.48	1	1	9.48	3.05	4	4	1670	188.9	5.8
Q8NI27	THO complex subunit 2 OS=Homo sapiens GN=THOC2 PE=1 SV=2 - [THOC2_HUMAN]	158000000	131800000	43440000	60940000	332.27	22.72	34	111	324.2	19.65	30	109	138.03	16.76	27	57	132.48	16.57	28	53	1593	182.7	8.44
H3BQQ2	Zinc finger protein 598 OS=Homo sapiens GN=ZNF598 PE=1 SV=1 - [H3BQQ2_HUMAN]	6584000	0	32930000	478300000	5.46	6.36	2	2		0			69.95	23.67	12	23	46.5	14.84	9	16	849	93.2	8.53
Q13155	Aminoacyl tRNA synthase complex-interacting multifunctional protein 2 OS=Homo sapiens GN=AIMP2 PE=1 SV=2 - [AIMP2_HUMAN]	14540000	0	79220000	75110000	2.49	2.81	1	1	7.67	10.63	2	2	50.15	24.69	6	13	41.89	22.5	5	10	320	35.3	8.22
F5GYQ2	Multifunctional methyltransferase subunit TRM112-like protein OS=Homo sapiens GN=TRMT112 PE=1 SV=1 - [F5GYQ2_HUMAN]	0	0	11620000	11180000		0							7.21	24.69	2	3	6.65	17.28	1	2	81	9.2	4.41
Q9NXX6	Non-structural maintenance of chromosomes element 4 homolog A OS=Homo sapiens GN=NSMCE4A PE=1 SV=2 - [NSE4A_HUMAN]	33480000	38680000	0	0	14.97	12.99	4	5	25.2	20.26	5	7		0				0			385	44.3	5.38
Q56VL3	OCIA domain-containing protein 2 OS=Homo sapiens GN=OCIAD2 PE=1 SV=1 - [OCAD2_HUMAN]	38630000	21680000	0	0	4.48	8.44	1	1	10.55	18.83	3	4	2.47	5.84	1	1		0			154	16.9	9.03
H3BPE1	Microtubule-actin cross-linking factor 1, isoforms 1/2/3/5 OS=Homo sapiens GN=MACF1 PE=1 SV=1 - [H3BPE1_HUMAN]	106700000	54870000	78060000	99810000	401.67	13.85	86	130	533.29	17.37	108	177	276.18	13.14	86	107	255.74	12.72	78	97	7555	856.3	5.39
P60983	Glia maturation factor beta OS=Homo sapiens GN=GMFB PE=1 SV=2 - [GMFB_HUMAN]	0	37340000	151300000	150800000		0			1.83	6.34	1	1	12.44	17.61	3	5	11.26	21.13	3	4	142	16.7	5.29
Q9Y6I3	Epsin-1 OS=Homo sapiens GN=EPN1 PE=1 SV=2 - [EPN1_HUMAN]	0	0	45830000	56870000		0				0			80.32	24.65	8	17	69.31	22.74	6	14	576	60.3	4.83
U3KPS2	Myeloblastin OS=Homo sapiens GN=PRTN3 PE=1 SV=1 - [U3KPS2_HUMAN]	219000000	184500000	185300000	170600000	30.17	24.65	4	11	32.64	24.65	4	11	33.35	24.65	4	12	25.43	24.65	4	9	215	23.6	8.16
X6RA56	Dynactin subunit 3 OS=Homo sapiens GN=DCTN3 PE=1 SV=1 - [X6RA56_HUMAN]	6982000	13070000	20090000	19930000	2.87	7.75	1	1	2.16	5.63	1	1	8.83	24.65	4	4	7.35	19.72	3	3	142	16.1	8.97
Q96L58	Beta-1,3-galactosyltransferase 6 OS=Homo sapiens GN=B3GALT6 PE=1 SV=2 - [B3GT6_HUMAN]	51530000	36800000	17410000	17620000	31.03	20.06	5	9	32.66	21.88	6	10	16.37	13.07	3	4	14.51	10.94	3	4	329	37.1	9.66
Q9NYH9	U3 small nucleolar RNA-associated protein 6 homolog OS=Homo sapiens GN=UTP6 PE=2 SV=2 - [UTP6_HUMAN]	69400000	82170000	9833000	11820000	63.58	24.62	13	18	71.26	24.62	13	19	11.86	7.54	4	4	11.47	6.87	3	3	597	70.1	7.28
P49411	Elongation factor Tu, mitochondrial OS=Homo sapiens GN=TUFM PE=1 SV=2 - [EFTU_HUMAN]	103900000	104700000	56470000	56270000	49.25	18.58	7	12	52.33	21.02	8	13	58.23	17.92	6	15	44.52	14.38	5	11	452	49.5	7.61
G3XAG1	Zinc finger protein 512 OS=Homo sapiens GN=ZNF512 PE=1 SV=1 - [G3XAG1_HUMAN]	181100000	197300000	0	0	87.62	20.85	10	20	89.93	23.14	11	20		0				0			566	64.6	9.76
O95707	Ribonuclease P protein subunit p29 OS=Homo sapiens GN=POP4 PE=1 SV=2 - [RPP29_HUMAN]	0	0	23300000	16700000		0				0			17.93	24.55	6	6	7.72	9.09	3	3	220	25.4	10.07
P36222	Chitinase-3-like protein 1 OS=Homo sapiens GN=CHI3L1 PE=1 SV=2 - [CH3L1_HUMAN]	78540000	36660000	30110000	24840000	28.97	19.58	5	8	20.95	21.67	6	7	15.65	18.28	5	5	6.16	9.4	3	3	383	42.6	8.46
O60508	Pre-mRNA-processing factor 17 OS=Homo sapiens GN=CDC40 PE=1 SV=1 - [PRP17_HUMAN]	126600000	138900000	61300000	66060000	48.89	19.69	8	11	53.23	17.27	8	12	32.6	13.64	7	8	27.06	14.85	7	8	579	65.5	7.06
Q9P016	Thymocyte nuclear protein 1 OS=Homo sapiens GN=THYN1 PE=1 SV=1 - [THYN1_HUMAN]	101700000	99240000	33610000	29810000	20.9	24	5	8	23.28	24.44	6	9	1.9	3.56	1	1	1.66	3.56	1	1	225	25.7	9.25
H0YJ63	Activator of 90 kDa heat shock protein ATPase homolog 1 (Fragment) OS=Homo sapiens GN=AHSA1 PE=1 SV=1 - [H0YJ63_HUMAN]	0	0	17570000	19760000		0				0			8.17	24.44	1	2	6.43	24.44	1	1	90	10.1	7.03
P62306	Small nuclear ribonucleoprotein F OS=Homo sapiens GN=SNRPF PE=1 SV=1 - [RUXF_HUMAN]	28520000	21400000	38760000	48280000	3.88	15.12	1	1	3.83	15.12	1	1	22.45	15.12	2	7	2.88	9.3	1	1	86	9.7	4.67
P82675	28S ribosomal protein S5, mitochondrial OS=Homo sapiens GN=MRPS5 PE=1 SV=2 - [RT05_HUMAN]	57400000	61470000	25480000	28460000	17.39	14.65	6	7	25.53	20.7	9	11	18.94	13.72	5	6	15.07	13.72	5	5	430	48	9.92
J3KR24	Isoleucine--tRNA ligase, cytoplasmic OS=Homo sapiens GN=IARS PE=1 SV=1 - [J3KR24_HUMAN]	0	37580000	87580000	74650000		0			1.94	0.69	1	1	109.45	23.44	23	36	83.05	20.4	19	29	1152	131.7	6.11
Q9NWH9	SAFB-like transcription modulator OS=Homo sapiens GN=SLTM PE=1 SV=2 - [SLTM_HUMAN]	221900000	188500000	119300000	113500000	173.47	23.31	25	53	148.72	17.02	17	45	79.59	16.25	19	27	69.51	13.64	15	22	1034	117.1	7.87
Q0VDF9	Heat shock 70 kDa protein 14 OS=Homo sapiens GN=HSPA14 PE=1 SV=1 - [HSP7E_HUMAN]	50180000	31830000	85020000	83860000	3.81	2.75	1	1	7.39	6.68	2	2	46.38	24.36	8	12	32.23	20.43	6	8	509	54.8	5.59
E9PJ38	Receptor-binding cancer antigen-expressed on SiSo cells (Fragment) OS=Homo sapiens GN=EBAG9 PE=1 SV=1 - [E9PJ38_HUMAN]	0	7417000	0	0		0			3.81	24.36	1	1						0			78	8.7	7.85
G3XAH0	HCG2002594, isoform CRA_c OS=Homo sapiens GN=SEPT5 PE=1 SV=1 - [G3XAH0_HUMAN]	0	12740000	35640000	97170000		0			2.75	2.38	1	1	23.27	17.99	5	8	22.98	21.96	7	8	378	43.8	6.67
Q9H9A5	CCR4-NOT transcription complex subunit 10 OS=Homo sapiens GN=CNOT10 PE=1 SV=1 - [CNO10_HUMAN]	19730000	0	70750000	69200000	2	1.61	1	1		0			50.5	17.88	12	15	70.25	24.33	15	21	744	82.3	7.78
Q9P035	Very-long-chain (3R)-3-hydroxyacyl-CoA dehydratase 3 OS=Homo sapiens GN=HACD3 PE=1 SV=2 - [HACD3_HUMAN]	197800000	147100000	25510000	26250000	132.12	24.31	13	34	134.67	24.31	13	37	40.86	12.43	3	10	42.79	15.47	4	11	362	43.1	8.94
P55854	Small ubiquitin-related modifier 3 OS=Homo sapiens GN=SUMO3 PE=1 SV=2 - [SUMO3_HUMAN]	752100000	836200000	359000000	344400000	89.89	24.27	3	23	98.13	24.27	3	25	73.14	24.27	3	20	70.74	24.27	3	19	103	11.6	5.49
P62937	Peptidyl-prolyl cis-trans isomerase A OS=Homo sapiens GN=PPIA PE=1 SV=2 - [PPIA_HUMAN]	287800000	108600000	116300000	254300000	45.24	24.24	5	13	36.67	24.24	5	10	51.04	24.24	6	14	36.49	24.24	7	12	165	18	7.81
Q7Z776	DNA-directed RNA polymerases I and III subunit RPAC2 OS=Homo sapiens GN=POLR1D PE=1 SV=1 - [Q7Z776_HUMAN]	33770000	42380000	0	0	2.94	24.24	1	1	2.81	24.24	1	1		0				0			33	3.8	4.96
Q5T9A4	ATPase family AAA domain-containing protein 3B OS=Homo sapiens GN=ATAD3B PE=1 SV=1 - [ATD3B_HUMAN]	523300000	520600000	157500000	155500000	133.47	24.23	18	38	149.08	24.23	18	44	65.54	21.6	13	20	83.71	22.84	15	24	648	72.5	9.2
Q9NWB6	Arginine and glutamate-rich protein 1 OS=Homo sapiens GN=ARGLU1 PE=1 SV=1 - [ARGL1_HUMAN]	216900000	241400000	193000000	142800000	38.7	18.68	8	11	36.57	21.25	10	12	18.49	17.95	7	7	14.71	15.75	5	6	273	33.2	10.35
Q8NBZ0	INO80 complex subunit E OS=Homo sapiens GN=INO80E PE=1 SV=1 - [IN80E_HUMAN]	59680000	61930000	0	0	26.06	24.18	4	6	29.42	24.18	4	7		0				0			244	26.5	8.34
Q15291	Retinoblastoma-binding protein 5 OS=Homo sapiens GN=RBBP5 PE=1 SV=2 - [RBBP5_HUMAN]	159200000	163900000	14300000	12060000	60.69	24.16	11	17	61.04	20.45	9	16	8.06	5.02	3	3	2.23	1.67	1	1	538	59.1	5.1
Q86U86	Protein polybromo-1 OS=Homo sapiens GN=PBRM1 PE=1 SV=1 - [PB1_HUMAN]	80180000	59130000	0	0	171.9	21.02	33	60	151.55	20.25	31	55		0				0			1689	192.8	6.89
F5H6E2	Unconventional myosin-Ic OS=Homo sapiens GN=MYO1C PE=1 SV=1 - [F5H6E2_HUMAN]	48950000	46740000	35670000	31060000	60.25	16.94	12	17	70.46	15.59	11	18	55.15	15.5	12	18	48.74	17.04	13	16	1039	118.9	9.41
Q5H9U9	Probable ATP-dependent RNA helicase DDX60-like OS=Homo sapiens GN=DDX60L PE=2 SV=2 - [DDX6L_HUMAN]	27910000	28550000	71830000	46590000	59.68	13.19	21	23	48.15	10.14	16	21	79.32	14.77	23	31	95.83	15.06	25	39	1706	197.5	8.29
O60828	Polyglutamine-binding protein 1 OS=Homo sapiens GN=PQBP1 PE=1 SV=1 - [PQBP1_HUMAN]	126900000	108100000	36110000	27700000	26.71	19.62	3	5	19.9	24.15	4	5	5.1	7.92	2	2	8.99	6.79	1	2	265	30.5	6.33
P78332	RNA-binding protein 6 OS=Homo sapiens GN=RBM6 PE=1 SV=5 - [RBM6_HUMAN]	36020000	96710000	56230000	50450000	35.91	9.53	8	10	30.24	8.28	7	9	82.94	19.5	19	26	71.55	19.06	18	24	1123	128.6	6.32
P60174	Triosephosphate isomerase OS=Homo sapiens GN=TPI1 PE=1 SV=3 - [TPIS_HUMAN]	0	0	13880000	0		0				0			8.5	24.13	4	4	2.89	4.2	1	1	286	30.8	5.92
Q9NWW5	Ceroid-lipofuscinosis neuronal protein 6 OS=Homo sapiens GN=CLN6 PE=1 SV=1 - [CLN6_HUMAN]	131600000	150300000	41710000	52250000	128.46	24.12	8	26	127.66	23.47	6	24	14.9	9	3	3	9.52	8.68	2	2	311	35.9	8.87
Q9Y276	Mitochondrial chaperone BCS1 OS=Homo sapiens GN=BCS1L PE=1 SV=1 - [BCS1_HUMAN]	36200000	37550000	10350000	3731000	44.52	19.09	5	10	32.58	15.51	6	8	7.19	6.92	2	3	4.18	4.53	1	1	419	47.5	8.5
Q6IAK0	Selenoprotein T OS=Homo sapiens GN=SELT PE=1 SV=1 - [Q6IAK0_HUMAN]	0	12040000	0	0		0			6.76	24.09	2	2		0				0			137	15.8	6.67
Q9H9L3	Interferon-stimulated 20 kDa exonuclease-like 2 OS=Homo sapiens GN=ISG20L2 PE=1 SV=1 - [I20L2_HUMAN]	89500000	115600000	22290000	23060000	26.46	12.18	4	8	47.11	24.08	8	15	17.79	18.98	6	7	11.52	10.48	3	4	353	39.1	9.94
P28066	Proteasome subunit alpha type-5 OS=Homo sapiens GN=PSMA5 PE=1 SV=3 - [PSA5_HUMAN]	0	0	55620000	48900000		0				0			22.21	19.92	4	6	20.48	24.07	5	7	241	26.4	4.79
Q01196	Runt-related transcription factor 1 OS=Homo sapiens GN=RUNX1 PE=1 SV=3 - [RUNX1_HUMAN]	134200000	134800000	0	0	42.69	24.06	9	14	45.19	24.06	9	16		0				0			453	48.7	9.35
H7C5Q0	Serine/Arginine-related protein 53 (Fragment) OS=Homo sapiens GN=RSRC1 PE=1 SV=1 - [H7C5Q0_HUMAN]	12750000	18850000	21770000	0	2.01	5.77	1	1	5.11	8.65	1	1	16.03	24.04	2	3	5.76	8.65	1	1	208	23.5	9.74
P68036	Ubiquitin-conjugating enzyme E2 L3 OS=Homo sapiens GN=UBE2L3 PE=1 SV=1 - [UB2L3_HUMAN]	85010000	27810000	33690000	26680000	3.62	3.9	1	2	6.6	18.18	2	2	9.52	18.18	2	3	5.81	9.74	2	4	154	17.9	8.51
P49903	Selenide, water dikinase 1 OS=Homo sapiens GN=SEPHS1 PE=1 SV=2 - [SPS1_HUMAN]	49230000	59790000	22740000	23260000	21.88	20.15	5	6	19.6	18.11	5	6	13	13.01	3	3	15.13	12.24	3	4	392	42.9	5.97
P38432	Coilin OS=Homo sapiens GN=COIL PE=1 SV=1 - [COIL_HUMAN]	99730000	99560000	78200000	75830000	51.74	20.83	11	15	40.53	19.27	8	11	45.72	18.4	9	13	37.69	17.36	9	13	576	62.6	9.07
P14859	POU domain, class 2, transcription factor 1 OS=Homo sapiens GN=POU2F1 PE=1 SV=2 - [PO2F1_HUMAN]	131400000	107700000	0	0	63.72	17.09	7	16	83.11	23.96	10	22		0				0			743	76.4	6.81
P35251	Replication factor C subunit 1 OS=Homo sapiens GN=RFC1 PE=1 SV=4 - [RFC1_HUMAN]	151500000	135300000	15370000	22840000	160.7	21.69	21	43	142.59	21.25	21	41	16.6	5.23	5	6	13.6	5.31	5	5	1148	128.2	9.36
P42765	3-ketoacyl-CoA thiolase, mitochondrial OS=Homo sapiens GN=ACAA2 PE=1 SV=2 - [THIM_HUMAN]	0	0	29300000	43060000		0				0			8.72	9.82	2	5	14.87	23.93	6	7	397	41.9	8.09
K7EM73	Calpain small subunit 1 (Fragment) OS=Homo sapiens GN=CAPNS1 PE=1 SV=1 - [K7EM73_HUMAN]	26390000	0	47030000	23150000	4.74	14.72	1	1	2.94	9.2	1	1	8.77	14.72	1	3	9.11	23.93	2	3	163	15.9	4.91
Q9NX20	39S ribosomal protein L16, mitochondrial OS=Homo sapiens GN=MRPL16 PE=1 SV=1 - [RM16_HUMAN]	149100000	146600000	56430000	51800000	36.69	23.9	5	10	38.6	23.9	5	10	32.81	19.52	4	9	25.5	19.52	4	7	251	28.4	10.13
C9JQ41	Coiled-coil domain-containing protein 58 OS=Homo sapiens GN=CCDC58 PE=1 SV=1 - [C9JQ41_HUMAN]	0	0	24620000	16760000		0				0			11.07	20	2	3	16.49	23.85	3	5	130	15.3	8.88
Q15904	V-type proton ATPase subunit S1 OS=Homo sapiens GN=ATP6AP1 PE=1 SV=2 - [VAS1_HUMAN]	189300000	208900000	99000000	74960000	28.15	21.06	8	8	27.55	14.89	7	10	13.14	7.87	5	6	12.8	8.3	4	5	470	52	6.14
Q9HC07	Transmembrane protein 165 OS=Homo sapiens GN=TMEM165 PE=1 SV=1 - [TM165_HUMAN]	248400000	208900000	92900000	72240000	125.2	23.77	7	25	114.91	23.77	7	21	26.78	13.89	2	5	27.42	13.89	2	5	324	34.9	7.02
Q5JRG1	Nucleoporin p58/p45 (Fragment) OS=Homo sapiens GN=NUP58 PE=1 SV=1 - [Q5JRG1_HUMAN]	208500000	222000000	29570000	26850000	63.88	23.76	9	15	82.48	23.11	10	19	14.75	11.02	3	3	11.53	8.42	3	3	463	49.1	7.78
C9J0I9	Nuclear-interacting partner of ALK OS=Homo sapiens GN=ZC3HC1 PE=1 SV=1 - [C9J0I9_HUMAN]	0	0	134200000	127000000		0				0			42.13	23.53	8	14	35.93	16.12	7	12	459	50.5	5.82
Q9UBS4	DnaJ homolog subfamily B member 11 OS=Homo sapiens GN=DNAJB11 PE=1 SV=1 - [DJB11_HUMAN]	0	0	72810000	90780000		0				0			32.23	19.55	6	8	41.87	23.74	9	12	358	40.5	6.18
Q5RI15	Cytochrome c oxidase protein 20 homolog OS=Homo sapiens GN=COX20 PE=1 SV=2 - [COX20_HUMAN]	133000000	111400000	28170000	21080000	28.38	23.73	4	10	29.06	23.73	4	9	18.39	23.73	4	6	13.49	22.88	3	6	118	13.3	8.76
Q9NVM6	DnaJ homolog subfamily C member 17 OS=Homo sapiens GN=DNAJC17 PE=1 SV=1 - [DJC17_HUMAN]	42370000	43860000	39860000	42150000	22.49	21.71	4	5	26.23	21.71	4	6	22.92	19.41	4	6	26.9	17.43	3	6	304	34.7	8.53
Q92466	DNA damage-binding protein 2 OS=Homo sapiens GN=DDB2 PE=1 SV=1 - [DDB2_HUMAN]	107900000	61670000	0	0	38.35	19.91	7	12	37.29	23.65	9	15		0				0			427	47.8	9.47
A0A087WZY2	Mitochondrial import receptor subunit TOM7 homolog OS=Homo sapiens GN=TOMM7 PE=1 SV=1 - [A0A087WZY2_HUMAN]	308100000	188000000	64580000	43530000	6.83	23.64	2	3	9.02	23.64	2	4	4.58	23.64	2	2	4.36	23.64	2	2	55	6.3	10.27
A0A087WVF7	Intersectin-2 OS=Homo sapiens GN=ITSN2 PE=1 SV=1 - [A0A087WVF7_HUMAN]	45520000	8646000	64520000	59250000	9.67	2.74	3	3	13.7	2.68	3	5	183.51	20.6	32	61	169.16	18.99	27	55	1680	191.5	8.29
F8VPW2	Palmitoyltransferase ZDHHC17 (Fragment) OS=Homo sapiens GN=ZDHHC17 PE=1 SV=7 - [F8VPW2_HUMAN]	7030000	4652000	0	0	1.67	7.09	1	1	3.99	23.62	2	2		0				0			127	14.5	6.79
Q13503	Mediator of RNA polymerase II transcription subunit 21 OS=Homo sapiens GN=MED21 PE=1 SV=1 - [MED21_HUMAN]	22070000	27170000	0	4135000	18.12	23.61	2	4	16.41	23.61	2	4		0			3.86	9.72	1	1	144	15.6	4.45
P53582	Methionine aminopeptidase 1 OS=Homo sapiens GN=METAP1 PE=1 SV=2 - [MAP11_HUMAN]	126900000	62520000	82300000	23270000	47.29	18.39	6	13	42.02	18.39	5	11	13.4	19.17	6	6	18.61	13.99	4	5	386	43.2	7.17
Q12846	Syntaxin-4 OS=Homo sapiens GN=STX4 PE=1 SV=2 - [STX4_HUMAN]	47420000	41260000	42870000	28820000	14.41	19.87	5	5	13.73	16.84	4	4	18.28	20.54	5	5	14.18	13.13	3	4	297	34.2	6.28
Q96GD4	Aurora kinase B OS=Homo sapiens GN=AURKB PE=1 SV=3 - [AURKB_HUMAN]	33550000	42100000	0	0	19.66	19.77	5	5	16.95	16.57	4	4		0				0			344	39.3	9.29
P62891	60S ribosomal protein L39 OS=Homo sapiens GN=RPL39 PE=1 SV=2 - [RL39_HUMAN]	130800000	113400000	155700000	170700000	11.56	23.53	2	4	12.82	23.53	2	4	11.95	23.53	2	4	16.19	23.53	2	5	51	6.4	12.56
Q9Y3L5	Ras-related protein Rap-2c OS=Homo sapiens GN=RAP2C PE=1 SV=1 - [RAP2C_HUMAN]	135700000	130400000	31700000	37320000	29.21	23.5	5	12	31.67	23.5	5	11	13.91	16.94	3	5	11.5	16.94	4	5	183	20.7	4.94
Q8WTT2	Nucleolar complex protein 3 homolog OS=Homo sapiens GN=NOC3L PE=1 SV=1 - [NOC3L_HUMAN]	209100000	192300000	44080000	60770000	105.1	20.63	16	31	107.14	19.63	15	31	40.63	18.13	13	14	71.84	19.13	14	21	800	92.5	9.17
Q9H9Y2	Ribosome production factor 1 OS=Homo sapiens GN=RPF1 PE=1 SV=2 - [RPF1_HUMAN]	66400000	68340000	2517000	7020000	28.83	23.21	8	11	27	17.19	7	8	3.05	3.44	1	1	2.65	2.58	1	1	349	40.1	10.01
Q9GZS1	DNA-directed RNA polymerase I subunit RPA49 OS=Homo sapiens GN=POLR1E PE=1 SV=2 - [RPA49_HUMAN]	69970000	48430000	69920000	56350000	21.37	13.93	5	7	22.22	16.42	5	7	32.98	20.17	8	11	22.92	11.02	5	8	481	53.9	8.56
Q9NVS2	28S ribosomal protein S18a, mitochondrial OS=Homo sapiens GN=MRPS18A PE=1 SV=1 - [RT18A_HUMAN]	130100000	147700000	52250000	36680000	14.14	23.47	5	5	17.18	23.47	5	6	8.26	18.37	3	3	7.23	14.8	3	3	196	22.2	10.33
Q9H2Z4	Homeobox protein Nkx-2.4 OS=Homo sapiens GN=NKX2-4 PE=3 SV=3 - [NKX24_HUMAN]	68910000	92440000	0	0	22.51	16.67	5	7	33.27	23.45	7	9		0				0			354	36.2	9.58
A0A087WUL2	Proteasome subunit beta type-3 (Fragment) OS=Homo sapiens GN=PSMB3 PE=1 SV=1 - [A0A087WUL2_HUMAN]	7433000	5564000	22860000	15350000	3.76	12.41	1	1	3.87	12.41	1	1	11.06	23.45	2	4	4.86	11.03	1	2	145	16.2	8.43
Q9UJJ2	Zinc finger protein 280C (Fragment) OS=Homo sapiens GN=ZNF280C PE=1 SV=1 - [Q9UJJ2_HUMAN]	46960000	33990000	0	0	29.69	18.36	9	10	34.12	19.67	7	9		0				0			610	68.8	9.04
Q9Y4W2	Ribosomal biogenesis protein LAS1L OS=Homo sapiens GN=LAS1L PE=1 SV=2 - [LAS1L_HUMAN]	100000000	76310000	30940000	41280000	54.43	15.8	8	13	62.4	14.85	7	15	33.77	13.08	6	8	50.83	12.67	6	14	734	83	4.73
Q16706	Alpha-mannosidase 2 OS=Homo sapiens GN=MAN2A1 PE=1 SV=2 - [MA2A1_HUMAN]	70570000	79580000	21400000	21480000	86.33	20.45	19	23	88.1	18.79	17	23	16.94	7.26	6	6	23.44	7.52	6	7	1144	131.1	7.58
O43181	NADH dehydrogenase [ubiquinone] iron-sulfur protein 4, mitochondrial OS=Homo sapiens GN=NDUFS4 PE=1 SV=1 - [NDUS4_HUMAN]	160900000	176400000	38520000	38270000	20.5	23.43	4	7	20.29	23.43	5	8	10.03	23.43	5	5	8.01	14.86	3	4	175	20.1	10.3
P20042	Eukaryotic translation initiation factor 2 subunit 2 OS=Homo sapiens GN=EIF2S2 PE=1 SV=2 - [IF2B_HUMAN]	17490000	33000000	235400000	231300000	6.86	7.51	2	2	4.04	4.5	1	1	41.47	20.12	8	14	40.92	23.12	8	15	333	38.4	5.8
Q93050	V-type proton ATPase 116 kDa subunit a isoform 1 OS=Homo sapiens GN=ATP6V0A1 PE=1 SV=3 - [VPP1_HUMAN]	65730000	63220000	25970000	32720000	96.35	22.46	18	36	94.32	21.15	17	37	14.93	5.73	5	6	26.91	10.16	7	11	837	96.4	6.43
O75915	PRA1 family protein 3 OS=Homo sapiens GN=ARL6IP5 PE=1 SV=1 - [PRAF3_HUMAN]	118900000	103900000	22800000	13930000	58.15	23.4	4	16	64.86	23.4	4	21	20.66	23.4	4	11	9.53	13.3	3	5	188	21.6	9.77
H7C4T5	Muscleblind-like protein 1 (Fragment) OS=Homo sapiens GN=MBNL1 PE=1 SV=1 - [H7C4T5_HUMAN]	150700000	149100000	149500000	132000000	60.89	18.24	4	11	49.21	20.67	5	11	68.63	23.4	6	17	59.37	20.97	5	13	329	35.8	8.66
O43257	Zinc finger HIT domain-containing protein 1 OS=Homo sapiens GN=ZNHIT1 PE=1 SV=1 - [ZNHI1_HUMAN]	15430000	13120000	0	0	4.78	14.94	1	1	9.19	23.38	2	2						0			154	17.5	9.41
Q99549	M-phase phosphoprotein 8 OS=Homo sapiens GN=MPHOSPH8 PE=1 SV=2 - [MPP8_HUMAN]	89570000	68960000	0	0	85.39	21.63	13	22	65.22	15.81	15	22		0				0			860	97.1	6.06
P78316	Nucleolar protein 14 OS=Homo sapiens GN=NOP14 PE=1 SV=3 - [NOP14_HUMAN]	73380000	61920000	25760000	38210000	56.12	16.57	12	17	47.69	14.7	12	17	34.22	14.24	11	13	39.76	13.54	13	17	857	97.6	7.58
D6RD90	Ubiquitin-conjugating enzyme E2 J2 (Fragment) OS=Homo sapiens GN=UBE2J2 PE=1 SV=2 - [D6RD90_HUMAN]	0	0	0	0						0			2.48	23.33	1	1		0			60	6.8	5.36
Q9Y2P8	RNA 3'-terminal phosphate cyclase-like protein OS=Homo sapiens GN=RCL1 PE=1 SV=3 - [RCL1_HUMAN]	86550000	89050000	20040000	22140000	27.69	19.3	6	9	24.18	19.3	6	8	17.55	14.48	5	6	14.83	12.33	4	5	373	40.8	9.26
[truncated: 2,978 more rows]

## Sheet: THP-1 RBP&TF
gene name	uniport id	protein name	CPE.area.rep1	CPE.area.rep2	SNE.area.rep1	SNE.area.rep2	CPE.score.rep1	CPE.score.rep2	SNE.score.rep1	SNE.score.rep2	area ratio(CPE area/SNE area)	% in CPE	% in SNE	panel
[truncated: 248 more rows]

[truncated: 5 more sheets: K562 MS Raw result, K562 RBP&TF, 293T MS Raw result, 293T RBP&TF, RBPs classification]
