# Supplementary material for: A global screening identifies chromatin-enriched RNA-binding proteins and the transcriptional regulatory activity of QKI5 during monocytic differentiation
Source: Genome Biol. 2021 Oct 14;22:290. doi: 10.1186/s13059-021-02508-7 (PMC8518180; doi:10.1186/s13059-021-02508-7)
Supplement: Supplementary file 4 — Additional file 4: Table S3 Characteristics of common CPE enriched protein in 3 cell lines (THP-1, K562, 293T) [file 13059_2021_2508_MOESM4_ESM.xlsx]

## Sheet: readme
Table S3. characteristics of common CPE enriched protein in 3 cell lines (THP-1, K562, 293T). Related to Figure 1e, 1g.
sheetName	content
protein classification	classification of common CPE enriched protein in 3 cell lines(THP-1,K562,293T)
GO Term of common Che-RBPs	GO functional annotation of common CPE enriched RBPs in 3 cell lines(THP-1,K562,293T)
common Che-RBPs domain	RNA binding domain of common CPE enriched RBPs in 3 cell lines(THP-1,K562,293T)

## Sheet: protein classification
gene name	protein class	protein name
ACTL6A	chromatin binding	O96019
ADNP	chromatin binding	Q9H2P0
CHAF1B	chromatin binding	Q13112
CHD8	chromatin binding	Q9HCK8
DNMT1	chromatin binding	P26358
EP400	chromatin binding	Q96L91
EZH2	chromatin binding	Q15910
H2AFY	chromatin binding	O75367
H2AFZ	chromatin binding	P0C0S5
HCFC1	chromatin binding	P51610
HDAC1	chromatin binding	Q13547
HDAC2	chromatin binding	Q92769
KDM1A	chromatin binding	O60341
LEMD2	chromatin binding	Q8NC56
LRWD1	chromatin binding	Q9UFC0
MCM5	chromatin binding	P33992
MSH6	chromatin binding	P52701
MTA2	chromatin binding	O94776
NCOA5	chromatin binding	Q9HCD5
NUP62	chromatin binding	P37198
PSIP1	chromatin binding	O75475
RAD21	chromatin binding	O60216
RAN	chromatin binding	P62826
RCC1	chromatin binding	P18754
RING1	chromatin binding	Q06587
RNF2	chromatin binding	Q99496
RUVBL2	chromatin binding	Q9Y230
SIN3A	chromatin binding	Q96ST3
SMARCA2	chromatin binding	P51531
SMARCC1	chromatin binding	Q92922
SMARCC2	chromatin binding	Q8TAQ2
SMARCD1	chromatin binding	Q96GM5
SMARCE1	chromatin binding	Q969G3
SMC1A	chromatin binding	Q14683
SMC3	chromatin binding	Q9UQE7
SUPT5H	chromatin binding	O00267
TOP1	chromatin binding	P11387
TOP2A	chromatin binding	P11388
TOP2B	chromatin binding	Q02880
TRIM28	chromatin binding	Q13263
WAC	chromatin binding	Q9BTA9
AHCTF1	DNA binding	Q8WYP5
ARID1A	DNA binding	O14497
ARID2	DNA binding	Q68CP9
CGGBP1	DNA binding	Q9UFW8
CHCHD2P9	DNA binding	Q5T1J5
CHD3	DNA binding	Q12873
CHTF8	DNA binding	P0CG12
DPF2	DNA binding	Q92785
GATAD2A	DNA binding	Q86YP4
GATAD2B	DNA binding	Q8WXI9
GTF2I	DNA binding	P78347
GTF3C1	DNA binding	Q12789
GTF3C3	DNA binding	Q9Y5Q9
GTF3C4	DNA binding	Q9UKN8
GTF3C5	DNA binding	Q9Y5Q8
H1FX	DNA binding	Q92522
HIST1H2AH	DNA binding	Q96KK5
HIST1H4A	DNA binding	P62805
HIST1H4B	DNA binding	P62805
HIST1H4C	DNA binding	P62805
HIST1H4D	DNA binding	P62805
HIST1H4E	DNA binding	P62805
HIST1H4F	DNA binding	P62805
HIST1H4H	DNA binding	P62805
HIST1H4I	DNA binding	P62805
HIST1H4J	DNA binding	P62805
HIST1H4K	DNA binding	P62805
HIST1H4L	DNA binding	P62805
HIST2H4A	DNA binding	P62805
HIST2H4B	DNA binding	P62805
HIST4H4	DNA binding	P62805
HMG20A	DNA binding	Q9NP66
ILF3	DNA binding	Q12906
KIF4A	DNA binding	O95239
LBR	DNA binding	Q14739
LIG3	DNA binding	P49916
MCM3	DNA binding	P25205
MPG	DNA binding	P29372
MRE11	DNA binding	P49959
MSH2	DNA binding	P43246
PARP1	DNA binding	P09874
PDS5B	DNA binding	Q9NTI5
PHB	DNA binding	P35232
POGZ	DNA binding	Q7Z3K3
POLDIP2	DNA binding	Q9Y2S7
POLR2C	DNA binding	P19387
PQBP1	DNA binding	O60828
RAD50	DNA binding	Q92878
RBBP4	DNA binding	Q09028
RBBP5	DNA binding	Q15291
RCOR1	DNA binding	Q9UKL0
RFC2	DNA binding	P35250
RFC3	DNA binding	P40938
RFC4	DNA binding	P35249
SARNP	DNA binding	P82979
SMARCA4	DNA binding	P51532
SMARCB1	DNA binding	Q12824
SON	DNA binding	P18583
TAF4	DNA binding	O00268
TAF6	DNA binding	P49848
TERF2IP	DNA binding	Q9NYB0
TMPO	DNA binding	P42166
TMPO	DNA binding	P42167
TOX4	DNA binding	O94842
ZMYM3	DNA binding	Q14202
ZNF326	DNA binding	Q5BKZ1
ZNF687	DNA binding	Q8N1G0
CHD3	DNA modification enzyme	Q12873
EZH2	DNA modification enzyme	Q15910
GTF3C4	DNA modification enzyme	Q9UKN8
HCFC1	DNA modification enzyme	P51610
HDAC1	DNA modification enzyme	Q13547
HDAC2	DNA modification enzyme	Q92769
KDM1A	DNA modification enzyme	O60341
MED24	DNA modification enzyme	O75448
MTA2	DNA modification enzyme	O94776
OGT	DNA modification enzyme	O15294
PHB	DNA modification enzyme	P35232
RBBP4	DNA modification enzyme	Q09028
RBBP5	DNA modification enzyme	Q15291
RBBP7	DNA modification enzyme	Q16576
RCOR1	DNA modification enzyme	Q9UKL0
SIN3A	DNA modification enzyme	Q96ST3
TAF10	DNA modification enzyme	Q12962
TOP2A	DNA modification enzyme	P11388
TOP2B	DNA modification enzyme	Q02880
AHCTF1	DNA replication&transcription	Q8WYP5
ARID1A	DNA replication&transcription	O14497
CGGBP1	DNA replication&transcription	Q9UFW8
CHCHD3	DNA replication&transcription	Q9NX63
CHD1L	DNA replication&transcription	Q86WJ1
CHD3	DNA replication&transcription	Q12873
CHD8	DNA replication&transcription	Q9HCK8
DDX17	DNA replication&transcription	Q92841
DDX28	DNA replication&transcription	Q9NUL7
DDX5	DNA replication&transcription	P17844
EP400	DNA replication&transcription	Q96L91
GATAD2A	DNA replication&transcription	Q86YP4
GATAD2B	DNA replication&transcription	Q8WXI9
GTF2I	DNA replication&transcription	P78347
GTF3C3	DNA replication&transcription	Q9Y5Q9
HCFC1	DNA replication&transcription	P51610
HDAC1	DNA replication&transcription	Q13547
HMG20A	DNA replication&transcription	Q9NP66
KDM1A	DNA replication&transcription	O60341
LIG3	DNA replication&transcription	P49916
MCM3	DNA replication&transcription	P25205
MCM5	DNA replication&transcription	P33992
MED14	DNA replication&transcription	O60244
MED16	DNA replication&transcription	Q9Y2X0
MED23	DNA replication&transcription	Q9ULK4
MED24	DNA replication&transcription	O75448
MRE11	DNA replication&transcription	P49959
MTA2	DNA replication&transcription	O94776
PARP1	DNA replication&transcription	P09874
PHB	DNA replication&transcription	P35232
POLR2C	DNA replication&transcription	P19387
PQBP1	DNA replication&transcription	O60828
PSIP1	DNA replication&transcription	O75475
RAD21	DNA replication&transcription	O60216
RAD50	DNA replication&transcription	Q92878
RAN	DNA replication&transcription	P62826
RCOR1	DNA replication&transcription	Q9UKL0
RUVBL2	DNA replication&transcription	Q9Y230
SIN3A	DNA replication&transcription	Q96ST3
SMARCA2	DNA replication&transcription	P51531
SMARCA4	DNA replication&transcription	P51532
SMARCB1	DNA replication&transcription	Q12824
SMARCC1	DNA replication&transcription	Q92922
SMARCC2	DNA replication&transcription	Q8TAQ2
SMARCD1	DNA replication&transcription	Q96GM5
SMARCE1	DNA replication&transcription	Q969G3
SNW1	DNA replication&transcription	Q13573
TAF10	DNA replication&transcription	Q12962
TAF4	DNA replication&transcription	O00268
TAF6	DNA replication&transcription	P49848
TRIM28	DNA replication&transcription	Q13263
UHRF1	DNA replication&transcription	Q96T88
ZMYM3	DNA replication&transcription	Q14202
ABCB10	Enzyme	Q9NRK6
ABCC4	Enzyme	O15439
ACAD9	Enzyme	Q9H845
AFG3L2	Enzyme	Q9Y4W6
ATP13A1	Enzyme	Q9HD20
ATP1A1	Enzyme	P05023
ATP1B3	Enzyme	P54709
ATP2A2	Enzyme	P16615
ATP5F1A	Enzyme	P25705
ATP5F1B	Enzyme	P06576
ATP5MF	Enzyme	P56134
ATP5PB	Enzyme	P24539
ATP5PD	Enzyme	O75947
ATP5PO	Enzyme	P48047
B3GAT3	Enzyme	O94766
CDS2	Enzyme	O95674
CHD1L	Enzyme	Q86WJ1
CHD3	Enzyme	Q12873
CHD8	Enzyme	Q9HCK8
CMAS	Enzyme	Q8NFW8
COX4I1	Enzyme	P13073
DDX17	Enzyme	Q92841
DHCR7	Enzyme	Q9UBM7
DHODH	Enzyme	Q02127
DLST	Enzyme	P36957
ECSIT	Enzyme	Q9BQ95
EP400	Enzyme	Q96L91
GALNT2	Enzyme	Q10471
GNA11	Enzyme	P29992
GNA13	Enzyme	Q14344
GNAI2	Enzyme	P04899
GNAI3	Enzyme	P08754
GNAS	Enzyme	P63092
GNB1	Enzyme	P62873
GNB2	Enzyme	P62879
GPD2	Enzyme	P43304
HACD3	Enzyme	Q9P035
HADHB	Enzyme	P55084
HBB	Enzyme	P68871
HDAC1	Enzyme	Q13547
HDAC2	Enzyme	Q92769
HK1	Enzyme	P19367
HM13	Enzyme	Q8TCT9
HMG20A	Enzyme	Q9NP66
KDM1A	Enzyme	O60341
KIF2C	Enzyme	Q99661
LBR	Enzyme	Q14739
LYN	Enzyme	P07948
MAGT1	Enzyme	Q9H0U3
MBOAT7	Enzyme	Q96N66
MCM3	Enzyme	P25205
MCM5	Enzyme	P33992
MED24	Enzyme	O75448
MRE11	Enzyme	P49959
MRPL44	Enzyme	Q9H9J2
MSH2	Enzyme	P43246
MSH6	Enzyme	P52701
MT-CO2	Enzyme	P00403
MTIF2	Enzyme	P46199
MT-ND5	Enzyme	P03915
NDUFA9	Enzyme	Q16795
NDUFB4	Enzyme	O95168
NDUFB8	Enzyme	O95169
NDUFS1	Enzyme	P28331
NDUFS2	Enzyme	O75306
NDUFV2	Enzyme	P19404
NNT	Enzyme	Q13423
OGDH	Enzyme	Q02218
OGT	Enzyme	O15294
PARP1	Enzyme	P09874
PDHA1	Enzyme	P08559
PDHB	Enzyme	P11177
PDHX	Enzyme	O00330
PGAM5	Enzyme	Q96HS1
PIGS	Enzyme	Q96S52
POR	Enzyme	P16435
RAB10	Enzyme	P61026
RAB2A	Enzyme	P61019
RAB35	Enzyme	Q15286
RAB6A	Enzyme	P20340
RAB8A	Enzyme	P61006
RAD50	Enzyme	Q92878
RAN	Enzyme	P62826
RAP1B	Enzyme	P61224
RBBP4	Enzyme	Q09028
RCOR1	Enzyme	Q9UKL0
RFC2	Enzyme	P35250
RFC3	Enzyme	P40938
RFC4	Enzyme	P35249
RHOT2	Enzyme	Q8IXI1
RING1	Enzyme	Q06587
RNF2	Enzyme	Q99496
RUVBL2	Enzyme	Q9Y230
SDHB	Enzyme	P21912
SEPHS1	Enzyme	P49903
SIN3A	Enzyme	Q96ST3
SLC25A5	Enzyme	P05141
SMARCA2	Enzyme	P51531
SMARCA4	Enzyme	P51532
SMC6	Enzyme	Q96SB8
SOAT1	Enzyme	P35610
SPCS2	Enzyme	Q15005
STT3A	Enzyme	P46977
STT3B	Enzyme	Q8TCJ2
TBRG4	Enzyme	Q969Z0
TECR	Enzyme	Q9NZ01
TOP1	Enzyme	P11387
TOP2A	Enzyme	P11388
TOP2B	Enzyme	Q02880
UHRF1	Enzyme	Q96T88
UQCRC1	Enzyme	P31930
UQCRC2	Enzyme	P22695
USP48	Enzyme	Q86UV5
YME1L1	Enzyme	Q96TA2
ZMPSTE24	Enzyme	O75844
AAAS	Others	Q9NRG9
ANAPC1	Others	Q9H1A4
ANAPC7	Others	Q9UJX3
ATAD3B	Others	Q5T9A4
BCS1L	Others	Q9Y276
BOD1L1	Others	Q8NFC6
BSG	Others	P35613
CCDC51	Others	Q96ER9
DDRGK1	Others	Q96HY6
DNAJC11	Others	Q9NVH1
DYNC1I2	Others	Q13409
EMC1	Others	Q8N766
FAF2	Others	Q96CS3
GHITM	Others	Q9H3K2
GLG1	Others	Q92896
GPR89B	Others	P0CG08
IKBIP	Others	Q70UQ0
LETM1	Others	O95202
LMAN1	Others	P49257
LMAN2	Others	Q12907
LMNA	Others	P02545
LMNB1	Others	P20700
LMNB2	Others	Q03252
MAVS	Others	Q7Z434
MCU	Others	Q8NE86
MDC1	Others	Q14676
MLEC	Others	Q14165
MRPL17	Others	Q9NRX2
MRPL38	Others	Q96DV4
MRPS34	Others	P82930
MTCH1	Others	Q9NZJ7
MTCH2	Others	Q9Y6C9
NDC1	Others	Q9BTX1
NSMCE3	Others	Q96MG7
NUMA1	Others	Q14980
NUP155	Others	O75694
NUP188	Others	Q5SRE5
NUP210	Others	Q8TEM1
NUP35	Others	Q8NFH5
NUP43	Others	Q8NFH3
NUP54	Others	Q7Z3B4
OCIAD1	Others	Q9NX40
ORC2	Others	Q13416
ORC3	Others	Q9UBD5
OXA1L	Others	Q15070
PDS5A	Others	Q29RF7
PGRMC1	Others	O00264
PGRMC2	Others	O15173
PHB2	Others	Q99623
RAB1B	Others	Q9H0U4
RIF1	Others	Q5UIP0
RMDN3	Others	Q96TC7
RPRD1A	Others	Q96P16
RPRD1B	Others	Q9NQG5
RPRD2	Others	Q5VT52
SAMM50	Others	Q9Y512
SEC22B	Others	O75396
SFXN1	Others	Q9H9B4
SLC16A1	Others	P53985
SLC1A5	Others	Q15758
SLC25A1	Others	P53007
SLC25A10	Others	Q9UBX3
SLC25A12	Others	O75746
SLC25A24	Others	Q6NUK1
SLC25A3	Others	Q00325
SLC25A4	Others	P12235
SLC25A6	Others	P12236
SLC2A1	Others	P11166
SLC38A2	Others	Q96QD8
SMCHD1	Others	A6NHR9
SMPD4	Others	Q9NXE4
SSR4	Others	P51571
STAG2	Others	Q8N3U4
STOML2	Others	Q9UJZ1
STXBP3	Others	O00186
SUN2	Others	Q9UH99
SYMPK	Others	Q92797
TIMM29	Others	Q9BSF4
TM9SF2	Others	Q99805
TM9SF3	Others	Q9HD45
TMCO1	Others	Q9UM00
TMEM165	Others	Q9HC07
TMEM209	Others	Q96SK2
TMEM33	Others	P57088
TMEM43	Others	Q9BTV4
TMX2	Others	Q9Y320
TOMM22	Others	Q9NS69
TOMM40	Others	O96008
TOMM70	Others	O94826
UBAC2	Others	Q8NBM4
UBQLN4	Others	Q9NRR5
VDAC1	Others	P21796
VDAC3	Others	Q9Y277
WAPL	Others	Q7Z5K2
ADAR	RBP	P55265
AKAP1	RBP	Q92667
ALYREF	RBP	Q86V81
CELF1	RBP	Q92879
CPSF7	RBP	Q8N684
CSTF2	RBP	P33240
CSTF2T	RBP	Q9H0L4
DHX9	RBP	Q08211
ELAVL1	RBP	Q15717
FUBP1	RBP	Q96AE4
FUBP3	RBP	Q96I24
HNRNPA2B1	RBP	P22626
HNRNPA3	RBP	P51991
HNRNPC	RBP	P07910
HNRNPH1	RBP	P31943
HNRNPH2	RBP	P55795
HNRNPH3	RBP	P31942
HNRNPL	RBP	P14866
HNRNPM	RBP	P52272
HNRNPR	RBP	O43390
KHDRBS1	RBP	Q07666
KHSRP	RBP	Q92945
LEMD3	RBP	Q9Y2U8
MATR3	RBP	P43243
NUDT21	RBP	O43809
NUPL2	RBP	O15504
PABPN1	RBP	Q86U42
POLDIP3	RBP	Q9BY77
PPP1R10	RBP	Q96QC0
PTBP1	RBP	P26599
PTBP3	RBP	O95758
QKI	RBP	Q96PU8
RBM14	RBP	Q96PK6
RBM22	RBP	Q9NW64
RBM26	RBP	Q5T8P6
RBM27	RBP	Q9P2N5
RBM4	RBP	Q9BWF3
RBM8A	RBP	Q9Y5S9
RBMX	RBP	P38159
RBMXL1	RBP	Q96E39
SAFB	RBP	Q15424
SAFB2	RBP	Q14151
SCAF4	RBP	O95104
SETD1A	RBP	O15047
SFPQ	RBP	P23246
SPEN	RBP	Q96T58
SUPT6H	RBP	Q7KZ85
SUPV3L1	RBP	Q8IYB8
TARDBP	RBP	Q13148
TIAL1	RBP	Q01085
ZC3H11A	RBP	O75152
ZNF638	RBP	Q14966
ATP5F1A	RNA binding	P25705
CANX	RNA binding	P27824
CCDC86	RNA binding	Q9H6F5
CHAMP1	RNA binding	Q96JM3
CHD3	RNA binding	Q12873
CHTOP	RNA binding	Q9Y3Y2
CIZ1	RNA binding	Q9ULV3
CPSF1	RNA binding	Q10570
CPSF2	RNA binding	Q9P2I0
CSTF1	RNA binding	Q05048
CSTF3	RNA binding	Q12996
DAP3	RNA binding	P51398
DDX28	RNA binding	Q9NUL7
DDX5	RNA binding	P17844
DSP	RNA binding	P15924
FIP1L1	RNA binding	Q6UN15
HADHB	RNA binding	P55084
HDAC2	RNA binding	Q92769
HNRNPUL2	RNA binding	Q1KMD3
IMMT	RNA binding	Q16891
LBR	RNA binding	Q14739
MFAP1	RNA binding	P55081
MORC3	RNA binding	Q14149
MRPL11	RNA binding	Q9Y3B7
MRPL12	RNA binding	P52815
MRPL13	RNA binding	Q9BYD1
MRPL15	RNA binding	Q9P015
MRPL16	RNA binding	Q9NX20
MRPL22	RNA binding	Q9NWU5
MRPL28	RNA binding	Q13084
MRPL37	RNA binding	Q9BZE1
MRPL39	RNA binding	Q9NYK5
MRPL40	RNA binding	Q9NQ50
MRPL44	RNA binding	Q9H9J2
MRPS31	RNA binding	Q92665
MRPS35	RNA binding	P82673
MRPS7	RNA binding	Q9Y2R9
MRPS9	RNA binding	P82933
MTIF2	RNA binding	P46199
PTCD3	RNA binding	Q96EY7
PTPN1	RNA binding	P18031
RAE1	RNA binding	P78406
RBBP7	RNA binding	Q16576
RCC2	RNA binding	Q9P258
SLC25A11	RNA binding	Q02978
SLC25A5	RNA binding	P05141
SNW1	RNA binding	Q13573
TIMM50	RNA binding	Q3ZCQ8
WDR33	RNA binding	Q9C0J8
CREB1	TF	P16220
CUX1	TF	P39880
POU2F1	TF	P14859
RFX1	TF	P22670
SP1	TF	P08047
TFCP2	TF	Q12800

## Sheet: GO Term of common Che-RBPs
GO enrichment analysis of 52 genes used by R packages clusterProfiler (p<0.01 & q<0.01)
The top 10 term have selsected for display
ID	Description	GeneRatio	BgRatio	pvalue	p.adjust	qvalue	geneID	Count
GO:0050684	regulation of mRNA processing	15/51	222/29456	2.23566e-20	1.37493e-17	9.78982e-18	DHX9/HNRNPA2B1/HNRNPL/KHDRBS1/NUDT21/PABPN1/PTBP1/RBM26/RBM27/RBM4/RBM8A/RBMX/SAFB/SAFB2/SUPT6H	15
GO:0050657	nucleic acid transport	14/51	335/29456	4.08448e-16	7.40447e-14	5.27216e-14	ALYREF/DHX9/HNRNPA2B1/KHDRBS1/KHSRP/NUPL2/PABPN1/POLDIP3/QKI/RBM26/RBM27/RBM8A/SUPT6H/ZC3H11A	14
GO:0050658	RNA transport	14/51	335/29456	4.08448e-16	7.40447e-14	5.27216e-14	ALYREF/DHX9/HNRNPA2B1/KHDRBS1/KHSRP/NUPL2/PABPN1/POLDIP3/QKI/RBM26/RBM27/RBM8A/SUPT6H/ZC3H11A	14
GO:0051236	establishment of RNA localization	14/51	339/29456	4.81592e-16	7.40447e-14	5.27216e-14	ALYREF/DHX9/HNRNPA2B1/KHDRBS1/KHSRP/NUPL2/PABPN1/POLDIP3/QKI/RBM26/RBM27/RBM8A/SUPT6H/ZC3H11A	14
GO:0006403	RNA localization	14/51	397/29456	4.27142e-15	5.25384e-13	3.74086e-13	ALYREF/DHX9/HNRNPA2B1/KHDRBS1/KHSRP/NUPL2/PABPN1/POLDIP3/QKI/RBM26/RBM27/RBM8A/SUPT6H/ZC3H11A	14
GO:0015931	nucleobase-containing compound transport	14/51	419/29456	8.96428e-15	9.18839e-13	6.54235e-13	ALYREF/DHX9/HNRNPA2B1/KHDRBS1/KHSRP/NUPL2/PABPN1/POLDIP3/QKI/RBM26/RBM27/RBM8A/SUPT6H/ZC3H11A	14
GO:0006405	RNA export from nucleus	12/51	252/29456	1.39642e-14	1.22686e-12	8.73552e-13	ALYREF/DHX9/HNRNPA2B1/KHDRBS1/NUPL2/PABPN1/POLDIP3/RBM26/RBM27/RBM8A/SUPT6H/ZC3H11A	12
GO:0043484	regulation of RNA splicing	11/51	207/29456	5.88471e-14	4.52387e-12	3.22111e-12	CELF1/HNRNPA2B1/HNRNPH1/HNRNPL/KHDRBS1/PTBP1/PTBP3/RBM22/RBM4/RBM8A/RBMX	11
GO:0051168	nuclear export	13/51	389/29456	9.21075e-14	6.29401e-12	4.48149e-12	ALYREF/DHX9/HNRNPA2B1/KHDRBS1/NUPL2/PABPN1/POLDIP3/RBM22/RBM26/RBM27/RBM8A/SUPT6H/ZC3H11A	13
GO:0051028	mRNA transport	11/51	249/29456	4.46163e-13	2.7439e-11	1.95372e-11	ALYREF/DHX9/HNRNPA2B1/KHSRP/NUPL2/PABPN1/POLDIP3/QKI/RBM8A/SUPT6H/ZC3H11A	11
GO:0006369	termination of RNA polymerase II transcription	9/51	125/29456	8.72112e-13	4.8759e-11	3.47176e-11	ALYREF/CPSF7/CSTF2/CSTF2T/NUDT21/PABPN1/POLDIP3/RBM8A/ZC3H11A	9
GO:0006353	DNA-templated transcription, termination	10/51	197/29456	1.43266e-12	7.34237e-11	5.22794e-11	ALYREF/CPSF7/CSTF2/CSTF2T/DHX9/NUDT21/PABPN1/POLDIP3/RBM8A/ZC3H11A	10
GO:0031123	RNA 3'-end processing	10/51	238/29456	9.38016e-12	4.43754e-10	3.15963e-10	ALYREF/CPSF7/CSTF2/CSTF2T/NUDT21/PABPN1/POLDIP3/RBM8A/SUPV3L1/ZC3H11A	10
GO:0000380	alternative mRNA splicing, via spliceosome	8/51	104/29456	1.03095e-11	4.52883e-10	3.22464e-10	DHX9/HNRNPL/HNRNPM/PTBP1/RBM4/RBM8A/RBMX/SFPQ	8
GO:0031124	mRNA 3'-end processing	9/51	170/29456	1.41818e-11	5.81452e-10	4.14008e-10	ALYREF/CPSF7/CSTF2/CSTF2T/NUDT21/PABPN1/POLDIP3/RBM8A/ZC3H11A	9
GO:0046831	regulation of RNA export from nucleus	5/51	22/29456	3.27533e-10	1.25896e-08	8.96407e-09	DHX9/KHDRBS1/RBM26/RBM27/SUPT6H	5
GO:0032239	regulation of nucleobase-containing compound transport	5/51	26/29456	8.13899e-10	2.9444e-08	2.09648e-08	DHX9/KHDRBS1/RBM26/RBM27/SUPT6H	5
GO:0006406	mRNA export from nucleus	8/51	188/29456	1.19411e-09	3.86515e-08	2.75208e-08	ALYREF/HNRNPA2B1/NUPL2/PABPN1/POLDIP3/RBM8A/SUPT6H/ZC3H11A	8
GO:0071427	mRNA-containing ribonucleoprotein complex export from nucleus	8/51	188/29456	1.19411e-09	3.86515e-08	2.75208e-08	ALYREF/HNRNPA2B1/NUPL2/PABPN1/POLDIP3/RBM8A/SUPT6H/ZC3H11A	8
GO:0017148	negative regulation of translation	10/51	397/29456	1.3802e-09	4.24413e-08	3.02192e-08	ADAR/CELF1/DHX9/ELAVL1/HNRNPA2B1/HNRNPR/KHSRP/NUPL2/QKI/RBM4	10
GO:0046833	positive regulation of RNA export from nucleus	4/51	10/29456	1.66059e-09	4.86315e-08	3.46268e-08	DHX9/KHDRBS1/RBM26/RBM27	4
GO:0034249	negative regulation of cellular amide metabolic process	10/51	441/29456	3.77579e-09	1.04396e-07	7.43327e-08	ADAR/CELF1/DHX9/ELAVL1/HNRNPA2B1/HNRNPR/KHSRP/NUPL2/QKI/RBM4	10
GO:0032241	positive regulation of nucleobase-containing compound transport	4/51	12/29456	3.90425e-09	1.04396e-07	7.43327e-08	DHX9/KHDRBS1/RBM26/RBM27	4
GO:0048024	regulation of mRNA splicing, via spliceosome	7/51	138/29456	4.14229e-09	1.06146e-07	7.55785e-08	HNRNPA2B1/HNRNPL/KHDRBS1/PTBP1/RBM4/RBM8A/RBMX	7
GO:0071426	ribonucleoprotein complex export from nucleus	8/51	222/29456	4.42111e-09	1.08326e-07	7.7131e-08	ALYREF/HNRNPA2B1/NUPL2/PABPN1/POLDIP3/RBM8A/SUPT6H/ZC3H11A	8
GO:0071166	ribonucleoprotein complex localization	8/51	223/29456	4.57965e-09	1.08326e-07	7.7131e-08	ALYREF/HNRNPA2B1/NUPL2/PABPN1/POLDIP3/RBM8A/SUPT6H/ZC3H11A	8
GO:1903312	negative regulation of mRNA metabolic process	7/51	141/29456	4.81244e-09	1.09617e-07	7.80497e-08	DHX9/ELAVL1/HNRNPA2B1/HNRNPC/PTBP1/RBMX/TARDBP	7
GO:0006611	protein export from nucleus	9/51	349/29456	8.15081e-09	1.79027e-07	1.27471e-07	ALYREF/HNRNPA2B1/NUPL2/PABPN1/POLDIP3/RBM22/RBM8A/SUPT6H/ZC3H11A	9
GO:0098789	pre-mRNA cleavage required for polyadenylation	4/51	21/29456	4.66665e-08	9.89652e-07	7.04656e-07	CPSF7/CSTF2/CSTF2T/NUDT21	4
GO:0046822	regulation of nucleocytoplasmic transport	7/51	209/29456	7.27389e-08	1.49115e-06	1.06173e-06	DHX9/KHDRBS1/RBM22/RBM26/RBM27/RBM4/SUPT6H	7
GO:0035194	posttranscriptional gene silencing by RNA	7/51	212/29456	8.01709e-08	1.59049e-06	1.13247e-06	ADAR/CELF1/DHX9/ELAVL1/HNRNPA2B1/NUPL2/RBM4	7
GO:0016441	posttranscriptional gene silencing	7/51	213/29456	8.27866e-08	1.59106e-06	1.13287e-06	ADAR/CELF1/DHX9/ELAVL1/HNRNPA2B1/NUPL2/RBM4	7
GO:0098787	mRNA cleavage involved in mRNA processing	4/51	28/29456	1.58228e-07	2.9488e-06	2.09961e-06	CPSF7/CSTF2/CSTF2T/NUDT21	4
GO:0000381	regulation of alternative mRNA splicing, via spliceosome	5/51	82/29456	3.13865e-07	5.62411e-06	4.0045e-06	HNRNPL/PTBP1/RBM4/RBM8A/RBMX	5
GO:0031047	gene silencing by RNA	7/51	260/29456	3.20072e-07	5.62411e-06	4.0045e-06	ADAR/CELF1/DHX9/ELAVL1/HNRNPA2B1/NUPL2/RBM4	7
GO:0016458	gene silencing	8/51	417/29456	5.64163e-07	9.63778e-06	6.86233e-06	ADAR/CELF1/DHX9/ELAVL1/HNRNPA2B1/NUPL2/RBM4/SUPT6H	8
GO:0033119	negative regulation of RNA splicing	4/51	39/29456	6.26762e-07	1.01659e-05	7.23836e-06	HNRNPA2B1/PTBP1/PTBP3/RBMX	4
GO:0031503	protein-containing complex localization	8/51	423/29456	6.28137e-07	1.01659e-05	7.23836e-06	ALYREF/HNRNPA2B1/NUPL2/PABPN1/POLDIP3/RBM8A/SUPT6H/ZC3H11A	8
GO:0006379	mRNA cleavage	4/51	46/29456	1.23243e-06	1.94344e-05	1.38378e-05	CPSF7/CSTF2/CSTF2T/NUDT21	4
GO:0035195	gene silencing by miRNA	6/51	203/29456	1.38396e-06	2.12784e-05	1.51507e-05	ADAR/DHX9/ELAVL1/HNRNPA2B1/NUPL2/RBM4	6
GO:1903313	positive regulation of mRNA metabolic process	5/51	115/29456	1.69123e-06	2.53685e-05	1.8063e-05	HNRNPR/KHSRP/NUDT21/QKI/RBMX	5
GO:0046824	positive regulation of nucleocytoplasmic transport	5/51	116/29456	1.76512e-06	2.58463e-05	1.84032e-05	DHX9/KHDRBS1/RBM22/RBM26/RBM27	5
GO:0043488	regulation of mRNA stability	7/51	338/29456	1.84775e-06	2.64271e-05	1.88167e-05	DHX9/ELAVL1/HNRNPC/HNRNPR/KHSRP/QKI/TARDBP	7
GO:0043487	regulation of RNA stability	7/51	349/29456	2.28348e-06	3.19169e-05	2.27256e-05	DHX9/ELAVL1/HNRNPC/HNRNPR/KHSRP/QKI/TARDBP	7
GO:0061013	regulation of mRNA catabolic process	7/51	368/29456	3.23813e-06	4.42544e-05	3.15102e-05	DHX9/ELAVL1/HNRNPC/HNRNPR/KHSRP/QKI/TARDBP	7
GO:0016973	poly(A)+ mRNA export from nucleus	3/51	21/29456	6.36143e-06	8.50495e-05	6.05573e-05	PABPN1/POLDIP3/ZC3H11A	3
GO:0016246	RNA interference	3/51	22/29456	7.35687e-06	9.62654e-05	6.85433e-05	ADAR/CELF1/DHX9	3
GO:0048255	mRNA stabilization	4/51	75/29456	8.84611e-06	0.000113341	8.07014e-05	DHX9/ELAVL1/HNRNPC/TARDBP	4
GO:0043489	RNA stabilization	4/51	80/29456	1.14377e-05	0.000143554	0.000102214	DHX9/ELAVL1/HNRNPC/TARDBP	4
GO:1902373	negative regulation of mRNA catabolic process	4/51	86/29456	1.52401e-05	0.000187453	0.000133471	DHX9/ELAVL1/HNRNPC/TARDBP	4
GO:0048025	negative regulation of mRNA splicing, via spliceosome	3/51	29/29456	1.73072e-05	0.000208705	0.000148603	HNRNPA2B1/PTBP1/RBMX	3
GO:1902369	negative regulation of RNA catabolic process	4/51	95/29456	2.25867e-05	0.000267132	0.000190204	DHX9/ELAVL1/HNRNPC/TARDBP	4
GO:0070935	3'-UTR-mediated mRNA stabilization	3/51	37/29456	3.64449e-05	0.000422899	0.000301114	ELAVL1/HNRNPC/TARDBP	3
GO:0061157	mRNA destabilization	3/51	49/29456	8.51609e-05	0.000969888	0.000690583	HNRNPR/KHSRP/QKI	3
GO:0050779	RNA destabilization	3/51	52/29456	0.000101779	0.00113808	0.000810338	HNRNPR/KHSRP/QKI	3
GO:0050686	negative regulation of mRNA processing	3/51	54/29456	0.000113954	0.00125146	0.000891068	HNRNPA2B1/PTBP1/RBMX	3
GO:0060147	regulation of posttranscriptional gene silencing	4/51	157/29456	0.000159706	0.00166824	0.00118782	ADAR/DHX9/ELAVL1/NUPL2	4
GO:0060966	regulation of gene silencing by RNA	4/51	157/29456	0.000159706	0.00166824	0.00118782	ADAR/DHX9/ELAVL1/NUPL2	4
GO:0044806	G-quadruplex DNA unwinding	2/51	11/29456	0.000160042	0.00166824	0.00118782	DHX9/HNRNPA2B1	2
GO:0061014	positive regulation of mRNA catabolic process	3/51	72/29456	0.00026805	0.00274751	0.00195629	HNRNPR/KHSRP/QKI	3
GO:0070922	small RNA loading onto RISC	2/51	15/29456	0.000304184	0.00306677	0.00218361	ADAR/DHX9	2
GO:0008543	fibroblast growth factor receptor signaling pathway	4/51	188/29456	0.000317692	0.0031513	0.0022438	HNRNPH1/HNRNPM/PTBP1/TIAL1	4
GO:0060968	regulation of gene silencing	4/51	205/29456	0.000440728	0.00430235	0.00306337	ADAR/DHX9/ELAVL1/NUPL2	4
GO:0022618	ribonucleoprotein complex assembly	5/51	374/29456	0.000467227	0.00448976	0.00319682	ADAR/CELF1/DHX9/RBM22/RBMX	5
GO:0019081	viral translation	2/51	19/29456	0.000493194	0.00466638	0.00332257	DHX9/PTBP1	2
GO:0001649	osteoblast differentiation	5/51	387/29456	0.0005455	0.00508307	0.00361927	ADAR/ALYREF/DHX9/HNRNPC/RBMX	5
GO:0090501	RNA phosphodiester bond hydrolysis	4/51	222/29456	0.00059453	0.00541146	0.00385309	CPSF7/CSTF2/CSTF2T/NUDT21	4
GO:0071826	ribonucleoprotein complex subunit organization	5/51	395/29456	0.00059834	0.00541146	0.00385309	ADAR/CELF1/DHX9/RBM22/RBMX	5
GO:0045727	positive regulation of translation	4/51	232/29456	0.000700988	0.00624794	0.00444868	DHX9/ELAVL1/KHDRBS1/POLDIP3	4
GO:0044344	cellular response to fibroblast growth factor stimulus	4/51	244/29456	0.000845787	0.00743084	0.00529094	HNRNPH1/HNRNPM/PTBP1/TIAL1	4
GO:0061158	3'-UTR-mediated mRNA destabilization	2/51	26/29456	0.000930121	0.00805668	0.00573655	KHSRP/QKI	2
GO:0071774	response to fibroblast growth factor	4/51	259/29456	0.00105502	0.00901161	0.00641648	HNRNPH1/HNRNPM/PTBP1/TIAL1	4
GO:0006310	DNA recombination	5/51	455/29456	0.00112642	0.00948971	0.0067569	ALYREF/RBM14/SFPQ/SUPT6H/SUPV3L1	5

## Sheet: common Che-RBPs domain
The RBPs domain in top 10 GO term
gene name	protein domain
DHX9	DSRM,Double-stranded RNA binding motif
NUDT21	Nucleotide hydrolase
SUPT6H	Ribosomal protein S1-like
ALYREF	RNA Recognition motif
CELF1	RNA Recognition motif
HNRNPA2B1	RNA Recognition motif
HNRNPH1	RNA Recognition motif
HNRNPL	RNA Recognition motif
PABPN1	RNA Recognition motif
POLDIP3	RNA Recognition motif
PTBP1	RNA Recognition motif
PTBP3	RNA Recognition motif
RBM4	RNA Recognition motif
RBM8A	RNA Recognition motif
RBMX	RNA Recognition motif
SAFB	RNA Recognition motif
SAFB2	RNA Recognition motif
RBM22	RNA Recognition motif
RBM26	RNA Recognition motif
RBM27	RNA Recognition motif
RBM22	CCCH zinc finger
RBM26	CCCH zinc finger
RBM27	CCCH zinc finger
NUPL2	CCCH zinc finger
ZC3H11A	CCCH zinc finger
KHDRBS1	K homology
KHSRP	K homology
QKI	K homology
