# Supplementary material for: A global screening identifies chromatin-enriched RNA-binding proteins and the transcriptional regulatory activity of QKI5 during monocytic differentiation
Source: Genome Biol. 2021 Oct 14;22:290. doi: 10.1186/s13059-021-02508-7 (PMC8518180; doi:10.1186/s13059-021-02508-7)
Supplement: Supplementary file 5 — Additional file 5: Table S4 RBP transcriptionally regulated genes and GO functional annotation [file 13059_2021_2508_MOESM5_ESM.xlsx]

## Sheet: readme
Table S4. RBP transcriptionally regulated genes and GO functional annotation. Related to Figure 2j, 2k.
sheetName	content
QKI5	RBP transcriptionally regulated genes
ADAR	RBP transcriptionally regulated genes
PTBP3	RBP transcriptionally regulated genes
KHSRP	RBP transcriptionally regulated genes
ELAVL1	RBP transcriptionally regulated genes
NUDT21	RBP transcriptionally regulated genes
SETD1A	RBP transcriptionally regulated genes
GO term (QKI5)	GO functional annotation of RBP transcriptionally regulated genes
GO term (KHSRP)	GO functional annotation of RBP transcriptionally regulated genes
GO term (SETD1A)	GO functional annotation of RBP transcriptionally regulated genes

## Sheet: QKI5
gene name	gene id	transcript id	peak id	chromatin	start	end	annotation	strand	log2 (FC, KD vs Ctrl)	q-value
AACS	ENSG00000081760	ENST00000441247	12-3523	12	125099026	125099414	promoter-TSS	+	-0.438884	0.0145
AACS	ENSG00000081760	ENST00000539251	12-1841	12	125142875	125143263	TTS	+	-0.438884	0.0145
ABCC1	ENSG00000103222	ENST00000399410	16-451	16	15981492	15981880	intron	+	-0.337961	0.0145
ACACA	ENSG00000278540	ENST00000621960	17-3583	17	37277740	37278128	TTS	-	-0.272707	0.0145
ACER3	ENSG00000078124	ENST00000531461	11-6828	11	76931872	76932260	intron	+	-0.545236	0.0286
ACSL1	ENSG00000151726	ENST00000454703	4-13072	4	184787840	184788228	intron	-	-0.662965	0.0145
ACSL3	ENSG00000123983	ENST00000407441	2-18625	2	222924447	222924835	promoter-TSS	+	-0.346762	0.0145
ACSL4	ENSG00000068366	ENST00000505075	X-563	X	109632111	109632499	intron	-	-0.336633	0.0145
ACSS2	ENSG00000131069	ENST00000476922	20-715	20	34893055	34893443	intron	+	-1.0893	0.0145
ADAMTS6	ENSG00000049192	ENST00000381052	5-1910	5	65470920	65471308	exon	-	0.524267	0.0039
ADAMTS6	ENSG00000049192	ENST00000381055	5-316	5	65377781	65378169	intron	-	0.524267	0.0039
ADAMTS6	ENSG00000049192	ENST00000381055	5-52	5	65451596	65451984	intron	-	0.524267	0.0039
ADAMTS6	ENSG00000049192	ENST00000381055	5-16374	5	65426163	65426551	intron	-	0.524267	0.0039
ADI1	ENSG00000182551	ENST00000327435	2-1490	2	3506864	3507252	intron	-	0.411281	0.00816
AFF4	ENSG00000072364	ENST00000265343	5-9455	5	132888457	132888845	intron	-	-0.274211	0.0145
AFF4	ENSG00000072364	ENST00000491831	5-346	5	132951960	132952348	intron	-	-0.274211	0.0145
AHNAK2	ENSG00000185567	ENST00000333244	14-802	14	104940541	104940929	exon	-	-0.474404	0.0145
AHR	ENSG00000106546	ENST00000242057	7-4464	7	17325852	17326240	intron	+	-0.334483	0.0145
AK2	ENSG00000004455	ENST00000548559	1-33399	1	33053378	33053766	intron	-	0.274298	0.0169
ALPK3	ENSG00000136383	ENST00000558077	15-1668	15	84867780	84868168	intron	+	-0.307784	0.0145
ANK2	ENSG00000145362	ENST00000509550	4-11579	4	113319987	113320375	intron	+	-0.790991	0.0145
ANK2	ENSG00000145362	ENST00000509550	4-3704	4	113310302	113310690	intron	+	-0.790991	0.0145
ANKRD28	ENSG00000206560	ENST00000383777	3-3967	3	15674495	15674883	intron	-	-0.809669	0.0145
ANXA2	ENSG00000182718	ENST00000559818	15-3047	15	60400182	60400570	promoter-TSS	-	-0.934887	0.0145
ANXA8L1	ENSG00000264230	ENST00000616785	10-432	10	46515838	46516226	intron	+	-0.522227	0.0145
AOAH	ENSG00000136250	ENST00000487014	7-9490	7	36560242	36560630	intron	-	0.600487	0.00964
AOAH	ENSG00000136250	ENST00000543742	7-6728	7	36648396	36648784	intron	-	0.600487	0.00964
AOAH	ENSG00000136250	ENST00000617267	7-3271	7	36614617	36615005	intron	-	0.600487	0.00964
APBA2	ENSG00000034053	ENST00000558358	15-3683	15	29051703	29052091	intron	+	-0.415037	0.0145
APBA2	ENSG00000034053	ENST00000559814	15-3685	15	29080114	29080502	intron	+	-0.415037	0.0145
ARHGAP10	ENSG00000071205	ENST00000506020	4-5857	4	147945844	147946232	promoter-TSS	+	0.349492	0.0286
ARHGAP17	ENSG00000140750	ENST00000571843	16-622	16	24932120	24932508	promoter-TSS	-	0.30361	0.0169
ARHGAP17	ENSG00000140750	ENST00000573449	16-623	16	24997450	24997838	intron	-	0.30361	0.0169
ARHGAP17	ENSG00000140750	ENST00000573449	16-855	16	24968034	24968422	TTS	-	0.30361	0.0169
ARHGAP20	ENSG00000137727	ENST00000527598	11-1441	11	110679404	110679792	intron	-	-1.23001	0.0145
ARHGEF6	ENSG00000129675	ENST00000370620	X-605	X	136691459	136691847	intron	-	-0.332476	0.0145
ARID5A	ENSG00000196843	ENST00000497920	2-1769	2	96548092	96548480	intron	+	-0.433139	0.0145
ARSB	ENSG00000113273	ENST00000264914	5-2854	5	78975071	78975459	intron	-	0.280304	0.0286
ASS1	ENSG00000130707	ENST00000443588	9-2835	9	130451650	130452038	promoter-TSS	+	-0.445463	0.0145
ASS1	ENSG00000130707	ENST00000493984	9-2836	9	130489681	130490069	TTS	+	-0.445463	0.0145
ATG7	ENSG00000197548	ENST00000354449	3-5751	3	11523433	11523821	intron	+	-0.268979	0.0286
ATG7	ENSG00000197548	ENST00000354449	3-2658	3	11446233	11446621	intron	+	-0.268979	0.0286
ATG7	ENSG00000197548	ENST00000434066	3-2657	3	11313198	11313586	promoter-TSS	+	-0.268979	0.0286
ATG7	ENSG00000197548	ENST00000446450	3-3901	3	11403285	11403673	intron	+	-0.268979	0.0286
ATP10A	ENSG00000206190	ENST00000356865	15-5160	15	25715036	25715424	intron	-	-0.269864	0.0286
ATP10A	ENSG00000206190	ENST00000555815	15-2600	15	25692414	25692802	intron	-	-0.269864	0.0286
ATP2B1	ENSG00000070961	ENST00000359142	12-11152	12	89605586	89605974	intron	-	-0.592194	0.0286
ATP2B1	ENSG00000070961	ENST00000549585	12-3254	12	89648369	89648757	intron	-	-0.592194	0.0286
ATP6V0A1	ENSG00000033627	ENST00000586315	17-2712	17	42488507	42488895	promoter-TSS	+	-0.304642	0.0248
ATP9A	ENSG00000054793	ENST00000338821	20-2473	20	51657762	51658150	intron	-	-0.347413	0.0286
ATP9A	ENSG00000054793	ENST00000338821	20-2475	20	51728818	51729206	intron	-	-0.347413	0.0286
BICD1	ENSG00000151746	ENST00000395758	12-2075	12	32282747	32283135	intron	+	-0.350907	0.0377
BMP2K	ENSG00000138756	ENST00000502871	4-702	4	78844568	78844956	intron	+	-0.447459	0.0169
BRI3	ENSG00000164713	ENST00000539286	7-5231	7	98293647	98294035	TTS	+	-0.280664	0.0248
C7orf60	ENSG00000164603	ENST00000297145	7-406	7	112827864	112828252	intron	-	-0.330779	0.0377
C7orf60	ENSG00000164603	ENST00000297145	7-10894	7	112868367	112868755	intron	-	-0.330779	0.0377
CACNA1E	ENSG00000198216	ENST00000621791	1-13299	1	181794675	181795063	exon	+	0.549085	0.0286
CCDC59	ENSG00000133773	ENST00000552377	12-3224	12	82313637	82314025	intron	-	-0.281953	0.0145
CD82	ENSG00000085117	ENST00000530601	11-3425	11	44596854	44597242	promoter-TSS	+	0.334664	0.0039
CECR2	ENSG00000099954	ENST00000262608	22-314	22	17496514	17496902	intron	+	-0.808952	0.0145
CECR2	ENSG00000099954	ENST00000400585	22-545	22	17359217	17359605	promoter-TSS	+	-0.808952	0.0145
CEP120	ENSG00000168944	ENST00000328236	5-1434	5	123356244	123356632	intron	-	-0.359603	0.0169
CHST10	ENSG00000115526	ENST00000487860	2-5330	2	100413197	100413585	intron	-	0.321056	0
CIITA	ENSG00000179583	ENST00000576601	16-589	16	10878929	10879317	promoter-TSS	+	0.326429	0.0248
CLCA3P	ENSG00000153923	ENST00000284054	1-22896	1	86646471	86646859	intron	+	0.831729	0.00816
CLIP4	ENSG00000115295	ENST00000404424	2-14317	2	29171924	29172312	intron	+	-0.342106	0.0286
CLSTN2	ENSG00000158258	ENST00000458420	3-14724	3	140028056	140028444	intron	+	0.608726	0.00693
CLSTN2	ENSG00000158258	ENST00000458420	3-3417	3	140342396	140342784	intron	+	0.608726	0.00693
CLSTN2	ENSG00000158258	ENST00000458420	3-10389	3	140132887	140133275	intron	+	0.608726	0.00693
CLSTN2	ENSG00000158258	ENST00000458420	3-5065	3	140141637	140142025	intron	+	0.608726	0.00693
CLTCL1	ENSG00000070371	ENST00000458188	22-1396	22	19225961	19226349	promoter-TSS	-	0.453295	0.0286
CNRIP1	ENSG00000119865	ENST00000481714	2-7472	2	68303809	68304197	intron	-	-0.399748	0.0377
COG3	ENSG00000136152	ENST00000349995	13-1165	13	45523103	45523491	intron	+	-0.319326	0.0377
COG3	ENSG00000136152	ENST00000617493	13-3701	13	45482450	45482838	intron	+	-0.319326	0.0377
COL24A1	ENSG00000171502	ENST00000426639	1-34300	1	86054435	86054823	intron	-	0.379539	0
COMT	ENSG00000093010	ENST00000406520	22-2	22	19969390	19969778	TTS	+	-0.482959	0.0145
COMT	ENSG00000093010	ENST00000406520	22-413	22	19957784	19958172	intron	+	-0.482959	0.0145
CPE	ENSG00000109472	ENST00000402744	4-353	4	165394783	165395171	intron	+	-0.411352	0.0145
CPE	ENSG00000109472	ENST00000511992	4-2706	4	165452334	165452722	intron	+	-0.411352	0.0145
CPVL	ENSG00000106066	ENST00000455893	7-6565	7	29056186	29056574	intron	-	0.469886	0.0169
CPVL	ENSG00000106066	ENST00000488891	7-198	7	29195113	29195501	promoter-TSS	-	0.469886	0.0169
CR1	ENSG00000203710	ENST00000367052	1-20611	1	207633019	207633407	intron	+	-0.47592	0.0169
CR1	ENSG00000203710	ENST00000436595	1-20610	1	207515611	207515999	intron	+	-0.47592	0.0169
CSF1	ENSG00000184371	ENST00000369802	1-4039	1	109918319	109918707	intron	+	-0.321928	0.0145
CTDSPL	ENSG00000144677	ENST00000273179	3-1284	3	37981989	37982377	exon	+	-0.309254	0.0286
CTNNA1	ENSG00000044115	ENST00000520339	5-6686	5	138758671	138759059	intron	+	-0.304076	0.0145
CTNNA1	ENSG00000044115	ENST00000522227	5-9561	5	138732917	138733305	intron	+	-0.304076	0.0145
CYP19A1	ENSG00000137869	ENST00000396404	15-267	15	51336024	51336412	intron	-	-0.838719	0.0286
CYP19A1	ENSG00000137869	ENST00000405011	15-973	15	51291202	51291590	intron	-	-0.838719	0.0286
CYP19A1	ENSG00000137869	ENST00000439712	15-1389	15	51264000	51264388	intron	-	-0.838719	0.0286
CYTH3	ENSG00000008256	ENST00000465320	7-2978	7	6163952	6164340	TTS	-	-0.279936	0.0169
CYTIP	ENSG00000115165	ENST00000418920	2-1317	2	157440479	157440867	promoter-TSS	-	-1.51753	0.0169
DAAM1	ENSG00000100592	ENST00000395125	14-1940	14	59371904	59372292	TTS	+	-0.413721	0.0286
DAAM1	ENSG00000100592	ENST00000395125	14-2798	14	59316751	59317139	intron	+	-0.413721	0.0286
DACH1	ENSG00000276644	ENST00000619232	13-1296	13	71786380	71786768	intron	-	0.330497	0.0169
DACH1	ENSG00000276644	ENST00000620444	13-1293	13	71519378	71519766	intron	-	0.330497	0.0169
DDX60	ENSG00000137628	ENST00000505393	4-1791	4	168251585	168251973	TTS	-	-0.599798	0.0286
DGKA	ENSG00000065357	ENST00000547535	12-879	12	55931862	55932250	promoter-TSS	+	-0.313554	0.0169
DLGAP4	ENSG00000080845	ENST00000373913	20-966	20	36396661	36397049	intron	+	-0.531935	0.0145
DNAJC1	ENSG00000136770	ENST00000376980	10-596	10	21970647	21971035	intron	-	-0.337745	0.0145
DNHD1	ENSG00000179532	ENST00000534210	11-5995	11	6573971	6574359	intron	+	-0.622526	0.0169
DOCK11	ENSG00000147251	ENST00000633080	X-241	X	118637446	118637834	intron	+	-0.360919	0.0286
DPYSL2	ENSG00000092964	ENST00000521913	8-851	8	26539387	26539775	intron	+	-0.460144	0.0145
DRAM1	ENSG00000136048	ENST00000549066	12-3331	12	101912226	101912614	intron	+	-0.474141	0.0145
DSC2	ENSG00000134755	ENST00000280904	18-2847	18	31091285	31091673	intron	-	-0.269888	0.0169
DUSP8	ENSG00000184545	ENST00000528778	11-1687	11	1559102	1559490	promoter-TSS	-	-0.593841	0.0145
ECE1	ENSG00000117298	ENST00000374893	1-9888	1	21240545	21240933	intron	-	-0.358283	0.0145
ECE1	ENSG00000117298	ENST00000481130	1-33192	1	21299310	21299698	promoter-TSS	-	-0.358283	0.0145
EEPD1	ENSG00000122547	ENST00000534978	7-6713	7	36167647	36168035	intron	+	0.284977	0.00964
EGLN3	ENSG00000129521	ENST00000551935	14-3622	14	33991472	33991860	intron	-	-0.856805	0.0145
EGLN3	ENSG00000129521	ENST00000551935	14-1247	14	34026627	34027015	intron	-	-0.856805	0.0145
EGLN3	ENSG00000129521	ENST00000551935	14-3626	14	34300723	34301111	intron	-	-0.856805	0.0145
EIF2AK2	ENSG00000055332	ENST00000390013	2-184	2	37158771	37159159	promoter-TSS	-	-0.666345	0.0377
EIF2AK3	ENSG00000172071	ENST00000478003	2-1763	2	88580076	88580464	promoter-TSS	-	-0.397041	0.0248
EIF4E3	ENSG00000163412	ENST00000421769	3-4532	3	71748305	71748693	intron	-	-0.270854	0.0145
ELAVL4	ENSG00000162374	ENST00000448907	1-8259	1	50100478	50100866	intron	+	-0.356935	0.0286
EMP2	ENSG00000213853	ENST00000359543	16-1950	16	10570275	10570663	intron	-	-0.366161	0.0145
FAM131C	ENSG00000185519	ENST00000375662	1-12053	1	16067106	16067494	intron	-	0.515498	0.0248
FAM20C	ENSG00000177706	ENST00000313766	7-135	7	233944	234332	intron	+	-0.267709	0.0377
FAM46A	ENSG00000112773	ENST00000412306	6-7741	6	81502061	81502449	intron	-	0.291708	0.0039
FAM46A	ENSG00000112773	ENST00000412306	6-2243	6	81575611	81575999	intron	-	0.291708	0.0039
FAR2	ENSG00000064763	ENST00000547116	12-283	12	29228720	29229108	intron	+	-0.303178	0.0145
FBXL20	ENSG00000108306	ENST00000264658	17-4972	17	39252930	39253318	exon	-	-0.26373	0.0248
FDFT1	ENSG00000079459	ENST00000538689	8-8702	8	11794907	11795295	promoter-TSS	+	-0.335155	0.0145
FLRT1	ENSG00000126500	ENST00000246841	11-1888	11	64109606	64109994	intron	+	-0.764941	0.0145
FMNL2	ENSG00000157827	ENST00000288670	2-1913	2	152601981	152602369	intron	+	-0.590124	0.0377
FMNL2	ENSG00000157827	ENST00000475377	2-1312	2	152648235	152648623	exon	+	-0.590124	0.0377
FNDC3A	ENSG00000102531	ENST00000492622	13-364	13	49059431	49059819	intron	+	-0.333802	0.0248
FUCA1	ENSG00000179163	ENST00000374479	1-22258	1	23851056	23851444	intron	-	0.642534	0.00693
FYB	ENSG00000082074	ENST00000351578	5-2618	5	39159722	39160110	intron	-	0.439365	0.00693
GABBR2	ENSG00000136928	ENST00000259455	9-4945	9	98288170	98288558	exon	-	0.792461	0.0039
GABBR2	ENSG00000136928	ENST00000259455	9-8459	9	98675342	98675730	intron	-	0.792461	0.0039
GABBR2	ENSG00000136928	ENST00000635462	9-14215	9	98341094	98341482	intron	-	0.792461	0.0039
GABRG2	ENSG00000113327	ENST00000361925	5-9976	5	162076847	162077235	intron	+	-0.268887	0.0145
GABRG2	ENSG00000113327	ENST00000523372	5-2313	5	162091307	162091695	intron	+	-0.268887	0.0145
GAN	ENSG00000261609	ENST00000568107	16-6342	16	81377866	81378254	exon	+	-0.328623	0.0286
GAN	ENSG00000261609	ENST00000568107	16-1758	16	81334553	81334941	intron	+	-0.328623	0.0286
GAS2L3	ENSG00000139354	ENST00000547754	12-1745	12	100607288	100607676	intron	+	-0.473931	0.0286
GAS2L3	ENSG00000139354	ENST00000547754	12-8493	12	100603482	100603870	intron	+	-0.473931	0.0286
GBE1	ENSG00000114480	ENST00000429644	3-6615	3	81752297	81752685	intron	-	-0.617591	0.0145
GBE1	ENSG00000114480	ENST00000429644	3-3108	3	81600912	81601300	intron	-	-0.617591	0.0145
GBE1	ENSG00000114480	ENST00000429644	3-4588	3	81714216	81714604	intron	-	-0.617591	0.0145
GFPT1	ENSG00000198380	ENST00000357308	2-3471	2	69388525	69388913	promoter-TSS	-	-0.588245	0.0145
GFPT1	ENSG00000198380	ENST00000361060	2-2423	2	69353530	69353918	intron	-	-0.588245	0.0145
GFPT1	ENSG00000198380	ENST00000493759	2-1721	2	69364776	69365164	promoter-TSS	-	-0.588245	0.0145
GK5	ENSG00000175066	ENST00000392993	3-2332	3	142192319	142192707	intron	-	-0.335984	0.0286
GNE	ENSG00000159921	ENST00000396594	9-7961	9	36254723	36255111	intron	-	-0.439921	0.0145
GOLIM4	ENSG00000173905	ENST00000470487	3-2431	3	168021498	168021886	intron	-	-0.384948	0.0145
GPR135	ENSG00000181619	ENST00000481661	14-936	14	59436980	59437368	intron	-	-0.315305	0.0169
GPR180	ENSG00000152749	ENST00000376958	13-622	13	94611455	94611843	intron	+	-0.28744	0.0169
GPT2	ENSG00000166123	ENST00000569193	16-5598	16	46923463	46923851	promoter-TSS	+	-0.577057	0.0145
GRAMD3	ENSG00000155324	ENST00000506445	5-4527	5	126370092	126370480	promoter-TSS	+	-0.287355	0.0286
GRAMD3	ENSG00000155324	ENST00000513978	5-247	5	126428366	126428754	intron	+	-0.287355	0.0286
GRB10	ENSG00000106070	ENST00000407526	7-1512	7	50625564	50625952	intron	-	-1.01807	0.0145
GRB10	ENSG00000106070	ENST00000428711	7-4906	7	50617633	50618021	TTS	-	-1.01807	0.0145
GRB10	ENSG00000106070	ENST00000439044	7-9839	7	50754566	50754954	intron	-	-1.01807	0.0145
GRIK2	ENSG00000164418	ENST00000369134	6-1290	6	101830615	101831003	intron	+	-0.733213	0.0248
GRIK2	ENSG00000164418	ENST00000369134	6-4361	6	101702910	101703298	intron	+	-0.733213	0.0248
GRIK2	ENSG00000164418	ENST00000421544	6-1289	6	101614685	101615073	intron	+	-0.733213	0.0248
GRIK2	ENSG00000164418	ENST00000421544	6-2320	6	101495660	101496048	intron	+	-0.733213	0.0248
GRIK2	ENSG00000164418	ENST00000421544	6-3152	6	101479830	101480218	intron	+	-0.733213	0.0248
GRIK2	ENSG00000164418	ENST00000421544	6-1751	6	101594165	101594553	intron	+	-0.733213	0.0248
HIP1	ENSG00000127946	ENST00000336926	7-1564	7	75552979	75553367	intron	-	-0.709154	0.0145
HIP1	ENSG00000127946	ENST00000336926	7-1565	7	75590645	75591033	intron	-	-0.709154	0.0145
HIPK2	ENSG00000064393	ENST00000406875	7-8306	7	139581252	139581640	intron	-	-0.304006	0.0169
HOOK3	ENSG00000168172	ENST00000307602	8-689	8	42983395	42983783	intron	+	-0.484864	0.0145
HPCAL1	ENSG00000115756	ENST00000622018	2-1506	2	10340421	10340809	intron	+	-0.369588	0.0145
HSD17B12	ENSG00000149084	ENST00000278353	11-6382	11	43760856	43761244	intron	+	-0.382569	0.0145
HSD17B12	ENSG00000149084	ENST00000278353	11-2504	11	43787676	43788064	intron	+	-0.382569	0.0145
HSF2BP	ENSG00000160207	ENST00000443485	21-618	21	43652629	43653017	intron	-	-0.343795	0.0248
IL16	ENSG00000172349	ENST00000559383	15-2387	15	81237899	81238287	intron	+	0.408151	0.00816
IL16	ENSG00000172349	ENST00000559383	15-2388	15	81245380	81245768	intron	+	0.408151	0.00816
IL1R1	ENSG00000115594	ENST00000452403	2-15899	2	102065154	102065542	intron	+	-0.367209	0.0286
INPP5B	ENSG00000204084	ENST00000467066	1-14898	1	37889474	37889862	promoter-TSS	-	-0.307703	0.0145
IQGAP2	ENSG00000145703	ENST00000274364	5-2831	5	76707032	76707420	exon	+	0.460905	0.0169
IQGAP2	ENSG00000145703	ENST00000514350	5-8506	5	76429943	76430331	intron	+	0.460905	0.0169
IQGAP2	ENSG00000145703	ENST00000514350	5-8507	5	76435922	76436310	intron	+	0.460905	0.0169
IQGAP2	ENSG00000145703	ENST00000514350	5-5904	5	76543272	76543660	intron	+	0.460905	0.0169
ITGAM	ENSG00000169896	ENST00000544665	16-1557	16	31321811	31322199	intron	+	-0.364205	0.0169
ITIH5	ENSG00000123243	ENST00000397145	10-7470	10	7626023	7626411	intron	-	0.285981	0.0377
ITIH5	ENSG00000123243	ENST00000397145	10-820	10	7628434	7628822	intron	-	0.285981	0.0377
ITIH5	ENSG00000123243	ENST00000397145	10-1726	10	7647017	7647405	intron	-	0.285981	0.0377
ITIH5	ENSG00000123243	ENST00000397145	10-5174	10	7653923	7654311	intron	-	0.285981	0.0377
ITIH5	ENSG00000123243	ENST00000613909	10-3643	10	7562460	7562848	exon	-	0.285981	0.0377
KIAA1324L	ENSG00000164659	ENST00000444627	7-151	7	86929244	86929632	intron	-	-0.34192	0.0286
KIAA1328	ENSG00000150477	ENST00000590617	18-909	18	37103640	37104028	intron	+	-0.333022	0.0169
KIAA1328	ENSG00000150477	ENST00000590617	18-1357	18	37092320	37092708	intron	+	-0.333022	0.0169
KMO	ENSG00000117009	ENST00000366558	1-11825	1	241591703	241592091	intron	+	0.544321	0.00693
KRT72	ENSG00000170486	ENST00000293745	12-10253	12	52593415	52593803	intron	-	0.336397	0.0377
L3MBTL3	ENSG00000198945	ENST00000361794	6-574	6	130126711	130127099	intron	+	-0.307982	0.0286
LARS	ENSG00000133706	ENST00000505223	5-1528	5	146171272	146171660	intron	-	-0.310978	0.0145
LBH	ENSG00000213626	ENST00000404397	2-378	2	30301230	30301618	intron	+	-0.917538	0.0286
LIN7A	ENSG00000111052	ENST00000552864	12-2381	12	80793317	80793705	exon	-	0.299071	0.0248
LIPA	ENSG00000107798	ENST00000282673	10-9178	10	89271147	89271535	intron	-	-0.367228	0.0145
LIPA	ENSG00000107798	ENST00000371837	10-9184	10	89345877	89346265	intron	-	-0.367228	0.0145
LMNA	ENSG00000160789	ENST00000347559	1-4089	1	156140616	156141004	TTS	+	-0.314091	0.0169
LPIN1	ENSG00000134324	ENST00000396097	2-13917	2	11811907	11812295	intron	+	-0.564204	0.0145
LPIN1	ENSG00000134324	ENST00000449576	2-3121	2	11710951	11711339	intron	+	-0.564204	0.0145
LPXN	ENSG00000110031	ENST00000528489	11-1308	11	58546473	58546861	intron	-	0.442005	0.0248
LRMP	ENSG00000118308	ENST00000554272	12-83	12	25082588	25082976	intron	+	0.480731	0.00964
LRRC2	ENSG00000163827	ENST00000296144	3-4278	3	46563683	46564071	intron	-	-0.51245	0.0169
LRRK2	ENSG00000188906	ENST00000298910	12-3957	12	40258400	40258788	intron	+	0.324129	0.0169
LSS	ENSG00000160285	ENST00000522411	21-996	21	46208033	46208421	intron	-	-0.559204	0.0145
LUZP2	ENSG00000187398	ENST00000529015	11-3314	11	24869549	24869937	intron	+	0.489966	0.0169
LUZP2	ENSG00000187398	ENST00000533227	11-11263	11	24602549	24602937	intron	+	0.489966	0.0169
LUZP2	ENSG00000187398	ENST00000533227	11-1760	11	24687912	24688300	intron	+	0.489966	0.0169
LUZP2	ENSG00000187398	ENST00000533227	11-6206	11	24518803	24519191	intron	+	0.489966	0.0169
LUZP2	ENSG00000187398	ENST00000533227	11-4539	11	24682767	24683155	intron	+	0.489966	0.0169
MAML2	ENSG00000184384	ENST00000524717	11-9620	11	96061200	96061588	intron	-	-1.12102	0.0145
MAML2	ENSG00000184384	ENST00000524717	11-2733	11	96131500	96131888	intron	-	-1.12102	0.0145
MAML2	ENSG00000184384	ENST00000524717	11-5171	11	95985215	95985603	intron	-	-1.12102	0.0145
MAML2	ENSG00000184384	ENST00000524717	11-2735	11	96172656	96173044	intron	-	-1.12102	0.0145
MAN1A1	ENSG00000111885	ENST00000368468	6-171	6	119260388	119260776	intron	-	-0.35078	0.0377
MAP1B	ENSG00000131711	ENST00000296755	5-908	5	72201106	72201494	intron	+	-2.05819	0.0145
MAP1B	ENSG00000131711	ENST00000513526	5-8407	5	72160101	72160489	intron	+	-2.05819	0.0145
MAP1B	ENSG00000131711	ENST00000513526	5-11873	5	72135272	72135660	intron	+	-2.05819	0.0145
MAP2K6	ENSG00000108984	ENST00000591445	17-363	17	69521772	69522160	TTS	+	0.905482	0.0039
MCTP1	ENSG00000175471	ENST00000503301	5-4277	5	95141483	95141871	intron	-	-0.385412	0.0248
MCTP1	ENSG00000175471	ENST00000503301	5-2933	5	95226233	95226621	intron	-	-0.385412	0.0248
MCTP1	ENSG00000175471	ENST00000505078	5-1365	5	94841134	94841522	intron	-	-0.385412	0.0248
MCTP1	ENSG00000175471	ENST00000513695	5-4273	5	94950153	94950541	intron	-	-0.385412	0.0248
ME1	ENSG00000065833	ENST00000369705	6-4192	6	83302912	83303300	intron	-	-1.19079	0.0145
MEF2A	ENSG00000068305	ENST00000354410	15-3588	15	99649414	99649802	intron	+	-0.410951	0.0286
MEF2A	ENSG00000068305	ENST00000557785	15-3587	15	99632845	99633233	exon	+	-0.410951	0.0286
MEF2C	ENSG00000081189	ENST00000627170	5-944	5	88733304	88733692	promoter-TSS	-	-0.485364	0.0145
MOV10	ENSG00000155363	ENST00000369645	1-612	1	112674310	112674698	promoter-TSS	+	-0.300208	0.0145
MPP5	ENSG00000072415	ENST00000261681	14-1415	14	67318523	67318911	intron	+	0.304723	0.00693
MSR1	ENSG00000038945	ENST00000518343	8-6501	8	16520087	16520475	intron	-	0.462627	0.0377
MSR1	ENSG00000038945	ENST00000521876	8-15208	8	16264462	16264850	intron	-	0.462627	0.0377
MSRB3	ENSG00000174099	ENST00000308259	12-4281	12	65438289	65438677	intron	+	0.525135	0.00693
MSRB3	ENSG00000174099	ENST00000535143	12-460	12	65356472	65356860	intron	+	0.525135	0.00693
MSRB3	ENSG00000174099	ENST00000614640	12-7873	12	65289886	65290274	intron	+	0.525135	0.00693
MTHFD1L	ENSG00000120254	ENST00000423867	6-15489	6	150873346	150873734	intron	+	-0.610103	0.0145
MTHFD1L	ENSG00000120254	ENST00000618312	6-4892	6	151072995	151073383	intron	+	-0.610103	0.0145
MTSS1	ENSG00000170873	ENST00000519168	8-8158	8	124561271	124561659	intron	-	-0.882867	0.0145
MUC1	ENSG00000185499	ENST00000611577	1-3150	1	155192950	155193338	promoter-TSS	-	-0.726239	0.0145
MYO1E	ENSG00000157483	ENST00000288235	15-3031	15	59244896	59245284	intron	-	-0.494042	0.0248
N4BP2	ENSG00000078177	ENST00000261435	4-414	4	40118809	40119197	intron	+	-0.418081	0.0377
NAV1	ENSG00000134369	ENST00000367302	1-16570	1	201630688	201631076	intron	+	-0.304006	0.0145
NAV1	ENSG00000134369	ENST00000367302	1-3718	1	201822408	201822796	exon	+	-0.304006	0.0145
NAV3	ENSG00000067798	ENST00000397909	12-1694	12	77847864	77848252	intron	+	0.368584	0.00816
NAV3	ENSG00000067798	ENST00000397909	12-2371	12	77896251	77896639	intron	+	0.368584	0.00816
NAV3	ENSG00000067798	ENST00000397909	12-6016	12	77902352	77902740	intron	+	0.368584	0.00816
NCALD	ENSG00000104490	ENST00000518727	8-5810	8	101950775	101951163	intron	-	0.471532	0.00693
NCALD	ENSG00000104490	ENST00000521964	8-1741	8	102012885	102013273	intron	-	0.471532	0.00693
NCALD	ENSG00000104490	ENST00000521964	8-5808	8	101900093	101900481	intron	-	0.471532	0.00693
NCALD	ENSG00000104490	ENST00000523923	8-977	8	101849243	101849631	intron	-	0.471532	0.00693
NCOA7	ENSG00000111912	ENST00000368357	6-570	6	125878475	125878863	intron	+	-0.497129	0.0145
NEB	ENSG00000183091	ENST00000427231	2-3865	2	151538345	151538733	intron	-	-0.451612	0.0145
NEDD4	ENSG00000069869	ENST00000338963	15-2071	15	55859388	55859776	intron	-	-0.395213	0.0145
NEDD4	ENSG00000069869	ENST00000435532	15-1419	15	55888353	55888741	intron	-	-0.395213	0.0145
NEDD4L	ENSG00000049759	ENST00000586268	18-4685	18	58252843	58253231	intron	+	-0.496787	0.0145
NFE2L3	ENSG00000050344	ENST00000056233	7-2	7	26187807	26188195	TTS	+	-0.326533	0.0286
NGEF	ENSG00000066248	ENST00000264051	2-4357	2	232879753	232880141	intron	-	-0.511646	0.0169
NPC1	ENSG00000141458	ENST00000269228	18-558	18	23573394	23573782	intron	-	-0.389191	0.0145
NPC1	ENSG00000141458	ENST00000540608	18-2735	18	23558939	23559327	intron	-	-0.389191	0.0145
NRG4	ENSG00000169752	ENST00000567126	15-2329	15	76053769	76054157	intron	-	0.37061	0.0377
NRGN	ENSG00000154146	ENST00000412681	11-56	11	124738322	124738710	promoter-TSS	+	-0.396228	0.0145
NUDT7	ENSG00000140876	ENST00000564031	16-518	16	77739552	77739940	intron	+	0.453656	0.0169
NUP62	ENSG00000213024	ENST00000599567	19-358	19	49924559	49924947	intron	-	-0.280425	0.0377
OBP2B	ENSG00000171102	ENST00000372032	9-15131	9	133206908	133207296	intron	-	0.648835	0.0286
OR1N2	ENSG00000171501	ENST00000373688	9-3801	9	122553367	122553755	promoter-TSS	+	-0.498806	0.0377
P4HA2	ENSG00000072682	ENST00000471826	5-3138	5	132248022	132248410	TTS	-	-0.534777	0.0145
PALLD	ENSG00000129116	ENST00000261509	4-4106	4	168570514	168570902	intron	+	-1.19465	0.0145
PALLD	ENSG00000129116	ENST00000261509	4-6057	4	168627501	168627889	intron	+	-1.19465	0.0145
PALLD	ENSG00000129116	ENST00000393726	4-834	4	168832041	168832429	promoter-TSS	+	-1.19465	0.0145
PALLD	ENSG00000129116	ENST00000510998	4-2717	4	168767421	168767809	intron	+	-1.19465	0.0145
PALLD	ENSG00000129116	ENST00000510998	4-1796	4	168785325	168785713	intron	+	-1.19465	0.0145
PANX1	ENSG00000110218	ENST00000436171	11-1035	11	94173339	94173727	intron	+	-0.599263	0.0169
PAPPA2	ENSG00000116183	ENST00000367662	1-8833	1	176470954	176471342	intron	+	-0.438573	0.0377
PAQR5	ENSG00000137819	ENST00000395407	15-1093	15	69400059	69400447	intron	+	-0.723065	0.0145
PARVA	ENSG00000197702	ENST00000528916	11-6085	11	12508384	12508772	intron	+	-0.397071	0.0377
PCCA	ENSG00000175198	ENST00000413170	13-644	13	100400764	100401152	intron	+	0.287405	0.0169
PCCA	ENSG00000175198	ENST00000413170	13-645	13	100423363	100423751	intron	+	0.287405	0.0169
PCNX	ENSG00000100731	ENST00000556272	14-2959	14	71101462	71101850	intron	+	-0.283487	0.0169
PCNX	ENSG00000100731	ENST00000557428	14-690	14	71077993	71078381	promoter-TSS	+	-0.283487	0.0169
PCSK6	ENSG00000140479	ENST00000621185	15-865	15	101364744	101365132	TTS	-	-0.521769	0.0145
PDE4B	ENSG00000184588	ENST00000329654	1-22795	1	65791066	65791454	promoter-TSS	+	0.642573	0.00964
PDE4B	ENSG00000184588	ENST00000341517	1-15196	1	65915021	65915409	intron	+	0.642573	0.00964
PDE4B	ENSG00000184588	ENST00000341517	1-48817	1	65960155	65960543	intron	+	0.642573	0.00964
PDE4B	ENSG00000184588	ENST00000412480	1-22797	1	66156679	66157067	intron	+	0.642573	0.00964
PDE4B	ENSG00000184588	ENST00000412480	1-34075	1	66283676	66284064	intron	+	0.642573	0.00964
PDE4D	ENSG00000113448	ENST00000511382	5-894	5	60068209	60068597	intron	-	0.579013	0.00816
PDE4D	ENSG00000113448	ENST00000512069	5-5695	5	59672829	59673217	intron	-	0.579013	0.00816
PDE4D	ENSG00000113448	ENST00000512069	5-8229	5	59702080	59702468	intron	-	0.579013	0.00816
PDE4D	ENSG00000113448	ENST00000512069	5-1883	5	59773580	59773968	intron	-	0.579013	0.00816
PDE4D	ENSG00000113448	ENST00000512069	5-5694	5	59566990	59567378	intron	-	0.579013	0.00816
PDE4D	ENSG00000113448	ENST00000514231	5-893	5	59828261	59828649	intron	-	0.579013	0.00816
PDE4D	ENSG00000113448	ENST00000514231	5-311	5	59864532	59864920	intron	-	0.579013	0.00816
PDE4D	ENSG00000113448	ENST00000621323	5-8221	5	59169367	59169755	intron	-	0.579013	0.00816
PDGFD	ENSG00000170962	ENST00000529268	11-3784	11	103966055	103966443	intron	-	0.979091	0.00816
PDK1	ENSG00000152256	ENST00000392571	2-643	2	172580579	172580967	intron	+	-0.748952	0.0145
PEX5L	ENSG00000114757	ENST00000263962	3-48	3	179934372	179934760	intron	-	-0.457155	0.0248
PEX5L	ENSG00000114757	ENST00000476138	3-11127	3	179867051	179867439	intron	-	-0.457155	0.0248
PEX5L	ENSG00000114757	ENST00000485199	3-1661	3	180029499	180029887	intron	-	-0.457155	0.0248
PFKFB2	ENSG00000123836	ENST00000618513	1-6298	1	207062751	207063139	TTS	+	-0.294743	0.0248
PIP5K1B	ENSG00000107242	ENST00000265382	9-13456	9	68785779	68786167	intron	+	-1.82412	0.0286
PIP5K1B	ENSG00000107242	ENST00000265382	9-6243	9	68767035	68767423	intron	+	-1.82412	0.0286
PITPNC1	ENSG00000154217	ENST00000581322	17-362	17	67555374	67555762	intron	+	-0.561979	0.0286
PLAUR	ENSG00000011422	ENST00000601723	19-621	19	43650104	43650492	intron	-	-0.719264	0.0145
PLOD2	ENSG00000152952	ENST00000469350	3-14859	3	146146242	146146630	intron	-	-0.82567	0.0248
PLXNA1	ENSG00000114554	ENST00000393409	3-4925	3	127021542	127021930	intron	+	-0.281771	0.0145
PLXNC1	ENSG00000136040	ENST00000258526	12-1274	12	94301473	94301861	intron	+	0.435736	0.0286
PPP1R13B	ENSG00000088808	ENST00000553739	14-3380	14	103794623	103795011	intron	-	-0.512885	0.0169
PPP1R13B	ENSG00000088808	ENST00000553739	14-1618	14	103818292	103818680	intron	-	-0.512885	0.0169
PRLR	ENSG00000113494	ENST00000542609	5-3753	5	35118064	35118452	promoter-TSS	-	0.475473	0.0286
PRRG4	ENSG00000135378	ENST00000257836	11-931	11	32832724	32833112	intron	+	0.344629	0.00964
PTAFR	ENSG00000169403	ENST00000305392	1-8178	1	28153051	28153439	intron	-	0.368243	0.0169
PTPDC1	ENSG00000158079	ENST00000375360	9-8381	9	94064614	94065002	exon	+	-0.517324	0.0248
PTPN11	ENSG00000179295	ENST00000635625	12-2508	12	112455183	112455571	intron	+	-0.265398	0.0169
PTPN11	ENSG00000179295	ENST00000635625	12-6446	12	112481076	112481464	intron	+	-0.265398	0.0169
PTPN6	ENSG00000111679	ENST00000542277	12-6733	12	6953603	6953991	TTS	+	-0.46445	0
QKI	ENSG00000112531	ENST00000545346	6-1118	6	163445215	163445603	intron	+	-0.945771	0
RAB1A	ENSG00000138069	ENST00000409751	2-15212	2	65123754	65124142	intron	-	-0.344585	0.0145
RASA3	ENSG00000185989	ENST00000334062	13-675	13	114022376	114022764	intron	-	-0.316338	0.0145
RASA3	ENSG00000185989	ENST00000334062	13-3240	13	114030497	114030885	intron	-	-0.316338	0.0145
RASA3	ENSG00000185989	ENST00000334062	13-4754	13	114004573	114004961	intron	-	-0.316338	0.0145
RASSF3	ENSG00000153179	ENST00000542104	12-10565	12	64631650	64632038	intron	+	-0.562757	0.0145
RBKS	ENSG00000171174	ENST00000458185	2-78	2	27830018	27830406	intron	-	0.351472	0.0169
RBPJ	ENSG00000168214	ENST00000511451	4-6678	4	26360927	26361315	promoter-TSS	+	-0.273838	0.0248
RBPJ	ENSG00000168214	ENST00000512351	4-2033	4	26204716	26205104	intron	+	-0.273838	0.0248
RCAN1	ENSG00000159200	ENST00000313806	21-571	21	34558378	34558766	intron	-	-1.12765	0.0286
RCN1	ENSG00000049449	ENST00000532942	11-11402	11	32059815	32060203	intron	+	-0.348804	0.0145
RFX3	ENSG00000080298	ENST00000382004	9-1660	9	3264640	3265028	intron	-	-0.38109	0.0145
RFX3	ENSG00000080298	ENST00000451859	9-713	9	3381254	3381642	intron	-	-0.38109	0.0145
RFX8	ENSG00000196460	ENST00000484091	2-2556	2	101451603	101451991	intron	-	0.601082	0.00816
RGL1	ENSG00000143344	ENST00000304685	1-4641	1	183717509	183717897	intron	+	-0.576029	0.0145
RGS10	ENSG00000148908	ENST00000392865	10-3440	10	119537986	119538374	promoter-TSS	-	-0.325219	0.0169
RGS13	ENSG00000127074	ENST00000482095	1-16467	1	192660165	192660553	TTS	+	-1	0.0377
RHBDD1	ENSG00000144468	ENST00000491490	2-9285	2	226927182	226927570	intron	+	-0.322467	0.0169
RHOQ	ENSG00000119729	ENST00000616091	2-2324	2	46542323	46542711	promoter-TSS	+	-0.483369	0.0145
RIMS2	ENSG00000176406	ENST00000406091	8-7840	8	104054204	104054592	intron	+	-0.420108	0.0377
RIMS2	ENSG00000176406	ENST00000632716	8-28481	8	103780581	103780969	intron	+	-0.420108	0.0377
RIMS2	ENSG00000176406	ENST00000632716	8-10434	8	103725790	103726178	intron	+	-0.420108	0.0377
RNF217	ENSG00000146373	ENST00000519971	6-92	6	124962311	124962699	promoter-TSS	+	-0.612774	0.0145
ROBO1	ENSG00000169855	ENST00000618833	3-9429	3	78631591	78631979	intron	-	0.380994	0.0377
ROBO1	ENSG00000169855	ENST00000618833	3-13381	3	78603235	78603623	intron	-	0.380994	0.0377
ROBO1	ENSG00000169855	ENST00000618833	3-4575	3	78913804	78914192	intron	-	0.380994	0.0377
RPS6KA2	ENSG00000071242	ENST00000265678	6-2011	6	166451116	166451504	intron	-	-0.971829	0.0145
RPS6KA2	ENSG00000071242	ENST00000366865	6-5042	6	166485590	166485978	intron	-	-0.971829	0.0145
RPS6KA2	ENSG00000071242	ENST00000491836	6-466	6	166444465	166444853	intron	-	-0.971829	0.0145
RPS6KA2	ENSG00000071242	ENST00000509742	6-15911	6	166424310	166424698	promoter-TSS	-	-0.971829	0.0145
RPS6KA2	ENSG00000071242	ENST00000510118	6-32567	6	166789017	166789405	intron	-	-0.971829	0.0145
RPS6KA2	ENSG00000071242	ENST00000512860	6-6844	6	166663943	166664331	intron	-	-0.971829	0.0145
RPS6KA2	ENSG00000071242	ENST00000512860	6-467	6	166558419	166558807	intron	-	-0.971829	0.0145
RSAD2	ENSG00000134321	ENST00000382040	2-3081	2	6888571	6888959	intron	+	-0.556766	0.0286
RSAD2	ENSG00000134321	ENST00000382040	2-13744	2	6897654	6898042	exon	+	-0.556766	0.0286
RTN4	ENSG00000115310	ENST00000461004	2-10538	2	55068083	55068471	intron	-	-0.297345	0.0169
SAMSN1	ENSG00000155307	ENST00000619120	21-114	21	14511650	14512038	intron	-	0.880947	0.0039
SBF2	ENSG00000133812	ENST00000533770	11-10960	11	10062795	10063183	intron	-	-0.276164	0.0248
SEL1L3	ENSG00000091490	ENST00000502949	4-2028	4	25809961	25810349	intron	-	0.357339	0.00693
SEL1L3	ENSG00000091490	ENST00000510448	4-401	4	25755058	25755446	TTS	-	0.357339	0.00693
SEMA3D	ENSG00000153993	ENST00000284136	7-2441	7	85048332	85048720	intron	-	-1.32716	0.0286
SERPINE2	ENSG00000135919	ENST00000478966	2-2097	2	223986532	223986920	promoter-TSS	-	-1.1144	0.0145
SERPINE2	ENSG00000135919	ENST00000489065	2-18648	2	224009641	224010029	intron	-	-1.1144	0.0145
SGTB	ENSG00000197860	ENST00000506816	5-4026	5	65680563	65680951	TTS	-	-0.293224	0.0169
SH3BGRL2	ENSG00000198478	ENST00000369838	6-4153	6	79650085	79650473	intron	+	0.415037	0.0248
SH3PXD2A	ENSG00000107957	ENST00000369774	10-3322	10	103829550	103829938	intron	-	-0.270562	0.0377
SHISA5	ENSG00000164054	ENST00000441507	3-647	3	48500635	48501023	TTS	-	-0.308773	0.0248
SLAIN1	ENSG00000139737	ENST00000377236	13-1980	13	77714747	77715135	intron	+	0.288989	0.0286
SLC12A2	ENSG00000064651	ENST00000343225	5-13217	5	128182351	128182739	intron	+	-0.435736	0.0145
SLC12A2	ENSG00000064651	ENST00000343225	5-18184	5	128133903	128134291	intron	+	-0.435736	0.0145
SLC16A3	ENSG00000141526	ENST00000583025	17-2472	17	82260841	82261229	TTS	+	-0.319676	0.0145
SLC31A1	ENSG00000136868	ENST00000374212	9-14610	9	113254528	113254916	intron	+	-0.767157	0.0145
SLC44A1	ENSG00000070214	ENST00000607692	9-4978	9	105303792	105304180	intron	+	0.291636	0.0039
SLC6A6	ENSG00000131389	ENST00000615188	3-237	3	14419569	14419957	intron	+	-0.284384	0.0169
SLC6A6	ENSG00000131389	ENST00000622810	3-324	3	14400922	14401310	promoter-TSS	+	-0.284384	0.0169
SLC6A9	ENSG00000196517	ENST00000357730	1-14910	1	44007213	44007601	intron	-	-0.679568	0.0145
SLC7A1	ENSG00000139514	ENST00000380752	13-727	13	29530155	29530543	intron	-	-0.451607	0.0145
SLC7A2	ENSG00000003989	ENST00000004531	8-651	8	17537689	17538077	promoter-TSS	+	-0.906891	0.0145
SLC9A7	ENSG00000065923	ENST00000328306	X-210	X	46644164	46644552	intron	-	-0.285602	0.0377
SORL1	ENSG00000137642	ENST00000260197	11-93	11	121489229	121489617	intron	+	0.802492	0.0039
SORL1	ENSG00000137642	ENST00000260197	11-457	11	121596807	121597195	intron	+	0.802492	0.0039
SPAG9	ENSG00000008294	ENST00000505173	17-1099	17	51056403	51056791	promoter-TSS	-	-0.580266	0.0145
SPAG9	ENSG00000008294	ENST00000618113	17-336	17	50998492	50998880	intron	-	-0.580266	0.0145
ST3GAL1	ENSG00000008513	ENST00000399640	8-3407	8	133484836	133485224	intron	-	-0.275802	0.0169
ST3GAL1	ENSG00000008513	ENST00000517668	8-4548	8	133516484	133516872	intron	-	-0.275802	0.0169
ST3GAL5	ENSG00000115525	ENST00000433665	2-2509	2	85881975	85882363	intron	-	-0.374396	0.0377
ST6GALNAC3	ENSG00000184005	ENST00000328299	1-49058	1	76551814	76552202	intron	+	-0.66073	0.0145
ST6GALNAC3	ENSG00000184005	ENST00000328299	1-18577	1	76172186	76172574	intron	+	-0.66073	0.0145
ST6GALNAC3	ENSG00000184005	ENST00000328299	1-22846	1	76271498	76271886	intron	+	-0.66073	0.0145
ST6GALNAC3	ENSG00000184005	ENST00000328299	1-49055	1	76487971	76488359	intron	+	-0.66073	0.0145
ST6GALNAC3	ENSG00000184005	ENST00000464140	1-6994	1	76400105	76400493	intron	+	-0.66073	0.0145
ST6GALNAC3	ENSG00000184005	ENST00000621530	1-8346	1	76413233	76413621	TTS	+	-0.66073	0.0145
ST8SIA4	ENSG00000113532	ENST00000231461	5-4321	5	100860138	100860526	intron	-	0.35215	0.0248
STAT1	ENSG00000115415	ENST00000540176	2-2013	2	190972290	190972678	intron	-	-0.415941	0.0377
STXBP1	ENSG00000136854	ENST00000627871	9-6769	9	127639690	127640078	intron	+	-0.411314	0.0145
SULF2	ENSG00000196562	ENST00000478766	20-2409	20	47708274	47708662	intron	-	-1.23172	0.0145
SULF2	ENSG00000196562	ENST00000479970	20-2407	20	47660029	47660417	promoter-TSS	-	-1.23172	0.0145
SUPT3H	ENSG00000196284	ENST00000371458	6-9655	6	44857369	44857757	intron	-	-0.289507	0.0286
SUPT3H	ENSG00000196284	ENST00000459689	6-5330	6	45299609	45299997	intron	-	-0.289507	0.0286
SUPT3H	ENSG00000196284	ENST00000475057	6-2826	6	44815067	44815455	intron	-	-0.289507	0.0286
TBC1D14	ENSG00000132405	ENST00000409757	4-1935	4	6969125	6969513	intron	+	-0.432934	0.0145
TBX15	ENSG00000092607	ENST00000207157	1-23758	1	118905082	118905470	intron	-	-0.420411	0.0377
TCEA3	ENSG00000204219	ENST00000450454	1-18110	1	23402105	23402493	intron	-	-0.449689	0
TEAD1	ENSG00000187079	ENST00000334310	11-4449	11	12891847	12892235	intron	+	-0.440146	0.0145
TES	ENSG00000135269	ENST00000496871	7-3817	7	116219484	116219872	intron	+	-0.354638	0.0377
TET1	ENSG00000138336	ENST00000373644	10-309	10	68691270	68691658	exon	+	-0.393504	0.0248
TFEC	ENSG00000105967	ENST00000465322	7-3816	7	116125020	116125408	intron	-	0.319372	0.0248
TGFB2	ENSG00000092969	ENST00000366929	1-3411	1	218391035	218391423	intron	+	-0.592576	0.0377
THBS4	ENSG00000113296	ENST00000510218	5-5964	5	79999648	80000036	intron	+	0.753501	0.0248
TIMP3	ENSG00000100234	ENST00000266085	22-1166	22	32828173	32828561	intron	+	-1.64138	0.0145
TIMP3	ENSG00000100234	ENST00000266085	22-453	22	32838827	32839215	intron	+	-1.64138	0.0145
TMEM176B	ENSG00000106565	ENST00000326442	7-894	7	150791313	150791701	exon	-	0.910809	0.00964
TMEM2	ENSG00000135048	ENST00000545719	9-2653	9	71793263	71793651	intron	-	-0.50794	0.0286
TMEM41B	ENSG00000166471	ENST00000524543	11-2380	11	9293605	9293993	intron	-	-0.330779	0.0145
TRAF1	ENSG00000056558	ENST00000546084	9-1503	9	120904051	120904439	exon	-	-0.268388	0.0145
TRPS1	ENSG00000104447	ENST00000422939	8-29008	8	115785449	115785837	intron	-	-0.449727	0.0145
TRPS1	ENSG00000104447	ENST00000422939	8-10648	8	115810679	115811067	promoter-TSS	-	-0.449727	0.0145
TRPS1	ENSG00000104447	ENST00000520276	8-992	8	115499219	115499607	intron	-	-0.449727	0.0145
TTBK2	ENSG00000128881	ENST00000564431	15-19	15	42920675	42921063	promoter-TSS	-	0.275524	0.0169
TTC7B	ENSG00000165914	ENST00000328459	14-4531	14	90529816	90530204	exon	-	-0.53842	0.0145
TTC7B	ENSG00000165914	ENST00000554654	14-378	14	90645215	90645603	promoter-TSS	-	-0.53842	0.0145
TTC7B	ENSG00000165914	ENST00000555894	14-1050	14	90558060	90558448	intron	-	-0.53842	0.0145
TTC7B	ENSG00000165914	ENST00000557292	14-270	14	90605760	90606148	intron	-	-0.53842	0.0145
UACA	ENSG00000137831	ENST00000539319	15-2	15	70763288	70763676	promoter-TSS	-	-0.390708	0.0169
UST	ENSG00000111962	ENST00000367463	6-8901	6	148974807	148975195	intron	+	-1.32918	0.0145
UST	ENSG00000111962	ENST00000367463	6-3517	6	148763007	148763395	intron	+	-1.32918	0.0145
UST	ENSG00000111962	ENST00000466695	6-69	6	149066043	149066431	promoter-TSS	+	-1.32918	0.0145
VAT1L	ENSG00000171724	ENST00000302536	16-3347	16	77821245	77821633	intron	+	0.482648	0.0169
VCAN	ENSG00000038427	ENST00000512590	5-4197	5	83520186	83520574	exon	+	-0.435796	0.0286
VIT	ENSG00000205221	ENST00000401530	2-4725	2	36732762	36733150	intron	+	0.614592	0.00964
WARS	ENSG00000140105	ENST00000627608	14-1589	14	100368929	100369317	promoter-TSS	-	-1.02952	0.0145
WDR63	ENSG00000162643	ENST00000370596	1-10146	1	85127342	85127730	intron	+	-0.397147	0.0169
WWC2	ENSG00000151718	ENST00000515284	4-13034	4	183270087	183270475	promoter-TSS	+	-0.436771	0.0145
XKR3	ENSG00000172967	ENST00000331428	22-2550	22	16785182	16785570	intron	-	-1	0.0377
ZCCHC2	ENSG00000141664	ENST00000591632	18-17	18	62524144	62524532	promoter-TSS	+	-0.4667	0.0169
ZDHHC3	ENSG00000163812	ENST00000339420	3-636	3	44944835	44945223	promoter-TSS	-	-0.672549	0.0377
ZHX2	ENSG00000178764	ENST00000314393	8-1807	8	122844875	122845263	intron	+	-0.311243	0.0286
ZNF608	ENSG00000168916	ENST00000505686	5-177	5	124662663	124663051	intron	-	0.686842	0.0039
ZNF704	ENSG00000164684	ENST00000327835	8-1254	8	80818454	80818842	intron	-	-0.285958	0.0145
ZNF704	ENSG00000164684	ENST00000520336	8-943	8	80785502	80785890	intron	-	-0.285958	0.0145
ZSWIM6	ENSG00000130449	ENST00000252744	5-160	5	61333929	61334317	intron	+	-0.332549	0.0169
ZSWIM6	ENSG00000130449	ENST00000252744	5-3989	5	61538786	61539174	intron	+	-0.332549	0.0169

## Sheet: ADAR
gene name	gene id	transcript id	peak id	chromatin	start	end	annotation	strand	log2 (FC, KD vs Ctrl)	pvalue
AC074286.1	ENSG00000213963	ENST00000456746	2-352	2	177349094	177349510	intron	-	0.323783	0.0364641
ADGRV1	ENSG00000164199	ENST00000425867	5-4099	5	90993253	90993669	intron	+	0.294875	2.92e-05
ADGRV1	ENSG00000164199	ENST00000425867	5-1861	5	91083583	91083999	intron	+	0.294875	2.92e-05
ADGRV1	ENSG00000164199	ENST00000425867	5-2780	5	90937581	90937997	intron	+	0.294875	2.92e-05
AHNAK	ENSG00000124942	ENST00000257247	11-82	11	62509506	62509922	intron	-	0.28884	2.29e-06
ANKRD50	ENSG00000151458	ENST00000504087	4-1300	4	124678433	124678849	intron	-	-0.312791	0.000910324
BCAS3	ENSG00000141376	ENST00000586241	17-845	17	60823256	60823672	intron	+	0.272501	0.00843161
BCAS3	ENSG00000141376	ENST00000588874	17-4113	17	60931134	60931550	intron	+	0.272501	0.00843161
BCAS3	ENSG00000141376	ENST00000588720	17-2059	17	61386945	61387361	promoter-TSS	+	0.272501	0.00843161
CCNG2	ENSG00000138764	ENST00000497512	4-4173	4	77343131	77343547	intron	+	-0.317814	0.0142484
COL15A1	ENSG00000204291	ENST00000610452	9-3798	9	98976444	98976860	intron	+	0.444291	3.37e-06
COLGALT2	ENSG00000198756	ENST00000361927	1-6185	1	184009852	184010268	intron	-	0.288603	0.000101438
DTWD2	ENSG00000169570	ENST00000510708	5-6101	5	118931028	118931444	intron	-	0.309087	0.00554504
DYSF	ENSG00000135636	ENST00000409762	2-9695	2	71508748	71509164	intron	+	0.293031	0.0229821
ESRRB	ENSG00000119715	ENST00000512784	14-5477	14	76501020	76501436	TTS	+	0.302735	0.00232873
ESRRB	ENSG00000119715	ENST00000556177	14-3734	14	76436009	76436425	intron	+	0.302735	0.00232873
ESRRB	ENSG00000119715	ENST00000507951	14-294	14	76376857	76377273	intron	+	0.302735	0.00232873
ESRRB	ENSG00000119715	ENST00000556177	14-2506	14	76416507	76416923	intron	+	0.302735	0.00232873
ESRRB	ENSG00000119715	ENST00000556177	14-3735	14	76477393	76477809	intron	+	0.302735	0.00232873
FLNB	ENSG00000136068	ENST00000490882	3-269	3	58042393	58042809	intron	+	0.298566	0.00117238
GMEB1	ENSG00000162419	ENST00000361872	1-4030	1	28669118	28669534	intron	+	-0.308823	0.0195395
ID1	ENSG00000125968	ENST00000376105	20-25	20	31604612	31605028	promoter-TSS	+	-0.313777	0.0117357
MFSD2B	ENSG00000205639	ENST00000495018	2-7374	2	24012980	24013396	promoter-TSS	+	0.278285	0.0289376
MYO18B	ENSG00000133454	ENST00000536101	22-1916	22	25772330	25772746	intron	+	0.27968	0.000891694
NAV1	ENSG00000134369	ENST00000367295	1-6857	1	201748939	201749355	intron	+	0.333362	0.000219041
NINL	ENSG00000101004	ENST00000278886	20-978	20	25563820	25564236	intron	-	0.283037	0.0184283
RPS27L	ENSG00000185088	ENST00000635699	15-1	15	63157059	63157475	promoter-TSS	-	-0.283122	0.00932206
RSBN1L	ENSG00000187257	ENST00000468035	7-1730	7	77764712	77765128	promoter-TSS	+	-0.264841	0.00706141
RYR1	ENSG00000196218	ENST00000355481	19-3349	19	38557469	38557885	intron	+	0.338522	0.00021377
SMG1P7	ENSG00000261556	ENST00000565246	16-2620	16	70244619	70245035	intron	-	-0.519631	0.000311622
SMIM3	ENSG00000256235	ENST00000526627	5-735	5	150797396	150797812	TTS	+	0.344457	0.00519566
VGLL4	ENSG00000144560	ENST00000623028	3-2036	3	11758646	11759062	intron	-	0.264739	0.00865165
VGLL4	ENSG00000144560	ENST00000417466	3-3067	3	11694174	11694590	intron	-	0.264739	0.00865165
ZFX	ENSG00000005889	ENST00000338565	X-297	X	24184871	24185287	intron	+	-0.297073	0.00832427

## Sheet: PTBP3
gene name	gene id	transcript id	peak id	chromatin	start	end	annotation	strand	log2 (FC, KD vs Ctrl)	pvalue
MARCH1	ENSG00000145416	ENST00000508725	4-519	4	164328136	164328536	intron	-	0.267391	0.0426152
MARCH1	ENSG00000145416	ENST00000508725	4-346	4	164288697	164289097	intron	-	0.267391	0.0426152
MARCH1	ENSG00000145416	ENST00000505391	4-32	4	164378152	164378552	intron	-	0.267391	0.0426152
MARCH1	ENSG00000145416	ENST00000510075	4-238	4	164098242	164098642	intron	-	0.267391	0.0426152
MARCH1	ENSG00000145416	ENST00000503008	4-4217	4	163658141	163658541	intron	-	0.267391	0.0426152
MARCH1	ENSG00000145416	ENST00000503008	4-4218	4	163688388	163688788	intron	-	0.267391	0.0426152
MARCH1	ENSG00000145416	ENST00000503008	4-5760	4	163687206	163687606	intron	-	0.267391	0.0426152
MARCH1	ENSG00000145416	ENST00000274056	4-237	4	163854915	163855315	promoter-TSS	-	0.267391	0.0426152
BMPR2	ENSG00000204217	ENST00000374574	2-5046	2	202411977	202412377	intron	+	-0.2972	0.0199915
CCDC6	ENSG00000108091	ENST00000518638	10-5752	10	59813962	59814362	promoter-TSS	-	0.273406	0.000803512
CMC2	ENSG00000103121	ENST00000219400	16-3675	16	80972074	80972474	exon	-	-0.327511	0.000870784
GSTM3	ENSG00000134202	ENST00000256594	1-6270	1	109734661	109735061	exon	-	-0.360451	0.0174136
LINC01088	ENSG00000249307	ENST00000509088	4-431	4	79032234	79032634	intron	+	-0.318721	0.00104059
MORC3	ENSG00000159256	ENST00000492336	21-320	21	36334321	36334721	intron	+	0.314809	0.000252398
NDUFAF2	ENSG00000164182	ENST00000511107	5-9609	5	61123554	61123954	intron	+	-0.355364	6.45079e-05
RP11-734I18.1	ENSG00000251129	ENST00000513211	4-4753	4	32085571	32085971	intron	+	0.328869	0.032436
SEPP1	ENSG00000250722	ENST00000514218	5-14698	5	42837857	42838257	intron	-	-0.510612	0.000997951
SPAG17	ENSG00000155761	ENST00000336338	1-4014	1	118102423	118102823	intron	-	-0.410941	0.00650669
TAF4B	ENSG00000141384	ENST00000578121	18-870	18	26389824	26390224	exon	+	0.269102	0.00325794
TRDN	ENSG00000186439	ENST00000334268	6-40	6	123347596	123347996	intron	-	0.268338	0.0453632
TRDN	ENSG00000186439	ENST00000334268	6-24	6	123310860	123311260	intron	-	0.268338	0.0453632
UTP20	ENSG00000120800	ENST00000261637	12-958	12	101365138	101365538	intron	+	0.305292	0.007653
ZNF480	ENSG00000198464	ENST00000595962	19-215	19	52317141	52317541	intron	+	-0.274751	0.0160401

## Sheet: KHSRP
gene name	gene id	transcript id	peak id	chromatin	start	end	annotation	strand	log2 (FC, KD vs Ctrl)	pvalue
ABCC3	ENSG00000108846	ENST00000513745	17-7261	17	50671789	50672207	promoter-TSS	+	0.728187	0.00171755
ACBD5	ENSG00000107897	ENST00000476758	10-17	10	27241253	27241671	promoter-TSS	-	0.26533	0.0158928
AKAP12	ENSG00000131016	ENST00000402676	6-4794	6	151271730	151272148	intron	+	-0.356784	0.0446851
AKAP12	ENSG00000131016	ENST00000402676	6-7915	6	151307175	151307593	intron	+	-0.356784	0.0446851
AKNA	ENSG00000106948	ENST00000374079	9-2723	9	114343272	114343690	intron	-	0.640711	0.000503568
AMHR2	ENSG00000135409	ENST00000552233	12-4065	12	53427357	53427775	intron	+	0.291346	0.0178904
ANTXR2	ENSG00000163297	ENST00000403729	4-8585	4	79975831	79976249	intron	-	0.347083	5.50388e-08
ARHGAP25	ENSG00000163219	ENST00000491237	2-18406	2	68703533	68703951	intron	+	0.353607	0.0268545
ASNA1	ENSG00000198356	ENST00000611688	19-14	19	12737834	12738252	promoter-TSS	+	-0.307164	0.0139061
ATAD3A	ENSG00000197785	ENST00000536055	1-38166	1	1531600	1532018	intron	+	-0.315606	1.75401e-07
ATP6V1E2	ENSG00000250565	ENST00000524249	2-1572	2	46497432	46497850	intron	-	0.386759	0.039397
AZU1	ENSG00000172232	ENST00000592205	19-13	19	831804	832222	TTS	+	0.400475	0.00930471
CCDC59	ENSG00000133773	ENST00000552377	12-2039	12	82281419	82281837	intron	-	-0.331449	0.00105455
CD2AP	ENSG00000198087	ENST00000477159	6-3113	6	47538310	47538728	intron	+	0.282591	1.9829e-06
CDC25A	ENSG00000164045	ENST00000443342	3-25	3	48187539	48187957	promoter-TSS	-	0.276272	0.00020014
CDH18	ENSG00000145526	ENST00000503132	5-3612	5	19853363	19853781	intron	-	0.465151	0.0064222
CDH18	ENSG00000145526	ENST00000515257	5-6619	5	19839999	19840417	promoter-TSS	-	0.465151	0.0064222
CDH18	ENSG00000145526	ENST00000507958	5-11763	5	20276499	20276917	intron	-	0.465151	0.0064222
CDH18	ENSG00000145526	ENST00000507958	5-11765	5	20378141	20378559	intron	-	0.465151	0.0064222
CELF2	ENSG00000048740	ENST00000632728	10-10207	10	11050757	11051175	intron	+	0.28326	0.000284969
CELF2	ENSG00000048740	ENST00000631460	10-549	10	11309074	11309492	intron	+	0.28326	0.000284969
COBL	ENSG00000106078	ENST00000441453	7-9469	7	51252771	51253189	intron	-	-0.292615	0.0119444
COBL	ENSG00000106078	ENST00000445054	7-4922	7	51130315	51130733	intron	-	-0.292615	0.0119444
COBL	ENSG00000106078	ENST00000441453	7-11633	7	51226579	51226997	intron	-	-0.292615	0.0119444
COL4A2	ENSG00000134871	ENST00000360467	13-427	13	110444778	110445196	intron	+	0.507659	0.00289662
COL4A2	ENSG00000134871	ENST00000483683	13-921	13	110477889	110478307	promoter-TSS	+	0.507659	0.00289662
COLGALT2	ENSG00000198756	ENST00000361927	1-4402	1	183935796	183936214	exon	-	0.270046	0.000104459
COPS4	ENSG00000138663	ENST00000506443	4-665	4	83047127	83047545	intron	+	0.323892	0.000804592
CPEB1	ENSG00000214575	ENST00000567678	15-714	15	82649251	82649669	promoter-TSS	-	0.31094	0.00509826
CR1L	ENSG00000197721	ENST00000294997	1-21368	1	207730300	207730718	intron	+	0.264774	0.0307233
CRNKL1	ENSG00000101343	ENST00000490910	20-4012	20	20047590	20048008	exon	-	-0.3208	0.00365199
CTNNBL1	ENSG00000132792	ENST00000628103	20-3021	20	37807382	37807800	intron	+	-0.329409	0.000611254
DNAJC8	ENSG00000126698	ENST00000488868	1-2849	1	28233204	28233622	promoter-TSS	-	-0.263516	0.0001172
DSCR3	ENSG00000157538	ENST00000480452	21-590	21	37232156	37232574	TTS	-	-0.299491	0.000284645
DYM	ENSG00000141627	ENST00000269445	18-51	18	49055584	49056002	intron	-	0.2822	0.000272428
EPB41L4A-AS1	ENSG00000224032	ENST00000442823	5-588	5	112160018	112160436	promoter-TSS	+	0.282502	0.00225885
EXOSC7	ENSG00000075914	ENST00000482004	3-271	3	44991974	44992392	intron	+	-0.344501	0.00044202
FAM73A	ENSG00000180488	ENST00000443751	1-20159	1	77794788	77795206	intron	+	0.284031	0.0286592
FGFR1	ENSG00000077782	ENST00000335922	8-385	8	38448691	38449109	intron	-	-0.306554	0.00606851
FYB	ENSG00000082074	ENST00000510188	5-3691	5	39231706	39232124	intron	-	0.454315	0.013073
FYB	ENSG00000082074	ENST00000509072	5-200	5	39219658	39220076	promoter-TSS	-	0.454315	0.013073
FYB	ENSG00000082074	ENST00000510188	5-5528	5	39249075	39249493	intron	-	0.454315	0.013073
GAB2	ENSG00000033327	ENST00000530915	11-611	11	78393813	78394231	intron	-	0.328926	1.46355e-09
GAB2	ENSG00000033327	ENST00000528886	11-399	11	78310487	78310905	intron	-	0.328926	1.46355e-09
GLUL	ENSG00000135821	ENST00000331872	1-3108	1	182380993	182381411	TTS	-	-0.264215	0.0226349
GNB1L	ENSG00000185838	ENST00000453108	22-518	22	19825992	19826410	intron	-	-0.303861	0.00129377
GPR161	ENSG00000143147	ENST00000537209	1-5198	1	168078366	168078784	TTS	-	0.329603	0.0454113
GSN	ENSG00000148180	ENST00000373818	9-1304	9	121315313	121315731	intron	+	0.325466	0.000894887
HLCS	ENSG00000159267	ENST00000336648	21-1408	21	36875993	36876411	intron	-	0.413319	7.5829e-07
HLCS	ENSG00000159267	ENST00000336648	21-928	21	36768393	36768811	intron	-	0.413319	7.5829e-07
HMGB1	ENSG00000189403	ENST00000405805	13-1594	13	30528509	30528927	intron	-	-0.282119	5.72266e-06
HMGB1	ENSG00000189403	ENST00000405805	13-457	13	30599326	30599744	intron	-	-0.282119	5.72266e-06
IFT52	ENSG00000101052	ENST00000373039	20-1028	20	43620240	43620658	intron	+	-0.307947	0.0229791
IPO11	ENSG00000086200	ENST00000512177	5-6935	5	62613616	62614034	intron	+	-0.302568	0.00244611
KIAA1549	ENSG00000122778	ENST00000440172	7-5419	7	138833271	138833689	exon	-	0.278178	0.0454987
KIAA1549	ENSG00000122778	ENST00000422774	7-2205	7	138972869	138973287	intron	-	0.278178	0.0454987
KIAA1841	ENSG00000162929	ENST00000356719	2-4164	2	61134734	61135152	TTS	+	-0.302618	0.0259014
KIF5A	ENSG00000155980	ENST00000286452	12-11908	12	57575715	57576133	intron	+	0.406418	0.0289417
KIT	ENSG00000157404	ENST00000512959	4-10404	4	54733303	54733721	TTS	+	-0.386939	0.010779
LBH	ENSG00000213626	ENST00000404397	2-11773	2	30276412	30276830	intron	+	-0.285199	0.00174407
LINC00467	ENSG00000153363	ENST00000610948	1-9569	1	211409781	211410199	intron	+	0.502486	0.00101821
LINC01011	ENSG00000244041	ENST00000454015	6-17314	6	2990987	2991405	TTS	+	0.277269	0.00939245
LPIN1	ENSG00000134324	ENST00000396097	2-7558	2	11795051	11795469	intron	+	0.404947	8.49995e-08
LRP4	ENSG00000134569	ENST00000534404	11-7838	11	46899971	46900389	intron	-	-0.308486	0.0372167
MAGOH	ENSG00000162385	ENST00000371466	1-5534	1	53227906	53228324	intron	-	-0.340144	0.000181504
MAP1A	ENSG00000166963	ENST00000382031	15-87	15	43514908	43515326	intron	+	0.300719	0.00055156
MAP1B	ENSG00000131711	ENST00000296755	5-15058	5	72206952	72207370	exon	+	0.372486	4.36357e-09
MAP1B	ENSG00000131711	ENST00000513526	5-708	5	72152616	72153034	intron	+	0.372486	4.36357e-09
MAP1B	ENSG00000131711	ENST00000513526	5-10332	5	72172840	72173258	intron	+	0.372486	4.36357e-09
MAP3K10	ENSG00000130758	ENST00000594951	19-2932	19	40198400	40198818	promoter-TSS	+	0.325767	0.00923182
MATN1-AS1	ENSG00000186056	ENST00000443076	1-7301	1	30724565	30724983	promoter-TSS	+	0.303361	0.0179262
MBD5	ENSG00000204406	ENST00000407073	2-15896	2	148292855	148293273	intron	+	0.324711	0.0264126
MBD5	ENSG00000204406	ENST00000478804	2-8548	2	148098721	148099139	intron	+	0.324711	0.0264126
MBD5	ENSG00000204406	ENST00000416015	2-10586	2	148514485	148514903	TTS	+	0.324711	0.0264126
MBD5	ENSG00000204406	ENST00000407073	2-3587	2	148318578	148318996	intron	+	0.324711	0.0264126
MEF2C	ENSG00000081189	ENST00000509349	5-1358	5	88845929	88846347	intron	-	0.40464	8.2197e-07
MGAT4A	ENSG00000071073	ENST00000393487	2-15360	2	98629532	98629950	intron	-	-0.59804	0.00141078
MGAT4A	ENSG00000071073	ENST00000264968	2-18775	2	98623802	98624220	exon	-	-0.59804	0.00141078
MICAL2	ENSG00000133816	ENST00000342902	11-4438	11	12246091	12246509	intron	+	0.270832	0.00014809
MIR3681HG	ENSG00000224184	ENST00000429878	2-4929	2	11848662	11849080	promoter-TSS	+	0.448491	0.0156218
MIR3681HG	ENSG00000224184	ENST00000412606	2-6099	2	12415228	12415646	intron	+	0.448491	0.0156218
MIR3681HG	ENSG00000224184	ENST00000412606	2-3906	2	12423335	12423753	intron	+	0.448491	0.0156218
MLF1	ENSG00000178053	ENST00000477042	3-844	3	158593319	158593737	intron	+	-0.431817	2.10402e-05
MYO18B	ENSG00000133454	ENST00000335473	22-4082	22	25742083	25742501	promoter-TSS	+	0.312448	6.45312e-05
MYO18B	ENSG00000133454	ENST00000536101	22-2059	22	25861107	25861525	intron	+	0.312448	6.45312e-05
MYO18B	ENSG00000133454	ENST00000536101	22-2462	22	25765566	25765984	intron	+	0.312448	6.45312e-05
NAV2	ENSG00000166833	ENST00000360655	11-6374	11	19606837	19607255	intron	+	0.674217	0.0010062
NAV2	ENSG00000166833	ENST00000360655	11-2148	11	19630536	19630954	intron	+	0.674217	0.0010062
NAV2	ENSG00000166833	ENST00000360655	11-3778	11	19554135	19554553	intron	+	0.674217	0.0010062
NAV2	ENSG00000166833	ENST00000360655	11-10796	11	19646756	19647174	intron	+	0.674217	0.0010062
NAV2	ENSG00000166833	ENST00000360655	11-10793	11	19445072	19445490	intron	+	0.674217	0.0010062
NAV2	ENSG00000166833	ENST00000533917	11-10802	11	20108506	20108924	intron	+	0.674217	0.0010062
NAV2	ENSG00000166833	ENST00000360655	11-10794	11	19523356	19523774	intron	+	0.674217	0.0010062
NCAM2	ENSG00000154654	ENST00000284894	21-114	21	21364883	21365301	intron	+	0.303356	0.00155522
NCAM2	ENSG00000154654	ENST00000284894	21-410	21	21331850	21332268	intron	+	0.303356	0.00155522
NCOA1	ENSG00000084676	ENST00000395856	2-9434	2	24610056	24610474	intron	+	0.29782	0.000297053
NEB	ENSG00000183091	ENST00000427231	2-5598	2	151570455	151570873	intron	-	0.382585	0.0136322
NEBL	ENSG00000078114	ENST00000417816	10-7046	10	21059972	21060390	intron	-	0.298656	0.000634383
NEBL	ENSG00000078114	ENST00000377122	10-1470	10	20874107	20874525	intron	-	0.298656	0.000634383
NTMT1	ENSG00000148335	ENST00000486391	9-3323	9	129635690	129636108	TTS	+	-0.312861	0.0134682
NTRK1	ENSG00000198400	ENST00000489021	1-16477	1	156827045	156827463	intron	+	0.366313	1.47847e-08
NUDT21	ENSG00000167005	ENST00000563362	16-3808	16	56439077	56439495	promoter-TSS	-	-0.311199	2.37794e-10
PABPC4L	ENSG00000254535	ENST00000421491	4-5746	4	134200709	134201127	exon	-	-0.311288	0.0481971
PACSIN1	ENSG00000124507	ENST00000374043	6-4955	6	34533365	34533783	exon	+	-0.308531	0.0280607
PACSIN1	ENSG00000124507	ENST00000493633	6-104	6	34508147	34508565	intron	+	-0.308531	0.0280607
PARD3B	ENSG00000116117	ENST00000488622	2-16650	2	205486352	205486770	intron	+	0.511693	0.00743008
PARD3B	ENSG00000116117	ENST00000358768	2-3745	2	205218789	205219207	intron	+	0.511693	0.00743008
PARD3B	ENSG00000116117	ENST00000358768	2-13652	2	205460843	205461261	intron	+	0.511693	0.00743008
PBX1	ENSG00000185630	ENST00000627490	1-13086	1	164806963	164807381	intron	+	0.377537	0.0120625
PGR	ENSG00000082175	ENST00000325455	11-8369	11	101032435	101032853	exon	-	-0.284746	0.0185663
PIBF1	ENSG00000083535	ENST00000615625	13-3683	13	72933381	72933799	intron	+	-0.293595	0.0125362
PIBF1	ENSG00000083535	ENST00000326291	13-1413	13	72800035	72800453	intron	+	-0.293595	0.0125362
PIBF1	ENSG00000083535	ENST00000615625	13-5830	13	72929800	72930218	intron	+	-0.293595	0.0125362
PPIP5K1	ENSG00000168781	ENST00000381885	15-2418	15	43544758	43545176	intron	-	0.266681	0.011325
PYGB	ENSG00000100994	ENST00000216962	20-3451	20	25258353	25258771	intron	+	0.284377	0.0047047
R3HDM1	ENSG00000048991	ENST00000409478	2-392	2	135705729	135706147	intron	+	0.284541	1.80096e-05
R3HDM1	ENSG00000048991	ENST00000488035	2-1721	2	135555715	135556133	intron	+	0.284541	1.80096e-05
R3HDM1	ENSG00000048991	ENST00000438014	2-1722	2	135579991	135580409	intron	+	0.284541	1.80096e-05
RB1	ENSG00000139687	ENST00000480491	13-621	13	48456792	48457210	TTS	+	0.294987	0.000558012
RB1	ENSG00000139687	ENST00000480491	13-813	13	48443943	48444361	promoter-TSS	+	0.294987	0.000558012
RBM47	ENSG00000163694	ENST00000511598	4-209	4	40618024	40618442	intron	-	0.285065	0.00842035
RBM47	ENSG00000163694	ENST00000511902	4-153	4	40523335	40523753	intron	-	0.285065	0.00842035
RFX2	ENSG00000087903	ENST00000590822	19-574	19	6079721	6080139	intron	-	0.279026	0.0272487
RFX2	ENSG00000087903	ENST00000589340	19-2692	19	6003050	6003468	intron	-	0.279026	0.0272487
RFX3	ENSG00000080298	ENST00000617270	9-810	9	3431646	3432064	intron	-	0.52077	1.79686e-05
RNF170	ENSG00000120925	ENST00000526349	8-1655	8	42875607	42876025	intron	-	0.268663	0.0169169
RNFT2	ENSG00000135119	ENST00000407967	12-9134	12	116808937	116809355	intron	+	0.534994	0.000721951
RP11-564D11.3	ENSG00000255624	ENST00000368895	10-8184	10	122893092	122893510	intron	+	0.384379	0.0217208
RP11-61O11.1	ENSG00000275016	ENST00000614344	15-7400	15	95668990	95669408	intron	+	-0.328146	0.0263014
RP11-61O11.1	ENSG00000275016	ENST00000614344	15-8838	15	95651226	95651644	intron	+	-0.328146	0.0263014
RP11-689B22.2	ENSG00000257221	ENST00000547282	12-31	12	108638574	108638992	intron	+	0.417642	0.0457746
RPL36AL	ENSG00000165502	ENST00000298289	14-7	14	49617840	49618258	TTS	-	-0.289785	0.000503894
SAMD5	ENSG00000203727	ENST00000566741	6-4002	6	147633137	147633555	intron	+	-0.435902	0.013863
SAMD5	ENSG00000203727	ENST00000566741	6-2035	6	147558471	147558889	intron	+	-0.435902	0.013863
SCART1	ENSG00000214279	ENST00000488261	10-4405	10	133471438	133471856	intron	+	0.301481	0.0451773
SCN9A	ENSG00000169432	ENST00000409672	2-10719	2	166358048	166358466	intron	-	0.365157	0.000419062
SDC4	ENSG00000124145	ENST00000372733	20-109	20	45333238	45333656	intron	-	-0.692372	0.000787615
SEC11C	ENSG00000166562	ENST00000299714	18-39	18	59139820	59140238	promoter-TSS	+	0.400817	0.00113428
SF3A1	ENSG00000099995	ENST00000215793	22-813	22	30336165	30336583	intron	-	-0.283678	4.18087e-05
SH3KBP1	ENSG00000147010	ENST00000379697	X-239	X	19875096	19875514	intron	-	0.340142	0.0263986
SH3KBP1	ENSG00000147010	ENST00000379698	X-238	X	19613915	19614333	intron	-	0.340142	0.0263986
SH3TC1	ENSG00000125089	ENST00000509119	4-81	4	8193201	8193619	intron	+	0.679581	1.14575e-05
SLC39A14	ENSG00000104635	ENST00000381237	8-316	8	22422852	22423270	TTS	+	0.315703	1.00817e-05
SLC44A5	ENSG00000137968	ENST00000469525	1-31563	1	75505069	75505487	intron	-	0.268372	0.0317766
SLC5A3	ENSG00000198743	ENST00000381151	21-99	21	34072674	34073092	promoter-TSS	+	-0.265382	2.94236e-06
SLF1	ENSG00000133302	ENST00000466957	5-4775	5	94664067	94664485	intron	+	-0.353456	0.00235987
SMIM14	ENSG00000163683	ENST00000507613	4-364	4	39559817	39560235	intron	-	0.410124	0.00308919
SMIM14	ENSG00000163683	ENST00000630374	4-630	4	39550267	39550685	promoter-TSS	-	0.410124	0.00308919
SMYD3	ENSG00000185420	ENST00000490107	1-3419	1	245977279	245977697	intron	-	0.275739	3.67498e-06
SMYD3	ENSG00000185420	ENST00000490107	1-8914	1	245972681	245973099	intron	-	0.275739	3.67498e-06
SMYD3	ENSG00000185420	ENST00000488153	1-2568	1	245874887	245875305	intron	-	0.275739	3.67498e-06
SPAG6	ENSG00000077327	ENST00000487973	10-2339	10	22445326	22445744	intron	+	0.432812	0.00947998
SPAG6	ENSG00000077327	ENST00000487973	10-572	10	22452854	22453272	intron	+	0.432812	0.00947998
SPC25	ENSG00000152253	ENST00000451987	2-19803	2	168898395	168898813	intron	-	-0.333715	0.000103701
STAG1	ENSG00000118007	ENST00000492318	3-639	3	136452116	136452534	intron	-	0.352767	0.0312608
STAG1	ENSG00000118007	ENST00000483235	3-13328	3	136656343	136656761	intron	-	0.352767	0.0312608
STK19	ENSG00000204344	ENST00000490822	6-32868	6	31980130	31980548	promoter-TSS	+	0.325434	0.0011477
SUPT3H	ENSG00000196284	ENST00000371459	6-9831	6	45233103	45233521	intron	-	0.324671	0.00443171
SUPT3H	ENSG00000196284	ENST00000371459	6-3635	6	44953669	44954087	intron	-	0.324671	0.00443171
SUPT3H	ENSG00000196284	ENST00000371459	6-1536	6	44957546	44957964	intron	-	0.324671	0.00443171
TAF1B	ENSG00000115750	ENST00000263663	2-11512	2	9932632	9933050	intron	+	-0.286784	0.0331485
TAF1B	ENSG00000115750	ENST00000480197	2-48	2	9844107	9844525	intron	+	-0.286784	0.0331485
TARSL2	ENSG00000185418	ENST00000539112	15-2317	15	101704247	101704665	intron	-	-0.384895	0.00244459
TMEM120B	ENSG00000188735	ENST00000541467	12-628	12	121742951	121743369	promoter-TSS	+	0.376152	0.000384408
TMEM154	ENSG00000170006	ENST00000504064	4-51	4	152656330	152656748	intron	-	0.784557	3.28388e-09
TMEM67	ENSG00000164953	ENST00000409623	8-4935	8	93804934	93805352	intron	+	-0.492551	0.00404703
TTF1	ENSG00000125482	ENST00000612514	9-1091	9	132381516	132381934	intron	-	-0.327416	0.00880097
TUSC2	ENSG00000114383	ENST00000463304	3-6	3	50327842	50328260	promoter-TSS	-	-0.28451	0.0212843
UBA6-AS1	ENSG00000248049	ENST00000514109	4-1940	4	67699326	67699744	promoter-TSS	+	0.41859	0.00638904
UBA6-AS1	ENSG00000248049	ENST00000500538	4-4081	4	67794393	67794811	intron	+	0.41859	0.00638904
UBA6-AS1	ENSG00000248049	ENST00000500538	4-6668	4	67801159	67801577	intron	+	0.41859	0.00638904
UBA6-AS1	ENSG00000248049	ENST00000500538	4-6670	4	67979164	67979582	intron	+	0.41859	0.00638904
USH1G	ENSG00000182040	ENST00000614341	17-7675	17	74915071	74915489	TTS	-	0.382862	0.0377319
UTP6	ENSG00000108651	ENST00000583408	17-49	17	31890186	31890604	intron	-	-0.264231	0.000111275
VRK1	ENSG00000100749	ENST00000216639	14-4961	14	96841697	96842115	intron	+	-0.297438	3.15827e-07
VRK1	ENSG00000100749	ENST00000216639	14-2102	14	96847471	96847889	intron	+	-0.297438	3.15827e-07
VRK2	ENSG00000028116	ENST00000412104	2-7956	2	58131711	58132129	exon	+	0.266871	0.00816253
VRK2	ENSG00000028116	ENST00000428021	2-12162	2	58056487	58056905	intron	+	0.266871	0.00816253
VRK2	ENSG00000028116	ENST00000432057	2-18190	2	58069263	58069681	intron	+	0.266871	0.00816253
WDR25	ENSG00000176473	ENST00000542471	14-423	14	100408789	100409207	intron	+	0.456686	0.00947839
WDR25	ENSG00000176473	ENST00000542471	14-4028	14	100446555	100446973	intron	+	0.456686	0.00947839
WSB1	ENSG00000109046	ENST00000487603	17-329	17	27300700	27301118	promoter-TSS	+	0.291924	1.80786e-08
YPEL2	ENSG00000175155	ENST00000582813	17-3001	17	59396745	59397163	intron	+	-0.275378	0.0118813
ZC3H6	ENSG00000188177	ENST00000343936	2-496	2	112337849	112338267	exon	+	0.319883	0.00566689
ZFAND3	ENSG00000156639	ENST00000474522	6-2584	6	38055360	38055778	intron	+	0.288914	1.85935e-05
ZFAND3	ENSG00000156639	ENST00000440482	6-2163	6	38091787	38092205	intron	+	0.288914	1.85935e-05
ZNF236	ENSG00000130856	ENST00000320610	18-1113	18	76935653	76936071	intron	+	0.31123	0.0135552
ZNF26	ENSG00000198393	ENST00000328654	12-2153	12	133027589	133028007	TTS	+	0.30511	0.0294842
ZNF28	ENSG00000198538	ENST00000596559	19-6801	19	52826436	52826854	intron	-	-0.302702	0.0318113
ZNF28	ENSG00000198538	ENST00000542421	19-3095	19	52815302	52815720	intron	-	-0.302702	0.0318113
ZNF517	ENSG00000197363	ENST00000528012	8-46	8	144799339	144799757	intron	+	0.363973	0.0469223

## Sheet: ELAVL1
gene name	gene id	transcript id	peak id	chromatin	start	end	annotation	strand	log2 (FC, KD vs Ctrl)	pvalue
ANKRD42	ENSG00000137494	ENST00000531895	11-191	11	83198219	83198633	intron	+	-0.266228	0.0200272
C11orf30	ENSG00000158636	ENST00000532719	11-1496	11	76540506	76540920	promoter-TSS	+	0.320793	0.000492512
C14orf2	ENSG00000156411	ENST00000554287	14-1737	14	103913620	103914034	promoter-TSS	-	-0.324711	5.54507e-05
CNOT1	ENSG00000125107	ENST00000441024	16-1923	16	58604924	58605338	intron	-	0.296552	1.11066e-06
COL15A1	ENSG00000204291	ENST00000610452	9-7931	9	99004193	99004607	intron	+	0.329552	0.0028212
COL15A1	ENSG00000204291	ENST00000610452	9-602	9	99061055	99061469	intron	+	0.329552	0.0028212
DRAM1	ENSG00000136048	ENST00000546729	12-3553	12	101919745	101920159	promoter-TSS	+	-0.344197	0.0015862
DTNA	ENSG00000134769	ENST00000598334	18-570	18	34660379	34660793	intron	+	0.281022	0.0151117
DTNA	ENSG00000134769	ENST00000598334	18-1089	18	34598919	34599333	intron	+	0.281022	0.0151117
DTNA	ENSG00000134769	ENST00000598142	18-295	18	34778577	34778991	intron	+	0.281022	0.0151117
EPSTI1	ENSG00000133106	ENST00000536042	13-4104	13	42981027	42981441	intron	-	-0.276607	0.0205432
EPSTI1	ENSG00000133106	ENST00000313624	13-1583	13	42912975	42913389	intron	-	-0.276607	0.0205432
FAM19A2	ENSG00000198673	ENST00000549456	12-1200	12	62230015	62230429	intron	-	-0.329894	3.42505e-06
FAM19A2	ENSG00000198673	ENST00000549379	12-3316	12	61752014	61752428	intron	-	-0.329894	3.42505e-06
FANCA	ENSG00000187741	ENST00000563510	16-1179	16	89755629	89756043	intron	-	0.266875	0.000233923
GLT8D1	ENSG00000016864	ENST00000479553	3-1387	3	52695685	52696099	TTS	-	-0.267169	0.00798268
GMEB2	ENSG00000101216	ENST00000370077	20-1702	20	63618057	63618471	intron	-	0.291206	0.00406016
IFT81	ENSG00000122970	ENST00000551055	12-1271	12	110174227	110174641	intron	+	-0.337919	0.0108751
KIF18B	ENSG00000186185	ENST00000593135	17-2261	17	44948625	44949039	promoter-TSS	-	0.288876	0.00249114
LINC01088	ENSG00000249307	ENST00000512130	4-1809	4	79198568	79198982	intron	+	-0.406072	1.6729e-05
LINC01088	ENSG00000249307	ENST00000511241	4-9350	4	79286400	79286814	intron	+	-0.406072	1.6729e-05
LINC01088	ENSG00000249307	ENST00000513153	4-3616	4	79137166	79137580	intron	+	-0.406072	1.6729e-05
LINC01088	ENSG00000249307	ENST00000509088	4-600	4	79072915	79073329	intron	+	-0.406072	1.6729e-05
LINC01088	ENSG00000249307	ENST00000513153	4-16131	4	79145694	79146108	intron	+	-0.406072	1.6729e-05
LRP12	ENSG00000147650	ENST00000424843	8-353	8	104531529	104531943	intron	-	0.343042	0.00031336
MYO18B	ENSG00000133454	ENST00000536101	22-198	22	25778115	25778529	intron	+	0.276034	0.00169282
MYO18B	ENSG00000133454	ENST00000536101	22-1817	22	25880816	25881230	intron	+	0.276034	0.00169282
NCOA1	ENSG00000084676	ENST00000496333	2-1083	2	24530054	24530468	intron	+	0.278608	0.000204857
NCOA1	ENSG00000084676	ENST00000395856	2-8067	2	24683916	24684330	intron	+	0.278608	0.000204857
NCOA1	ENSG00000084676	ENST00000496333	2-155	2	24569138	24569552	intron	+	0.278608	0.000204857
NCOA1	ENSG00000084676	ENST00000395856	2-1085	2	24741092	24741506	intron	+	0.278608	0.000204857
NDUFAF2	ENSG00000164182	ENST00000511107	5-1741	5	61030558	61030972	intron	+	-0.276531	0.00115239
NDUFB6	ENSG00000165264	ENST00000366466	9-3600	9	32560936	32561350	intron	-	-0.273111	0.00887691
PMAIP1	ENSG00000141682	ENST00000590596	18-48	18	59901532	59901946	intron	+	-0.273926	0.00402657
PROSER3	ENSG00000167595	ENST00000542134	19-22	19	35760675	35761089	intron	+	0.359503	0.00272675
PSMA1	ENSG00000129084	ENST00000418988	11-2384	11	14560490	14560904	intron	-	-0.294521	0.021207
PYGL	ENSG00000100504	ENST00000530336	14-719	14	50943602	50944016	intron	-	-0.368382	3.41598e-05
RP11-206L10.2	ENSG00000228327	ENST00000506640	1-31277	1	779166	779580	promoter-TSS	-	0.359649	4.30404e-05
SEC11C	ENSG00000166562	ENST00000509791	18-1653	18	59156235	59156649	exon	+	-0.297696	0.0206765
SEC11C	ENSG00000166562	ENST00000592774	18-4190	18	59141726	59142140	intron	+	-0.297696	0.0206765
SHFM1	ENSG00000127922	ENST00000616956	7-2113	7	96628330	96628744	intron	-	-0.290624	3.88528e-05
SLC25A13	ENSG00000004864	ENST00000416240	7-2111	7	96126832	96127246	intron	-	0.27615	0.00130955
SLC25A13	ENSG00000004864	ENST00000416240	7-2972	7	96278451	96278865	intron	-	0.27615	0.00130955
SLC25A13	ENSG00000004864	ENST00000416240	7-248	7	96304159	96304573	intron	-	0.27615	0.00130955
SYCP2	ENSG00000196074	ENST00000357552	20-38	20	59865985	59866399	intron	-	-0.27587	0.00177737
TET1	ENSG00000138336	ENST00000373644	10-4536	10	68658469	68658883	intron	+	0.279755	0.00606497
TET1	ENSG00000138336	ENST00000373644	10-77	10	68621473	68621887	intron	+	0.279755	0.00606497
TET1	ENSG00000138336	ENST00000373644	10-7897	10	68642148	68642562	intron	+	0.279755	0.00606497
UQCRB	ENSG00000156467	ENST00000287022	8-2756	8	96226556	96226970	exon	-	-0.356304	1.32907e-07

## Sheet: NUDT21
gene name	gene id	transcript id	peak id	chromatin	start	end	annotation	strand	log2 (FC, KD vs Ctrl)	pvalue
ZNF91	ENSG00000167232	ENST00000599281	19-1234	19	23350958	23351364	intron	-	-0.477508	0.00278609
ZNF850	ENSG00000267041	ENST00000614887	19-269	19	36745121	36745527	exon	-	-0.419708	0.00840241
ZNF736	ENSG00000234444	ENST00000438373	7-8089	7	64310476	64310882	promoter-TSS	+	-0.292477	0.015924
ZNF730	ENSG00000183850	ENST00000597761	19-661	19	23130974	23131380	intron	+	-0.522491	0.0482579
ZNF695	ENSG00000197472	ENST00000339986	1-1109	1	246985303	246985709	exon	-	-0.565839	0.028754
ZNF680	ENSG00000173041	ENST00000447137	7-3924	7	64534873	64535279	intron	-	-0.319096	0.0311349
ZNF609	ENSG00000180357	ENST00000326648	15-1799	15	64678384	64678790	intron	+	-0.559517	0.00888358
ZNF573	ENSG00000189144	ENST00000588443	19-3285	19	37809223	37809629	intron	-	-0.976685	0.000332331
ZNF573	ENSG00000189144	ENST00000494605	19-3284	19	37769998	37770404	TTS	-	-0.976685	0.000332331
ZNF562	ENSG00000171466	ENST00000453372	19-241	19	9667709	9668115	intron	-	-0.560559	0.00113579
ZNF529	ENSG00000186020	ENST00000585960	19-2408	19	36561127	36561533	intron	-	-0.595817	5.60185e-05
ZNF525	ENSG00000203326	ENST00000635711	19-2617	19	53328590	53328996	promoter-TSS	+	-0.5734	0.0148465
ZNF417	ENSG00000173480	ENST00000594396	19-1428	19	57903547	57903953	intron	-	-0.570834	0.0371054
ZNF37A	ENSG00000075407	ENST00000361085	10-4793	10	38121891	38122297	exon	+	-0.59378	0.044001
ZNF362	ENSG00000160094	ENST00000539719	1-24585	1	33272024	33272430	intron	+	-1.45879	0.00218679
ZNF26	ENSG00000198393	ENST00000545101	12-6164	12	133006489	133006895	TTS	+	-0.654313	0.00157875
ZNF215	ENSG00000149054	ENST00000529903	11-2104	11	6985069	6985475	TTS	+	-0.677599	0.0130408
ZNF12	ENSG00000164631	ENST00000394917	7-4942	7	6696698	6697104	TTS	-	-0.550896	0.00336107
ZFYVE26	ENSG00000072121	ENST00000554523	14-4925	14	67748403	67748809	exon	-	0.616679	0.000534074
ZFYVE26	ENSG00000072121	ENST00000554523	14-3483	14	67782881	67783287	exon	-	0.616679	0.000534074
ZFP64	ENSG00000020256	ENST00000371518	20-2699	20	52072405	52072811	intron	-	-0.619544	0.000276161
ZFP64	ENSG00000020256	ENST00000477786	20-1256	20	52147994	52148400	intron	-	-0.619544	0.000276161
ZFAND6	ENSG00000086666	ENST00000564367	15-145	15	80125730	80126136	intron	+	0.379629	0.00145146
ZEB1-AS1	ENSG00000237036	ENST00000605946	10-4714	10	31247370	31247776	intron	-	-1.11355	4.55765e-06
ZEB1	ENSG00000148516	ENST00000558832	10-971	10	31351101	31351507	intron	+	-0.380633	0.0144088
ZBTB8OS	ENSG00000176261	ENST00000467652	1-24576	1	32625119	32625525	intron	-	0.477676	0.00253313
ZBTB8OS	ENSG00000176261	ENST00000341885	1-20210	1	32599882	32600288	TTS	-	0.477676	0.00253313
ZBTB6	ENSG00000186130	ENST00000373659	9-62	9	122911900	122912306	intron	-	0.364492	0.0230261
ZBTB17	ENSG00000116809	ENST00000375733	1-24450	1	15950038	15950444	intron	-	0.439503	0.00210465
YPEL2	ENSG00000175155	ENST00000585166	17-3129	17	59382041	59382447	intron	+	0.417924	0.0020988
Y_RNA	ENSG00000200521	ENST00000363651	4-3294	4	157769010	157769416	promoter-TSS	-	-1.48721	0.0190933
Y_RNA	ENSG00000200521	ENST00000363651	4-3294	4	157769010	157769416	promoter-TSS	-	1.30476	0.0211983
Y_RNA	ENSG00000222206	ENST00000410274	4-441	4	27223911	27224317	promoter-TSS	-	-1.48721	0.0190933
Y_RNA	ENSG00000222206	ENST00000410274	4-441	4	27223911	27224317	promoter-TSS	-	1.30476	0.0211983
Y_RNA	ENSG00000281373	ENST00000631308	2-3466	2	174977595	174978001	promoter-TSS	+	-1.48721	0.0190933
Y_RNA	ENSG00000281373	ENST00000631308	2-3466	2	174977595	174978001	promoter-TSS	+	1.30476	0.0211983
Y_RNA	ENSG00000200448	ENST00000363578	22-457	22	42764535	42764941	promoter-TSS	-	-1.48721	0.0190933
Y_RNA	ENSG00000200448	ENST00000363578	22-457	22	42764535	42764941	promoter-TSS	-	1.30476	0.0211983
Y_RNA	ENSG00000207290	ENST00000384560	5-11726	5	128370193	128370599	TTS	-	-1.48721	0.0190933
Y_RNA	ENSG00000207290	ENST00000384560	5-11726	5	128370193	128370599	TTS	-	1.30476	0.0211983
Y_RNA	ENSG00000199901	ENST00000363031	4-4016	4	52785492	52785898	promoter-TSS	+	-1.48721	0.0190933
Y_RNA	ENSG00000199901	ENST00000363031	4-4016	4	52785492	52785898	promoter-TSS	+	1.30476	0.0211983
Y_RNA	ENSG00000206957	ENST00000384230	15-769	15	44698811	44699217	promoter-TSS	-	-1.48721	0.0190933
Y_RNA	ENSG00000206957	ENST00000384230	15-769	15	44698811	44699217	promoter-TSS	-	1.30476	0.0211983
Y_RNA	ENSG00000222224	ENST00000410292	2-1164	2	28927720	28928126	promoter-TSS	-	-1.48721	0.0190933
Y_RNA	ENSG00000222224	ENST00000410292	2-1164	2	28927720	28928126	promoter-TSS	-	1.30476	0.0211983
XPR1	ENSG00000143324	ENST00000367589	1-3327	1	180807655	180808061	intron	+	0.433598	0.00175532
XPR1	ENSG00000143324	ENST00000367589	1-3041	1	180752923	180753329	intron	+	0.433598	0.00175532
WWP1	ENSG00000123124	ENST00000520521	8-2690	8	86455927	86456333	promoter-TSS	+	0.736127	2.02466e-06
WWOX	ENSG00000186153	ENST00000406884	16-3724	16	78369317	78369723	intron	+	-0.710536	0.00871549
WWOX	ENSG00000186153	ENST00000406884	16-1840	16	78322958	78323364	intron	+	-0.710536	0.00871549
WWOX	ENSG00000186153	ENST00000408984	16-2636	16	78696034	78696440	intron	+	-0.710536	0.00871549
WWOX	ENSG00000186153	ENST00000408984	16-2637	16	78703717	78704123	intron	+	-0.710536	0.00871549
WWOX	ENSG00000186153	ENST00000539474	16-589	16	78958091	78958497	intron	+	-0.710536	0.00871549
WWOX	ENSG00000186153	ENST00000566780	16-5177	16	78666323	78666729	intron	+	-0.710536	0.00871549
WDTC1	ENSG00000142784	ENST00000491239	1-48586	1	27287173	27287579	promoter-TSS	+	0.407188	0.0192497
WDTC1	ENSG00000142784	ENST00000472249	1-20177	1	27304177	27304583	promoter-TSS	+	0.407188	0.0192497
WDR5	ENSG00000196363	ENST00000358625	9-47	9	134149460	134149866	intron	+	-0.649039	7.51512e-05
WDR47	ENSG00000085433	ENST00000531337	1-14109	1	109016471	109016877	intron	-	1.22741	1.66666e-06
WDR37	ENSG00000047056	ENST00000263150	10-566	10	1065937	1066343	intron	+	0.50049	0.00203182
WDR35	ENSG00000118965	ENST00000414212	2-1128	2	19985967	19986373	intron	-	-0.577604	0.000532768
WDR19	ENSG00000157796	ENST00000506869	4-5741	4	39245783	39246189	intron	+	0.588744	0.000360104
WDR19	ENSG00000157796	ENST00000507228	4-2536	4	39241008	39241414	TTS	+	0.588744	0.000360104
WBP2	ENSG00000132471	ENST00000593002	17-431	17	75847142	75847548	TTS	-	0.768159	1.32801e-08
WARS2	ENSG00000116874	ENST00000369426	1-6561	1	119105493	119105899	intron	-	-0.442237	0.0398004
VTA1	ENSG00000009844	ENST00000367621	6-2890	6	142212296	142212702	intron	+	0.28371	0.0253499
VSTM4	ENSG00000165633	ENST00000476018	10-3322	10	49065464	49065870	intron	-	0.634268	0.0249984
VPS41	ENSG00000006715	ENST00000310301	7-26	7	38793381	38793787	intron	-	0.328375	0.0192332
VPS41	ENSG00000006715	ENST00000265745	7-1739	7	38795370	38795776	TTS	-	0.328375	0.0192332
VPS41	ENSG00000006715	ENST00000395969	7-1740	7	38821332	38821738	intron	-	0.328375	0.0192332
VPS18	ENSG00000104142	ENST00000558855	15-50	15	40899440	40899846	TTS	+	0.550773	0.000968937
VASN	ENSG00000168140	ENST00000304735	16-2892	16	4382434	4382840	exon	+	0.728129	0.00478274
UXS1	ENSG00000115652	ENST00000444193	2-852	2	106111725	106112131	TTS	-	0.493762	0.000496892
UXS1	ENSG00000115652	ENST00000436241	2-2063	2	106123508	106123914	intron	-	0.493762	0.000496892
UVSSA	ENSG00000163945	ENST00000511563	4-1535	4	1376633	1377039	intron	+	0.753124	0.000133368
UTP23	ENSG00000147679	ENST00000521703	8-1421	8	116835490	116835896	intron	+	-0.822435	2.43141e-05
UTP20	ENSG00000120800	ENST00000261637	12-7747	12	101363148	101363554	intron	+	-0.731158	5.01791e-07
USP47	ENSG00000170242	ENST00000525078	11-2126	11	11937193	11937599	promoter-TSS	+	0.556677	8.47662e-05
USP34	ENSG00000115464	ENST00000453734	2-4380	2	61263504	61263910	intron	-	0.406886	0.00625073
USP2-AS1	ENSG00000245248	ENST00000498979	11-114	11	119489610	119490016	intron	+	-1.15445	0.0025187
USP2-AS1	ENSG00000245248	ENST00000500970	11-76	11	119447413	119447819	intron	+	-1.15445	0.0025187
USP28	ENSG00000048028	ENST00000003302	11-4831	11	113873328	113873734	intron	-	0.456332	0.000998636
USP13	ENSG00000058056	ENST00000497155	3-2967	3	179728713	179729119	intron	+	-0.565458	0.0161859
USP13	ENSG00000058056	ENST00000263966	3-1987	3	179758111	179758517	intron	+	-0.565458	0.0161859
USP13	ENSG00000058056	ENST00000497155	3-9336	3	179732447	179732853	intron	+	-0.565458	0.0161859
USH2A	ENSG00000042781	ENST00000307340	1-15324	1	216016315	216016721	intron	-	1.80875	0.0192587
USH2A	ENSG00000042781	ENST00000366942	1-10215	1	216333155	216333561	intron	-	1.80875	0.0192587
USH2A	ENSG00000042781	ENST00000366942	1-4235	1	216181409	216181815	intron	-	1.80875	0.0192587
USH2A	ENSG00000042781	ENST00000366942	1-8349	1	216316369	216316775	intron	-	1.80875	0.0192587
USH2A	ENSG00000042781	ENST00000307340	1-4951	1	215840424	215840830	intron	-	1.80875	0.0192587
USH2A	ENSG00000042781	ENST00000366942	1-12422	1	216292382	216292788	intron	-	1.80875	0.0192587
USH2A	ENSG00000042781	ENST00000307340	1-3702	1	216059170	216059576	intron	-	1.80875	0.0192587
UNC13B	ENSG00000198722	ENST00000619578	9-616	9	35220003	35220409	intron	+	0.263149	0.0288386
UNC13B	ENSG00000198722	ENST00000619578	9-10033	9	35164740	35165146	intron	+	0.263149	0.0288386
UCK2	ENSG00000143179	ENST00000470820	1-5619	1	165907628	165908034	TTS	+	-0.815128	3.2153e-07
UBTD1	ENSG00000165886	ENST00000370664	10-5544	10	97524200	97524606	intron	+	0.563168	0.0292134
UBR3	ENSG00000144357	ENST00000465630	2-3427	2	170030135	170030541	TTS	+	0.638908	0.00100261
UBR2	ENSG00000024048	ENST00000372899	6-785	6	42682397	42682803	intron	+	0.35218	0.0134151
UBR2	ENSG00000024048	ENST00000372899	6-1622	6	42649048	42649454	intron	+	0.35218	0.0134151
UBASH3A	ENSG00000160185	ENST00000319294	21-1400	21	42415202	42415608	intron	+	-0.432703	0.0246785
TUBGCP2	ENSG00000130640	ENST00000482278	10-561	10	133312745	133313151	promoter-TSS	-	0.293593	0.0327457
TTYH2	ENSG00000141540	ENST00000578825	17-4631	17	74233365	74233771	intron	+	-0.490704	0.042537
TTN	ENSG00000155657	ENST00000342992	2-15094	2	178556768	178557174	exon	-	-0.731945	2.56123e-06
TTN	ENSG00000155657	ENST00000412264	2-2281	2	178830582	178830988	promoter-TSS	-	-0.731945	2.56123e-06
TTC21B	ENSG00000123607	ENST00000486672	2-5060	2	165858939	165859345	intron	-	0.439769	0.00159432
TSPAN4	ENSG00000214063	ENST00000494815	11-1062	11	863235	863641	promoter-TSS	+	-0.580419	0.000972181
TSPAN3	ENSG00000140391	ENST00000558745	15-633	15	77060844	77061250	intron	-	0.414105	0.0237422
TSPAN12	ENSG00000106025	ENST00000222747	7-111	7	120849497	120849903	intron	-	1.27968	0.000854709
TSG101	ENSG00000074319	ENST00000543087	11-10053	11	18490076	18490482	TTS	-	0.313268	0.0157942
TSC2	ENSG00000103197	ENST00000439117	16-441	16	2045830	2046236	promoter-TSS	+	0.33046	0.0380573
TSC2	ENSG00000103197	ENST00000568692	16-1383	16	2053114	2053520	promoter-TSS	+	0.33046	0.0380573
TRIQK	ENSG00000205133	ENST00000520686	8-1364	8	92978282	92978688	intron	-	-0.38315	0.0353677
TRIM66	ENSG00000166436	ENST00000481014	11-532	11	8626802	8627208	intron	-	-0.611862	0.00647681
TRERF1	ENSG00000124496	ENST00000340840	6-383	6	42240700	42241106	intron	-	0.679575	3.25126e-05
TRDMT1	ENSG00000107614	ENST00000495022	10-6390	10	17164299	17164705	intron	-	-0.514005	0.016601
TRAF3	ENSG00000131323	ENST00000539721	14-12	14	102883952	102884358	intron	+	-0.697669	2.5772e-07
TOP1	ENSG00000198900	ENST00000361337	20-186	20	41056900	41057306	intron	+	0.609905	3.60847e-05
TNS1	ENSG00000079308	ENST00000413280	2-7837	2	217954105	217954511	intron	-	-0.999888	0.0281362
TNS1	ENSG00000079308	ENST00000446688	2-3714	2	217842037	217842443	promoter-TSS	-	-0.999888	0.0281362
TNRC6B	ENSG00000100354	ENST00000454349	22-215	22	40285452	40285858	exon	+	1.14692	2.77105e-06
TNK2	ENSG00000061938	ENST00000416152	3-13409	3	195873795	195874201	promoter-TSS	-	0.631476	1.38392e-06
TNIP1	ENSG00000145901	ENST00000522574	5-447	5	151038550	151038956	promoter-TSS	-	-0.863622	2.472e-06
TNIK	ENSG00000154310	ENST00000470834	3-2929	3	171374096	171374502	intron	-	0.575324	1.61703e-06
TNIK	ENSG00000154310	ENST00000460047	3-6388	3	171066437	171066843	exon	-	0.575324	1.61703e-06
TNIK	ENSG00000154310	ENST00000470834	3-9204	3	171422190	171422596	intron	-	0.575324	1.61703e-06
TNIK	ENSG00000154310	ENST00000470834	3-12904	3	171455281	171455687	intron	-	0.575324	1.61703e-06
TMUB2	ENSG00000168591	ENST00000357984	17-65	17	44185481	44185887	promoter-TSS	+	0.303676	0.0181958
TMTC2	ENSG00000179104	ENST00000321196	12-5555	12	82998197	82998603	intron	+	1.85358	2.18775e-08
TMTC2	ENSG00000179104	ENST00000321196	12-4126	12	82918017	82918423	intron	+	1.85358	2.18775e-08
TMTC2	ENSG00000179104	ENST00000546590	12-2228	12	82718393	82718799	intron	+	1.85358	2.18775e-08
TMOD1	ENSG00000136842	ENST00000259365	9-3913	9	97573640	97574046	intron	+	-0.319588	0.0201075
TMEM8B	ENSG00000137103	ENST00000377988	9-12511	9	35851267	35851673	intron	+	0.745935	0.000437191
TMEM87A	ENSG00000103978	ENST00000448392	15-111	15	42269263	42269669	intron	-	0.415797	0.00739259
TMEM64	ENSG00000180694	ENST00000521852	8-27	8	90715940	90716346	intron	-	1.19451	5.09154e-12
TMEM50B	ENSG00000142188	ENST00000441128	21-444	21	33452108	33452514	intron	-	0.859129	8.00401e-09
TMEM261	ENSG00000137038	ENST00000469050	9-532	9	7849717	7850123	intron	-	-0.496556	0.0127374
TMEM261	ENSG00000137038	ENST00000469050	9-737	9	7886493	7886899	intron	-	-0.496556	0.0127374
TMEM219	ENSG00000149932	ENST00000414689	16-56	16	29953180	29953586	intron	+	0.348295	0.0159608
TMEM192	ENSG00000170088	ENST00000506087	4-7313	4	165170535	165170941	intron	-	-0.783906	0.00026907
TMEM135	ENSG00000166575	ENST00000532959	11-4667	11	87208971	87209377	intron	+	0.486434	0.00174978
TMEM100	ENSG00000166292	ENST00000575734	17-193	17	55726422	55726828	intron	-	1.06931	0.00207264
TJP2	ENSG00000119139	ENST00000377245	9-4931	9	69251064	69251470	exon	+	0.613206	0.000736177
THRB-AS1	ENSG00000228791	ENST00000630391	3-10138	3	24573767	24574173	intron	+	1.25434	0.0202559
THRB-AS1	ENSG00000228791	ENST00000630391	3-1461	3	24561099	24561505	intron	+	1.25434	0.0202559
THAP5	ENSG00000177683	ENST00000468884	7-881	7	108553673	108554079	TTS	-	0.482569	0.00382666
TEX14	ENSG00000121101	ENST00000349033	17-4308	17	58640106	58640512	intron	-	-0.994653	3.1396e-12
TET1	ENSG00000138336	ENST00000373644	10-2359	10	68671177	68671583	intron	+	-0.476931	0.00477257
TET1	ENSG00000138336	ENST00000373644	10-1045	10	68691006	68691412	exon	+	-0.476931	0.00477257
TET1	ENSG00000138336	ENST00000373644	10-1590	10	68663597	68664003	intron	+	-0.476931	0.00477257
TERT	ENSG00000164362	ENST00000310581	5-9375	5	1282093	1282499	intron	-	-1.6304	1.47849e-23
TERT	ENSG00000164362	ENST00000310581	5-2273	5	1257520	1257926	intron	-	-1.6304	1.47849e-23
TERF2IP	ENSG00000166848	ENST00000564671	16-401	16	75733340	75733746	intron	+	0.554674	5.99442e-05
TECPR2	ENSG00000196663	ENST00000359520	14-1953	14	102472617	102473023	intron	+	0.902384	0.000331873
TECPR2	ENSG00000196663	ENST00000561228	14-3987	14	102425061	102425467	TTS	+	0.902384	0.000331873
TECPR1	ENSG00000205356	ENST00000474915	7-4196	7	98224996	98225402	promoter-TSS	-	0.636676	1.43641e-06
TEAD1	ENSG00000187079	ENST00000527636	11-7527	11	12867290	12867696	intron	+	0.768865	3.20821e-09
TCOF1	ENSG00000070814	ENST00000506063	5-4458	5	150376750	150377156	promoter-TSS	+	-0.565465	6.34638e-07
TCF4	ENSG00000196628	ENST00000627568	18-793	18	55499030	55499436	intron	-	0.333998	0.0168618
TCF4	ENSG00000196628	ENST00000629343	18-1243	18	55376061	55376467	intron	-	0.333998	0.0168618
TCF4	ENSG00000196628	ENST00000564403	18-134	18	55294179	55294585	intron	-	0.333998	0.0168618
TCF12	ENSG00000140262	ENST00000559609	15-128	15	57077799	57078205	intron	+	-0.333406	0.00530248
TCEA2	ENSG00000171703	ENST00000495168	20-104	20	64069939	64070345	promoter-TSS	+	0.591469	0.00632529
TBL1X	ENSG00000101849	ENST00000422314	X-178	X	9491514	9491920	intron	+	0.620253	0.00145495
TBCA	ENSG00000171530	ENST00000522370	5-2678	5	77713693	77714099	intron	-	0.382901	0.00843032
TBC1D9B	ENSG00000197226	ENST00000630103	5-215	5	179907601	179908007	promoter-TSS	-	0.344491	0.00269092
TBC1D2	ENSG00000095383	ENST00000465784	9-10598	9	98225290	98225696	intron	-	1.07237	7.83549e-09
TBC1D2	ENSG00000095383	ENST00000375063	9-8355	9	98201382	98201788	exon	-	1.07237	7.83549e-09
TAS2R5	ENSG00000127366	ENST00000247883	7-4644	7	141789662	141790068	promoter-TSS	+	-1.70396	5.35454e-06
TAF8	ENSG00000137413	ENST00000372982	6-1121	6	42076632	42077038	intron	+	0.272856	0.0177074
TAF3	ENSG00000165632	ENST00000344293	10-4403	10	7827805	7828211	intron	+	0.549788	0.0121299
TAF15	ENSG00000270647	ENST00000605649	17-1423	17	35807461	35807867	promoter-TSS	+	0.309256	0.013405
TACC1	ENSG00000147526	ENST00000522983	8-1216	8	38736742	38737148	intron	+	0.994537	5.5636e-07
SYNM	ENSG00000182253	ENST00000594047	15-982	15	99129773	99130179	exon	+	1.13412	0.040823
SYNJ1	ENSG00000159082	ENST00000464778	21-435	21	32658746	32659152	promoter-TSS	-	0.678341	0.000666084
SYK	ENSG00000165025	ENST00000375751	9-1625	9	90882288	90882694	intron	+	-0.581419	0.037547
SYDE2	ENSG00000097096	ENST00000341460	1-42653	1	85160569	85160975	intron	-	0.572677	4.77284e-05
SYBU	ENSG00000147642	ENST00000533895	8-999	8	109592454	109592860	intron	-	0.860922	0.0104444
SYBU	ENSG00000147642	ENST00000528716	8-1995	8	109670808	109671214	intron	-	0.860922	0.0104444
SUPT3H	ENSG00000196284	ENST00000475057	6-554	6	44815690	44816096	intron	-	-0.501288	0.00670848
STX18	ENSG00000168818	ENST00000507908	4-2321	4	4523102	4523508	intron	-	0.475364	0.00320117
STPG1	ENSG00000001460	ENST00000468303	1-24506	1	24399764	24400170	intron	-	0.479132	0.0351997
STON2	ENSG00000140022	ENST00000555447	14-1202	14	81328023	81328429	intron	-	0.35939	0.00716852
STON2	ENSG00000140022	ENST00000555447	14-5239	14	81368945	81369351	intron	-	0.35939	0.00716852
STON2	ENSG00000140022	ENST00000556280	14-230	14	81315811	81316217	intron	-	0.35939	0.00716852
STON1	ENSG00000243244	ENST00000406226	2-1849	2	48548630	48549036	intron	+	-0.774325	0.0159144
STON1	ENSG00000243244	ENST00000406226	2-1209	2	48534756	48535162	intron	+	-0.774325	0.0159144
STK4	ENSG00000101109	ENST00000372801	20-1528	20	45006808	45007214	intron	+	0.611181	5.81597e-07
STK19	ENSG00000204344	ENST00000490822	6-33302	6	31980136	31980542	promoter-TSS	+	0.327934	0.0387463
STEAP3	ENSG00000115107	ENST00000409811	2-585	2	119253018	119253424	intron	+	-0.628065	0.00127697
STEAP3	ENSG00000115107	ENST00000393107	2-2092	2	119222918	119223324	promoter-TSS	+	-0.628065	0.00127697
STAT5A	ENSG00000126561	ENST00000587646	17-726	17	42310137	42310543	TTS	+	-0.896854	0.00427321
STAT3	ENSG00000168610	ENST00000264657	17-2873	17	42357203	42357609	intron	-	-0.378561	0.0317465
STARD9	ENSG00000159433	ENST00000564158	15-508	15	42672177	42672583	exon	+	0.790983	0.000199854
STAM2	ENSG00000115145	ENST00000263904	2-10225	2	152169345	152169751	intron	-	0.676542	0.000326421
STAM2	ENSG00000115145	ENST00000263904	2-10224	2	152164300	152164706	intron	-	0.676542	0.000326421
STAB1	ENSG00000010327	ENST00000481626	3-2375	3	52517179	52517585	promoter-TSS	+	-0.778621	0.0143585
ST8SIA6	ENSG00000148488	ENST00000377602	10-923	10	17331164	17331570	intron	-	-1.10891	6.68474e-08
ST8SIA6	ENSG00000148488	ENST00000377602	10-4526	10	17361113	17361519	intron	-	-1.10891	6.68474e-08
ST6GALNAC1	ENSG00000070526	ENST00000590784	17-1782	17	76628848	76629254	promoter-TSS	-	-0.580563	0.00136444
ST3GAL3	ENSG00000126091	ENST00000479383	1-2331	1	43810310	43810716	intron	+	-0.437767	0.0489825
SSU72	ENSG00000160075	ENST00000378725	1-16499	1	1557859	1558265	intron	-	-0.521095	0.0109533
SSBP2	ENSG00000145687	ENST00000513785	5-839	5	81438731	81439137	promoter-TSS	-	0.39815	0.00862925
SSBP2	ENSG00000145687	ENST00000507655	5-3895	5	81681478	81681884	intron	-	0.39815	0.00862925
SPTSSA	ENSG00000165389	ENST00000298130	14-3057	14	34455635	34456041	intron	-	0.826736	1.77647e-06
SPTBN1	ENSG00000115306	ENST00000389980	2-6260	2	54484035	54484441	intron	+	0.898656	8.29957e-07
SPTBN1	ENSG00000115306	ENST00000389980	2-12800	2	54509984	54510390	intron	+	0.898656	8.29957e-07
SPRED1	ENSG00000166068	ENST00000561317	15-1534	15	38279920	38280326	intron	+	0.881825	0.0035873
SPRED1	ENSG00000166068	ENST00000561205	15-1535	15	38324340	38324746	intron	+	0.881825	0.0035873
SPR	ENSG00000116096	ENST00000498749	2-2963	2	72888256	72888662	exon	+	-0.630899	0.000193893
SPOPL	ENSG00000144228	ENST00000430968	2-899	2	138532903	138533309	intron	+	0.370852	0.0346993
SPON1	ENSG00000262655	ENST00000576479	11-2966	11	14112343	14112749	intron	+	2.45039	1.06878e-05
SPIRE1	ENSG00000134278	ENST00000409402	18-1002	18	12642358	12642764	intron	-	0.381075	0.0352394
SPG11	ENSG00000104133	ENST00000560299	15-170	15	44567871	44568277	promoter-TSS	-	0.294104	0.0128616
SPEG	ENSG00000072195	ENST00000452101	2-15921	2	219442014	219442420	promoter-TSS	+	0.389059	0.0121681
SPCS2	ENSG00000118363	ENST00000526883	11-294	11	74953641	74954047	intron	+	-0.486893	0.00926286
SPC25	ENSG00000152253	ENST00000451987	2-262	2	168895875	168896281	intron	-	0.61506	0.00051027
SPATA5	ENSG00000145375	ENST00000274008	4-365	4	123256384	123256790	intron	+	0.560516	7.39542e-05
SPAG9	ENSG00000008294	ENST00000262013	17-281	17	51088580	51088986	intron	-	0.379021	0.00478512
SPAG9	ENSG00000008294	ENST00000511795	17-280	17	51010123	51010529	intron	-	0.379021	0.00478512
SPAG9	ENSG00000008294	ENST00000511312	17-2178	17	50982834	50983240	promoter-TSS	-	0.379021	0.00478512
SOX6	ENSG00000110693	ENST00000525259	11-7565	11	16509398	16509804	intron	-	1.20895	1.94457e-11
SOX6	ENSG00000110693	ENST00000530378	11-5599	11	16298023	16298429	intron	-	1.20895	1.94457e-11
SOX6	ENSG00000110693	ENST00000527619	11-10002	11	16208706	16209112	intron	-	1.20895	1.94457e-11
SOX6	ENSG00000110693	ENST00000527619	11-4114	11	15977476	15977882	intron	-	1.20895	1.94457e-11
SOX5	ENSG00000134532	ENST00000451604	12-443	12	23646875	23647281	intron	-	-0.671191	0.000539952
SOX5	ENSG00000134532	ENST00000451604	12-135	12	23749643	23750049	intron	-	-0.671191	0.000539952
SOSTDC1	ENSG00000171243	ENST00000396652	7-459	7	16511781	16512187	intron	-	0.482501	0.00748697
SOS1	ENSG00000115904	ENST00000451331	2-209	2	39074784	39075190	intron	-	0.344575	0.00532631
SORBS1	ENSG00000095637	ENST00000371246	10-5497	10	95555891	95556297	intron	-	0.60677	0.0389274
SNX9	ENSG00000130340	ENST00000614703	6-7675	6	157812129	157812535	intron	+	0.532364	0.00128613
SNX3	ENSG00000112335	ENST00000349379	6-5048	6	108243367	108243773	intron	-	0.322654	0.0031183
SNX25	ENSG00000109762	ENST00000264694	4-3480	4	185342734	185343140	intron	+	0.333704	0.0477001
SNX2	ENSG00000205302	ENST00000514030	5-2921	5	122828201	122828607	TTS	+	0.409277	0.00176143
SMIM14	ENSG00000163683	ENST00000507613	4-1698	4	39570787	39571193	intron	-	1.40702	0.0433315
SMCHD1	ENSG00000101596	ENST00000320876	18-64	18	2665123	2665529	intron	+	0.427142	5.78015e-05
SMARCC1	ENSG00000173473	ENST00000425518	3-201	3	47629185	47629591	intron	-	-0.386958	0.0315859
SLF2	ENSG00000119906	ENST00000238961	10-102	10	100923638	100924044	intron	+	0.533751	0.000226907
SLCO4C1	ENSG00000173930	ENST00000310954	5-4034	5	102277660	102278066	intron	-	0.550629	0.00785251
SLCO2B1	ENSG00000137491	ENST00000526660	11-3273	11	75114606	75115012	intron	+	-1.16448	2.30709e-06
SLC7A8	ENSG00000092068	ENST00000532568	14-30	14	23147043	23147449	promoter-TSS	-	-0.667194	0.000925405
SLC7A11-AS1	ENSG00000250033	ENST00000510066	4-3148	4	138080956	138081362	intron	+	0.955907	9.31912e-08
SLC6A6	ENSG00000131389	ENST00000618278	3-2132	3	14460492	14460898	intron	+	0.562918	0.0315555
SLC43A3	ENSG00000134802	ENST00000528098	11-3127	11	57421501	57421907	intron	-	-0.506035	0.00552687
SLC41A3	ENSG00000114544	ENST00000513723	3-1783	3	126062515	126062921	intron	-	0.590928	0.00777639
SLC41A3	ENSG00000114544	ENST00000514333	3-5887	3	126075169	126075575	intron	-	0.590928	0.00777639
SLC39A8	ENSG00000138821	ENST00000502903	4-9340	4	102370304	102370710	intron	-	0.553516	0.00842405
SLC39A13	ENSG00000165915	ENST00000524886	11-282	11	47414837	47415243	promoter-TSS	+	0.704235	0.000316957
SLC37A3	ENSG00000157800	ENST00000477571	7-4632	7	140299109	140299515	intron	-	0.457777	0.0256734
SLC35G1	ENSG00000176273	ENST00000494992	10-1722	10	93937393	93937799	intron	+	-1.27168	1.50314e-08
SLC30A6	ENSG00000152683	ENST00000454324	2-12308	2	32174986	32175392	intron	+	-0.546635	0.0487273
SLC30A3	ENSG00000115194	ENST00000426924	2-5988	2	27256495	27256901	TTS	-	0.486708	0.00248994
SLC27A6	ENSG00000113396	ENST00000508645	5-915	5	128767982	128768388	intron	+	0.638209	0.0325718
SLC27A6	ENSG00000113396	ENST00000508645	5-8498	5	128811999	128812405	intron	+	0.638209	0.0325718
SLC27A6	ENSG00000113396	ENST00000508645	5-8500	5	128909314	128909720	intron	+	0.638209	0.0325718
SLC25A42	ENSG00000181035	ENST00000597661	19-657	19	19099039	19099445	intron	+	-0.44406	0.0210654
SLC25A21	ENSG00000183032	ENST00000331299	14-3104	14	37036804	37037210	intron	-	-0.820997	0.035032
SLC25A21	ENSG00000183032	ENST00000331299	14-289	14	37026075	37026481	intron	-	-0.820997	0.035032
SLC25A21	ENSG00000183032	ENST00000331299	14-288	14	36959202	36959608	intron	-	-0.820997	0.035032
SLC25A21	ENSG00000183032	ENST00000331299	14-994	14	36856214	36856620	intron	-	-0.820997	0.035032
SLC25A18	ENSG00000182902	ENST00000467228	22-131	22	17573373	17573779	intron	+	1.34463	0.0299808
SLC24A2	ENSG00000155886	ENST00000286344	9-4744	9	19763584	19763990	intron	-	1.36088	0.0377752
SLC22A17	ENSG00000092096	ENST00000206544	14-78	14	23352225	23352631	promoter-TSS	-	0.726496	0.0146851
SLC12A5	ENSG00000124140	ENST00000616933	20-315	20	46051599	46052005	exon	+	1.65189	0.0351382
SLC10A7	ENSG00000120519	ENST00000507560	4-7083	4	146471640	146472046	intron	-	-0.438641	0.00528254
SLC10A7	ENSG00000120519	ENST00000432059	4-584	4	146415045	146415451	intron	-	-0.438641	0.00528254
SLC10A7	ENSG00000120519	ENST00000507030	4-10154	4	146260874	146261280	intron	-	-0.438641	0.00528254
SLC10A7	ENSG00000120519	ENST00000507560	4-373	4	146464004	146464410	intron	-	-0.438641	0.00528254
SLAIN2	ENSG00000109171	ENST00000505131	4-8438	4	48388740	48389146	intron	+	0.401145	0.00191916
SKA3	ENSG00000165480	ENST00000536239	13-1777	13	21167666	21168072	TTS	-	-0.642311	0.000145727
SIMC1	ENSG00000170085	ENST00000430704	5-3228	5	176318485	176318891	intron	+	-0.696705	0.000421004
SGTB	ENSG00000197860	ENST00000506816	5-1788	5	65708248	65708654	intron	-	0.428176	0.00403751
SGMS1	ENSG00000198964	ENST00000609445	10-6881	10	50538086	50538492	intron	-	-0.465922	0.026016
SGMS1	ENSG00000198964	ENST00000609445	10-2264	10	50404892	50405298	intron	-	-0.465922	0.026016
SGK1	ENSG00000118515	ENST00000533224	6-2021	6	134319627	134320033	promoter-TSS	-	0.945538	0.000624638
SETD7	ENSG00000145391	ENST00000608958	4-573	4	139597042	139597448	exon	-	0.340805	0.0365511
SERPINF1	ENSG00000132386	ENST00000573770	17-2607	17	1761690	1762096	promoter-TSS	+	-0.320472	0.0304911
SERINC5	ENSG00000164300	ENST00000509193	5-835	5	80162084	80162490	intron	-	0.582639	0.000223504
SEMA4D	ENSG00000187764	ENST00000537934	9-8245	9	89372984	89373390	intron	-	0.589853	0.02775
SEC23A	ENSG00000100934	ENST00000537403	14-35	14	39037193	39037599	intron	-	1.13969	2.92951e-11
SEC16A	ENSG00000148396	ENST00000313050	9-27	9	136457377	136457783	exon	-	0.421795	0.000822679
SCNN1D	ENSG00000162572	ENST00000379099	1-13462	1	1285451	1285857	promoter-TSS	+	1.13318	0.00089198
SCN9A	ENSG00000169432	ENST00000409672	2-3398	2	166231028	166231434	intron	-	1.27232	2.95344e-07
SCN9A	ENSG00000169432	ENST00000409672	2-14796	2	166201715	166202121	intron	-	1.27232	2.95344e-07
SCG3	ENSG00000104112	ENST00000220478	15-1671	15	51703745	51704151	intron	+	1.36691	2.24379e-05
SCFD1	ENSG00000092108	ENST00000555550	14-1414	14	30722847	30723253	TTS	+	0.390242	0.00370065
SCARB2	ENSG00000138760	ENST00000452464	4-2	4	76199115	76199521	intron	-	0.701368	3.01401e-05
SCARB2	ENSG00000138760	ENST00000264896	4-1184	4	76183536	76183942	intron	-	0.701368	3.01401e-05
SCAF4	ENSG00000156304	ENST00000286835	21-38	21	31733525	31733931	promoter-TSS	-	-0.347265	0.037169
SBSPON	ENSG00000164764	ENST00000519697	8-148	8	73105915	73106321	intron	-	1.49921	0.00996135
SBNO1	ENSG00000139697	ENST00000420886	12-1691	12	123323922	123324328	intron	-	0.796098	1.1919e-09
SBF2	ENSG00000133812	ENST00000256190	11-4051	11	10263689	10264095	intron	-	0.450019	0.00459919
SBF2	ENSG00000133812	ENST00000533770	11-5519	11	10062889	10063295	intron	-	0.450019	0.00459919
SBF2	ENSG00000133812	ENST00000617179	11-4046	11	9979642	9980048	intron	-	0.450019	0.00459919
SBF2	ENSG00000133812	ENST00000256190	11-4049	11	10236601	10237007	intron	-	0.450019	0.00459919
SAMSN1	ENSG00000155307	ENST00000285670	21-1481	21	14583076	14583482	promoter-TSS	-	0.419494	0.00126913
SAMD5	ENSG00000203727	ENST00000566741	6-485	6	147656450	147656856	intron	+	1.35085	0.00152916
RYR2	ENSG00000198626	ENST00000360064	1-4506	1	237819322	237819728	intron	+	-0.460705	0.00755472
RYR2	ENSG00000198626	ENST00000366574	1-1974	1	237183478	237183884	intron	+	-0.460705	0.00755472
RXFP1	ENSG00000171509	ENST00000342048	4-164	4	158613836	158614242	intron	+	3.21328	0.00158876
RSAD2	ENSG00000134321	ENST00000477834	2-1091	2	6878721	6879127	promoter-TSS	+	1.06813	0.0486943
RPS6KC1	ENSG00000136643	ENST00000366960	1-5769	1	213248482	213248888	intron	+	0.810187	3.55609e-11
RPS6KC1	ENSG00000136643	ENST00000615329	1-6911	1	213229047	213229453	intron	+	0.810187	3.55609e-11
RPS6KC1	ENSG00000136643	ENST00000490299	1-18805	1	213110915	213111321	intron	+	0.810187	3.55609e-11
RPS6KA5	ENSG00000100784	ENST00000614987	14-1856	14	90878357	90878763	intron	-	0.487884	0.0313341
RPS6KA5	ENSG00000100784	ENST00000556178	14-100	14	90979183	90979589	promoter-TSS	-	0.487884	0.0313341
RPS6KA1	ENSG00000117676	ENST00000526792	1-11106	1	26535666	26536072	intron	+	0.700171	2.00683e-08
RP13-554M15.7	ENSG00000280287	ENST00000624087	12-6155	12	132551735	132552141	exon	+	-0.737985	7.0132e-05
RP1-309F20.3	ENSG00000225806	ENST00000605534	20-2798	20	58886133	58886539	promoter-TSS	-	-2.16647	0.00395097
RP11-96H19.1	ENSG00000257261	ENST00000611243	12-760	12	46851146	46851552	intron	+	-1.02868	0.0207488
RP11-962G15.1	ENSG00000253363	ENST00000524132	8-3370	8	36677683	36678089	intron	-	-0.934334	0.0182297
RP11-656G20.1	ENSG00000250979	ENST00000503430	8-3655	8	72226993	72227399	intron	-	-1.77694	0.010401
RP11-575F12.3	ENSG00000278266	ENST00000617117	12-4516	12	127149309	127149715	exon	+	-0.831304	2.60586e-05
RP11-575F12.1	ENSG00000249345	ENST00000512624	12-4511	12	126923358	126923764	intron	-	-1.16124	0.0416076
RP11-542F9.1	ENSG00000223504	ENST00000449928	6-1189	6	68059196	68059602	intron	+	-2.30246	0.00013051
RP11-53O19.3	ENSG00000272335	ENST00000607056	5-374	5	44828497	44828903	TTS	+	-2.51185	1.50788e-15
RP11-436K8.1	ENSG00000231252	ENST00000635290	1-49469	1	60799003	60799409	intron	-	-0.940172	0.00778611
RP11-417F21.1	ENSG00000250116	ENST00000506009	2-6186	2	46579975	46580381	promoter-TSS	-	0.925711	0.00966976
RP11-400D2.2	ENSG00000251199	ENST00000504728	4-4750	4	134287550	134287956	intron	-	-1.27634	9.50472e-05
RP11-400D2.2	ENSG00000251199	ENST00000504728	4-3128	4	134274064	134274470	intron	-	-1.27634	9.50472e-05
RP11-33A14.1	ENSG00000223930	ENST00000439810	3-1981	3	178296827	178297233	intron	-	4.45574	0.00516617
RP11-33A14.1	ENSG00000223930	ENST00000411727	3-9311	3	178353427	178353833	intron	-	4.45574	0.00516617
RP11-33A14.1	ENSG00000223930	ENST00000414475	3-9307	3	178204939	178205345	intron	-	4.45574	0.00516617
RP11-328P23.4	ENSG00000282381	ENST00000632111	7-3932	7	65283410	65283816	intron	+	-0.854859	0.0237806
RP11-328J2.1	ENSG00000225546	ENST00000426413	7-9128	7	119901360	119901766	intron	-	-1.09808	2.95275e-09
RP11-328J2.1	ENSG00000225546	ENST00000431071	7-9123	7	119724612	119725018	intron	-	-1.09808	2.95275e-09
RP11-328J2.1	ENSG00000225546	ENST00000426413	7-256	7	119835647	119836053	intron	-	-1.09808	2.95275e-09
RP11-328J2.1	ENSG00000225546	ENST00000431071	7-110	7	119706439	119706845	intron	-	-1.09808	2.95275e-09
RP11-255M2.3	ENSG00000277654	ENST00000615751	15-1405	15	94872914	94873320	intron	+	-1.20456	0.00403268
RP11-255M2.3	ENSG00000277654	ENST00000616940	15-1408	15	95135288	95135694	intron	+	-1.20456	0.00403268
RP11-255H23.2	ENSG00000233836	ENST00000462186	19-3156	19	23781252	23781658	promoter-TSS	+	-0.994218	3.83582e-07
RP11-114H21.2	ENSG00000249803	ENST00000511165	5-1369	5	136468950	136469356	intron	+	-0.880032	0.00170145
ROCK1	ENSG00000067900	ENST00000635540	18-2302	18	21026637	21027043	intron	-	0.746629	1.8057e-05
ROBO1	ENSG00000169855	ENST00000618833	3-7902	3	78932376	78932782	intron	-	0.979392	0.000218495
ROBO1	ENSG00000169855	ENST00000464233	3-311	3	79623446	79623852	intron	-	0.979392	0.000218495
ROBO1	ENSG00000169855	ENST00000618833	3-5482	3	78612428	78612834	intron	-	0.979392	0.000218495
ROBO1	ENSG00000169855	ENST00000464233	3-5490	3	79475639	79476045	intron	-	0.979392	0.000218495
RNF6	ENSG00000127870	ENST00000381570	13-1803	13	26218076	26218482	intron	-	0.497858	0.0176522
RNF4	ENSG00000063978	ENST00000508235	4-45	4	2556801	2557207	intron	+	0.443557	0.0492671
RNF24	ENSG00000101236	ENST00000545616	20-2933	20	4002661	4003067	intron	-	-0.452363	0.00362268
RNF215	ENSG00000099999	ENST00000473077	22-561	22	30383720	30384126	TTS	-	0.390576	0.0417186
RNF213	ENSG00000173821	ENST00000573548	17-626	17	80292547	80292953	TTS	+	0.47841	0.000130903
RNF144A	ENSG00000151692	ENST00000433456	2-304	2	6982787	6983193	intron	+	0.456285	0.0299065
RIMKLBP2	ENSG00000225920	ENST00000424737	1-2859	1	219202160	219202566	promoter-TSS	-	-0.626074	0.0325797
RICTOR	ENSG00000164327	ENST00000514735	5-2469	5	39025502	39025908	intron	-	0.39616	0.00494735
RIC8B	ENSG00000111785	ENST00000392839	12-4305	12	106843976	106844382	intron	+	0.48899	0.0213648
RHBDD1	ENSG00000144468	ENST00000341329	2-11401	2	226888979	226889385	intron	+	-0.550818	0.00378605
RHBDD1	ENSG00000144468	ENST00000539613	2-7947	2	226839771	226840177	TTS	+	-0.550818	0.00378605
RGS5	ENSG00000143248	ENST00000534288	1-4831	1	163225770	163226176	intron	-	-0.781575	0.0115048
RGS20	ENSG00000147509	ENST00000297313	8-1251	8	53939411	53939817	exon	+	-0.718628	0.00596694
RGS20	ENSG00000147509	ENST00000522225	8-34	8	53917800	53918206	intron	+	-0.718628	0.00596694
RFX3	ENSG00000080298	ENST00000451859	9-709	9	3393632	3394038	intron	-	0.743647	0.00882853
RFX3	ENSG00000080298	ENST00000451859	9-284	9	3383420	3383826	intron	-	0.743647	0.00882853
REV1	ENSG00000135945	ENST00000258428	2-3050	2	99473811	99474217	intron	-	0.30059	0.0218716
RC3H1	ENSG00000135870	ENST00000367696	1-2274	1	173998586	173998992	intron	-	0.616407	0.00047849
RBMS2	ENSG00000076067	ENST00000552916	12-1533	12	56577877	56578283	intron	+	0.6909	0.00584104
RBM47	ENSG00000163694	ENST00000381795	4-459	4	40517602	40518008	promoter-TSS	-	0.603059	0.00288333
RBL1	ENSG00000080839	ENST00000373664	20-23	20	37016927	37017333	intron	-	0.421364	0.0356039
RASGRP3	ENSG00000152689	ENST00000402538	2-6056	2	33434280	33434686	promoter-TSS	+	0.705405	0.0186001
RASGRP3	ENSG00000152689	ENST00000419772	2-206	2	33526396	33526802	promoter-TSS	+	0.705405	0.0186001
RASGEF1C	ENSG00000146090	ENST00000361132	5-6687	5	180191827	180192233	intron	-	-0.964838	0.025767
RASA2	ENSG00000155903	ENST00000506365	3-801	3	141586378	141586784	promoter-TSS	+	0.409604	0.00584358
RASA2	ENSG00000155903	ENST00000505833	3-1851	3	141578305	141578711	promoter-TSS	+	0.409604	0.00584358
RARG	ENSG00000172819	ENST00000551580	12-122	12	53214550	53214956	promoter-TSS	-	-0.990547	0.000700262
RALGAPA1	ENSG00000174373	ENST00000554259	14-447	14	35641056	35641462	intron	-	0.395251	0.00433662
RAG1	ENSG00000166349	ENST00000534663	11-2206	11	36514242	36514648	promoter-TSS	+	-0.497256	0.0484445
RABGAP1	ENSG00000011454	ENST00000373647	9-1662	9	122991923	122992329	intron	+	0.684041	5.21705e-06
RAB3B	ENSG00000169213	ENST00000371655	1-3241	1	51942227	51942633	intron	-	0.957891	8.94738e-09
RAB31	ENSG00000168461	ENST00000583921	18-15	18	9810646	9811052	intron	+	-0.824682	4.2339e-06
RAB22A	ENSG00000124209	ENST00000244040	20-2137	20	58348474	58348880	intron	+	0.814133	0.000158367
RAB22A	ENSG00000124209	ENST00000488949	20-1635	20	58329152	58329558	intron	+	0.814133	0.000158367
PVT1	ENSG00000249859	ENST00000519481	8-7600	8	127933952	127934358	intron	+	-0.561853	0.000339267
PUS7	ENSG00000091127	ENST00000482157	7-866	7	105507340	105507746	intron	-	-0.557011	5.7477e-06
PTPN9	ENSG00000169410	ENST00000564970	15-5363	15	75507280	75507686	promoter-TSS	-	-0.911459	0.00844037
PTP4A3	ENSG00000184489	ENST00000520105	8-1060	8	141394546	141394952	intron	+	-0.656208	3.29398e-06
PTCH2	ENSG00000117425	ENST00000372192	1-7601	1	44843191	44843597	promoter-TSS	-	0.692764	0.00243522
PTBP3	ENSG00000119314	ENST00000334318	9-3968	9	112216535	112216941	TTS	-	-0.325397	0.0202928
PSMD1	ENSG00000173692	ENST00000373635	2-11463	2	231095802	231096208	intron	+	0.346642	0.00181845
PROS1	ENSG00000184500	ENST00000394236	3-11337	3	93888678	93889084	intron	-	0.625665	0.00027365
PRMT3	ENSG00000185238	ENST00000330796	11-2997	11	20428497	20428903	intron	+	-0.30473	0.00952793
PRKAR1B	ENSG00000188191	ENST00000360274	7-1005	7	590122	590528	intron	-	-0.952108	0.000160782
PRKACB	ENSG00000142875	ENST00000370680	1-11322	1	84192390	84192796	intron	+	2.72557	7.21457e-38
PRICKLE1	ENSG00000139174	ENST00000552200	12-250	12	42541127	42541533	intron	-	0.961353	0.00337653
PPP4R1L	ENSG00000124224	ENST00000457990	20-752	20	58234378	58234784	intron	-	0.538224	0.00913902
PPP3CA	ENSG00000138814	ENST00000529324	4-9320	4	101338023	101338429	intron	-	0.787841	5.54131e-06
PPP3CA	ENSG00000138814	ENST00000323055	4-532	4	101036716	101037122	intron	-	0.787841	5.54131e-06
PPP1R12A	ENSG00000058272	ENST00000548318	12-1589	12	79861565	79861971	intron	-	0.339299	0.00284144
PPM1H	ENSG00000111110	ENST00000228705	12-1548	12	62780886	62781292	intron	-	0.605349	4.89167e-05
PPM1H	ENSG00000111110	ENST00000228705	12-277	12	62742590	62742996	intron	-	0.605349	4.89167e-05
PPHLN1	ENSG00000134283	ENST00000317560	12-1979	12	42450196	42450602	intron	+	0.515621	8.24836e-06
POLR2M	ENSG00000255529	ENST00000482852	15-4947	15	57730177	57730583	intron	+	-1.45737	1.55024e-12
POLR2M	ENSG00000255529	ENST00000562260	15-817	15	57746085	57746491	promoter-TSS	+	-1.45737	1.55024e-12
POLN	ENSG00000130997	ENST00000514858	4-628	4	2142872	2143278	intron	-	1.29708	0.0108777
POFUT2	ENSG00000186866	ENST00000463917	21-114	21	45270165	45270571	promoter-TSS	-	0.511503	4.00976e-05
POFUT2	ENSG00000186866	ENST00000485190	21-1023	21	45265909	45266315	promoter-TSS	-	0.511503	4.00976e-05
POC1B	ENSG00000139323	ENST00000549504	12-596	12	89433530	89433936	intron	-	0.544741	0.000908478
PM20D2	ENSG00000146281	ENST00000275072	6-40	6	89157826	89158232	intron	+	-1.18605	1.33356e-05
PLEKHM3	ENSG00000178385	ENST00000457206	2-5404	2	208009463	208009869	intron	-	0.586823	0.0191702
PLEKHM3	ENSG00000178385	ENST00000427836	2-675	2	208026067	208026473	promoter-TSS	-	0.586823	0.0191702
PLEKHM3	ENSG00000178385	ENST00000457206	2-1018	2	207904341	207904747	intron	-	0.586823	0.0191702
PLEKHH2	ENSG00000152527	ENST00000405000	2-4227	2	43711147	43711553	exon	+	0.427776	0.0012293
PLEKHH2	ENSG00000152527	ENST00000282406	2-4225	2	43647443	43647849	intron	+	0.427776	0.0012293
PLCL1	ENSG00000115896	ENST00000487695	2-15455	2	197894247	197894653	intron	+	0.301388	0.0243065
PLCL1	ENSG00000115896	ENST00000472193	2-5309	2	198353237	198353643	intron	+	0.301388	0.0243065
PLCL1	ENSG00000115896	ENST00000472193	2-5312	2	198497191	198497597	intron	+	0.301388	0.0243065
PLCL1	ENSG00000115896	ENST00000435320	2-281	2	198009924	198010330	intron	+	0.301388	0.0243065
PLCL1	ENSG00000115896	ENST00000472193	2-426	2	198431025	198431431	intron	+	0.301388	0.0243065
PLCE1	ENSG00000138193	ENST00000260766	10-3819	10	94037239	94037645	intron	+	-1.45263	3.10567e-05
PKIB	ENSG00000135549	ENST00000608895	6-20334	6	122542484	122542890	intron	+	-0.599987	0.0172173
PKIB	ENSG00000135549	ENST00000615438	6-15963	6	122597974	122598380	intron	+	-0.599987	0.0172173
PKHD1L1	ENSG00000205038	ENST00000378402	8-1994	8	109410759	109411165	intron	+	1.85342	0.00222451
PKHD1L1	ENSG00000205038	ENST00000378402	8-16746	8	109422966	109423372	intron	+	1.85342	0.00222451
PITPNC1	ENSG00000154217	ENST00000581322	17-4523	17	67664235	67664641	intron	+	-0.953398	0.0271473
PIP4K2A	ENSG00000150867	ENST00000323883	10-4591	10	22558594	22559000	intron	-	0.467509	3.8072e-05
PIKFYVE	ENSG00000115020	ENST00000264380	2-2392	2	208342981	208343387	intron	+	0.474062	0.000214233
PIK3CG	ENSG00000105851	ENST00000359195	7-6205	7	106903815	106904221	intron	+	0.696021	4.96051e-07
PIK3C2A	ENSG00000011405	ENST00000533645	11-139	11	17143864	17144270	intron	-	0.738545	0.00374566
PIBF1	ENSG00000083535	ENST00000326291	13-2265	13	72907188	72907594	intron	+	0.41883	0.00630027
PI4KA	ENSG00000241973	ENST00000492581	22-1397	22	20719849	20720255	intron	-	0.683563	3.81656e-06
PI4KA	ENSG00000241973	ENST00000466162	22-92	22	20793787	20794193	promoter-TSS	-	0.683563	3.81656e-06
PI4KA	ENSG00000241973	ENST00000255882	22-1398	22	20765260	20765666	intron	-	0.683563	3.81656e-06
PHTF1	ENSG00000116793	ENST00000369600	1-4756	1	113731032	113731438	intron	-	0.925303	1.34059e-05
PHRF1	ENSG00000070047	ENST00000264555	11-268	11	605409	605815	exon	+	0.314472	0.0200286
PHLPP1	ENSG00000081913	ENST00000588953	18-826	18	62838175	62838581	exon	+	0.412855	0.00455789
PHLPP1	ENSG00000081913	ENST00000262719	18-26	18	62716419	62716825	exon	+	0.412855	0.00455789
PHLPP1	ENSG00000081913	ENST00000262719	18-21	18	62899135	62899541	intron	+	0.412855	0.00455789
PHKB	ENSG00000102893	ENST00000570047	16-3263	16	47574004	47574410	intron	+	0.280035	0.0482574
PHF2	ENSG00000197724	ENST00000359246	9-8303	9	93675204	93675610	intron	+	-0.505945	0.0216369
PGGT1B	ENSG00000164219	ENST00000379615	5-893	5	115218789	115219195	intron	-	-0.453834	0.0192562
PDZK1IP1	ENSG00000162366	ENST00000294338	1-24729	1	47187550	47187956	intron	-	2.04795	0.00392407
PDZD2	ENSG00000133401	ENST00000438447	5-511	5	32088885	32089291	exon	+	2.23462	4.6893e-07
PDZD2	ENSG00000133401	ENST00000438447	5-362	5	31807865	31808271	intron	+	2.23462	4.6893e-07
PDS5B	ENSG00000083642	ENST00000315596	13-86	13	32747828	32748234	intron	+	0.339416	0.0369016
PDS5B	ENSG00000083642	ENST00000315596	13-1905	13	32592412	32592818	intron	+	0.339416	0.0369016
PDHX	ENSG00000110435	ENST00000430469	11-3051	11	34953554	34953960	intron	+	0.556641	2.99106e-06
PDE8B	ENSG00000113231	ENST00000502945	5-19521	5	77297640	77298046	intron	+	-1.70087	0.00027956
PDE3B	ENSG00000152270	ENST00000282096	11-138	11	14659204	14659610	intron	+	0.326351	0.0467754
PDE11A	ENSG00000128655	ENST00000389683	2-7451	2	177734522	177734928	intron	-	0.627965	0.0384811
PCDH9	ENSG00000184226	ENST00000544246	13-2218	13	66748817	66749223	intron	-	1.10349	0.000806917
PCDH9	ENSG00000184226	ENST00000456367	13-2219	13	67107405	67107811	intron	-	1.10349	0.000806917
PCDH9	ENSG00000184226	ENST00000456367	13-996	13	66434885	66435291	intron	-	1.10349	0.000806917
PCDH9	ENSG00000184226	ENST00000456367	13-3246	13	66365663	66366069	intron	-	1.10349	0.000806917
PCBD2	ENSG00000132570	ENST00000504352	5-4268	5	134910937	134911343	intron	+	-0.923861	5.6206e-05
PARP10	ENSG00000178685	ENST00000528963	8-86	8	143983141	143983547	TTS	-	0.845685	0.0362124
PARD6G	ENSG00000178184	ENST00000470488	18-398	18	80246899	80247305	promoter-TSS	-	0.889397	0.011654
PARD6B	ENSG00000124171	ENST00000396039	20-562	20	50741323	50741729	intron	+	1.03796	7.76291e-07
PAPSS1	ENSG00000138801	ENST00000265174	4-842	4	107714198	107714604	intron	-	0.284592	0.0121359
PAPOLA	ENSG00000090060	ENST00000556619	14-3898	14	96527982	96528388	TTS	+	0.300399	0.0206349
PAPD5	ENSG00000121274	ENST00000561678	16-1634	16	50172797	50173203	intron	+	0.798529	1.68701e-06
PANX1	ENSG00000110218	ENST00000436171	11-6381	11	94169981	94170387	intron	+	0.424913	0.020101
PALD1	ENSG00000107719	ENST00000263563	10-3545	10	70522870	70523276	intron	+	-0.510831	0.0156449
PADI4	ENSG00000159339	ENST00000375453	1-13500	1	17317608	17318014	intron	+	-1.84577	0.0137418
PACS2	ENSG00000179364	ENST00000325438	14-2870	14	105322971	105323377	intron	+	-0.365879	0.0206945
P4HA2	ENSG00000072682	ENST00000471826	5-2046	5	132282534	132282940	intron	-	0.445548	0.0034381
P4HA2	ENSG00000072682	ENST00000418055	5-6114	5	132220027	132220433	intron	-	0.445548	0.0034381
P2RX6	ENSG00000099957	ENST00000413302	22-1959	22	21012892	21013298	promoter-TSS	+	0.509872	0.0434534
OXR1	ENSG00000164830	ENST00000452423	8-474	8	106318248	106318654	intron	+	0.667447	5.61236e-06
OXR1	ENSG00000164830	ENST00000452423	8-1984	8	106339888	106340294	intron	+	0.667447	5.61236e-06
OXR1	ENSG00000164830	ENST00000442977	8-1402	8	106497399	106497805	intron	+	0.667447	5.61236e-06
OSTM1	ENSG00000081087	ENST00000492070	6-63	6	108161142	108161548	intron	-	0.384694	0.00826658
OGDH	ENSG00000105953	ENST00000631326	7-512	7	44654184	44654590	intron	+	-0.331588	0.0459167
OGDH	ENSG00000105953	ENST00000439616	7-3799	7	44669849	44670255	intron	+	-0.331588	0.0459167
ODF2L	ENSG00000122417	ENST00000317336	1-30182	1	86350194	86350600	exon	-	0.734596	0.000169833
NUP210	ENSG00000132182	ENST00000254508	3-115	3	13324694	13325100	intron	-	-0.831042	2.385e-06
NUP210	ENSG00000132182	ENST00000485755	3-595	3	13341286	13341692	promoter-TSS	-	-0.831042	2.385e-06
NUMA1	ENSG00000137497	ENST00000537930	11-2333	11	72041702	72042108	promoter-TSS	-	0.298433	0.00486706
NUMA1	ENSG00000137497	ENST00000543937	11-2334	11	72050199	72050605	intron	-	0.298433	0.00486706
NUCB2	ENSG00000070081	ENST00000526120	11-4119	11	17270068	17270474	intron	+	1.09959	6.11203e-15
NT5DC1	ENSG00000178425	ENST00000319550	6-930	6	116103451	116103857	intron	+	-0.462287	0.0314222
NPTXR	ENSG00000221890	ENST00000333039	22-16	22	38839077	38839483	intron	-	-1.20184	0.000200858
NPC1	ENSG00000141458	ENST00000540608	18-1044	18	23564338	23564744	intron	-	0.567999	2.80428e-06
NPC1	ENSG00000141458	ENST00000540608	18-1586	18	23554074	23554480	intron	-	0.567999	2.80428e-06
NINL	ENSG00000101004	ENST00000489780	20-3069	20	25493172	25493578	promoter-TSS	-	-0.405821	0.0213892
NFIA	ENSG00000162599	ENST00000485903	1-49481	1	61331292	61331698	intron	+	0.385853	0.00679711
NFIA	ENSG00000162599	ENST00000371191	1-49471	1	60924094	60924500	intron	+	0.385853	0.00679711
NFE2L2	ENSG00000116044	ENST00000464747	2-2277	2	177245464	177245870	intron	-	0.404513	0.00215476
NFATC4	ENSG00000100968	ENST00000553879	14-2052	14	24368603	24369009	promoter-TSS	+	0.58843	0.00420473
NFATC4	ENSG00000100968	ENST00000556302	14-627	14	24376584	24376990	TTS	+	0.58843	0.00420473
NFATC2	ENSG00000101096	ENST00000609943	20-2076	20	51439700	51440106	intron	-	-0.449643	0.0215448
NFATC2	ENSG00000101096	ENST00000609943	20-564	20	51558305	51558711	intron	-	-0.449643	0.0215448
NF1	ENSG00000196712	ENST00000356175	17-346	17	31190474	31190880	intron	+	0.666845	6.63e-05
NEK8	ENSG00000160602	ENST00000592510	17-1361	17	28734654	28735060	promoter-TSS	+	-0.718256	0.0137832
NEK1	ENSG00000137601	ENST00000512193	4-946	4	169472183	169472589	intron	-	0.350474	0.0188119
NEK1	ENSG00000137601	ENST00000512193	4-390	4	169438059	169438465	intron	-	0.350474	0.0188119
NEDD4L	ENSG00000049759	ENST00000456173	18-136	18	58194053	58194459	promoter-TSS	+	0.406951	0.000364295
NEDD4L	ENSG00000049759	ENST00000400345	18-341	18	58357437	58357843	intron	+	0.406951	0.000364295
NEDD4L	ENSG00000049759	ENST00000586268	18-528	18	58255928	58256334	intron	+	0.406951	0.000364295
NEDD4L	ENSG00000049759	ENST00000400345	18-1265	18	58174023	58174429	intron	+	0.406951	0.000364295
NEDD1	ENSG00000139350	ENST00000557644	12-7674	12	96914786	96915192	intron	+	0.499712	0.00232987
NEDD1	ENSG00000139350	ENST00000411739	12-288	12	96906333	96906739	promoter-TSS	+	0.499712	0.00232987
NEBL	ENSG00000078114	ENST00000417816	10-3072	10	20958168	20958574	intron	-	-0.922628	3.70976e-08
NDRG4	ENSG00000103034	ENST00000568999	16-2437	16	58461093	58461499	promoter-TSS	+	-0.763451	0.0108528
NCOA3	ENSG00000124151	ENST00000371998	20-1216	20	47528780	47529186	intron	+	0.615387	0.00697699
NCOA2	ENSG00000140396	ENST00000522054	8-1824	8	70142478	70142884	promoter-TSS	-	0.492274	0.00344984
NCAPH	ENSG00000121152	ENST00000240423	2-832	2	96346931	96347337	intron	+	-0.416964	0.00816219
NCAPG	ENSG00000109805	ENST00000251496	4-1619	4	17832319	17832725	intron	+	0.377675	0.0116846
NBEAL1	ENSG00000144426	ENST00000434469	2-1011	2	203225095	203225501	intron	+	0.704165	0.000117988
NAP1L5	ENSG00000177432	ENST00000323061	4-4341	4	88697298	88697704	exon	-	1.00671	0.0229351
NADK2	ENSG00000152620	ENST00000404560	5-10011	5	36192013	36192419	TTS	-	-0.507485	0.00257483
MYO5B	ENSG00000167306	ENST00000587895	18-510	18	49876445	49876851	promoter-TSS	-	-1.03645	0.0127055
MYO5B	ENSG00000167306	ENST00000285039	18-2686	18	50125623	50126029	intron	-	-1.03645	0.0127055
MYO5B	ENSG00000167306	ENST00000616031	18-1826	18	49994863	49995269	intron	-	-1.03645	0.0127055
MYO5B	ENSG00000167306	ENST00000285039	18-3893	18	50160364	50160770	intron	-	-1.03645	0.0127055
MYO5B	ENSG00000167306	ENST00000586036	18-2684	18	50052714	50053120	intron	-	-1.03645	0.0127055
MYO5B	ENSG00000167306	ENST00000616031	18-325	18	50030190	50030596	intron	-	-1.03645	0.0127055
MYO19	ENSG00000278259	ENST00000611794	17-1430	17	36506528	36506934	promoter-TSS	-	-0.327008	0.04289
MYO19	ENSG00000278259	ENST00000620640	17-1431	17	36522421	36522827	intron	-	-0.327008	0.04289
MYO18B	ENSG00000133454	ENST00000536101	22-543	22	25802659	25803065	intron	+	0.386532	0.00424058
MYO18B	ENSG00000133454	ENST00000543971	22-2033	22	26010228	26010634	intron	+	0.386532	0.00424058
MYO18A	ENSG00000196535	ENST00000527372	17-105	17	29169046	29169452	intron	-	0.475835	0.000837774
MYO16	ENSG00000041515	ENST00000251041	13-5323	13	108927109	108927515	intron	+	-0.40901	0.000863228
MYLK	ENSG00000065534	ENST00000354792	3-3987	3	123823860	123824266	intron	-	-1.20279	0.0081955
MYLK	ENSG00000065534	ENST00000464489	3-5865	3	123733421	123733827	intron	-	-1.20279	0.0081955
MYLK	ENSG00000065534	ENST00000515434	3-2654	3	123624920	123625326	promoter-TSS	-	-1.20279	0.0081955
MYLK	ENSG00000065534	ENST00000354792	3-328	3	123777755	123778161	intron	-	-1.20279	0.0081955
MYH15	ENSG00000144821	ENST00000273353	3-8181	3	108494618	108495024	intron	-	2.09146	0.00884585
MYH11	ENSG00000133392	ENST00000300036	16-479	16	15832320	15832726	intron	-	0.8682	0.0274806
MTMR9	ENSG00000104643	ENST00000526292	8-2249	8	11290956	11291362	intron	+	0.382318	0.0424489
MTMR14	ENSG00000163719	ENST00000296003	3-2103	3	9647464	9647870	promoter-TSS	+	0.280441	0.0304736
MTMR14	ENSG00000163719	ENST00000480578	3-4680	3	9654241	9654647	TTS	+	0.280441	0.0304736
MTHFD2L	ENSG00000163738	ENST00000433372	4-8	4	74242499	74242905	TTS	+	-0.594919	0.00618906
MTHFD1L	ENSG00000120254	ENST00000618312	6-715	6	150906648	150907054	intron	+	-0.33716	0.0082769
MSL2	ENSG00000174579	ENST00000481989	3-4079	3	136158570	136158976	intron	-	0.430894	0.000250067
MSH4	ENSG00000057468	ENST00000263187	1-4700	1	75797094	75797500	promoter-TSS	+	3.14131	2.18401e-05
MRVI1	ENSG00000072952	ENST00000558540	11-1082	11	10577603	10578009	intron	-	1.88394	1.70548e-06
MRVI1	ENSG00000072952	ENST00000526414	11-2122	11	10649044	10649450	intron	-	1.88394	1.70548e-06
MRPS6	ENSG00000243927	ENST00000477091	21-1808	21	34114310	34114716	intron	+	0.377233	0.0156831
MRPL49	ENSG00000149792	ENST00000532671	11-810	11	65127790	65128196	TTS	+	-0.730466	0.0292034
MRPL45	ENSG00000278845	ENST00000619548	17-357	17	38315627	38316033	intron	+	-0.301611	0.00907092
MPP6	ENSG00000105926	ENST00000222644	7-1118	7	24682579	24682985	intron	+	-0.484461	0.000447421
MPP5	ENSG00000072415	ENST00000557237	14-4914	14	67277249	67277655	intron	+	0.51233	0.000700786
MPLKIP	ENSG00000168303	ENST00000306984	7-1176	7	40135865	40136271	promoter-TSS	-	-0.445598	0.000864306
MOB2	ENSG00000182208	ENST00000526462	11-2880	11	1469783	1470189	TTS	-	0.587306	0.00152519
MOB2	ENSG00000182208	ENST00000531976	11-7351	11	1473259	1473665	promoter-TSS	-	0.587306	0.00152519
MMP11	ENSG00000099953	ENST00000465730	22-96	22	23773859	23774265	intron	+	0.98232	0.0148501
MLLT1	ENSG00000130382	ENST00000252674	19-597	19	6227635	6228041	intron	-	-0.444804	0.00543974
MLLT1	ENSG00000130382	ENST00000252674	19-1114	19	6220190	6220596	intron	-	-0.444804	0.00543974
MITF	ENSG00000187098	ENST00000457080	3-3675	3	69768070	69768476	intron	+	-0.345567	0.0379235
MITF	ENSG00000187098	ENST00000531774	3-1070	3	69940846	69941252	intron	+	-0.345567	0.0379235
MITF	ENSG00000187098	ENST00000531774	3-713	3	69955970	69956376	intron	+	-0.345567	0.0379235
MIR548XHG	ENSG00000224141	ENST00000414582	21-1099	21	18730379	18730785	intron	-	-0.773941	0.00583814
MIR4458HG	ENSG00000247516	ENST00000606459	5-2296	5	8455588	8455994	promoter-TSS	+	-1.68597	8.7409e-10
MIR17HG	ENSG00000215417	ENST00000581816	13-3	13	91346177	91346583	promoter-TSS	+	-1.00394	2.81747e-14
MIB2	ENSG00000197530	ENST00000486072	1-24360	1	1623704	1624110	promoter-TSS	+	0.410675	0.00754759
MIB2	ENSG00000197530	ENST00000470373	1-47976	1	1629531	1629937	promoter-TSS	+	0.410675	0.00754759
MIB1	ENSG00000101752	ENST00000261537	18-180	18	21808515	21808921	intron	+	0.399564	0.0110231
MGEA5	ENSG00000198408	ENST00000429860	10-2658	10	101805420	101805826	intron	-	0.31961	0.00730943
MGAT4A	ENSG00000071073	ENST00000393487	2-162	2	98629373	98629779	intron	-	1.19942	2.14566e-06
MFSD9	ENSG00000135953	ENST00000437075	2-3081	2	102723527	102723933	exon	-	0.685064	3.5565e-05
MFSD6	ENSG00000151690	ENST00000445546	2-5249	2	190433312	190433718	promoter-TSS	+	0.896598	1.72106e-06
MFN2	ENSG00000116688	ENST00000444836	1-16526	1	11999181	11999587	intron	+	0.532846	0.000491275
MFN1	ENSG00000171109	ENST00000466287	3-13059	3	179377495	179377901	TTS	+	0.479083	0.00010423
MFHAS1	ENSG00000147324	ENST00000276282	8-8026	8	8799622	8800028	intron	-	0.479582	0.00724534
METTL8	ENSG00000123600	ENST00000460188	2-5094	2	171363996	171364402	intron	-	-1.63663	1.1728e-21
METTL8	ENSG00000123600	ENST00000453846	2-409	2	171431157	171431563	intron	-	-1.63663	1.1728e-21
METTL25	ENSG00000127720	ENST00000547357	12-5550	12	82415603	82416009	intron	+	-1.40186	0.0287315
METTL21A	ENSG00000144401	ENST00000425132	2-674	2	207585527	207585933	intron	-	-0.680018	0.0177693
METTL10	ENSG00000203791	ENST00000468738	10-1255	10	124765641	124766047	promoter-TSS	-	-1.12653	1.01847e-05
MEIS3	ENSG00000105419	ENST00000331559	19-1865	19	47419593	47419999	promoter-TSS	-	0.673878	0.0402733
MEIS1	ENSG00000143995	ENST00000606455	2-4440	2	66522183	66522589	intron	+	0.842588	0.00842931
MEIS1	ENSG00000143995	ENST00000488550	2-4441	2	66570641	66571047	exon	+	0.842588	0.00842931
MEGF9	ENSG00000106780	ENST00000373930	9-2243	9	120672793	120673199	intron	-	0.70927	0.037045
MEF2C-AS1	ENSG00000248309	ENST00000512585	5-268	5	89268239	89268645	intron	+	-0.678668	0.0128473
MEF2C-AS1	ENSG00000248309	ENST00000508521	5-8002	5	88954504	88954910	intron	+	-0.678668	0.0128473
MED22	ENSG00000148297	ENST00000471524	9-187	9	133348308	133348714	promoter-TSS	-	-0.425296	0.0418463
MED13L	ENSG00000123066	ENST00000281928	12-5948	12	116053117	116053523	intron	-	0.318758	0.0384286
MED13L	ENSG00000123066	ENST00000281928	12-424	12	116039925	116040331	intron	-	0.318758	0.0384286
MED13L	ENSG00000123066	ENST00000281928	12-196	12	116036602	116037008	intron	-	0.318758	0.0384286
MED13	ENSG00000108510	ENST00000583958	17-570	17	62012115	62012521	intron	-	0.478271	0.000332791
MED12L	ENSG00000144893	ENST00000422248	3-8861	3	151102258	151102664	intron	+	1.19775	0.0176047
MED12L	ENSG00000144893	ENST00000273432	3-6184	3	151370837	151371243	intron	+	1.19775	0.0176047
MED12L	ENSG00000144893	ENST00000488092	3-816	3	151392601	151393007	promoter-TSS	+	1.19775	0.0176047
MED12L	ENSG00000144893	ENST00000422248	3-2803	3	151106821	151107227	intron	+	1.19775	0.0176047
MECOM	ENSG00000085276	ENST00000485957	3-9167	3	169261904	169262310	intron	-	-0.386691	0.0270014
MECOM	ENSG00000085276	ENST00000485957	3-9171	3	169373930	169374336	intron	-	-0.386691	0.0270014
MECOM	ENSG00000085276	ENST00000485957	3-9169	3	169303570	169303976	intron	-	-0.386691	0.0270014
MECOM	ENSG00000085276	ENST00000485957	3-6369	3	169333908	169334314	intron	-	-0.386691	0.0270014
MECOM	ENSG00000085276	ENST00000485957	3-2913	3	169389063	169389469	intron	-	-0.386691	0.0270014
MECOM	ENSG00000085276	ENST00000486748	3-2915	3	169607423	169607829	intron	-	-0.386691	0.0270014
MECOM	ENSG00000085276	ENST00000485957	3-1286	3	169410039	169410445	intron	-	-0.386691	0.0270014
MCC	ENSG00000171444	ENST00000514701	5-885	5	113135512	113135918	intron	-	1.85486	1.126e-12
MCC	ENSG00000171444	ENST00000514701	5-1969	5	113062697	113063103	intron	-	1.85486	1.126e-12
MCC	ENSG00000171444	ENST00000502648	5-15472	5	113119031	113119437	intron	-	1.85486	1.126e-12
MCC	ENSG00000171444	ENST00000505604	5-4098	5	113104417	113104823	promoter-TSS	-	1.85486	1.126e-12
MAST3	ENSG00000099308	ENST00000608648	19-471	19	18109131	18109537	promoter-TSS	+	0.420738	0.0367656
MARVELD2	ENSG00000152939	ENST00000512803	5-5443	5	69440413	69440819	TTS	+	2.74898	0.0215997
MAPK9	ENSG00000050748	ENST00000539014	5-479	5	180269061	180269467	intron	-	-0.320255	0.0405606
MAPK8	ENSG00000107643	ENST00000459755	10-3310	10	48428113	48428519	promoter-TSS	+	0.312716	0.0137268
MAPK6	ENSG00000069956	ENST00000560774	15-175	15	52023219	52023625	promoter-TSS	+	0.538385	0.0020863
MAP3K7	ENSG00000135341	ENST00000369332	6-2569	6	90559486	90559892	intron	-	-0.45148	0.00088679
MAP3K14	ENSG00000006062	ENST00000586644	17-108	17	45274460	45274866	promoter-TSS	-	0.750971	0.000200883
MAP3K13	ENSG00000073803	ENST00000443863	3-9423	3	185349791	185350197	intron	+	0.697405	0.013122
MAP2K3	ENSG00000034152	ENST00000583508	17-2616	17	21300621	21301027	TTS	+	-0.661158	0.0016097
MANBAL	ENSG00000101363	ENST00000373605	20-1899	20	37301434	37301840	intron	+	0.872744	7.6957e-06
MAN2A1	ENSG00000112893	ENST00000261483	5-188	5	109830195	109830601	intron	+	0.368208	0.0453883
MAN1A1	ENSG00000111885	ENST00000368468	6-117	6	119264977	119265383	intron	-	0.436919	0.0170769
MAGI3	ENSG00000081026	ENST00000486456	1-6527	1	113571035	113571441	intron	+	0.738468	4.98756e-06
MACROD1	ENSG00000133315	ENST00000542359	11-801	11	64135177	64135583	intron	-	-0.519385	0.0229318
MACF1	ENSG00000127603	ENST00000482035	1-41749	1	39414022	39414428	promoter-TSS	+	0.787551	4.11523e-11
MACF1	ENSG00000127603	ENST00000524432	1-20247	1	39110997	39111403	intron	+	0.787551	4.11523e-11
MACF1	ENSG00000127603	ENST00000524432	1-11129	1	39190647	39191053	intron	+	0.787551	4.11523e-11
MACF1	ENSG00000127603	ENST00000524432	1-48886	1	39160747	39161153	intron	+	0.787551	4.11523e-11
MACF1	ENSG00000127603	ENST00000567887	1-16619	1	39085084	39085490	intron	+	0.787551	4.11523e-11
MACF1	ENSG00000127603	ENST00000567887	1-41747	1	39350190	39350596	intron	+	0.787551	4.11523e-11
LUC7L	ENSG00000007392	ENST00000443357	16-294	16	214782	215188	intron	-	-0.617979	2.78276e-07
LRRC8B	ENSG00000197147	ENST00000449440	1-25162	1	89563516	89563922	intron	+	0.975275	2.18086e-07
LRRC56	ENSG00000161328	ENST00000270115	11-1501	11	549653	550059	intron	+	1.51194	2.86538e-12
LRRC3B	ENSG00000179796	ENST00000456208	3-10171	3	26707669	26708075	intron	+	2.53714	0.026237
LRP1	ENSG00000123384	ENST00000553446	12-2928	12	57170091	57170497	TTS	+	1.25131	1.70912e-08
LPIN1	ENSG00000134324	ENST00000475922	2-5793	2	11818379	11818785	exon	+	0.699047	0.0004252
LPCAT1	ENSG00000153395	ENST00000283415	5-1518	5	1508903	1509309	intron	-	-0.589494	0.000595475
LPCAT1	ENSG00000153395	ENST00000283415	5-4718	5	1515616	1516022	intron	-	-0.589494	0.000595475
LPCAT1	ENSG00000153395	ENST00000503252	5-221	5	1468696	1469102	promoter-TSS	-	-0.589494	0.000595475
LNPEP	ENSG00000113441	ENST00000395770	5-409	5	96958211	96958617	promoter-TSS	+	0.499501	0.00125573
LMBRD1	ENSG00000168216	ENST00000370577	6-4642	6	69752730	69753136	intron	-	0.528674	0.000676753
LINC01588	ENSG00000214900	ENST00000556434	14-299	14	49937134	49937540	intron	-	2.20534	3.2114e-05
LINC01583	ENSG00000259518	ENST00000558082	15-1998	15	82091665	82092071	exon	+	3.12556	0.00101414
LINC01376	ENSG00000236204	ENST00000449124	2-1716	2	19258702	19259108	intron	-	-2.38481	0.000369185
LINC01376	ENSG00000236204	ENST00000418165	2-4000	2	19116570	19116976	intron	-	-2.38481	0.000369185
LINC01376	ENSG00000236204	ENST00000449124	2-4003	2	19324695	19325101	intron	-	-2.38481	0.000369185
LINC01194	ENSG00000248131	ENST00000505196	5-9569	5	12624822	12625228	intron	+	-0.596521	0.0161005
LINC01194	ENSG00000248131	ENST00000505196	5-4808	5	12738929	12739335	intron	+	-0.596521	0.0161005
LINC01184	ENSG00000245937	ENST00000508878	5-6065	5	128054405	128054811	intron	-	-0.5155	0.0353653
LINC01029	ENSG00000265843	ENST00000582805	18-3067	18	77975768	77976174	intron	-	-2.40198	7.08839e-77
LINC01024	ENSG00000245146	ENST00000523452	5-949	5	140074168	140074574	intron	-	-0.731667	0.0267645
LINC01006	ENSG00000182648	ENST00000447933	7-9817	7	156559034	156559440	intron	-	-0.865271	0.00295717
LINC01006	ENSG00000182648	ENST00000447933	7-3294	7	156554622	156555028	intron	-	-0.865271	0.00295717
LINC00958	ENSG00000251381	ENST00000527945	11-137	11	12965355	12965761	intron	-	-0.407615	0.014126
LINC00923	ENSG00000251209	ENST00000614972	15-978	15	97818872	97819278	intron	-	-0.530982	0.0379915
LINC00923	ENSG00000251209	ENST00000558179	15-153	15	97862098	97862504	intron	-	-0.530982	0.0379915
LINC00534	ENSG00000253394	ENST00000524361	8-2710	8	90343361	90343767	intron	+	-0.553568	0.0150606
LINC00534	ENSG00000253394	ENST00000524361	8-1893	8	90466764	90467170	intron	+	-0.553568	0.0150606
LINC00534	ENSG00000253394	ENST00000524361	8-946	8	90530612	90531018	intron	+	-0.553568	0.0150606
LINC00534	ENSG00000253394	ENST00000524361	8-1891	8	90345317	90345723	intron	+	-0.553568	0.0150606
LINC00508	ENSG00000256971	ENST00000538901	12-8219	12	127942308	127942714	intron	-	-1.21911	0.00961321
LINC00470	ENSG00000132204	ENST00000584090	18-924	18	1304297	1304703	intron	-	-1.33274	8.99093e-08
LINC00470	ENSG00000132204	ENST00000584090	18-2142	18	1312671	1313077	intron	-	-1.33274	8.99093e-08
LINC00470	ENSG00000132204	ENST00000584090	18-1436	18	1311464	1311870	intron	-	-1.33274	8.99093e-08
LINC00470	ENSG00000132204	ENST00000584090	18-3124	18	1352496	1352902	intron	-	-1.33274	8.99093e-08
LINC00265	ENSG00000188185	ENST00000340510	7-3746	7	39759207	39759613	intron	+	-0.797541	0.0194481
LETM1	ENSG00000168924	ENST00000302787	4-989	4	1813129	1813535	exon	-	0.302536	0.00941808
LDLRAD3	ENSG00000179241	ENST00000315571	11-5807	11	36063493	36063899	intron	+	-0.589746	0.0148318
LDAH	ENSG00000118961	ENST00000419825	2-12040	2	20788035	20788441	TTS	-	-0.504949	0.000783226
LAMB4	ENSG00000091128	ENST00000388781	7-2000	7	108083087	108083493	intron	-	1.98817	0.00738671
LAMB1	ENSG00000091136	ENST00000393560	7-1997	7	107971855	107972261	intron	-	0.364893	0.0117041
LACE1	ENSG00000135537	ENST00000431865	6-5055	6	108384892	108385298	intron	+	-0.664726	0.00527093
L2HGDH	ENSG00000087299	ENST00000267436	14-3239	14	50254540	50254946	intron	-	0.420855	0.00359483
KTN1	ENSG00000126777	ENST00000555164	14-134	14	55651893	55652299	promoter-TSS	+	0.301461	0.0163661
KRT8	ENSG00000170421	ENST00000546897	12-5197	12	52942756	52943162	intron	-	0.360499	0.000415575
KREMEN1	ENSG00000183762	ENST00000327813	22-551	22	29163947	29164353	intron	+	0.468119	0.00529397
KREMEN1	ENSG00000183762	ENST00000400335	22-1507	22	29144391	29144797	exon	+	0.468119	0.00529397
KMT2C	ENSG00000055609	ENST00000360104	7-2224	7	152150868	152151274	intron	-	0.609056	0.000284709
KLHL2	ENSG00000109466	ENST00000506761	4-5010	4	165248457	165248863	intron	+	0.869414	7.03181e-08
KLHL18	ENSG00000114648	ENST00000442272	3-1003	3	47293524	47293930	intron	+	0.553402	0.0330733
KLHL15	ENSG00000174010	ENST00000328046	X-55	X	24006819	24007225	intron	-	0.268529	0.0478315
KLHDC4	ENSG00000104731	ENST00000568499	16-923	16	87709664	87710070	promoter-TSS	-	-0.402639	0.00242203
KLHDC4	ENSG00000104731	ENST00000446344	16-624	16	87702521	87702927	promoter-TSS	-	-0.402639	0.00242203
KIF5B	ENSG00000170759	ENST00000302418	10-2187	10	32035912	32036318	intron	-	0.476603	1.46946e-05
KIF4A	ENSG00000090889	ENST00000374403	X-305	X	70315754	70316160	intron	+	0.446731	0.000329909
KIF3B	ENSG00000101350	ENST00000375712	20-675	20	32287403	32287809	intron	+	0.926805	0.000769504
KIF27	ENSG00000165115	ENST00000297814	9-10354	9	83913497	83913903	intron	-	0.539905	0.0461436
KIF26B	ENSG00000162849	ENST00000407071	1-4584	1	245617227	245617633	intron	+	-1.30154	0.0355058
KIF1B	ENSG00000054523	ENST00000377093	1-48178	1	10285862	10286268	intron	+	0.671554	0.000596856
KIF1A	ENSG00000130294	ENST00000498729	2-11598	2	240781710	240782116	intron	-	-0.647871	0.0362457
KIF1A	ENSG00000130294	ENST00000498729	2-3858	2	240780224	240780630	intron	-	-0.647871	0.0362457
KIAA1143	ENSG00000163807	ENST00000484437	3-5084	3	44741003	44741409	intron	-	-1.32357	2.52292e-18
KIAA1109	ENSG00000138688	ENST00000264501	4-9732	4	122204265	122204671	intron	+	0.525035	0.000531164
KIAA0895	ENSG00000164542	ENST00000297063	7-493	7	36324802	36325208	exon	-	1.01167	3.08387e-08
KIAA0232	ENSG00000170871	ENST00000307659	4-70	4	6819241	6819647	intron	+	0.621003	3.38625e-05
KIAA0101	ENSG00000166803	ENST00000380258	15-584	15	64371995	64372401	intron	-	-1.01368	1.76989e-06
KDM4B	ENSG00000127663	ENST00000381759	19-1105	19	5050834	5051240	intron	+	0.461403	0.000821981
KDM2A	ENSG00000173120	ENST00000526258	11-6089	11	67229320	67229726	intron	+	0.339864	0.0209971
KCTD21	ENSG00000188997	ENST00000528776	11-2357	11	78185800	78186206	intron	-	0.574527	0.0495318
KCNT2	ENSG00000162687	ENST00000367433	1-22589	1	196430141	196430547	intron	-	0.746212	0.02342
KCNT2	ENSG00000162687	ENST00000367433	1-15019	1	196385915	196386321	intron	-	0.746212	0.02342
KCNT2	ENSG00000162687	ENST00000367433	1-6820	1	196234219	196234625	intron	-	0.746212	0.02342
KCNQ5	ENSG00000185760	ENST00000355635	6-8559	6	72884735	72885141	intron	+	-0.942827	0.00177681
KCNQ5	ENSG00000185760	ENST00000355635	6-1726	6	72878911	72879317	intron	+	-0.942827	0.00177681
KCNQ5	ENSG00000185760	ENST00000342056	6-197	6	72730472	72730878	intron	+	-0.942827	0.00177681
KAZN	ENSG00000189337	ENST00000503743	1-48271	1	14668211	14668617	intron	+	-0.381215	0.0256948
KAZN	ENSG00000189337	ENST00000400797	1-48275	1	14982741	14983147	intron	+	-0.381215	0.0256948
KAZN	ENSG00000189337	ENST00000376030	1-13496	1	15088728	15089134	intron	+	-0.381215	0.0256948
KAZN	ENSG00000189337	ENST00000503743	1-24440	1	14904452	14904858	intron	+	-0.381215	0.0256948
KANSL1L	ENSG00000144445	ENST00000452086	2-11124	2	210073009	210073415	intron	-	-0.431875	0.038874
KALRN	ENSG00000160145	ENST00000240874	3-8426	3	124340675	124341081	intron	+	1.11743	3.30231e-07
KALRN	ENSG00000160145	ENST00000459915	3-5874	3	124647355	124647761	intron	+	1.11743	3.30231e-07
KALRN	ENSG00000160145	ENST00000240874	3-766	3	124359987	124360393	intron	+	1.11743	3.30231e-07
JDP2	ENSG00000140044	ENST00000267569	14-794	14	75434639	75435045	intron	+	-0.724451	0.00443219
JARID2	ENSG00000008083	ENST00000341776	6-22028	6	15246390	15246796	promoter-TSS	+	0.459749	1.96984e-05
JAK1	ENSG00000162434	ENST00000342505	1-5460	1	64889465	64889871	intron	-	0.710555	1.34207e-05
JADE2	ENSG00000043143	ENST00000431355	5-31	5	134526460	134526866	promoter-TSS	+	-0.423903	0.0192793
ITPR2	ENSG00000123104	ENST00000381340	12-211	12	26571813	26572219	intron	-	0.637478	7.64662e-05
ITPR2	ENSG00000123104	ENST00000545235	12-457	12	26747330	26747736	intron	-	0.637478	7.64662e-05
ITPR2	ENSG00000123104	ENST00000381340	12-209	12	26351355	26351761	intron	-	0.637478	7.64662e-05
ITPR1	ENSG00000150995	ENST00000491868	3-6777	3	4608631	4609037	intron	+	1.28724	1.71666e-16
ITPR1	ENSG00000150995	ENST00000443694	3-1382	3	4679934	4680340	intron	+	1.28724	1.71666e-16
ITIH5	ENSG00000123243	ENST00000476417	10-1987	10	7587676	7588082	intron	-	-1.23698	0.0106411
ITIH5	ENSG00000123243	ENST00000397145	10-1989	10	7664358	7664764	intron	-	-1.23698	0.0106411
ITGBL1	ENSG00000198542	ENST00000376162	13-5202	13	101528447	101528853	intron	+	0.752537	0.0150601
ITGBL1	ENSG00000198542	ENST00000376162	13-2489	13	101536583	101536989	intron	+	0.752537	0.0150601
ITGB2	ENSG00000160255	ENST00000479202	21-113	21	44889129	44889535	promoter-TSS	-	-2.69534	3.45697e-06
ITGA9-AS1	ENSG00000235257	ENST00000630762	3-7296	3	37768284	37768690	intron	-	-1.36564	0.0235454
ITFG1	ENSG00000129636	ENST00000565262	16-4566	16	47233716	47234122	intron	-	0.605886	0.014169
ITFG1	ENSG00000129636	ENST00000544001	16-353	16	47340321	47340727	intron	-	0.605886	0.014169
IRF2	ENSG00000168310	ENST00000502750	4-5192	4	184403333	184403739	intron	-	0.547745	0.000839777
IQSEC1	ENSG00000144711	ENST00000613206	3-3184	3	12974415	12974821	intron	-	-0.524392	5.14285e-05
IPO7	ENSG00000205339	ENST00000379719	11-9853	11	9440665	9441071	intron	+	0.376006	0.00373688
INTS4	ENSG00000149262	ENST00000533180	11-3301	11	77908969	77909375	intron	-	0.431863	0.000541903
INTS1	ENSG00000164880	ENST00000404767	7-197	7	1469569	1469975	TTS	-	0.293403	0.00980684
INSRR	ENSG00000027644	ENST00000368195	1-3293	1	156840704	156841110	exon	-	1.47591	0.00116212
INPP5F	ENSG00000198825	ENST00000369081	10-365	10	119779814	119780220	promoter-TSS	+	0.4198	0.0257755
INPP5F	ENSG00000198825	ENST00000631555	10-366	10	119826891	119827297	TTS	+	0.4198	0.0257755
INO80	ENSG00000128908	ENST00000361937	15-240	15	41088357	41088763	intron	-	-0.352357	0.0119386
IMPAD1	ENSG00000104331	ENST00000517461	8-196	8	56964254	56964660	intron	-	0.425002	0.0212655
IMPAD1	ENSG00000104331	ENST00000262644	8-4825	8	56958599	56959005	exon	-	0.425002	0.0212655
IKZF4	ENSG00000123411	ENST00000551103	12-1524	12	56036574	56036980	exon	+	0.661305	0.000289858
IKZF2	ENSG00000030419	ENST00000412444	2-7785	2	213107620	213108026	intron	-	1.12545	0.000341344
IKZF2	ENSG00000030419	ENST00000374326	2-15772	2	213051699	213052105	intron	-	1.12545	0.000341344
IKZF1	ENSG00000185811	ENST00000438033	7-330	7	50307617	50308023	promoter-TSS	+	-0.481758	0.0130563
IGF1R	ENSG00000140443	ENST00000558947	15-4217	15	98897984	98898390	intron	+	0.695551	5.63778e-05
IGF1R	ENSG00000140443	ENST00000558762	15-2121	15	98688801	98689207	intron	+	0.695551	5.63778e-05
IGF1R	ENSG00000140443	ENST00000558762	15-1428	15	98948767	98949173	intron	+	0.695551	5.63778e-05
IGF1R	ENSG00000140443	ENST00000558762	15-304	15	98728331	98728737	intron	+	0.695551	5.63778e-05
IGDCC4	ENSG00000103742	ENST00000561309	15-2604	15	65386704	65387110	promoter-TSS	-	-0.801917	0.0054047
IFT122	ENSG00000163913	ENST00000508654	3-1798	3	129474629	129475035	promoter-TSS	+	0.674024	0.000564105
ICAM2	ENSG00000108622	ENST00000579687	17-115	17	64012487	64012893	intron	-	0.887254	0.00179083
HTATIP2	ENSG00000109854	ENST00000443524	11-7617	11	20365816	20366222	intron	+	0.642902	1.14875e-05
HTATIP2	ENSG00000109854	ENST00000443524	11-2995	11	20366873	20367279	intron	+	0.642902	1.14875e-05
HSPG2	ENSG00000142798	ENST00000427897	1-35018	1	21876072	21876478	promoter-TSS	-	-0.308614	0.046636
HSPG2	ENSG00000142798	ENST00000374673	1-20139	1	21888668	21889074	promoter-TSS	-	-0.308614	0.046636
HSD11B2	ENSG00000176387	ENST00000566606	16-822	16	67436597	67437003	TTS	+	-0.574345	0.0395878
HMGB1	ENSG00000189403	ENST00000405805	13-1864	13	30523684	30524090	intron	-	-0.482688	0.000294655
HMCN1	ENSG00000143341	ENST00000271588	1-12138	1	185941494	185941900	intron	+	2.1087	1.62394e-05
HERC6	ENSG00000138642	ENST00000515365	4-800	4	88388782	88389188	promoter-TSS	+	1.58226	0.036481
HELZ2	ENSG00000130589	ENST00000467148	20-993	20	63560421	63560827	exon	-	0.963115	6.36891e-08
HECW2	ENSG00000138411	ENST00000427457	2-1519	2	196538251	196538657	intron	-	1.68154	0.0101102
HEATR5B	ENSG00000008869	ENST00000233099	2-12404	2	37033607	37034013	intron	-	0.557039	0.00157293
HEATR5A	ENSG00000129493	ENST00000549719	14-3021	14	31340673	31341079	intron	-	0.611953	0.000580641
HDHD2	ENSG00000167220	ENST00000588861	18-1197	18	47111625	47112031	promoter-TSS	-	-0.949616	0.0003144
HDHD2	ENSG00000167220	ENST00000590815	18-3835	18	47141127	47141533	intron	-	-0.949616	0.0003144
HDAC4	ENSG00000068024	ENST00000493582	2-2527	2	239318003	239318409	intron	-	0.661647	1.42522e-05
HDAC4	ENSG00000068024	ENST00000553145	2-5650	2	239139141	239139547	intron	-	0.661647	1.42522e-05
HDAC4	ENSG00000068024	ENST00000493582	2-16344	2	239194221	239194627	intron	-	0.661647	1.42522e-05
HDAC11	ENSG00000163517	ENST00000404548	3-3192	3	13489847	13490253	intron	+	0.38938	0.0468724
HCFC2	ENSG00000111727	ENST00000552343	12-2303	12	104103488	104103894	TTS	+	0.802107	5.54511e-05
HBS1L	ENSG00000112339	ENST00000533274	6-66	6	135025638	135026044	intron	-	0.569925	3.62296e-05
HAT1	ENSG00000128708	ENST00000412731	2-1466	2	171935814	171936220	intron	+	0.334077	0.0294447
GTDC1	ENSG00000121964	ENST00000392869	2-10091	2	144048911	144049317	intron	-	0.635816	0.000166898
GTDC1	ENSG00000121964	ENST00000392869	2-7069	2	144096290	144096696	intron	-	0.635816	0.000166898
GTDC1	ENSG00000121964	ENST00000409298	2-1390	2	143996264	143996670	intron	-	0.635816	0.000166898
GRIN3A	ENSG00000198785	ENST00000361820	9-8406	9	101599585	101599991	intron	-	2.50122	0.0123884
GRB10	ENSG00000106070	ENST00000402578	7-228	7	50689109	50689515	intron	-	-0.758748	2.99201e-05
GPD2	ENSG00000115159	ENST00000430992	2-1423	2	156475594	156476000	intron	+	0.375193	0.0157954
GPC5	ENSG00000179399	ENST00000377067	13-1100	13	92345509	92345915	intron	+	1.7964	0.00373123
GPC5	ENSG00000179399	ENST00000377067	13-731	13	91455700	91456106	intron	+	1.7964	0.00373123
GPC5	ENSG00000179399	ENST00000377067	13-5020	13	91607628	91608034	intron	+	1.7964	0.00373123
GPC5	ENSG00000179399	ENST00000377067	13-2404	13	91894933	91895339	intron	+	1.7964	0.00373123
GPC5	ENSG00000179399	ENST00000377067	13-1096	13	92140697	92141103	intron	+	1.7964	0.00373123
GPC5	ENSG00000179399	ENST00000377067	13-1101	13	92629466	92629872	intron	+	1.7964	0.00373123
GPC5	ENSG00000179399	ENST00000377067	13-2407	13	92129105	92129511	intron	+	1.7964	0.00373123
GPC5	ENSG00000179399	ENST00000377067	13-734	13	92017850	92018256	intron	+	1.7964	0.00373123
GPC5	ENSG00000179399	ENST00000377067	13-1632	13	92852845	92853251	intron	+	1.7964	0.00373123
GPC5	ENSG00000179399	ENST00000377067	13-3525	13	91661515	91661921	intron	+	1.7964	0.00373123
GPAT3	ENSG00000138678	ENST00000513683	4-9016	4	83589942	83590348	intron	+	0.703353	0.00140351
GPALPP1	ENSG00000133114	ENST00000357537	13-4238	13	45009104	45009510	intron	+	-0.66058	0.00378707
GPALPP1	ENSG00000133114	ENST00000479068	13-2937	13	45002741	45003147	TTS	+	-0.66058	0.00378707
GOLGB1	ENSG00000173230	ENST00000491690	3-5840	3	121678491	121678897	promoter-TSS	-	0.442328	0.0185719
GNL2	ENSG00000134697	ENST00000373062	1-16616	1	37585159	37585565	intron	-	-0.265033	0.014927
GNG12	ENSG00000172380	ENST00000370982	1-25058	1	67724185	67724591	intron	-	-0.583657	0.00763203
GLG1	ENSG00000090863	ENST00000422840	16-119	16	74572451	74572857	intron	-	0.50902	3.14967e-05
GINS3	ENSG00000181938	ENST00000564814	16-114	16	58361077	58361483	intron	+	-0.622749	0.00618965
GINS3	ENSG00000181938	ENST00000567143	16-797	16	58402213	58402619	promoter-TSS	+	-0.622749	0.00618965
GINS3	ENSG00000181938	ENST00000564814	16-1189	16	58341876	58342282	intron	+	-0.622749	0.00618965
GFI1B	ENSG00000165702	ENST00000339463	9-2277	9	132956806	132957212	intron	+	0.367943	0.0055787
GDPD5	ENSG00000158555	ENST00000531759	11-11094	11	75438352	75438758	promoter-TSS	-	0.497685	0.00366982
GDPD5	ENSG00000158555	ENST00000532435	11-8337	11	75466995	75467401	intron	-	0.497685	0.00366982
GCC1	ENSG00000179562	ENST00000497650	7-9247	7	127582435	127582841	TTS	-	0.304341	0.0471651
GAS8	ENSG00000141013	ENST00000563980	16-5	16	90031856	90032262	TTS	+	0.691164	0.000120689
GAS2	ENSG00000148935	ENST00000524701	11-5675	11	22792331	22792737	intron	+	1.1784	0.0169163
GAS2	ENSG00000148935	ENST00000524701	11-5674	11	22761190	22761596	intron	+	1.1784	0.0169163
GARNL3	ENSG00000136895	ENST00000464616	9-11059	9	127339508	127339914	TTS	+	-0.606497	0.00388891
GARNL3	ENSG00000136895	ENST00000435213	9-2256	9	127283243	127283649	intron	+	-0.606497	0.00388891
GALNT2	ENSG00000143641	ENST00000494106	1-2199	1	230057746	230058152	promoter-TSS	+	0.267805	0.0159712
GALNT2	ENSG00000143641	ENST00000366672	1-3128	1	230251328	230251734	intron	+	0.267805	0.0159712
GABRG3	ENSG00000182256	ENST00000554696	15-4326	15	27370188	27370594	intron	+	-1.38434	0.000530994
GABRG3	ENSG00000182256	ENST00000555083	15-3072	15	27219851	27220257	intron	+	-1.38434	0.000530994
GABRG3	ENSG00000182256	ENST00000555083	15-1002	15	27251901	27252307	intron	+	-1.38434	0.000530994
GABRG3	ENSG00000182256	ENST00000554696	15-1003	15	27272941	27273347	intron	+	-1.38434	0.000530994
GABRG3	ENSG00000182256	ENST00000555083	15-2185	15	27036960	27037366	intron	+	-1.38434	0.000530994
GABRG1	ENSG00000163285	ENST00000295452	4-5828	4	46079284	46079690	intron	-	-0.512096	0.0121093
GABRA2	ENSG00000151834	ENST00000515082	4-3970	4	46260910	46261316	exon	-	0.367741	0.0440682
GABRA2	ENSG00000151834	ENST00000510861	4-3971	4	46458507	46458913	intron	-	0.367741	0.0440682
GABRA2	ENSG00000151834	ENST00000514090	4-2579	4	46345446	46345852	intron	-	0.367741	0.0440682
G3BP2	ENSG00000138757	ENST00000511868	4-6156	4	75688057	75688463	intron	-	0.966503	2.22037e-11
FZR1	ENSG00000105325	ENST00000586212	19-2779	19	3530940	3531346	promoter-TSS	+	0.617105	1.88147e-05
FYCO1	ENSG00000163820	ENST00000535325	3-2308	3	45923499	45923905	exon	-	0.319268	0.0412478
FXR1	ENSG00000114416	ENST00000465551	3-6500	3	180890008	180890414	intron	+	0.489113	3.42394e-05
FXR1	ENSG00000114416	ENST00000465551	3-2970	3	180893224	180893630	intron	+	0.489113	3.42394e-05
FXN	ENSG00000165060	ENST00000396364	9-6353	9	69076516	69076922	intron	+	-0.660339	6.17397e-05
FUCA2	ENSG00000001036	ENST00000367585	6-477	6	143508291	143508697	intron	-	-0.510182	0.000100775
FUCA1	ENSG00000179163	ENST00000374479	1-29421	1	23846481	23846887	intron	-	0.480129	0.000981226
FSD1L	ENSG00000106701	ENST00000480279	9-6586	9	105506691	105507097	TTS	+	0.786984	1.58345e-05
FRYL	ENSG00000075539	ENST00000502520	4-1744	4	48699064	48699470	intron	-	0.752849	5.53681e-09
FRY	ENSG00000073910	ENST00000436046	13-226	13	32077479	32077885	intron	+	2.5803	0.00349354
FRY	ENSG00000073910	ENST00000602645	13-229	13	32275606	32276012	exon	+	2.5803	0.00349354
FRY	ENSG00000073910	ENST00000542859	13-227	13	32249295	32249701	intron	+	2.5803	0.00349354
FRMD4B	ENSG00000114541	ENST00000487751	3-711	3	69251487	69251893	promoter-TSS	-	1.03753	0.0298258
FRMD3	ENSG00000172159	ENST00000376438	9-4998	9	83485322	83485728	intron	-	1.88825	0.0247837
FRMD3	ENSG00000172159	ENST00000376438	9-4997	9	83458404	83458810	intron	-	1.88825	0.0247837
FOXP4-AS1	ENSG00000234753	ENST00000454812	6-1615	6	41526633	41527039	intron	-	-1.00811	0.0234085
FOXP1	ENSG00000114861	ENST00000615603	3-5422	3	71150661	71151067	intron	-	0.366372	0.0263842
FOXL2NB	ENSG00000206262	ENST00000498709	3-1837	3	138949564	138949970	exon	+	-0.873062	4.3013e-06
FOXA2	ENSG00000125798	ENST00000377115	20-12	20	22586659	22587065	promoter-TSS	-	0.797414	0.0012786
FOS	ENSG00000170345	ENST00000303562	14-1	14	75282466	75282872	TTS	+	-0.644961	0.00247122
FNDC3A	ENSG00000102531	ENST00000492622	13-60	13	49012880	49013286	intron	+	0.724739	2.15238e-06
FNBP1	ENSG00000187239	ENST00000420781	9-6810	9	130009566	130009972	intron	-	0.678585	0.00505658
FMO4	ENSG00000076258	ENST00000462992	1-6696	1	171321694	171322100	promoter-TSS	+	-1.1033	0.0140107
FMNL3	ENSG00000161791	ENST00000352151	12-6957	12	49681736	49682142	intron	-	0.472305	0.0110745
FMNL2	ENSG00000157827	ENST00000288670	2-4966	2	152605692	152606098	intron	+	0.743023	3.51853e-06
FMNL2	ENSG00000157827	ENST00000288670	2-615	2	152410594	152411000	intron	+	0.743023	3.51853e-06
FLNB	ENSG00000136068	ENST00000490882	3-1046	3	58085811	58086217	intron	+	0.328752	0.0103756
FLNB	ENSG00000136068	ENST00000477629	3-10836	3	58151452	58151858	TTS	+	0.328752	0.0103756
FILIP1L	ENSG00000168386	ENST00000398326	3-1694	3	99921500	99921906	intron	-	1.12834	0.000414403
FGGY	ENSG00000172456	ENST00000424725	1-20572	1	59692123	59692529	intron	+	0.522973	0.0399124
FGGY	ENSG00000172456	ENST00000475949	1-24994	1	59396033	59396439	intron	+	0.522973	0.0399124
FEZ1	ENSG00000149557	ENST00000392709	11-184	11	125487141	125487547	intron	-	0.338534	0.0349715
FERMT3	ENSG00000149781	ENST00000540554	11-803	11	64219420	64219826	promoter-TSS	+	-1.14132	1.52258e-07
FBXW8	ENSG00000174989	ENST00000309909	12-2373	12	116946133	116946539	intron	+	-1.261	3.23977e-09
FASTKD1	ENSG00000138399	ENST00000487293	2-3422	2	169563516	169563922	promoter-TSS	-	0.288239	0.0478347
FASTKD1	ENSG00000138399	ENST00000453153	2-1456	2	169547209	169547615	intron	-	0.288239	0.0478347
FASN	ENSG00000169710	ENST00000579410	17-129	17	82086824	82087230	promoter-TSS	-	-0.709827	1.74338e-08
FAM65C	ENSG00000042062	ENST00000327979	20-3581	20	50693231	50693637	promoter-TSS	-	-0.906921	2.52768e-10
FAM63B	ENSG00000128923	ENST00000560289	15-823	15	58824678	58825084	intron	+	0.75032	7.04802e-08
FAM227A	ENSG00000184949	ENST00000540952	22-602	22	38617578	38617984	intron	-	1.0794	0.0011667
FAM19A2	ENSG00000198673	ENST00000549379	12-9314	12	62001574	62001980	intron	-	-0.51315	0.000118102
FAM19A2	ENSG00000198673	ENST00000549379	12-5299	12	61905128	61905534	intron	-	-0.51315	0.000118102
FAM198B	ENSG00000164125	ENST00000589306	4-2170	4	158131551	158131957	intron	-	-1.83422	5.16474e-09
FAM184A	ENSG00000111879	ENST00000352896	6-941	6	119062228	119062634	intron	-	0.570482	0.000242168
FAM168A	ENSG00000054965	ENST00000356467	11-1190	11	73527121	73527527	intron	-	0.354623	0.0479324
FAM160B1	ENSG00000151553	ENST00000369248	10-4065	10	114853402	114853808	intron	+	1.81134	7.32749e-34
FAM160B1	ENSG00000151553	ENST00000369250	10-4066	10	114889966	114890372	intron	+	1.81134	7.32749e-34
FAM13A	ENSG00000138640	ENST00000512339	4-1903	4	88907910	88908316	intron	-	0.673818	3.28477e-07
FAM13A	ENSG00000138640	ENST00000502459	4-4344	4	88819808	88820214	intron	-	0.673818	3.28477e-07
FAM13A	ENSG00000138640	ENST00000512339	4-218	4	88882816	88883222	intron	-	0.673818	3.28477e-07
FADS3	ENSG00000221968	ENST00000533676	11-6004	11	61883714	61884120	promoter-TSS	-	-0.470019	0.0201482
FAAP100	ENSG00000185504	ENST00000545865	17-323	17	81547216	81547622	promoter-TSS	-	-0.441847	0.046827
F11-AS1	ENSG00000251165	ENST00000508110	4-2270	4	186453388	186453794	intron	-	-1.27272	0.000313455
EYS	ENSG00000188107	ENST00000503581	6-3361	6	64856593	64856999	intron	-	1.43464	0.000924021
EYS	ENSG00000188107	ENST00000503581	6-4601	6	63997189	63997595	intron	-	1.43464	0.000924021
EYS	ENSG00000188107	ENST00000503581	6-1702	6	65572513	65572919	intron	-	1.43464	0.000924021
EYS	ENSG00000188107	ENST00000503581	6-3356	6	64420387	64420793	intron	-	1.43464	0.000924021
EYS	ENSG00000188107	ENST00000503581	6-23169	6	64653772	64654178	intron	-	1.43464	0.000924021
EYS	ENSG00000188107	ENST00000503581	6-4602	6	64127404	64127810	intron	-	1.43464	0.000924021
EYS	ENSG00000188107	ENST00000503581	6-23212	6	65684069	65684475	intron	-	1.43464	0.000924021
EYS	ENSG00000188107	ENST00000503581	6-1182	6	64355590	64355996	intron	-	1.43464	0.000924021
EYS	ENSG00000188107	ENST00000503581	6-828	6	63955939	63956345	intron	-	1.43464	0.000924021
EYS	ENSG00000188107	ENST00000503581	6-8439	6	65088315	65088721	intron	-	1.43464	0.000924021
EYS	ENSG00000188107	ENST00000503581	6-2410	6	64298242	64298648	intron	-	1.43464	0.000924021
EYS	ENSG00000188107	ENST00000503581	6-829	6	64251036	64251442	intron	-	1.43464	0.000924021
EYS	ENSG00000188107	ENST00000503581	6-1184	6	65015039	65015445	intron	-	1.43464	0.000924021
EXTL1	ENSG00000158008	ENST00000484339	1-20168	1	26024011	26024417	intron	+	0.97926	0.0118154
EVI5L	ENSG00000142459	ENST00000597440	19-1555	19	7847806	7848212	promoter-TSS	+	0.777471	0.00125945
EVI5L	ENSG00000142459	ENST00000270530	19-2867	19	7836934	7837340	intron	+	0.777471	0.00125945
EVI5	ENSG00000067208	ENST00000540033	1-17021	1	92549975	92550381	intron	-	0.372469	0.0469385
ETV1	ENSG00000006468	ENST00000405192	7-2388	7	13892735	13893141	TTS	-	0.580977	0.0216437
ESPNL	ENSG00000144488	ENST00000612395	2-3851	2	238108411	238108817	intron	+	-1.3113	0.0223714
ERLEC1	ENSG00000068912	ENST00000378239	2-2826	2	53807281	53807687	intron	+	0.733375	2.49144e-08
ERAP2	ENSG00000164308	ENST00000513084	5-865	5	96917367	96917773	exon	+	0.557366	0.0405006
EPSTI1	ENSG00000133106	ENST00000536042	13-39	13	42981535	42981941	intron	-	-0.659538	0.0115581
EPSTI1	ENSG00000133106	ENST00000476830	13-2910	13	42945990	42946396	intron	-	-0.659538	0.0115581
EPSTI1	ENSG00000133106	ENST00000476830	13-241	13	42952206	42952612	intron	-	-0.659538	0.0115581
EPSTI1	ENSG00000133106	ENST00000476830	13-363	13	42960323	42960729	intron	-	-0.659538	0.0115581
EPHX1	ENSG00000143819	ENST00000445856	1-2051	1	225838647	225839053	TTS	+	-0.923624	2.73551e-07
EPHA5	ENSG00000145242	ENST00000432638	4-6035	4	65462150	65462556	intron	-	4.62453	0.00292592
EPHA5	ENSG00000145242	ENST00000622150	4-2675	4	65665997	65666403	intron	-	4.62453	0.00292592
EPHA5	ENSG00000145242	ENST00000432638	4-8689	4	65458141	65458547	intron	-	4.62453	0.00292592
EPG5	ENSG00000152223	ENST00000585906	18-122	18	45893494	45893900	intron	-	0.595712	5.32877e-06
EPC2	ENSG00000135999	ENST00000449013	2-3285	2	148691777	148692183	exon	+	-0.323121	0.016009
EPB41L3	ENSG00000082397	ENST00000581757	18-2192	18	5434952	5435358	promoter-TSS	-	0.658749	0.00149497
EPAS1	ENSG00000116016	ENST00000449347	2-2789	2	46322469	46322875	intron	+	0.597848	0.000256816
EP400NL	ENSG00000185684	ENST00000475841	12-297	12	132130336	132130742	exon	+	-0.624582	5.73678e-05
ENPP6	ENSG00000164303	ENST00000296741	4-3474	4	184203538	184203944	intron	-	3.15684	0.019586
ENPP6	ENSG00000164303	ENST00000510054	4-7545	4	184118685	184119091	promoter-TSS	-	3.15684	0.019586
ENPP6	ENSG00000164303	ENST00000296741	4-3472	4	184089599	184090005	exon	-	3.15684	0.019586
EMX1	ENSG00000135638	ENST00000464675	2-1959	2	72924275	72924681	promoter-TSS	+	-0.826283	0.00937796
EML6	ENSG00000214595	ENST00000356458	2-9003	2	54823972	54824378	intron	+	0.903363	0.0269413
EML6	ENSG00000214595	ENST00000356458	2-514	2	54770387	54770793	intron	+	0.903363	0.0269413
EMC3-AS1	ENSG00000180385	ENST00000430621	3-1395	3	10003571	10003977	promoter-TSS	+	-0.487475	0.00684134
EGR1	ENSG00000120738	ENST00000239938	5-6	5	138469870	138470276	TTS	+	-0.593106	0.0409203
EGLN3	ENSG00000129521	ENST00000487915	14-653	14	34199675	34200081	intron	-	1.2909	0.0011139
EGLN3	ENSG00000129521	ENST00000546681	14-2125	14	34097445	34097851	intron	-	1.2909	0.0011139
EGLN3	ENSG00000129521	ENST00000487915	14-82	14	34223144	34223550	promoter-TSS	-	1.2909	0.0011139
EGF	ENSG00000138798	ENST00000509996	4-6619	4	109985437	109985843	intron	+	0.628918	0.000370719
EFHD1	ENSG00000115468	ENST00000409613	2-3813	2	232623820	232624226	intron	+	-0.854433	0.0205661
EFCAB8	ENSG00000215529	ENST00000400522	20-3127	20	32891533	32891939	intron	+	1.33387	0.00104896
EEF2	ENSG00000167658	ENST00000309311	19-426	19	3975762	3976168	TTS	-	-0.575889	0.00614067
ECT2	ENSG00000114346	ENST00000232458	3-159	3	172794132	172794538	intron	+	0.469422	0.0482887
DYNLL1	ENSG00000088986	ENST00000392508	12-2386	12	120494296	120494702	promoter-TSS	+	0.376069	0.0010697
DYNC2H1	ENSG00000187240	ENST00000533197	11-8700	11	103461383	103461789	intron	+	1.25251	5.89678e-05
DYNC2H1	ENSG00000187240	ENST00000533197	11-8697	11	103375808	103376214	intron	+	1.25251	5.89678e-05
DYNC2H1	ENSG00000187240	ENST00000398093	11-11628	11	103283330	103283736	intron	+	1.25251	5.89678e-05
DYNC2H1	ENSG00000187240	ENST00000398093	11-8699	11	103431853	103432259	intron	+	1.25251	5.89678e-05
DYNC1H1	ENSG00000197102	ENST00000360184	14-880	14	101979010	101979416	intron	+	0.899031	6.07482e-17
DUS3L	ENSG00000141994	ENST00000592468	19-90	19	5787592	5787998	promoter-TSS	-	-0.388433	0.0146405
DTWD1	ENSG00000104047	ENST00000403028	15-2390	15	49644686	49645092	TTS	+	-0.453133	0.00464722
DST	ENSG00000151914	ENST00000370754	6-4564	6	56858570	56858976	intron	-	0.360485	0.0169419
DST	ENSG00000151914	ENST00000523817	6-3349	6	56822907	56823313	intron	-	0.360485	0.0169419
DST	ENSG00000151914	ENST00000370754	6-18352	6	56896450	56896856	intron	-	0.360485	0.0169419
DST	ENSG00000151914	ENST00000523292	6-575	6	56471314	56471720	promoter-TSS	-	0.360485	0.0169419
DOPEY2	ENSG00000142197	ENST00000492760	21-151	21	36190455	36190861	intron	+	0.541832	0.00578959
DOPEY1	ENSG00000083097	ENST00000369739	6-2516	6	83150256	83150662	intron	+	0.84361	5.98317e-09
DOCK2	ENSG00000134516	ENST00000520450	5-667	5	170068693	170069099	intron	+	-0.453037	0.000990516
DOCK2	ENSG00000134516	ENST00000520908	5-206	5	169797599	169798005	intron	+	-0.453037	0.000990516
DNAJC6	ENSG00000116675	ENST00000395325	1-49551	1	65408606	65409012	intron	+	0.444038	0.0113148
DNAJC3-AS1	ENSG00000247400	ENST00000499499	13-746	13	95673090	95673496	exon	-	-1.17479	6.92778e-07
DNAJC3	ENSG00000102580	ENST00000602402	13-457	13	95758636	95759042	intron	+	0.609456	4.15832e-06
DNAJC24	ENSG00000170946	ENST00000395949	11-3027	11	31425997	31426403	promoter-TSS	+	0.377909	0.0168397
DNAJC1	ENSG00000136770	ENST00000376980	10-1400	10	21906436	21906842	intron	-	0.627218	1.3379e-06
DNAJC1	ENSG00000136770	ENST00000376980	10-27	10	21796588	21796994	intron	-	0.627218	1.3379e-06
DNAJB6	ENSG00000105993	ENST00000439402	7-425	7	157342576	157342982	intron	+	0.713632	1.68949e-07
DNAJB2	ENSG00000135924	ENST00000472019	2-5504	2	219281366	219281772	promoter-TSS	+	0.453609	0.00983334
DNAH7	ENSG00000118997	ENST00000312428	2-5284	2	195777566	195777972	intron	-	1.76176	0.000923338
DNAH7	ENSG00000118997	ENST00000427816	2-5288	2	196036564	196036970	intron	-	1.76176	0.000923338
DNAH7	ENSG00000118997	ENST00000312428	2-3573	2	195869271	195869677	intron	-	1.76176	0.000923338
DNAH3	ENSG00000158486	ENST00000572640	16-156	16	20996649	20997055	TTS	-	-0.633293	0.0163824
DNAH12	ENSG00000174844	ENST00000495027	3-7636	3	57392708	57393114	intron	-	1.20276	0.0237985
DMXL2	ENSG00000104093	ENST00000543779	15-535	15	51611814	51612220	intron	-	0.606268	0.00269454
DMTF1	ENSG00000135164	ENST00000425406	7-5913	7	87189574	87189980	intron	+	0.307274	0.00932809
DIS3	ENSG00000083520	ENST00000545453	13-2262	13	72767471	72767877	intron	-	0.398829	0.00109489
DIDO1	ENSG00000101191	ENST00000266070	20-251	20	62884872	62885278	intron	-	-0.282405	0.026544
DIAPH3	ENSG00000139734	ENST00000377908	13-403	13	60005025	60005431	intron	-	0.608488	5.4226e-06
DIAPH3	ENSG00000139734	ENST00000377908	13-402	13	59846938	59847344	intron	-	0.608488	5.4226e-06
DIAPH3	ENSG00000139734	ENST00000377908	13-401	13	59792385	59792791	intron	-	0.608488	5.4226e-06
DIAPH3	ENSG00000139734	ENST00000400320	13-267	13	60074866	60075272	intron	-	0.608488	5.4226e-06
DHX35	ENSG00000101452	ENST00000373325	20-1498	20	39000670	39001076	intron	+	-0.520782	0.016769
DHX35	ENSG00000101452	ENST00000482619	20-2501	20	39029624	39030030	promoter-TSS	+	-0.520782	0.016769
DHX34	ENSG00000134815	ENST00000328771	19-1351	19	47354846	47355252	exon	+	-0.398347	0.00556674
DHRSX	ENSG00000169084	ENST00000430536	X-253	X	2352824	2353230	intron	-	-0.844811	0.0165662
DFNA5	ENSG00000105928	ENST00000559637	7-300	7	24709556	24709962	TTS	-	-1.6955	2.24461e-05
DENND5B	ENSG00000170456	ENST00000545147	12-72	12	31474264	31474670	intron	-	0.388916	0.0137903
DDX31	ENSG00000125485	ENST00000310532	9-11169	9	132655926	132656332	intron	-	-0.610621	0.00306645
DDX10	ENSG00000178105	ENST00000322536	11-1228	11	108716561	108716967	intron	+	-0.479429	0.000571098
DDHD1	ENSG00000100523	ENST00000612692	14-1555	14	53066661	53067067	intron	-	0.434157	0.0215003
DCUN1D3	ENSG00000188215	ENST00000324344	16-1035	16	20868218	20868624	intron	-	0.654408	0.000234626
DCHS2	ENSG00000197410	ENST00000339452	4-922	4	154420303	154420709	intron	-	1.48296	1.96506e-06
CYTIP	ENSG00000115165	ENST00000435117	2-3340	2	157488557	157488963	promoter-TSS	-	1.33056	0.0313136
CWF19L2	ENSG00000152404	ENST00000431778	11-1225	11	107379421	107379827	intron	-	0.488866	0.00143206
CUL5	ENSG00000166266	ENST00000532064	11-2435	11	108035796	108036202	intron	+	0.409433	0.00101741
CUL5	ENSG00000166266	ENST00000526303	11-849	11	108018122	108018528	intron	+	0.409433	0.00101741
CUBN	ENSG00000107611	ENST00000377833	10-1374	10	17097433	17097839	intron	-	2.04951	0.0003437
CUBN	ENSG00000107611	ENST00000377833	10-921	10	17060453	17060859	intron	-	2.04951	0.0003437
CTSS	ENSG00000163131	ENST00000368985	1-3626	1	150737387	150737793	intron	-	-1.11579	0.00620641
CTSS	ENSG00000163131	ENST00000483930	1-3627	1	150748903	150749309	intron	-	-1.11579	0.00620641
CTSO	ENSG00000256043	ENST00000433477	4-10370	4	155951007	155951413	intron	-	1.97389	0.0014298
CTPS2	ENSG00000047230	ENST00000443824	X-271	X	16693143	16693549	intron	-	-0.438141	0.00182866
CTD-3088G3.8	ENSG00000188897	ENST00000598234	16-221	16	11523307	11523713	promoter-TSS	-	-0.899407	0.0196709
CTD-2535I10.1	ENSG00000260289	ENST00000567103	16-2042	16	7889911	7890317	intron	-	-1.63953	2.74502e-06
CTD-2270P14.1	ENSG00000260565	ENST00000568970	16-3998	16	2667663	2668069	TTS	-	0.52664	0.0441058
CTD-2154I11.2	ENSG00000250240	ENST00000512486	5-11160	5	95710065	95710471	intron	-	1.25305	0.0407745
CTD-2008L17.2	ENSG00000206129	ENST00000382897	18-1245	18	56007229	56007635	intron	-	0.791839	0.00328175
CTC-260E6.3	ENSG00000279039	ENST00000623510	19-1225	19	20210021	20210427	promoter-TSS	-	-1.59579	0.034893
CTA-481E9.4	ENSG00000259929	ENST00000567304	16-1490	16	17969726	17970132	intron	-	-1.36504	0.0389007
CRTC1	ENSG00000105662	ENST00000601916	19-4154	19	18758467	18758873	intron	+	-0.747363	0.0247791
CROT	ENSG00000005469	ENST00000331536	7-5914	7	87372201	87372607	intron	+	1.45414	4.6558e-07
CREBRF	ENSG00000164463	ENST00000296953	5-670	5	173117788	173118194	intron	+	1.44524	5.65071e-12
CREB3L1	ENSG00000157613	ENST00000527342	11-10521	11	46310325	46310731	promoter-TSS	+	0.801934	0.00152142
CPS1	ENSG00000021826	ENST00000417946	2-11127	2	210525148	210525554	intron	+	-1.32398	0.00844249
CPS1	ENSG00000021826	ENST00000233072	2-430	2	210653084	210653490	intron	+	-1.32398	0.00844249
CPS1	ENSG00000021826	ENST00000497121	2-5430	2	210639909	210640315	intron	+	-1.32398	0.00844249
CPNE7	ENSG00000178773	ENST00000268720	16-63	16	89581446	89581852	intron	+	-1.19987	7.4564e-22
CPED1	ENSG00000106034	ENST00000466055	7-604	7	121210469	121210875	intron	+	-0.428703	0.0417616
CPEB1	ENSG00000214575	ENST00000617958	15-424	15	82565208	82565614	intron	-	0.404308	0.00526252
CPD	ENSG00000108582	ENST00000543464	17-472	17	30392226	30392632	intron	+	0.725197	0.00145072
CPD	ENSG00000108582	ENST00000543464	17-3694	17	30464952	30465358	TTS	+	0.725197	0.00145072
CPA2	ENSG00000158516	ENST00000416698	7-2126	7	130275313	130275719	intron	+	5.1342	0.00106453
COL9A3	ENSG00000092758	ENST00000490398	20-198	20	62829875	62830281	promoter-TSS	+	-0.852512	0.0395812
COL6A5	ENSG00000172752	ENST00000373157	3-781	3	130474371	130474777	intron	+	1.47709	1.73422e-08
COL6A5	ENSG00000172752	ENST00000265379	3-1200	3	130391192	130391598	exon	+	1.47709	1.73422e-08
COL6A5	ENSG00000172752	ENST00000373157	3-8524	3	130456222	130456628	intron	+	1.47709	1.73422e-08
COL6A3	ENSG00000163359	ENST00000493608	2-5634	2	237335393	237335799	promoter-TSS	-	-1.61579	0.00646116
COL6A3	ENSG00000163359	ENST00000392003	2-8072	2	237415294	237415700	promoter-TSS	-	-1.61579	0.00646116
COL6A3	ENSG00000163359	ENST00000472056	2-11552	2	237363810	237364216	intron	-	-1.61579	0.00646116
COL4A3BP	ENSG00000113163	ENST00000261415	5-2662	5	75448391	75448797	intron	-	0.334633	0.00791205
COL4A3BP	ENSG00000113163	ENST00000261415	5-1226	5	75384828	75385234	intron	-	0.334633	0.00791205
COL23A1	ENSG00000050767	ENST00000390654	5-1025	5	178268026	178268432	intron	-	-1.24125	1.14013e-05
COBL	ENSG00000106078	ENST00000441453	7-783	7	51224771	51225177	intron	-	0.796922	0.0111889
COBL	ENSG00000106078	ENST00000441453	7-3868	7	51296620	51297026	intron	-	0.796922	0.0111889
CNOT2	ENSG00000111596	ENST00000551710	12-1573	12	70342293	70342699	promoter-TSS	+	0.389835	0.00333372
CNOT10	ENSG00000182973	ENST00000476967	3-7218	3	32769034	32769440	promoter-TSS	+	0.469635	0.0272764
CNOT1	ENSG00000125107	ENST00000562046	16-373	16	58557877	58558283	promoter-TSS	-	-0.532979	0.0342944
CNOT1	ENSG00000125107	ENST00000564557	16-179	16	58630538	58630944	promoter-TSS	-	-0.532979	0.0342944
CNNM2	ENSG00000148842	ENST00000369878	10-2672	10	103045680	103046086	intron	+	0.468476	0.00194126
CMSS1	ENSG00000184220	ENST00000491299	3-3826	3	100154349	100154755	intron	+	-0.409655	0.0441045
CMSS1	ENSG00000184220	ENST00000463526	3-5610	3	100056947	100057353	intron	+	-0.409655	0.0441045
CMPK2	ENSG00000134326	ENST00000465619	2-11745	2	6849382	6849788	TTS	-	0.629743	0.0120697
CLYBL	ENSG00000125246	ENST00000376355	13-1135	13	99696380	99696786	intron	+	-1.2972	0.00230181
CLYBL	ENSG00000125246	ENST00000419700	13-5169	13	99865546	99865952	promoter-TSS	+	-1.2972	0.00230181
CLYBL	ENSG00000125246	ENST00000376355	13-298	13	99636821	99637227	intron	+	-1.2972	0.00230181
CLOCK	ENSG00000134852	ENST00000506747	4-728	4	55473904	55474310	intron	-	0.570743	1.83876e-05
CLOCK	ENSG00000134852	ENST00000513440	4-137	4	55533474	55533880	intron	-	0.570743	1.83876e-05
CLASP1	ENSG00000074054	ENST00000397587	2-9824	2	121346424	121346830	intron	-	0.404369	0.00302227
CLASP1	ENSG00000074054	ENST00000472776	2-3150	2	121370678	121371084	intron	-	0.404369	0.00302227
CIRH1A	ENSG00000141076	ENST00000569615	16-3584	16	69142330	69142736	promoter-TSS	+	-0.454159	0.000468215
CFAP70	ENSG00000156042	ENST00000355577	10-1621	10	73327199	73327605	intron	-	1.21618	0.0134139
CERS6	ENSG00000172292	ENST00000392687	2-2238	2	168755272	168755678	intron	+	-0.587758	4.2896e-05
CEP89	ENSG00000121289	ENST00000305768	19-4312	19	32904145	32904551	intron	-	0.988745	5.78106e-11
CEP89	ENSG00000121289	ENST00000590597	19-362	19	32931012	32931418	TTS	-	0.988745	5.78106e-11
CEP57	ENSG00000166037	ENST00000538158	11-3378	11	95825966	95826372	promoter-TSS	+	-0.39412	0.0325538
CEP250	ENSG00000126001	ENST00000425525	20-1867	20	35496773	35497179	promoter-TSS	+	0.622733	3.72241e-08
CEP164	ENSG00000110274	ENST00000278935	11-3490	11	117395461	117395867	exon	+	0.472047	0.00127668
CEP128	ENSG00000100629	ENST00000554502	14-2604	14	80527644	80528050	intron	-	0.619058	0.0206125
CEP128	ENSG00000100629	ENST00000554502	14-354	14	80602301	80602707	intron	-	0.619058	0.0206125
CEP128	ENSG00000100629	ENST00000554827	14-3690	14	80865814	80866220	intron	-	0.619058	0.0206125
CEP128	ENSG00000100629	ENST00000554368	14-2611	14	80948307	80948713	intron	-	0.619058	0.0206125
CEP128	ENSG00000100629	ENST00000555529	14-3691	14	80909953	80910359	intron	-	0.619058	0.0206125
CENPN	ENSG00000166451	ENST00000562943	16-1854	16	81015881	81016287	promoter-TSS	+	0.398785	0.0153331
CEACAM22P	ENSG00000230666	ENST00000455455	19-1827	19	44598372	44598778	intron	-	0.890872	0.0260534
CDK6	ENSG00000105810	ENST00000424848	7-358	7	92633660	92634066	intron	-	-1.27335	0.000506525
CDK5RAP2	ENSG00000136861	ENST00000480112	9-635	9	120561924	120562330	intron	-	0.307009	0.00461634
CDK5RAP2	ENSG00000136861	ENST00000483412	9-892	9	120473019	120473425	intron	-	0.307009	0.00461634
CDK17	ENSG00000059758	ENST00000543119	12-286	12	96384959	96385365	intron	-	-0.345305	0.0125843
CDH4	ENSG00000179242	ENST00000614565	20-3767	20	61533082	61533488	intron	+	-1.52831	0.000299671
CDH4	ENSG00000179242	ENST00000614565	20-3764	20	61347377	61347783	intron	+	-1.52831	0.000299671
CDH4	ENSG00000179242	ENST00000614565	20-758	20	61478416	61478822	intron	+	-1.52831	0.000299671
CDH4	ENSG00000179242	ENST00000543233	20-2842	20	61705914	61706320	intron	+	-1.52831	0.000299671
CDH4	ENSG00000179242	ENST00000611855	20-3770	20	61806768	61807174	intron	+	-1.52831	0.000299671
CDH4	ENSG00000179242	ENST00000611855	20-2847	20	61857105	61857511	intron	+	-1.52831	0.000299671
CDH4	ENSG00000179242	ENST00000614565	20-425	20	61333538	61333944	intron	+	-1.52831	0.000299671
CDH4	ENSG00000179242	ENST00000614565	20-3766	20	61522266	61522672	intron	+	-1.52831	0.000299671
CDH23	ENSG00000107736	ENST00000616684	10-305	10	71482234	71482640	intron	+	-0.987782	0.00886433
CDH23	ENSG00000107736	ENST00000616684	10-472	10	71584966	71585372	intron	+	-0.987782	0.00886433
CDH23	ENSG00000107736	ENST00000616684	10-7250	10	71666143	71666549	intron	+	-0.987782	0.00886433
CDH23	ENSG00000107736	ENST00000398842	10-471	10	71435740	71436146	intron	+	-0.987782	0.00886433
CDH23	ENSG00000107736	ENST00000475158	10-1059	10	71796751	71797157	promoter-TSS	+	-0.987782	0.00886433
CDH23	ENSG00000107736	ENST00000398842	10-1055	10	71423714	71424120	intron	+	-0.987782	0.00886433
CDC42EP1	ENSG00000128283	ENST00000249014	22-419	22	37568783	37569189	exon	+	-0.618292	0.00120513
CDC42BPB	ENSG00000198752	ENST00000361246	14-395	14	103011069	103011475	intron	-	0.27321	0.0385584
CDC37L1	ENSG00000106993	ENST00000381854	9-95	9	4702009	4702415	intron	+	0.765236	0.000155391
CDC14B	ENSG00000081377	ENST00000474602	9-8337	9	96497065	96497471	intron	-	-0.50214	0.00823406
CDC14B	ENSG00000081377	ENST00000496750	9-5083	9	96537811	96538217	TTS	-	-0.50214	0.00823406
CD82	ENSG00000085117	ENST00000530601	11-7908	11	44598921	44599327	intron	+	0.719468	0.000456381
CD2AP	ENSG00000198087	ENST00000359314	6-1654	6	47619608	47620014	intron	+	0.426393	0.00632742
CD109	ENSG00000156535	ENST00000422508	6-282	6	73759037	73759443	intron	+	0.788169	0.0222506
CD109	ENSG00000156535	ENST00000437994	6-845	6	73828849	73829255	TTS	+	0.788169	0.0222506
CCSER2	ENSG00000107771	ENST00000494144	10-325	10	84435765	84436171	intron	+	0.705132	0.00163328
CCSER2	ENSG00000107771	ENST00000480006	10-1671	10	84458893	84459299	intron	+	0.705132	0.00163328
CCNY	ENSG00000108100	ENST00000374706	10-4774	10	35272600	35273006	intron	+	-0.491937	0.0269656
CCNY	ENSG00000108100	ENST00000493157	10-4773	10	35248395	35248801	intron	+	-0.491937	0.0269656
CCNY	ENSG00000108100	ENST00000493157	10-2209	10	35490454	35490860	intron	+	-0.491937	0.0269656
CCDC88B	ENSG00000168071	ENST00000356786	11-147	11	64344581	64344987	exon	+	0.360577	0.0375174
CCDC82	ENSG00000149231	ENST00000278520	11-8628	11	96357861	96358267	intron	-	0.310303	0.0333898
CCDC59	ENSG00000133773	ENST00000552377	12-7472	12	82279064	82279470	intron	-	-0.37262	0.0120328
CCDC59	ENSG00000133773	ENST00000552377	12-1593	12	82282040	82282446	intron	-	-0.37262	0.0120328
CCDC151	ENSG00000198003	ENST00000591345	19-618	19	11430834	11431240	exon	-	1.27772	0.0195668
CCDC150	ENSG00000144395	ENST00000469429	2-10885	2	196676319	196676725	promoter-TSS	+	0.380994	0.0174374
CCDC148	ENSG00000153237	ENST00000454257	2-934	2	158316201	158316607	intron	-	0.687763	0.0389117
CCDC134	ENSG00000100147	ENST00000402061	22-9	22	41801203	41801609	intron	+	0.638224	0.0212052
CARS2	ENSG00000134905	ENST00000537404	13-2565	13	110650701	110651107	promoter-TSS	-	0.371969	0.00596354
CAMSAP2	ENSG00000118200	ENST00000413307	1-4907	1	200849702	200850108	exon	+	1.08986	0.00137975
CAMSAP1	ENSG00000130559	ENST00000312405	9-190	9	135857863	135858269	intron	-	0.510837	0.000419538
CAMK4	ENSG00000152495	ENST00000502916	5-2847	5	111440589	111440995	intron	+	3.88649	0.00664701
CAMK4	ENSG00000152495	ENST00000502916	5-8257	5	111412321	111412727	intron	+	3.88649	0.00664701
CAMK4	ENSG00000152495	ENST00000514007	5-1958	5	111375744	111376150	intron	+	3.88649	0.00664701
CACFD1	ENSG00000160325	ENST00000444798	9-3035	9	133467961	133468367	TTS	+	1.05008	0.000459192
CABLES1	ENSG00000134508	ENST00000420687	18-275	18	23168227	23168633	intron	+	-0.587482	0.0257667
CAB39L	ENSG00000102547	ENST00000410043	13-614	13	49371313	49371719	intron	-	0.971019	0.0016027
CAB39L	ENSG00000102547	ENST00000410043	13-253	13	49328931	49329337	intron	-	0.971019	0.0016027
C9orf3	ENSG00000148120	ENST00000496567	9-5067	9	95021934	95022340	exon	+	0.589525	0.00199989
C7orf31	ENSG00000153790	ENST00000443822	7-1653	7	25156144	25156550	intron	-	-0.808946	0.0456693
C6orf163	ENSG00000203872	ENST00000388923	6-613	6	87365919	87366325	TTS	+	1.16897	1.28221e-07
C2orf88	ENSG00000187699	ENST00000409545	2-10802	2	190162372	190162778	intron	+	-0.901391	1.72368e-05
C2CD3	ENSG00000168014	ENST00000538361	11-1193	11	74049911	74050317	promoter-TSS	-	0.424699	0.0011697
C22orf34	ENSG00000188511	ENST00000405854	22-1328	22	49640883	49641289	intron	-	-0.691372	0.000202192
C22orf34	ENSG00000188511	ENST00000416411	22-483	22	49459107	49459513	intron	-	-0.691372	0.000202192
C22orf34	ENSG00000188511	ENST00000416411	22-484	22	49590746	49591152	intron	-	-0.691372	0.000202192
C20orf203	ENSG00000198547	ENST00000608990	20-865	20	32646710	32647116	intron	-	-2.02112	1.42776e-13
C15orf41	ENSG00000186073	ENST00000563167	15-1045	15	36789289	36789695	intron	+	-0.486806	0.0312946
C14orf37	ENSG00000139971	ENST00000554218	14-2350	14	58173143	58173549	intron	-	1.3776	0.00237595
C14orf37	ENSG00000139971	ENST00000267485	14-2348	14	58012840	58013246	intron	-	1.3776	0.00237595
C14orf159	ENSG00000133943	ENST00000522837	14-5401	14	91100263	91100669	intron	+	-0.486013	0.00577805
C14orf159	ENSG00000133943	ENST00000517306	14-233	14	91209964	91210370	intron	+	-0.486013	0.00577805
C14orf159	ENSG00000133943	ENST00000522816	14-3815	14	91197284	91197690	intron	+	-0.486013	0.00577805
BTBD7	ENSG00000011114	ENST00000554644	14-378	14	93255194	93255600	TTS	-	0.52187	0.000318084
BSN	ENSG00000164061	ENST00000296452	3-3509	3	49574609	49575015	intron	+	-0.659465	0.0189229
BRMS1L	ENSG00000100916	ENST00000551774	14-991	14	35853807	35854213	intron	+	0.510979	0.0499756
BRD9	ENSG00000028310	ENST00000493082	5-45	5	861886	862292	intron	-	-0.339496	0.00842147
BRAF	ENSG00000157764	ENST00000288602	7-1476	7	140790922	140791328	intron	-	0.338386	0.0138602
BRAF	ENSG00000157764	ENST00000288602	7-6716	7	140812626	140813032	intron	-	0.338386	0.0138602
bP-21201H5.1	ENSG00000270533	ENST00000625012	21-356	21	10017288	10017694	intron	-	-0.727453	0.0328516
BOP1	ENSG00000261236	ENST00000568812	8-352	8	144263284	144263690	promoter-TSS	-	-0.30304	0.0190818
BOP1	ENSG00000261236	ENST00000569669	8-1077	8	144269830	144270236	intron	-	-0.30304	0.0190818
BICD1	ENSG00000151746	ENST00000395758	12-704	12	32306309	32306715	intron	+	-0.713744	0.00182495
BICD1	ENSG00000151746	ENST00000395758	12-705	12	32343149	32343555	intron	+	-0.713744	0.00182495
BCKDHB	ENSG00000083123	ENST00000356489	6-1227	6	80184937	80185343	intron	+	-1.46321	6.11296e-17
BCHE	ENSG00000114200	ENST00000479451	3-2894	3	165819654	165820060	intron	-	2.33561	0.0148458
BBS9	ENSG00000122507	ENST00000627264	7-1711	7	33376852	33377258	intron	+	1.19131	1.49564e-05
BBS9	ENSG00000122507	ENST00000242067	7-7641	7	33335014	33335420	intron	+	1.19131	1.49564e-05
BBS9	ENSG00000122507	ENST00000434373	7-7648	7	33588313	33588719	intron	+	1.19131	1.49564e-05
BBS9	ENSG00000122507	ENST00000434373	7-490	7	33571760	33572166	intron	+	1.19131	1.49564e-05
BAZ2B	ENSG00000123636	ENST00000392782	2-937	2	159530884	159531290	intron	-	1.17613	2.45385e-16
BAZ2B	ENSG00000123636	ENST00000483316	2-257	2	159469799	159470205	intron	-	1.17613	2.45385e-16
BAIAP2L1	ENSG00000006453	ENST00000005260	7-6055	7	98384350	98384756	intron	-	-0.3285	0.0214529
BACH1	ENSG00000156273	ENST00000468059	21-610	21	29411754	29412160	intron	+	0.266216	0.0284844
BACH1	ENSG00000156273	ENST00000468059	21-186	21	29380933	29381339	intron	+	0.266216	0.0284844
BACH1	ENSG00000156273	ENST00000548219	21-184	21	29201997	29202403	intron	+	0.266216	0.0284844
BACH1	ENSG00000156273	ENST00000468059	21-1243	21	29501537	29501943	intron	+	0.266216	0.0284844
B3GNTL1	ENSG00000175711	ENST00000576599	17-1874	17	82971103	82971509	intron	-	-0.48257	0.00579262
B3GNTL1	ENSG00000175711	ENST00000571301	17-231	17	82951217	82951623	promoter-TSS	-	-0.48257	0.00579262
B3GNT2	ENSG00000170340	ENST00000301998	2-519	2	62207303	62207709	intron	+	0.504023	0.0446655
B3GLCT	ENSG00000187676	ENST00000343307	13-55	13	31285751	31286157	intron	+	-0.572946	0.0449929
B3GLCT	ENSG00000187676	ENST00000461652	13-2747	13	31269781	31270187	intron	+	-0.572946	0.0449929
AXL	ENSG00000167601	ENST00000301178	19-1304	19	41250754	41251160	intron	+	-0.653823	0.0104336
ATP8B4	ENSG00000104043	ENST00000558024	15-117	15	50040468	50040874	intron	-	3.07302	0.00949929
ATP8B4	ENSG00000104043	ENST00000284509	15-76	15	49921427	49921833	intron	-	3.07302	0.00949929
ATP6AP1L	ENSG00000205464	ENST00000508366	5-84	5	82375169	82375575	intron	+	-0.876675	0.000120014
ATP2B4	ENSG00000058668	ENST00000484746	1-2438	1	203742560	203742966	exon	+	-0.303875	0.00834766
ATM	ENSG00000149311	ENST00000527389	11-11719	11	108327492	108327898	promoter-TSS	+	0.729602	1.71138e-09
ATG16L1	ENSG00000085978	ENST00000498620	2-134	2	233267997	233268403	intron	+	0.7081	1.09227e-05
ATE1	ENSG00000107669	ENST00000369040	10-5893	10	121795175	121795581	intron	-	0.428217	0.013873
ATE1	ENSG00000107669	ENST00000369040	10-4135	10	121747696	121748102	intron	-	0.428217	0.013873
ASPH	ENSG00000198363	ENST00000522349	8-11925	8	61575819	61576225	TTS	-	0.958983	2.77842e-07
ASNSP1	ENSG00000248498	ENST00000518311	8-8689	8	46613323	46613729	intron	-	-0.380753	0.0159357
ASNSP1	ENSG00000248498	ENST00000518311	8-14968	8	46593319	46593725	intron	-	-0.380753	0.0159357
ASAP3	ENSG00000088280	ENST00000478858	1-20147	1	23452685	23453091	intron	-	0.448957	0.000330286
ASAP2	ENSG00000151693	ENST00000315273	2-720	2	9269300	9269706	intron	+	0.558868	0.00778839
ARSK	ENSG00000164291	ENST00000513814	5-1913	5	95595313	95595719	intron	+	0.64853	0.000163672
ARNTL2	ENSG00000029153	ENST00000542388	12-29	12	27402339	27402745	intron	+	0.471373	0.0122522
ARNTL2	ENSG00000029153	ENST00000542388	12-214	12	27412283	27412689	intron	+	0.471373	0.0122522
ARL8B	ENSG00000134108	ENST00000468010	3-257	3	5176873	5177279	intron	+	0.682164	6.97406e-09
ARID1B	ENSG00000049618	ENST00000346085	6-2998	6	156910409	156910815	intron	+	-0.400043	0.0175624
ARHGEF16	ENSG00000130762	ENST00000378373	1-48019	1	3465883	3466289	promoter-TSS	+	0.797917	0.0399755
ARHGEF16	ENSG00000130762	ENST00000378371	1-48020	1	3479425	3479831	intron	+	0.797917	0.0399755
ARHGAP42	ENSG00000165895	ENST00000524892	11-2424	11	100978942	100979348	intron	+	0.774672	0.000363462
ARHGAP42	ENSG00000165895	ENST00000524892	11-8664	11	100901700	100902106	intron	+	0.774672	0.000363462
ARHGAP18	ENSG00000146376	ENST00000368149	6-2810	6	129660885	129661291	intron	-	0.803379	2.9379e-11
ARHGAP11B	ENSG00000187951	ENST00000602616	15-158	15	30675186	30675592	intron	+	-0.478896	0.00261624
ARG2	ENSG00000081181	ENST00000556491	14-754	14	67642794	67643200	intron	+	0.731006	0.00249721
ARFGEF2	ENSG00000124198	ENST00000371917	20-731	20	48945341	48945747	intron	+	0.680476	0.000153588
ARFGEF2	ENSG00000124198	ENST00000371917	20-1565	20	49025689	49026095	intron	+	0.680476	0.000153588
ARFGEF2	ENSG00000124198	ENST00000371917	20-1229	20	49006429	49006835	intron	+	0.680476	0.000153588
ARFGEF1	ENSG00000066777	ENST00000520381	8-76	8	67261058	67261464	intron	-	0.451384	0.00028755
ARFGAP3	ENSG00000242247	ENST00000435208	22-339	22	42857885	42858291	promoter-TSS	-	0.35207	0.00908053
ARFGAP3	ENSG00000242247	ENST00000437119	22-226	22	42800530	42800936	intron	-	0.35207	0.00908053
AREL1	ENSG00000119682	ENST00000554070	14-94	14	74652385	74652791	TTS	-	0.410645	0.00179194
ARAP2	ENSG00000047365	ENST00000508066	4-1074	4	36181615	36182021	intron	-	0.939217	0.0192284
APH1B	ENSG00000138613	ENST00000558631	15-3640	15	63302209	63302615	TTS	+	-1.02474	9.20525e-05
APC	ENSG00000134982	ENST00000508624	5-11451	5	112843285	112843691	TTS	+	0.807389	0.000626269
APC	ENSG00000134982	ENST00000507379	5-1965	5	112725765	112726171	intron	+	0.807389	0.000626269
AP3S2	ENSG00000157823	ENST00000423566	15-295	15	89834593	89834999	TTS	-	-0.863241	2.78335e-05
AP1B1	ENSG00000100280	ENST00000415447	22-2084	22	29401443	29401849	intron	-	0.365855	0.00238463
ANXA5	ENSG00000164111	ENST00000511552	4-6781	4	121671116	121671522	TTS	-	0.633297	1.06357e-06
ANTXR2	ENSG00000163297	ENST00000403729	4-320	4	79900140	79900546	TTS	-	0.671144	1.21693e-07
ANKRD55	ENSG00000164512	ENST00000513241	5-169	5	56229377	56229783	intron	-	0.974181	0.00715053
ANKRD52	ENSG00000139645	ENST00000267116	12-9213	12	56249889	56250295	intron	-	0.304012	0.00684986
ANKRD44	ENSG00000065413	ENST00000409153	2-279	2	197164088	197164494	intron	-	0.806805	0.0271945
ANKRD26P1	ENSG00000261239	ENST00000569528	16-524	16	46531381	46531787	intron	-	3.7101	0.00416931
ANK3	ENSG00000151150	ENST00000373827	10-4951	10	60183390	60183796	intron	-	0.772185	0.00329205
ANK3	ENSG00000151150	ENST00000373827	10-86	10	60490045	60490451	intron	-	0.772185	0.00329205
ANK3	ENSG00000151150	ENST00000510382	10-4958	10	60515577	60515983	intron	-	0.772185	0.00329205
ANK3	ENSG00000151150	ENST00000610321	10-292	10	60077055	60077461	intron	-	0.772185	0.00329205
AMICA1	ENSG00000160593	ENST00000533261	11-860	11	118194251	118194657	intron	-	2.8132	0.00887429
AMBRA1	ENSG00000110497	ENST00000314845	11-3098	11	46399372	46399778	intron	-	0.474522	0.000127216
AMBRA1	ENSG00000110497	ENST00000526606	11-5878	11	46587249	46587655	intron	-	0.474522	0.000127216
AMBRA1	ENSG00000110497	ENST00000314845	11-5875	11	46476352	46476758	intron	-	0.474522	0.000127216
ALS2	ENSG00000003393	ENST00000482789	2-10986	2	201776027	201776433	intron	-	1.03962	4.96376e-17
ALS2	ENSG00000003393	ENST00000462747	2-190	2	201765497	201765903	intron	-	1.03962	4.96376e-17
ALS2	ENSG00000003393	ENST00000483703	2-3615	2	201732514	201732920	intron	-	1.03962	4.96376e-17
ALDH1A1	ENSG00000165092	ENST00000419959	9-12710	9	72940877	72941283	intron	-	1.05605	2.00043e-05
AKAP9	ENSG00000127914	ENST00000491695	7-839	7	92057465	92057871	promoter-TSS	+	0.613335	2.7394e-05
AGPAT4	ENSG00000026652	ENST00000437165	6-10195	6	161150681	161151087	promoter-TSS	-	-0.296557	0.0184871
AGAP3	ENSG00000133612	ENST00000473633	7-6850	7	151138304	151138710	promoter-TSS	+	-0.40973	0.0253087
ADGRV1	ENSG00000164199	ENST00000425867	5-2749	5	91095255	91095661	intron	+	0.800167	1.8973e-07
ADGRV1	ENSG00000164199	ENST00000425867	5-8028	5	90786733	90787139	intron	+	0.800167	1.8973e-07
ADGRV1	ENSG00000164199	ENST00000508842	5-403	5	90555537	90555943	intron	+	0.800167	1.8973e-07
ADGRV1	ENSG00000164199	ENST00000425867	5-5659	5	91108602	91109008	intron	+	0.800167	1.8973e-07
ADGRE5	ENSG00000123146	ENST00000591737	19-1181	19	14395224	14395630	promoter-TSS	+	0.495182	0.00346902
ADGRD1	ENSG00000111452	ENST00000545900	12-8259	12	131013970	131014376	TTS	+	0.391022	0.00226873
ADGRD1	ENSG00000111452	ENST00000376682	12-10786	12	131115488	131115894	intron	+	0.391022	0.00226873
ADGRD1	ENSG00000111452	ENST00000545900	12-4535	12	130993336	130993742	promoter-TSS	+	0.391022	0.00226873
ADGRD1	ENSG00000111452	ENST00000335486	12-1203	12	131073942	131074348	intron	+	0.391022	0.00226873
ADCY4	ENSG00000129467	ENST00000561200	14-419	14	24318271	24318677	TTS	-	1.51603	0.00425433
ADAMTS6	ENSG00000049192	ENST00000381055	5-1785	5	65265174	65265580	intron	-	0.558422	0.00302742
ADAMTS20	ENSG00000173157	ENST00000389420	12-1984	12	43551874	43552280	promoter-TSS	-	1.34607	0.000821787
ADAMTS14	ENSG00000138316	ENST00000373208	10-1607	10	70740664	70741070	intron	+	-0.385303	0.0113886
ADA	ENSG00000196839	ENST00000536532	20-1195	20	44621772	44622178	intron	-	-0.797188	0.000673125
ACVR1	ENSG00000115170	ENST00000434821	2-397	2	157810906	157811312	intron	-	0.783176	0.00594439
ACVR1	ENSG00000115170	ENST00000539637	2-73	2	157830249	157830655	intron	-	0.783176	0.00594439
ACSS1	ENSG00000154930	ENST00000323482	20-666	20	25022588	25022994	intron	-	-1.0233	3.90709e-13
ACBD5	ENSG00000107897	ENST00000396271	10-6570	10	27211974	27212380	intron	-	0.544948	0.0011444
ACAP3	ENSG00000131584	ENST00000353662	1-16496	1	1302739	1303145	promoter-TSS	-	0.495016	0.000644134
ACAP2	ENSG00000114331	ENST00000472860	3-1360	3	195278845	195279251	TTS	-	0.822116	8.71888e-09
ACAP2	ENSG00000114331	ENST00000447662	3-13405	3	195430077	195430483	intron	-	0.822116	8.71888e-09
ACAP2	ENSG00000114331	ENST00000480906	3-252	3	195345159	195345565	intron	-	0.822116	8.71888e-09
ACADM	ENSG00000117054	ENST00000528016	1-11310	1	75765519	75765925	intron	+	0.412556	0.00390248
ACADM	ENSG00000117054	ENST00000528016	1-13823	1	75769423	75769829	intron	+	0.412556	0.00390248
ACACA	ENSG00000278540	ENST00000612895	17-494	17	37234922	37235328	intron	-	-0.369441	0.0254749
ACACA	ENSG00000278540	ENST00000618575	17-1010	17	37181118	37181524	exon	-	-0.369441	0.0254749
AC106900.6	ENSG00000224638	ENST00000418620	2-413	2	173895596	173896002	intron	-	5.05518	6.04994e-09
AC106900.6	ENSG00000224638	ENST00000418620	2-78	2	173898733	173899139	promoter-TSS	-	5.05518	6.04994e-09
AC104389.28	ENSG00000167355	ENST00000420465	11-5471	11	5334525	5334931	intron	-	-2.24819	6.27357e-70
AC098617.1	ENSG00000233766	ENST00000428980	2-1505	2	191927039	191927445	intron	+	-1.17841	0.00230248
AC093642.3	ENSG00000237940	ENST00000451070	2-16401	2	241972139	241972545	promoter-TSS	+	-1.54695	0.000222004
AC069277.2	ENSG00000189229	ENST00000342990	3-4646	3	6512216	6512622	intron	+	-1.09826	6.15258e-08
AC069277.2	ENSG00000189229	ENST00000342990	3-6804	3	6624035	6624441	intron	+	-1.09826	6.15258e-08
AC069277.2	ENSG00000189229	ENST00000342990	3-6803	3	6616856	6617262	intron	+	-1.09826	6.15258e-08
AC010127.3	ENSG00000236107	ENST00000597623	2-403	2	165982470	165982876	intron	+	1.31945	0.0142369
AC010127.3	ENSG00000236107	ENST00000447809	2-10425	2	166096260	166096666	intron	+	1.31945	0.0142369
AC010127.3	ENSG00000236107	ENST00000447809	2-5063	2	166250190	166250596	intron	+	1.31945	0.0142369
AC010127.3	ENSG00000236107	ENST00000447809	2-10426	2	166098507	166098913	intron	+	1.31945	0.0142369
AC010127.3	ENSG00000236107	ENST00000447809	2-14798	2	166256243	166256649	intron	+	1.31945	0.0142369
AC010127.3	ENSG00000236107	ENST00000597623	2-7319	2	165974631	165975037	intron	+	1.31945	0.0142369
AC010127.3	ENSG00000236107	ENST00000447809	2-631	2	166295904	166296310	exon	+	1.31945	0.0142369
AC010127.3	ENSG00000236107	ENST00000597623	2-2229	2	165963270	165963676	intron	+	1.31945	0.0142369
AC010127.3	ENSG00000236107	ENST00000628608	2-10428	2	166141982	166142388	intron	+	1.31945	0.0142369
AC007246.3	ENSG00000231312	ENST00000426083	2-4181	2	39582650	39583056	intron	+	0.66721	0.00438118
AC006978.6	ENSG00000235859	ENST00000496846	7-1692	7	30373502	30373908	TTS	+	0.64575	0.00095934
AC006548.28	ENSG00000280156	ENST00000623130	22-700	22	16949882	16950288	TTS	-	-1.13829	1.77282e-07
AC005307.3	ENSG00000267243	ENST00000592347	19-2346	19	28482719	28483125	intron	-	-0.624629	8.46291e-07
ABI2	ENSG00000138443	ENST00000417864	2-5368	2	203373603	203374009	intron	+	-0.319072	0.0263178
ABHD8	ENSG00000127220	ENST00000247706	19-868	19	17294585	17294991	exon	-	0.43534	0.0376285
ABHD4	ENSG00000100439	ENST00000544562	14-263	14	22607407	22607813	intron	+	0.444998	0.00921512
ABCB1	ENSG00000085563	ENST00000476862	7-98	7	87618512	87618918	intron	-	0.950407	0.00695034
A4GALT	ENSG00000128274	ENST00000465765	22-1256	22	42694196	42694602	TTS	-	1.14325	0.0370659
SEPT11	ENSG00000138758	ENST00000512333	4-771	4	76987338	76987744	promoter-TSS	+	-0.454321	0.00316491
SEPT9	ENSG00000184640	ENST00000586521	17-1795	17	77437827	77438233	intron	+	-0.374846	0.0284357
SEPT9	ENSG00000184640	ENST00000586456	17-1797	17	77490376	77490782	promoter-TSS	+	-0.374846	0.0284357
SEPT9	ENSG00000184640	ENST00000589140	17-894	17	77385427	77385833	intron	+	-0.374846	0.0284357
MARCH1	ENSG00000145416	ENST00000503008	4-2190	4	163860346	163860752	intron	-	-0.597263	7.91688e-05
MARCH1	ENSG00000145416	ENST00000510075	4-1453	4	164065906	164066312	intron	-	-0.597263	7.91688e-05
MARCH1	ENSG00000145416	ENST00000503008	4-10498	4	163968828	163969234	intron	-	-0.597263	7.91688e-05
MARCH1	ENSG00000145416	ENST00000508725	4-7307	4	164256728	164257134	intron	-	-0.597263	7.91688e-05
MARCH1	ENSG00000145416	ENST00000515471	4-5003	4	164011961	164012367	intron	-	-0.597263	7.91688e-05

## Sheet: SETD1A
gene name	gene id	transcript id	peak id	chromatin	start	end	annotation	strand	log2 (FC, KD vs Ctrl)	pvalue
AC007246.3	ENSG00000231312	ENST00000446698	2-11333	2	39494605	39494995	intron	+	-0.410258	0.0109006
AC007246.3	ENSG00000231312	ENST00000415640	2-5470	2	39640017	39640407	intron	+	-0.410258	0.0109006
AC007246.3	ENSG00000231312	ENST00000443038	2-13216	2	39443487	39443877	intron	+	-0.410258	0.0109006
AC007246.3	ENSG00000231312	ENST00000426083	2-449	2	39436854	39437244	promoter-TSS	+	-0.410258	0.0109006
AC062029.1	ENSG00000234028	ENST00000606164	2-346	2	88626930	88627320	promoter-TSS	+	-0.462386	0.0138386
ACE	ENSG00000159640	ENST00000580318	17-347	17	63477451	63477841	promoter-TSS	+	0.609914	0.0253521
ACYP2	ENSG00000170634	ENST00000406041	2-13357	2	54143842	54144232	TTS	+	-0.523553	0.0243755
ACYP2	ENSG00000170634	ENST00000494922	2-7338	2	54235324	54235714	intron	+	-0.523553	0.0243755
ACYP2	ENSG00000170634	ENST00000394666	2-251	2	54115328	54115718	promoter-TSS	+	-0.523553	0.0243755
ACYP2	ENSG00000170634	ENST00000607452	2-7337	2	54094309	54094699	intron	+	-0.523553	0.0243755
ACYP2	ENSG00000170634	ENST00000607452	2-332	2	53970910	53971300	promoter-TSS	+	-0.523553	0.0243755
ACYP2	ENSG00000170634	ENST00000303536	2-3762	2	54283779	54284169	intron	+	-0.523553	0.0243755
ADAT1	ENSG00000065457	ENST00000566445	16-10392	16	75606959	75607349	intron	-	-0.319872	0.0044061
ADAT1	ENSG00000065457	ENST00000307921	16-279	16	75622935	75623325	promoter-TSS	-	-0.319872	0.0044061
ADCK2	ENSG00000133597	ENST00000072869	7-192	7	140673093	140673483	promoter-TSS	+	-0.294082	0.0359612
AGA	ENSG00000038002	ENST00000506853	4-7547	4	177435764	177436154	intron	-	-0.388195	0.0041555
AGA	ENSG00000038002	ENST00000264595	4-47	4	177442015	177442405	promoter-TSS	-	-0.388195	0.0041555
ANAPC10	ENSG00000164162	ENST00000502651	4-176	4	145098164	145098554	promoter-TSS	-	-0.277428	0.0382993
ANAPC10	ENSG00000164162	ENST00000506851	4-8811	4	145076851	145077241	intron	-	-0.277428	0.0382993
ANKRD13B	ENSG00000198720	ENST00000579719	17-403	17	29613205	29613595	TTS	+	0.328374	0.00463422
ANKRD55	ENSG00000164512	ENST00000513241	5-6867	5	56198186	56198576	intron	-	0.310768	0.0115653
ANKRD55	ENSG00000164512	ENST00000434982	5-698	5	56116570	56116960	promoter-TSS	-	0.310768	0.0115653
ANXA2R	ENSG00000177721	ENST00000314890	5-39	5	43042933	43043323	promoter-TSS	-	-0.633088	0.00374323
AP1G2	ENSG00000213983	ENST00000557482	14-439	14	23567059	23567449	promoter-TSS	-	0.35261	0.00549257
ARAP3	ENSG00000120318	ENST00000626478	5-417	5	141682099	141682489	promoter-TSS	-	0.321265	0.0189385
ARHGAP33	ENSG00000004777	ENST00000593034	19-6192	19	35786383	35786773	TTS	+	0.274197	0.0134808
ARHGAP33	ENSG00000004777	ENST00000314737	19-654	19	35775391	35775781	promoter-TSS	+	0.274197	0.0134808
ATP5J	ENSG00000154723	ENST00000457143	21-31	21	25735379	25735769	promoter-TSS	-	-0.399986	2.79516e-05
ATP5L	ENSG00000167283	ENST00000524422	11-6150	11	118428404	118428794	intron	+	-0.350778	0.000114677
ATP5L	ENSG00000167283	ENST00000529770	11-720	11	118401508	118401898	promoter-TSS	+	-0.350778	0.000114677
ATP5O	ENSG00000241837	ENST00000484627	21-85	21	33915353	33915743	promoter-TSS	-	-0.594327	7.72703e-05
ATP6V1E2	ENSG00000250565	ENST00000524249	2-943	2	46543508	46543898	promoter-TSS	-	-0.477074	0.0110971
ATP6V1E2	ENSG00000250565	ENST00000306448	2-8467	2	46521579	46521969	promoter-TSS	-	-0.477074	0.0110971
ATP6V1E2	ENSG00000250565	ENST00000524249	2-2521	2	46509100	46509490	intron	-	-0.477074	0.0110971
ATRAID	ENSG00000138085	ENST00000380171	2-154	2	27211817	27212207	promoter-TSS	+	-0.291493	0.00336004
ATXN7L2	ENSG00000162650	ENST00000615509	1-232	1	109483878	109484268	promoter-TSS	+	0.43732	0.00724819
B4GALT6	ENSG00000118276	ENST00000579372	18-202	18	31685165	31685555	promoter-TSS	-	-0.281987	0.0248998
B4GALT6	ENSG00000118276	ENST00000579372	18-3488	18	31668706	31669096	intron	-	-0.281987	0.0248998
BCDIN3D	ENSG00000186666	ENST00000333924	12-1068	12	49842855	49843245	promoter-TSS	-	-0.539235	0.0413411
BCL9L	ENSG00000186174	ENST00000334801	11-816	11	118896350	118896740	exon	-	0.325952	0.0159556
BCL9L	ENSG00000186174	ENST00000526143	11-132	11	118925775	118926165	promoter-TSS	-	0.325952	0.0159556
BRE	ENSG00000158019	ENST00000361704	2-2702	2	28125259	28125649	intron	+	-0.278974	0.0374749
BRE	ENSG00000158019	ENST00000361704	2-2144	2	27942244	27942634	intron	+	-0.278974	0.0374749
BRE	ENSG00000158019	ENST00000361704	2-11235	2	28110277	28110667	intron	+	-0.278974	0.0374749
BRE	ENSG00000158019	ENST00000361704	2-3702	2	28072386	28072776	intron	+	-0.278974	0.0374749
BRE	ENSG00000158019	ENST00000361704	2-11238	2	28211340	28211730	intron	+	-0.278974	0.0374749
BSN	ENSG00000164061	ENST00000296452	3-743	3	49554126	49554516	promoter-TSS	+	0.700655	0.0193499
BSN	ENSG00000164061	ENST00000467456	3-4275	3	49647983	49648373	intron	+	0.700655	0.0193499
BSN	ENSG00000164061	ENST00000296452	3-2329	3	49610725	49611115	intron	+	0.700655	0.0193499
BSN	ENSG00000164061	ENST00000296452	3-1357	3	49553108	49553498	promoter-TSS	+	0.700655	0.0193499
BTBD9	ENSG00000183826	ENST00000481247	6-319	6	38639858	38640248	promoter-TSS	-	0.398713	0.0278588
C11orf1	ENSG00000137720	ENST00000530799	11-1630	11	111877843	111878233	promoter-TSS	+	-0.428984	0.00893592
C11orf1	ENSG00000137720	ENST00000530799	11-452	11	111878809	111879199	promoter-TSS	+	-0.428984	0.00893592
C12orf57	ENSG00000111678	ENST00000229281	12-580	12	6943905	6944295	promoter-TSS	+	-0.547886	0.004915
C14orf2	ENSG00000156411	ENST00000554713	14-82	14	103921214	103921604	promoter-TSS	-	-0.296543	0.00225414
C19orf54	ENSG00000188493	ENST00000597507	19-2218	19	40740865	40741255	TTS	-	-0.276518	0.0106288
C19orf57	ENSG00000132016	ENST00000586783	19-342	19	13905837	13906227	promoter-TSS	-	-0.436702	0.0115616
C19orf81	ENSG00000235034	ENST00000458538	19-219	19	50658806	50659196	TTS	+	-0.450745	0.00344403
C1orf131	ENSG00000143633	ENST00000471936	1-566	1	231241060	231241450	promoter-TSS	-	-0.449715	9.61855e-06
C3orf52	ENSG00000114529	ENST00000264848	3-1187	3	112091343	112091733	intron	+	-0.284141	0.0395105
C3orf52	ENSG00000114529	ENST00000484828	3-921	3	112086288	112086678	promoter-TSS	+	-0.284141	0.0395105
C3orf67	ENSG00000163689	ENST00000486145	3-4333	3	58816226	58816616	intron	-	-0.348371	0.0289587
C3orf67	ENSG00000163689	ENST00000619205	3-5774	3	58778235	58778625	intron	-	-0.348371	0.0289587
C4orf36	ENSG00000163633	ENST00000508280	4-167	4	86934905	86935295	promoter-TSS	-	-0.51245	0.00718844
C4orf36	ENSG00000163633	ENST00000462714	4-255	4	86892071	86892461	promoter-TSS	-	-0.51245	0.00718844
C4orf36	ENSG00000163633	ENST00000473559	4-1091	4	86904238	86904628	intron	-	-0.51245	0.00718844
CALB1	ENSG00000104327	ENST00000265431	8-2535	8	90082585	90082975	promoter-TSS	-	1.08328	0.000782687
CARF	ENSG00000138380	ENST00000447539	2-4532	2	202915109	202915499	intron	+	-0.353563	0.0257175
CCDC15	ENSG00000149548	ENST00000529051	11-2743	11	124968192	124968582	intron	+	-0.354664	0.00995877
CCDC163P	ENSG00000280670	ENST00000625766	1-2399	1	45499392	45499782	promoter-TSS	-	-0.308292	0.0132635
CCDC180	ENSG00000197816	ENST00000494917	9-2860	9	97307211	97307601	promoter-TSS	+	0.539137	0.0296627
CCDC180	ENSG00000197816	ENST00000530011	9-11206	9	97341536	97341926	intron	+	0.539137	0.0296627
CCDC34	ENSG00000109881	ENST00000317945	11-181	11	27362885	27363275	promoter-TSS	-	-0.326115	0.0106303
CCDC51	ENSG00000164051	ENST00000442740	3-458	3	48440247	48440637	promoter-TSS	-	-0.295927	0.0328683
CCDC68	ENSG00000166510	ENST00000587148	18-3103	18	54941718	54942108	intron	-	-0.467262	0.00919232
CCSAP	ENSG00000154429	ENST00000366687	1-758	1	229342512	229342902	promoter-TSS	-	0.286863	0.00193476
CDK5R1	ENSG00000176749	ENST00000313401	17-442	17	32486559	32486949	promoter-TSS	+	0.486037	0.0108525
CENPH	ENSG00000153044	ENST00000513575	5-47	5	69189511	69189901	promoter-TSS	+	-0.278444	0.00179561
CLCN4	ENSG00000073464	ENST00000421085	X-818	X	10165298	10165688	intron	+	0.326531	0.0482911
CMC2	ENSG00000103121	ENST00000568228	16-12	16	81006819	81007209	promoter-TSS	-	-0.285644	0.00414438
CMPK2	ENSG00000134326	ENST00000404168	2-134	2	6865564	6865954	promoter-TSS	-	-0.310745	0.0482776
CMPK2	ENSG00000134326	ENST00000478738	2-11033	2	6859421	6859811	intron	-	-0.310745	0.0482776
COA6	ENSG00000168275	ENST00000366613	1-408	1	234373467	234373857	promoter-TSS	+	-0.344264	0.00267025
COL4A2	ENSG00000134871	ENST00000478681	13-2449	13	110461983	110462373	promoter-TSS	+	0.478334	0.00339739
COL4A2	ENSG00000134871	ENST00000483683	13-563	13	110479039	110479429	intron	+	0.478334	0.00339739
COL4A2	ENSG00000134871	ENST00000400163	13-378	13	110387678	110388068	intron	+	0.478334	0.00339739
COL4A2	ENSG00000134871	ENST00000400163	13-791	13	110361573	110361963	intron	+	0.478334	0.00339739
COMMD6	ENSG00000188243	ENST00000355801	13-342	13	75537456	75537846	promoter-TSS	-	-0.299007	0.0080057
COMMD6	ENSG00000188243	ENST00000471682	13-709	13	75540915	75541305	intron	-	-0.299007	0.0080057
COPS7A	ENSG00000111652	ENST00000537022	12-642	12	6723886	6724276	promoter-TSS	+	-0.284052	0.0200067
COX6A1	ENSG00000111775	ENST00000549525	12-1229	12	120439209	120439599	promoter-TSS	+	-0.470466	0.0338169
COX7C	ENSG00000127184	ENST00000511472	5-4188	5	86615988	86616378	promoter-TSS	+	-0.321107	0.000105855
COX7C	ENSG00000127184	ENST00000511472	5-574	5	86617955	86618345	promoter-TSS	+	-0.321107	0.000105855
CREB3L4	ENSG00000143578	ENST00000368601	1-956	1	153967109	153967499	promoter-TSS	+	-0.271415	0.0369169
CRLS1	ENSG00000088766	ENST00000452938	20-260	20	6005893	6006283	promoter-TSS	+	-0.269029	0.0105405
CSNK2B	ENSG00000204435	ENST00000375882	6-223	6	31665538	31665928	promoter-TSS	+	-0.39117	0.0306194
CSRNP1	ENSG00000144655	ENST00000514182	3-779	3	39147014	39147404	intron	-	0.266842	0.0202186
CSRNP1	ENSG00000144655	ENST00000273153	3-392	3	39152932	39153322	promoter-TSS	-	0.266842	0.0202186
CTA-445C9.14	ENSG00000261188	ENST00000565764	22-175	22	26512368	26512758	promoter-TSS	+	-0.452826	0.00580784
CTBP1-AS2	ENSG00000196810	ENST00000514984	4-110	4	1249374	1249764	promoter-TSS	+	-0.382366	0.0159792
CTBP1-AS2	ENSG00000196810	ENST00000507044	4-48	4	1247905	1248295	promoter-TSS	+	-0.382366	0.0159792
CTBP1-AS2	ENSG00000196810	ENST00000578730	4-2142	4	1277728	1278118	intron	+	-0.382366	0.0159792
CYP26A1	ENSG00000095596	ENST00000622925	10-558	10	93074042	93074432	promoter-TSS	+	0.456996	0.0420055
CYP2R1	ENSG00000186104	ENST00000534686	11-274	11	14891601	14891991	promoter-TSS	-	-0.322613	0.000300984
CYR61	ENSG00000142871	ENST00000480413	1-1359	1	85581014	85581404	promoter-TSS	+	0.631208	0.00864704
DAB2	ENSG00000153071	ENST00000320816	5-508	5	39424754	39425144	promoter-TSS	-	-0.282596	0.011868
DALRD3	ENSG00000178149	ENST00000441576	3-33	3	49018096	49018486	promoter-TSS	-	-0.3138	0.0343018
DCLRE1A	ENSG00000198924	ENST00000476112	10-32	10	113854759	113855149	promoter-TSS	-	-0.307857	0.00253299
DERA	ENSG00000023697	ENST00000428559	12-1926	12	15911153	15911543	promoter-TSS	+	-0.338552	0.0325872
DNAJC3-AS1	ENSG00000247400	ENST00000606011	13-81	13	95677166	95677556	promoter-TSS	-	-0.310384	0.0213719
DOT1L	ENSG00000104885	ENST00000478937	19-20	19	2163538	2163928	promoter-TSS	+	0.30282	8.1242e-05
DOT1L	ENSG00000104885	ENST00000446286	19-536	19	2227646	2228036	TTS	+	0.30282	8.1242e-05
DUSP1	ENSG00000120129	ENST00000239223	5-20	5	172772256	172772646	promoter-TSS	-	0.369939	0.00704929
DUSP1	ENSG00000120129	ENST00000239223	5-43	5	172770627	172771017	promoter-TSS	-	0.369939	0.00704929
DUSP5	ENSG00000138166	ENST00000369583	10-152	10	110497279	110497669	promoter-TSS	+	0.402648	0.049261
EBAG9	ENSG00000147654	ENST00000337573	8-52	8	109539831	109540221	promoter-TSS	+	-0.37266	0.00124224
EEF1E1	ENSG00000124802	ENST00000379715	6-940	6	8102141	8102531	promoter-TSS	-	-0.341036	0.000143449
EIF5	ENSG00000100664	ENST00000559130	14-23	14	103334152	103334542	promoter-TSS	+	-0.274309	6.12167e-06
EIF5	ENSG00000100664	ENST00000216554	14-559	14	103345268	103345658	TTS	+	-0.274309	6.12167e-06
EME1	ENSG00000154920	ENST00000511519	17-152	17	50372967	50373357	promoter-TSS	+	-0.319384	0.00119721
EME1	ENSG00000154920	ENST00000507616	17-3044	17	50378338	50378728	promoter-TSS	+	-0.319384	0.00119721
EMP2	ENSG00000213853	ENST00000359543	16-6793	16	10537331	10537721	intron	-	0.28186	0.0238091
EMP2	ENSG00000213853	ENST00000359543	16-988	16	10553310	10553700	intron	-	0.28186	0.0238091
EMP2	ENSG00000213853	ENST00000342147	16-782	16	10579949	10580339	promoter-TSS	-	0.28186	0.0238091
EPC1	ENSG00000120616	ENST00000375110	10-2761	10	32300311	32300701	intron	-	-0.3139	0.0146391
EPHB6	ENSG00000106123	ENST00000619012	7-512	7	142855138	142855528	promoter-TSS	+	0.404568	0.000142912
ESAM	ENSG00000149564	ENST00000417453	11-433	11	124763026	124763416	promoter-TSS	-	0.560107	0.0458763
ESAM	ENSG00000149564	ENST00000464067	11-176	11	124758295	124758685	promoter-TSS	-	0.560107	0.0458763
F12	ENSG00000131187	ENST00000510358	5-195	5	177404349	177404739	promoter-TSS	-	-0.58512	0.0128129
FAM111A	ENSG00000166801	ENST00000533703	11-47	11	59144600	59144990	promoter-TSS	+	-0.294453	0.0142047
FAM195B	ENSG00000225663	ENST00000576730	17-490	17	81821902	81822292	TTS	-	0.361883	0.0101181
FAM19A2	ENSG00000198673	ENST00000416284	12-6189	12	61851380	61851770	intron	-	-0.330867	5.98469e-05
FAM19A2	ENSG00000198673	ENST00000551449	12-1075	12	62192487	62192877	promoter-TSS	-	-0.330867	5.98469e-05
FAM19A2	ENSG00000198673	ENST00000551449	12-2003	12	62191055	62191445	promoter-TSS	-	-0.330867	5.98469e-05
FAM210B	ENSG00000124098	ENST00000371384	20-2688	20	56367188	56367578	exon	+	-0.280078	6.57789e-05
FAM210B	ENSG00000124098	ENST00000371384	20-327	20	56359039	56359429	promoter-TSS	+	-0.280078	6.57789e-05
FAM46A	ENSG00000112773	ENST00000369756	6-211	6	81753761	81754151	promoter-TSS	-	0.301833	0.0421182
FAM46A	ENSG00000112773	ENST00000412306	6-203	6	81751969	81752359	promoter-TSS	-	0.301833	0.0421182
FAM46A	ENSG00000112773	ENST00000412306	6-8135	6	81627164	81627554	intron	-	0.301833	0.0421182
FAM64A	ENSG00000129195	ENST00000572447	17-851	17	6443958	6444348	promoter-TSS	+	0.317514	0.0251148
FAU	ENSG00000149806	ENST00000531743	11-418	11	65121997	65122387	promoter-TSS	-	-0.322188	0.000834087
FAXDC2	ENSG00000170271	ENST00000520581	5-2702	5	154833209	154833599	intron	-	0.398355	0.0149752
FBF1	ENSG00000188878	ENST00000585990	17-349	17	75940733	75941123	promoter-TSS	-	-0.504374	0.0198277
FBXL14	ENSG00000171823	ENST00000543278	12-405	12	1594563	1594953	promoter-TSS	-	0.332987	0.0397484
FBXL14	ENSG00000171823	ENST00000543278	12-1182	12	1593392	1593782	promoter-TSS	-	0.332987	0.0397484
FBXO4	ENSG00000151876	ENST00000296812	5-37	5	41925160	41925550	promoter-TSS	+	-0.396198	0.000235822
FBXO41	ENSG00000163013	ENST00000521871	2-462	2	73284077	73284467	promoter-TSS	-	0.264085	0.00679085
FBXW4	ENSG00000107829	ENST00000457105	10-12206	10	101637377	101637767	intron	-	-0.313155	0.0323938
FBXW4	ENSG00000107829	ENST00000489578	10-1880	10	101676107	101676497	promoter-TSS	-	-0.313155	0.0323938
FBXW4	ENSG00000107829	ENST00000470093	10-963	10	101617864	101618254	intron	-	-0.313155	0.0323938
FBXW4	ENSG00000107829	ENST00000331272	10-202	10	101694979	101695369	promoter-TSS	-	-0.313155	0.0323938
FOS	ENSG00000170345	ENST00000303562	14-13	14	75278562	75278952	promoter-TSS	+	0.536282	0.00160203
FOS	ENSG00000170345	ENST00000303562	14-29	14	75277111	75277501	promoter-TSS	+	0.536282	0.00160203
FOSB	ENSG00000125740	ENST00000592811	19-397	19	45469287	45469677	promoter-TSS	+	1.68782	1.90824e-11
GDF2	ENSG00000263761	ENST00000581492	10-6266	10	47322491	47322881	promoter-TSS	+	0.611624	0.0269161
GFPT1	ENSG00000198380	ENST00000361060	2-2537	2	69352305	69352695	intron	-	0.309417	9.19465e-08
GFPT1	ENSG00000198380	ENST00000357308	2-268	2	69387152	69387542	promoter-TSS	-	0.309417	9.19465e-08
GGCT	ENSG00000006625	ENST00000440082	7-2756	7	30499461	30499851	intron	-	-0.35225	0.000189949
GGCT	ENSG00000006625	ENST00000447901	7-180	7	30504526	30504916	promoter-TSS	-	-0.35225	0.000189949
GOLGA3	ENSG00000090615	ENST00000545875	12-1108	12	132788891	132789281	exon	-	0.277508	0.000393065
GOLGA3	ENSG00000090615	ENST00000545875	12-44	12	132828734	132829124	promoter-TSS	-	0.277508	0.000393065
GOLGA3	ENSG00000090615	ENST00000456883	12-488	12	132819776	132820166	intron	-	0.277508	0.000393065
GPC2	ENSG00000213420	ENST00000292377	7-524	7	100177652	100178042	promoter-TSS	-	0.286522	0.0401159
GSN	ENSG00000148180	ENST00000475428	9-1736	9	121312266	121312656	TTS	+	0.38274	0.00107505
GSN	ENSG00000148180	ENST00000373823	9-1137	9	121254906	121255296	intron	+	0.38274	0.00107505
GSN	ENSG00000148180	ENST00000477553	9-1520	9	121328873	121329263	promoter-TSS	+	0.38274	0.00107505
GSN	ENSG00000148180	ENST00000432226	9-484	9	121268113	121268503	promoter-TSS	+	0.38274	0.00107505
GSN	ENSG00000148180	ENST00000373818	9-765	9	121320160	121320550	intron	+	0.38274	0.00107505
H6PD	ENSG00000049239	ENST00000495451	1-5109	1	9267089	9267479	exon	+	-0.270285	0.00911492
H6PD	ENSG00000049239	ENST00000377403	1-1434	1	9234738	9235128	promoter-TSS	+	-0.270285	0.00911492
HAUS4	ENSG00000092036	ENST00000554349	14-40	14	22956801	22957191	promoter-TSS	-	-0.31738	0.0358651
HBG2	ENSG00000196565	ENST00000380259	11-13330	11	5532366	5532756	intron	-	-0.618177	0.0026846
HBG2	ENSG00000196565	ENST00000380259	11-13328	11	5258365	5258755	intron	-	-0.618177	0.0026846
HECTD2	ENSG00000165338	ENST00000371681	10-261	10	91409770	91410160	promoter-TSS	+	-0.351488	0.0160102
HECTD2	ENSG00000165338	ENST00000631422	10-10334	10	91445454	91445844	intron	+	-0.351488	0.0160102
HES1	ENSG00000114315	ENST00000232424	3-364	3	194134854	194135244	promoter-TSS	+	-0.463131	4.82524e-05
HINT2	ENSG00000137133	ENST00000490578	9-183	9	35814693	35815083	promoter-TSS	-	-0.568686	0.000155821
HIST1H2BD	ENSG00000158373	ENST00000377777	6-256	6	26156299	26156689	promoter-TSS	+	0.29467	0.0173301
HIST1H2BJ	ENSG00000124635	ENST00000607124	6-691	6	27133706	27134096	promoter-TSS	-	0.311262	0.00807102
HMGCS1	ENSG00000112972	ENST00000507004	5-396	5	43313098	43313488	promoter-TSS	-	0.291523	0.00268673
HMMR	ENSG00000072571	ENST00000520345	5-337	5	163459811	163460201	promoter-TSS	+	-0.295266	0.00035592
HSPA1A	ENSG00000204389	ENST00000375651	6-586	6	31814236	31814626	promoter-TSS	+	0.37279	6.28317e-06
HSPA1B	ENSG00000204388	ENST00000375650	6-440	6	31827630	31828020	promoter-TSS	+	0.546672	1.97956e-07
HSPA6	ENSG00000173110	ENST00000309758	1-1414	1	161524239	161524629	promoter-TSS	+	0.398911	0.0257034
ICK	ENSG00000112144	ENST00000350082	6-217	6	53061434	53061824	promoter-TSS	-	-0.296169	0.043095
IFT81	ENSG00000122970	ENST00000551273	12-2474	12	110140538	110140928	intron	+	-0.271269	0.0107494
IFT81	ENSG00000122970	ENST00000546374	12-349	12	110124316	110124706	promoter-TSS	+	-0.271269	0.0107494
IMPACT	ENSG00000154059	ENST00000284202	18-8	18	24426635	24427025	promoter-TSS	+	-0.308578	0.0151867
INCA1	ENSG00000196388	ENST00000576820	17-1620	17	4997211	4997601	promoter-TSS	-	-0.511144	0.0121891
INSIG1	ENSG00000186480	ENST00000340368	7-118	7	155297324	155297714	promoter-TSS	+	0.279101	0.00510457
INSIG1	ENSG00000186480	ENST00000476756	7-1485	7	155306101	155306491	intron	+	0.279101	0.00510457
INTU	ENSG00000164066	ENST00000504491	4-143	4	127623069	127623459	promoter-TSS	+	-0.263207	0.00960326
KIAA0101	ENSG00000166803	ENST00000558250	15-74	15	64387619	64388009	promoter-TSS	-	-0.358526	0.00300995
KLF10	ENSG00000155090	ENST00000285407	8-383	8	102655845	102656235	promoter-TSS	-	0.34948	0.00322178
KLF10	ENSG00000155090	ENST00000395884	8-351	8	102654601	102654991	promoter-TSS	-	0.34948	0.00322178
KLHDC2	ENSG00000165516	ENST00000555443	14-63	14	49767895	49768285	promoter-TSS	+	-0.271886	0.012156
KLHL11	ENSG00000178502	ENST00000319121	17-234	17	41865133	41865523	promoter-TSS	-	0.678247	0.000735782
KLHL3	ENSG00000146021	ENST00000505853	5-9520	5	137637014	137637404	TTS	-	-0.601031	0.00621787
KLHL3	ENSG00000146021	ENST00000508657	5-7277	5	137657892	137658282	intron	-	-0.601031	0.00621787
KLHL3	ENSG00000146021	ENST00000508657	5-4298	5	137663849	137664239	intron	-	-0.601031	0.00621787
LAMC1	ENSG00000135862	ENST00000258341	1-1248	1	183023537	183023927	promoter-TSS	+	-0.562719	0.0279739
LAMC1	ENSG00000135862	ENST00000258341	1-13394	1	183087546	183087936	intron	+	-0.562719	0.0279739
LAMC1	ENSG00000135862	ENST00000495918	1-15789	1	183134730	183135120	promoter-TSS	+	-0.562719	0.0279739
LDOC1L	ENSG00000188636	ENST00000341255	22-62	22	44497935	44498325	promoter-TSS	-	-0.41374	0.0498087
LINC00116	ENSG00000175701	ENST00000426713	2-400	2	110212282	110212672	promoter-TSS	-	-0.443036	0.039831
LINC00339	ENSG00000218510	ENST00000420503	1-1522	1	22025511	22025901	promoter-TSS	+	-0.55901	0.00034649
LINC01003	ENSG00000261455	ENST00000564834	7-21	7	152464280	152464670	exon	+	-0.329891	0.00812991
LINC01125	ENSG00000228486	ENST00000628093	2-2363	2	97696365	97696755	promoter-TSS	+	-0.53432	0.0145711
LINC01125	ENSG00000228486	ENST00000604793	2-487	2	97663508	97663898	promoter-TSS	+	-0.53432	0.0145711
LMTK3	ENSG00000142235	ENST00000600059	19-944	19	48493687	48494077	exon	-	0.423953	0.0291539
LPIN1	ENSG00000134324	ENST00000480315	2-15028	2	11733513	11733903	intron	+	0.264802	0.00513572
LPIN1	ENSG00000134324	ENST00000464953	2-2486	2	11784896	11785286	promoter-TSS	+	0.264802	0.00513572
LPIN1	ENSG00000134324	ENST00000396097	2-5365	2	11772052	11772442	intron	+	0.264802	0.00513572
LPIN1	ENSG00000134324	ENST00000423495	2-339	2	11746467	11746857	promoter-TSS	+	0.264802	0.00513572
LPIN1	ENSG00000134324	ENST00000449576	2-1674	2	11702099	11702489	intron	+	0.264802	0.00513572
LRRC23	ENSG00000010626	ENST00000449039	12-2863	12	6901814	6902204	intron	+	-0.353891	0.0379613
LRRC23	ENSG00000010626	ENST00000449039	12-541	12	6891293	6891683	intron	+	-0.353891	0.0379613
LSM5	ENSG00000106355	ENST00000480956	7-248	7	32490089	32490479	promoter-TSS	-	-0.272485	0.000612336
MAGI2	ENSG00000187391	ENST00000354212	7-940	7	78019976	78020366	intron	-	-0.397081	0.0143439
MAN2B2	ENSG00000013288	ENST00000285599	4-4634	4	6582704	6583094	intron	+	0.301955	0.0011385
MAST3	ENSG00000099308	ENST00000608648	19-773	19	18110067	18110457	promoter-TSS	+	0.265981	0.0414036
MAST3	ENSG00000099308	ENST00000608648	19-611	19	18117837	18118227	intron	+	0.265981	0.0414036
MAST3	ENSG00000099308	ENST00000609494	19-2030	19	18137302	18137692	promoter-TSS	+	0.265981	0.0414036
MDM4	ENSG00000198625	ENST00000471783	1-5920	1	204523146	204523536	intron	+	0.308875	3.15322e-06
MDM4	ENSG00000198625	ENST00000612738	1-5426	1	204526277	204526667	intron	+	0.308875	3.15322e-06
MDM4	ENSG00000198625	ENST00000470908	1-224	1	204516351	204516741	promoter-TSS	+	0.308875	3.15322e-06
MED14	ENSG00000180182	ENST00000324817	X-140	X	40735545	40735935	promoter-TSS	-	0.308314	0.000231898
MED18	ENSG00000130772	ENST00000398997	1-2381	1	28328459	28328849	promoter-TSS	+	-0.354799	0.00725844
MIF4GD	ENSG00000125457	ENST00000578305	17-64	17	75271155	75271545	promoter-TSS	-	-0.274919	0.0165432
MRPL40	ENSG00000185608	ENST00000443660	22-28	22	19432169	19432559	promoter-TSS	+	-0.312156	9.30885e-06
MRPS33	ENSG00000090263	ENST00000469351	7-229	7	141014837	141015227	promoter-TSS	-	-0.360802	0.0031475
MSMO1	ENSG00000052802	ENST00000505270	4-342	4	165327508	165327898	promoter-TSS	+	0.409439	0.000567458
MYEOV2	ENSG00000172428	ENST00000491765	2-360	2	240136063	240136453	promoter-TSS	-	-0.459538	0.0066875
MYO3B	ENSG00000071909	ENST00000602629	2-19466	2	170620762	170621152	intron	+	0.534952	0.029824
MYO3B	ENSG00000071909	ENST00000602629	2-5098	2	170459859	170460249	intron	+	0.534952	0.029824
MZT2B	ENSG00000152082	ENST00000455239	2-373	2	130181582	130181972	promoter-TSS	+	-0.585057	0.00268294
NAP1L4	ENSG00000205531	ENST00000380542	11-66	11	2991992	2992382	promoter-TSS	-	0.300285	4.52062e-06
NDRG1	ENSG00000104419	ENST00000323851	8-117	8	133297375	133297765	promoter-TSS	-	0.322342	0.000270618
NDRG1	ENSG00000104419	ENST00000521026	8-314	8	133245843	133246233	promoter-TSS	-	0.322342	0.000270618
NDRG1	ENSG00000104419	ENST00000517745	8-1010	8	133265971	133266361	promoter-TSS	-	0.322342	0.000270618
NDRG1	ENSG00000104419	ENST00000518066	8-606	8	133238375	133238765	TTS	-	0.322342	0.000270618
NDUFAF2	ENSG00000164182	ENST00000512623	5-6901	5	61063139	61063529	intron	+	-0.339088	4.77134e-05
NDUFAF2	ENSG00000164182	ENST00000511107	5-10346	5	61134549	61134939	intron	+	-0.339088	4.77134e-05
NDUFB1	ENSG00000183648	ENST00000556555	14-48	14	92121704	92122094	promoter-TSS	-	-0.282234	0.0400354
NME1	ENSG00000239672	ENST00000465188	17-179	17	51153569	51153959	promoter-TSS	+	-0.449501	0.00347006
NOTCH2NL	ENSG00000264343	ENST00000362074	1-8557	1	146228747	146229137	promoter-TSS	-	0.629486	0.0162279
NUDCD2	ENSG00000170584	ENST00000302764	5-3423	5	163449965	163450355	exon	-	-0.26959	0.000564141
NUDT2	ENSG00000164978	ENST00000379155	9-54	9	34329031	34329421	promoter-TSS	+	-0.431255	0.00630732
OGFOD3	ENSG00000181396	ENST00000577606	17-9	17	82418315	82418705	promoter-TSS	-	0.276821	0.0230476
ORC5	ENSG00000164815	ENST00000477223	7-2127	7	104127998	104128388	intron	-	-0.301465	0.000802122
ORC5	ENSG00000164815	ENST00000447452	7-3231	7	104171613	104172003	intron	-	-0.301465	0.000802122
ORC5	ENSG00000164815	ENST00000297431	7-720	7	104207819	104208209	promoter-TSS	-	-0.301465	0.000802122
P2RX7	ENSG00000089041	ENST00000545434	12-553	12	121143227	121143617	intron	+	-0.717937	0.00869424
P2RX7	ENSG00000089041	ENST00000535250	12-1885	12	121168946	121169336	intron	+	-0.717937	0.00869424
PAFAH2	ENSG00000158006	ENST00000441420	1-3335	1	25998137	25998527	promoter-TSS	-	-0.335767	0.0163337
PAX6	ENSG00000007372	ENST00000464174	11-871	11	31798732	31799122	intron	-	-0.268776	0.0080753
PAX6	ENSG00000007372	ENST00000419022	11-6454	11	31787033	31787423	exon	-	-0.268776	0.0080753
PAX6	ENSG00000007372	ENST00000494377	11-1107	11	31804799	31805189	promoter-TSS	-	-0.268776	0.0080753
PEX12	ENSG00000108733	ENST00000585380	17-253	17	35578465	35578855	promoter-TSS	-	-0.542492	0.00477195
PHYH	ENSG00000107537	ENST00000396920	10-1768	10	13292494	13292884	intron	-	-0.308424	0.0118202
PHYH	ENSG00000107537	ENST00000396913	10-220	10	13299904	13300294	promoter-TSS	-	-0.308424	0.0118202
PIGH	ENSG00000100564	ENST00000558001	14-239	14	67600003	67600393	promoter-TSS	-	0.270945	0.0102494
PIGH	ENSG00000100564	ENST00000558987	14-1685	14	67594471	67594861	promoter-TSS	-	0.270945	0.0102494
PIGP	ENSG00000185808	ENST00000430792	21-86	21	37073686	37074076	promoter-TSS	-	-0.442306	4.92188e-05
PIGV	ENSG00000060642	ENST00000430292	1-1327	1	26787736	26788126	promoter-TSS	+	-0.353251	0.00433065
PKDCC	ENSG00000162878	ENST00000294964	2-735	2	42047600	42047990	promoter-TSS	+	0.465441	0.0350379
PLPPR2	ENSG00000105520	ENST00000586380	19-439	19	11355300	11355690	promoter-TSS	+	0.297761	0.00577995
PNKP	ENSG00000039650	ENST00000596014	19-143	19	49866967	49867357	promoter-TSS	-	0.264934	0.0308515
PODXL	ENSG00000128567	ENST00000378555	7-449	7	131556291	131556681	promoter-TSS	-	0.464337	0.0420194
PODXL	ENSG00000128567	ENST00000490761	7-1386	7	131507975	131508365	promoter-TSS	-	0.464337	0.0420194
PPARGC1B	ENSG00000155846	ENST00000403750	5-5624	5	149820425	149820815	intron	+	0.264795	0.010326
PPARGC1B	ENSG00000155846	ENST00000403750	5-864	5	149837654	149838044	intron	+	0.264795	0.010326
PPARGC1B	ENSG00000155846	ENST00000403750	5-2993	5	149771015	149771405	promoter-TSS	+	0.264795	0.010326
PPARGC1B	ENSG00000155846	ENST00000403750	5-625	5	149805935	149806325	intron	+	0.264795	0.010326
PPIC	ENSG00000168938	ENST00000306442	5-201	5	123036620	123037010	promoter-TSS	-	-0.312474	0.0389281
PPP1R3E	ENSG00000235194	ENST00000561178	14-199	14	23301816	23302206	promoter-TSS	-	-0.277052	0.0475151
PRIM1	ENSG00000198056	ENST00000550770	12-456	12	56752042	56752432	promoter-TSS	-	-0.298007	9.86826e-05
PRIMPOL	ENSG00000164306	ENST00000314970	4-204	4	184649189	184649579	promoter-TSS	+	-0.369812	0.00236425
PROSER2-AS1	ENSG00000225778	ENST00000445498	10-3420	10	11891095	11891485	intron	-	0.294355	0.00807457
PRRT1	ENSG00000204314	ENST00000494332	6-917	6	32154232	32154622	promoter-TSS	-	-0.343805	0.0402978
PRRT1	ENSG00000204314	ENST00000472641	6-1274	6	32149015	32149405	exon	-	-0.343805	0.0402978
PSMA1	ENSG00000129084	ENST00000533068	11-169	11	14519994	14520384	promoter-TSS	-	-0.303586	0.0171352
PSMB5	ENSG00000100804	ENST00000460922	14-1618	14	23026976	23027366	intron	-	-0.295318	0.00267788
PTGES3L	ENSG00000267060	ENST00000424284	17-93	17	42980480	42980870	promoter-TSS	-	-0.328461	0.0468781
PTOV1	ENSG00000104960	ENST00000600603	19-133	19	49850868	49851258	promoter-TSS	+	0.275901	0.0233514
PTRHD1	ENSG00000184924	ENST00000492046	2-121	2	24793344	24793734	promoter-TSS	-	-0.534661	0.0397802
RAB8B	ENSG00000166128	ENST00000559006	15-342	15	63189409	63189799	promoter-TSS	+	0.306316	0.0106432
RAD50	ENSG00000113522	ENST00000533482	5-58	5	132556790	132557180	promoter-TSS	+	-0.268674	0.000475656
RAD50	ENSG00000113522	ENST00000378823	5-6277	5	132619786	132620176	intron	+	-0.268674	0.000475656
RAVER1	ENSG00000161847	ENST00000615032	19-19	19	10333161	10333551	promoter-TSS	-	0.403696	8.87643e-05
RAVER1	ENSG00000161847	ENST00000593136	19-2663	19	10322559	10322949	promoter-TSS	-	0.403696	8.87643e-05
RBM43	ENSG00000184898	ENST00000409092	2-276	2	151261327	151261717	promoter-TSS	-	-0.287442	0.0355991
RGS5	ENSG00000232995	ENST00000449680	1-194	1	163321712	163322102	promoter-TSS	-	-0.484671	0.0199592
RHOB	ENSG00000143878	ENST00000272233	2-241	2	20447058	20447448	promoter-TSS	+	0.329019	0.0230854
RMDN1	ENSG00000176623	ENST00000522804	8-214	8	86508387	86508777	promoter-TSS	-	-0.271617	0.00123516
RP11-1023L17.2	ENSG00000215156	ENST00000505001	5-464	5	34192301	34192691	exon	+	0.747215	0.0481465
RP11-1277A3.2	ENSG00000246596	ENST00000515045	5-17344	5	177638945	177639335	intron	-	0.342656	0.0251315
RP11-196G18.22	ENSG00000261716	ENST00000564237	1-3439	1	149850121	149850511	promoter-TSS	-	-0.286163	0.00389
RP11-352D3.2	ENSG00000205300	ENST00000379526	20-5158	20	4071694	4072084	intron	-	-0.578828	0.0151916
RP11-609N14.4	ENSG00000279662	ENST00000624925	16-4251	16	10447034	10447424	exon	-	0.552026	0.0127217
RP11-620J15.3	ENSG00000257698	ENST00000547492	12-494	12	57935826	57936216	promoter-TSS	-	-0.509544	3.10852e-10
RP11-672L10.6	ENSG00000273355	ENST00000610185	18-36	18	812524	812914	promoter-TSS	+	-0.758456	0.00166513
RP11-734I18.1	ENSG00000251129	ENST00000513211	4-6684	4	32071391	32071781	intron	+	0.376791	0.0162912
RP11-767C1.1	ENSG00000232746	ENST00000448129	3-2068	3	12881649	12882039	intron	-	0.346622	0.012695
RP1-179N16.6	ENSG00000246982	ENST00000499560	6-9938	6	36168478	36168868	intron	-	-0.755542	5.32287e-06
RP4-717I23.3	ENSG00000223745	ENST00000445076	1-218	1	93345611	93346001	promoter-TSS	-	-0.292136	0.000211865
RP4-717I23.3	ENSG00000223745	ENST00000414430	1-8511	1	93299857	93300247	intron	-	-0.292136	0.000211865
RP4-717I23.3	ENSG00000223745	ENST00000414430	1-13077	1	93298623	93299013	intron	-	-0.292136	0.000211865
RPA3	ENSG00000106399	ENST00000406109	7-485	7	7640163	7640553	promoter-TSS	-	-0.407219	1.19552e-07
RPL22L1	ENSG00000163584	ENST00000466674	3-642	3	170870016	170870406	promoter-TSS	-	-0.531087	2.03391e-05
RPL30	ENSG00000156482	ENST00000518850	8-409	8	98045229	98045619	promoter-TSS	-	-0.45575	0.032396
RPL31	ENSG00000071082	ENST00000409711	2-70	2	101001893	101002283	promoter-TSS	+	-0.338223	3.8133e-07
RPL39	ENSG00000198918	ENST00000468844	X-230	X	119791265	119791655	promoter-TSS	-	-0.323458	0.000184319
RPL39	ENSG00000198918	ENST00000477403	X-689	X	119788302	119788692	promoter-TSS	-	-0.323458	0.000184319
RPL39L	ENSG00000163923	ENST00000455270	3-264	3	187139213	187139603	promoter-TSS	-	-0.39935	0.00266868
RPL39L	ENSG00000163923	ENST00000433055	3-2230	3	187144974	187145364	intron	-	-0.39935	0.00266868
RPL39L	ENSG00000163923	ENST00000433055	3-11550	3	187175139	187175529	intron	-	-0.39935	0.00266868
RPP38	ENSG00000152464	ENST00000378202	10-1770	10	15104568	15104958	TTS	+	-0.409243	0.0197447
RPP38	ENSG00000152464	ENST00000378202	10-147	10	15097246	15097636	promoter-TSS	+	-0.409243	0.0197447
RPS15A	ENSG00000134419	ENST00000563390	16-186	16	18790068	18790458	promoter-TSS	-	-0.448584	0.000108656
RPS17	ENSG00000182774	ENST00000560612	15-45	15	82540343	82540733	promoter-TSS	-	-0.643794	0.000461783
RPS29	ENSG00000213741	ENST00000396020	14-1046	14	49580571	49580961	intron	-	-0.56268	0.0466883
RWDD2B	ENSG00000156253	ENST00000472184	21-74	21	29018964	29019354	promoter-TSS	-	-0.363725	0.00356515
SCAPER	ENSG00000140386	ENST00000563290	15-2884	15	76875988	76876378	intron	-	-0.339624	0.0140262
SCAPER	ENSG00000140386	ENST00000568382	15-206	15	76905059	76905449	promoter-TSS	-	-0.339624	0.0140262
SCAPER	ENSG00000140386	ENST00000564177	15-1480	15	76887364	76887754	intron	-	-0.339624	0.0140262
SCAPER	ENSG00000140386	ENST00000563290	15-6610	15	76882772	76883162	intron	-	-0.339624	0.0140262
SCAPER	ENSG00000140386	ENST00000563290	15-3293	15	76681820	76682210	intron	-	-0.339624	0.0140262
SCARB1	ENSG00000073060	ENST00000535005	12-486	12	124880245	124880635	promoter-TSS	-	0.33086	0.000166442
SCARB1	ENSG00000073060	ENST00000545305	12-1561	12	124786606	124786996	promoter-TSS	-	0.33086	0.000166442
SCARB1	ENSG00000073060	ENST00000535005	12-370	12	124869194	124869584	intron	-	0.33086	0.000166442
SCARB1	ENSG00000073060	ENST00000541661	12-853	12	124838105	124838495	intron	-	0.33086	0.000166442
SCARB1	ENSG00000073060	ENST00000539320	12-312	12	124863872	124864262	promoter-TSS	-	0.33086	0.000166442
SELK	ENSG00000113811	ENST00000485414	3-599	3	53891426	53891816	promoter-TSS	-	-0.283927	0.00616121
SEMA6C	ENSG00000143434	ENST00000613223	1-2403	1	151146208	151146598	promoter-TSS	-	0.321743	0.0349943
SERF2	ENSG00000140264	ENST00000409614	15-140	15	43792264	43792654	promoter-TSS	+	-0.314333	0.0191198
SERINC5	ENSG00000164300	ENST00000509193	5-2588	5	80151963	80152353	intron	-	0.276174	0.01978
SERINC5	ENSG00000164300	ENST00000513907	5-122	5	80255982	80256372	promoter-TSS	-	0.276174	0.01978
SERINC5	ENSG00000164300	ENST00000509193	5-1030	5	80181097	80181487	intron	-	0.276174	0.01978
SFR1	ENSG00000156384	ENST00000463224	10-380	10	104121632	104122022	promoter-TSS	+	-0.554951	0.000498726
SFT2D2	ENSG00000213064	ENST00000630869	1-681	1	168225700	168226090	promoter-TSS	+	0.277565	0.00011485
SFT2D2	ENSG00000213064	ENST00000367829	1-8116	1	168239754	168240144	TTS	+	0.277565	0.00011485
SH3BGRL3	ENSG00000142669	ENST00000319041	1-911	1	26279976	26280366	promoter-TSS	+	0.573972	5.8084e-05
SHFM1	ENSG00000127922	ENST00000488005	7-9563	7	96684021	96684411	intron	-	-0.338909	0.000135609
SHFM1	ENSG00000127922	ENST00000613919	7-777	7	96709419	96709809	promoter-TSS	-	-0.338909	0.000135609
SHPRH	ENSG00000146414	ENST00000367503	6-244	6	145963964	145964354	promoter-TSS	-	0.266921	0.00833917
SLC16A5	ENSG00000170190	ENST00000578376	17-532	17	75087703	75088093	promoter-TSS	+	-0.347116	0.0455285
SLC35G2	ENSG00000168917	ENST00000472200	3-828	3	136819810	136820200	exon	+	0.561359	0.0210356
SLC50A1	ENSG00000169241	ENST00000490770	1-1069	1	155135465	155135855	promoter-TSS	+	-0.433369	6.89259e-05
SLC6A8	ENSG00000130821	ENST00000485324	X-1169	X	153696024	153696414	TTS	+	0.413754	6.07985e-12
SLC7A11-AS1	ENSG00000250033	ENST00000510066	4-5180	4	138064003	138064393	intron	+	0.661617	0.00093555
SLC7A11-AS1	ENSG00000250033	ENST00000510066	4-3189	4	138059908	138060298	intron	+	0.661617	0.00093555
SLCO4A1	ENSG00000101187	ENST00000466818	20-215	20	62675697	62676087	intron	+	0.353983	0.0117683
SLCO4A1	ENSG00000101187	ENST00000217159	20-102	20	62642231	62642621	promoter-TSS	+	0.353983	0.0117683
SMIM14	ENSG00000163683	ENST00000505729	4-932	4	39622233	39622623	intron	-	-0.356069	0.00103136
SMIM19	ENSG00000176209	ENST00000438528	8-537	8	42555658	42556048	TTS	+	-0.348548	0.00742866
SMIM20	ENSG00000250317	ENST00000614775	4-373	4	25914059	25914449	promoter-TSS	+	-0.313647	0.0119241
SMIM20	ENSG00000250317	ENST00000515764	4-1700	4	25886705	25887095	intron	+	-0.313647	0.0119241
SNAPC5	ENSG00000174446	ENST00000565465	15-141	15	66497450	66497840	promoter-TSS	-	-0.330109	0.0140572
SNHG11	ENSG00000174365	ENST00000434729	20-99	20	38446504	38446894	promoter-TSS	+	-0.605084	0.000108429
SNHG12	ENSG00000197989	ENST00000461448	1-1071	1	28581556	28581946	promoter-TSS	-	-0.405206	0.00148155
SNHG5	ENSG00000203875	ENST00000624128	6-4	6	85678958	85679348	promoter-TSS	-	-0.300407	2.56333e-06
SNHG8	ENSG00000269893	ENST00000602573	4-325	4	118278718	118279108	promoter-TSS	+	-0.437444	1.84475e-07
SNPH	ENSG00000101298	ENST00000381873	20-2756	20	1300383	1300773	exon	+	0.398221	0.0469423
SNPH	ENSG00000101298	ENST00000381873	20-1193	20	1266443	1266833	promoter-TSS	+	0.398221	0.0469423
SPATS2L	ENSG00000196141	ENST00000619961	2-493	2	200307247	200307637	promoter-TSS	+	-0.37602	0.0168376
SPINT1	ENSG00000166145	ENST00000563656	15-321	15	40844409	40844799	promoter-TSS	+	0.394685	0.0493288
TAF5	ENSG00000148835	ENST00000369839	10-47	10	103368298	103368688	exon	+	0.283892	0.0415233
TECPR2	ENSG00000196663	ENST00000359520	14-2576	14	102455851	102456241	intron	+	-0.464581	0.0231979
TECPR2	ENSG00000196663	ENST00000561228	14-1436	14	102406547	102406937	intron	+	-0.464581	0.0231979
TGIF1	ENSG00000177426	ENST00000551541	18-75	18	3450528	3450918	promoter-TSS	+	-0.455476	5.27333e-05
TGIF1	ENSG00000177426	ENST00000407501	18-37	18	3448256	3448646	promoter-TSS	+	-0.455476	5.27333e-05
TIMP1	ENSG00000102265	ENST00000377017	X-213	X	47582365	47582755	promoter-TSS	+	0.317402	0.000119645
TMBIM6	ENSG00000139644	ENST00000551154	12-504	12	49707349	49707739	promoter-TSS	+	0.314879	2.64586e-07
TMBIM6	ENSG00000139644	ENST00000550951	12-718	12	49741622	49742012	promoter-TSS	+	0.314879	2.64586e-07
TMEM19	ENSG00000139291	ENST00000549735	12-347	12	71685942	71686332	promoter-TSS	+	-0.458204	0.000968285
TMEM19	ENSG00000139291	ENST00000550524	12-1151	12	71687319	71687709	intron	+	-0.458204	0.000968285
TMEM245	ENSG00000106771	ENST00000374586	9-220	9	109119678	109120068	promoter-TSS	-	0.27299	0.000187153
TMEM258	ENSG00000134825	ENST00000545210	11-123	11	61792591	61792981	promoter-TSS	-	-0.487742	2.82687e-06
TMTC4	ENSG00000125247	ENST00000478272	13-980	13	100636334	100636724	promoter-TSS	-	-0.303725	0.00389275
TMTC4	ENSG00000125247	ENST00000342624	13-177	13	100674607	100674997	promoter-TSS	-	-0.303725	0.00389275
TOB2P1	ENSG00000176933	ENST00000469761	6-3568	6	28218895	28219285	promoter-TSS	-	-0.587465	0.0068669
TPT1	ENSG00000133112	ENST00000616577	13-8	13	45340741	45341131	promoter-TSS	-	-0.271406	1.27057e-05
TRAM2-AS1	ENSG00000225791	ENST00000453216	6-14	6	52577117	52577507	promoter-TSS	+	-0.681531	0.000585451
TRANK1	ENSG00000168016	ENST00000429976	3-433	3	36944629	36945019	promoter-TSS	-	0.284048	0.021763
TRANK1	ENSG00000168016	ENST00000429976	3-3242	3	36892477	36892867	intron	-	0.284048	0.021763
TRANK1	ENSG00000168016	ENST00000429976	3-5575	3	36933167	36933557	intron	-	0.284048	0.021763
TRIB1	ENSG00000173334	ENST00000311922	8-144	8	125429990	125430380	promoter-TSS	+	0.34456	0.0191005
TSSK6	ENSG00000178093	ENST00000587522	19-351	19	19516196	19516586	promoter-TSS	-	-0.663769	0.00956768
TST	ENSG00000128311	ENST00000403892	22-115	22	37019393	37019783	promoter-TSS	-	-0.33702	0.032718
TTC30A	ENSG00000197557	ENST00000355689	2-457	2	177618423	177618813	promoter-TSS	-	-0.476693	0.0359531
TTC30B	ENSG00000196659	ENST00000408939	2-351	2	177552632	177553022	promoter-TSS	-	-0.384341	0.00889241
TTPAL	ENSG00000124120	ENST00000372904	20-227	20	44475695	44476085	promoter-TSS	+	-0.372507	0.00997874
TYMS	ENSG00000176890	ENST00000323250	18-18	18	658003	658393	promoter-TSS	+	-0.293493	0.00405142
UBE2V1	ENSG00000244687	ENST00000557021	20-1719	20	50100342	50100732	intron	-	0.64839	0.00105828
UBE2V1	ENSG00000244687	ENST00000473860	20-114	20	50112803	50113193	promoter-TSS	-	0.64839	0.00105828
UBXN2B	ENSG00000215114	ENST00000520732	8-1682	8	58409561	58409951	promoter-TSS	+	0.335381	0.000558454
UBXN2B	ENSG00000215114	ENST00000520732	8-224	8	58411265	58411655	promoter-TSS	+	0.335381	0.000558454
USF3	ENSG00000176542	ENST00000491165	3-359	3	113696139	113696529	promoter-TSS	-	0.347961	0.0483708
USF3	ENSG00000176542	ENST00000478658	3-7963	3	113666215	113666605	intron	-	0.347961	0.0483708
USP40	ENSG00000085982	ENST00000251722	2-2277	2	233475467	233475857	exon	-	-0.30322	0.00247559
USP40	ENSG00000085982	ENST00000450966	2-14759	2	233528152	233528542	intron	-	-0.30322	0.00247559
VAMP3	ENSG00000049245	ENST00000470357	1-1237	1	7771257	7771647	promoter-TSS	+	-0.273197	0.00342488
VMA21	ENSG00000160131	ENST00000330374	X-146	X	151397153	151397543	promoter-TSS	+	0.279519	0.000646605
WAC-AS1	ENSG00000254635	ENST00000528337	10-234	10	28533651	28534041	promoter-TSS	-	-0.276033	0.01051
WAC-AS1	ENSG00000254635	ENST00000528337	10-80	10	28532754	28533144	promoter-TSS	-	-0.276033	0.01051
WDPCP	ENSG00000143951	ENST00000467687	2-3786	2	63819188	63819578	intron	-	0.354121	0.0158785
WDPCP	ENSG00000143951	ENST00000487280	2-11537	2	63145363	63145753	intron	-	0.354121	0.0158785
WDPCP	ENSG00000143951	ENST00000467687	2-11539	2	63688135	63688525	intron	-	0.354121	0.0158785
WNK2	ENSG00000165238	ENST00000395477	9-921	9	93231562	93231952	intron	+	0.269901	0.00739661
WNK2	ENSG00000165238	ENST00000462595	9-4274	9	93266643	93267033	promoter-TSS	+	0.269901	0.00739661
WNK2	ENSG00000165238	ENST00000297954	9-763	9	93184049	93184439	promoter-TSS	+	0.269901	0.00739661
WNK2	ENSG00000165238	ENST00000464625	9-9804	9	93256264	93256654	promoter-TSS	+	0.269901	0.00739661
WNT3	ENSG00000108379	ENST00000225512	17-1360	17	46818914	46819304	promoter-TSS	-	-0.366068	0.0352503
WNT3	ENSG00000108379	ENST00000225512	17-311	17	46771156	46771546	intron	-	-0.366068	0.0352503
WNT3	ENSG00000108379	ENST00000573788	17-2331	17	46806342	46806732	intron	-	-0.366068	0.0352503
WNT3	ENSG00000108379	ENST00000573788	17-1130	17	46822521	46822911	intron	-	-0.366068	0.0352503
ZBED8	ENSG00000221886	ENST00000523213	5-720	5	160399690	160400080	promoter-TSS	-	-0.275947	0.0422222
ZBTB14	ENSG00000198081	ENST00000614697	18-169	18	5296680	5297070	promoter-TSS	-	-0.317433	0.049211
ZEB1-AS1	ENSG00000237036	ENST00000607455	10-340	10	31319103	31319493	promoter-TSS	-	-0.360237	0.00715419
ZFAS1	ENSG00000177410	ENST00000371743	20-112	20	49278092	49278482	promoter-TSS	+	-0.328887	0.00465317
ZFPM1	ENSG00000179588	ENST00000563351	16-5872	16	88488166	88488556	intron	+	0.297127	0.0370459
ZFPM1	ENSG00000179588	ENST00000319555	16-335	16	88534186	88534576	exon	+	0.297127	0.0370459
ZFPM1	ENSG00000179588	ENST00000319555	16-911	16	88527675	88528065	intron	+	0.297127	0.0370459
ZFPM1	ENSG00000179588	ENST00000319555	16-353	16	88452456	88452846	promoter-TSS	+	0.297127	0.0370459
ZMAT3	ENSG00000172667	ENST00000432729	3-323	3	179071706	179072096	promoter-TSS	-	0.281054	0.00339357
ZMAT3	ENSG00000172667	ENST00000414084	3-4587	3	179030419	179030809	intron	-	0.281054	0.00339357
ZNF10	ENSG00000256223	ENST00000540927	12-301	12	133130233	133130623	promoter-TSS	+	-0.377931	0.0366037
ZNF181	ENSG00000197841	ENST00000448715	19-429	19	34734160	34734550	promoter-TSS	+	-0.398346	0.00228509
ZNF239	ENSG00000196793	ENST00000491188	10-57	10	43574094	43574484	promoter-TSS	-	-0.412055	0.00338863
ZNF333	ENSG00000160961	ENST00000597301	19-743	19	14689812	14690202	promoter-TSS	+	0.316417	0.0098263
ZNF333	ENSG00000160961	ENST00000594592	19-6692	19	14707808	14708198	promoter-TSS	+	0.316417	0.0098263
ZNF335	ENSG00000198026	ENST00000476822	20-5	20	45971749	45972139	promoter-TSS	-	0.391065	0.000578256
ZNF354A	ENSG00000169131	ENST00000520331	5-281	5	178730469	178730859	promoter-TSS	-	-0.368203	0.00504752
ZNF354A	ENSG00000169131	ENST00000335815	5-2458	5	178723252	178723642	intron	-	-0.368203	0.00504752
ZNF354A	ENSG00000169131	ENST00000335815	5-1736	5	178724097	178724487	intron	-	-0.368203	0.00504752
ZNF354A	ENSG00000169131	ENST00000335815	5-3949	5	178710959	178711349	TTS	-	-0.368203	0.00504752
ZNF385A	ENSG00000161642	ENST00000550779	12-516	12	54385248	54385638	promoter-TSS	-	0.268374	0.0101242
ZNF436-AS1	ENSG00000249087	ENST00000454117	1-1901	1	23369019	23369409	promoter-TSS	+	-0.350867	0.0305683
ZNF48	ENSG00000180035	ENST00000495929	16-187	16	30377940	30378330	promoter-TSS	+	-0.345548	0.0349487
ZNF48	ENSG00000180035	ENST00000613509	16-387	16	30400287	30400677	TTS	+	-0.345548	0.0349487
ZNF530	ENSG00000183647	ENST00000332854	19-1081	19	57599853	57600243	promoter-TSS	+	-0.395388	0.0190575
ZSCAN31	ENSG00000235109	ENST00000414429	6-11053	6	28356494	28356884	promoter-TSS	-	-0.275591	0.0487799

## Sheet: GO term (QKI5)
ID	Description	GeneRatio	BgRatio	pvalue	p.adjust	qvalue	geneID	Count
GO:0006637	acyl-CoA metabolic process	9/248	93/17913	5.65291e-06	0.00682906	0.00594676	FAR2/ACSL4/ACSL3/ACSS2/NUDT7/HSD17B12/ACSL1/PDK1/ACACA	9		GO functional annotation of RBP transcriptionally regulated genes
GO:0035383	thioester metabolic process	9/248	93/17913	5.65291e-06	0.00682906	0.00594676	FAR2/ACSL4/ACSL3/ACSS2/NUDT7/HSD17B12/ACSL1/PDK1/ACACA	9		GO enrichment analysis used by R packages clusterProfiler (p<0.05)
GO:0035384	thioester biosynthetic process	7/248	53/17913	8.02475e-06	0.00682906	0.00594676	ACSL4/ACSL3/ACSS2/HSD17B12/ACSL1/PDK1/ACACA	7		The hematpoiesis-related selsected for display (highlight GO term)
GO:0071616	acyl-CoA biosynthetic process	7/248	53/17913	8.02475e-06	0.00682906	0.00594676	ACSL4/ACSL3/ACSS2/HSD17B12/ACSL1/PDK1/ACACA	7
GO:0035337	fatty-acyl-CoA metabolic process	6/248	41/17913	1.98597e-05	0.0117411	0.0102242	FAR2/ACSL4/ACSL3/HSD17B12/ACSL1/ACACA	6
GO:0035336	long-chain fatty-acyl-CoA metabolic process	5/248	25/17913	2.06952e-05	0.0117411	0.0102242	FAR2/ACSL4/ACSL3/HSD17B12/ACSL1	5
GO:0006790	sulfur compound metabolic process	16/248	346/17913	2.75764e-05	0.0130733	0.0113843	ST3GAL1/VCAN/FAR2/ACSL4/COMT/UST/ARSB/ACSL3/ACSS2/NUDT7/HSD17B12/ACSL1/PDK1/PCCA/ADI1/ACACA	16
GO:0033866	nucleoside bisphosphate biosynthetic process	7/248	67/17913	3.84058e-05	0.0130733	0.0113843	ACSL4/ACSL3/ACSS2/HSD17B12/ACSL1/PDK1/ACACA	7
GO:0034030	ribonucleoside bisphosphate biosynthetic process	7/248	67/17913	3.84058e-05	0.0130733	0.0113843	ACSL4/ACSL3/ACSS2/HSD17B12/ACSL1/PDK1/ACACA	7
GO:0034033	purine nucleoside bisphosphate biosynthetic process	7/248	67/17913	3.84058e-05	0.0130733	0.0113843	ACSL4/ACSL3/ACSS2/HSD17B12/ACSL1/PDK1/ACACA	7
GO:0006732	coenzyme metabolic process	16/248	366/17913	5.40725e-05	0.0137061	0.0119353	FAR2/ME1/ACSL4/KMO/MTHFD1L/PFKFB2/ACSL3/ACSS2/NUDT7/HSD17B12/ACSL1/PDK1/RBKS/PCCA/NUP62/ACACA	16
GO:0051966	regulation of synaptic transmission, glutamatergic	6/248	50/17913	6.32529e-05	0.0137061	0.0119353	MEF2C/KMO/SERPINE2/STXBP1/GRIK2/LRRK2	6
GO:0006869	lipid transport	15/248	332/17913	6.39903e-05	0.0137061	0.0119353	MSR1/ATP9A/ACSL4/ABCC1/MAP2K6/ACSL3/SORL1/CYP19A1/NPC1/ACSL1/PITPNC1/PTPN11/ANXA2/ATP10A/ACACA	15
GO:0033865	nucleoside bisphosphate metabolic process	9/248	127/17913	6.93051e-05	0.0137061	0.0119353	FAR2/ACSL4/ACSL3/ACSS2/NUDT7/HSD17B12/ACSL1/PDK1/ACACA	9
GO:0033875	ribonucleoside bisphosphate metabolic process	9/248	127/17913	6.93051e-05	0.0137061	0.0119353	FAR2/ACSL4/ACSL3/ACSS2/NUDT7/HSD17B12/ACSL1/PDK1/ACACA	9
GO:0034032	purine nucleoside bisphosphate metabolic process	9/248	127/17913	6.93051e-05	0.0137061	0.0119353	FAR2/ACSL4/ACSL3/ACSS2/NUDT7/HSD17B12/ACSL1/PDK1/ACACA	9
GO:0044272	sulfur compound biosynthetic process	11/248	190/17913	7.06972e-05	0.0137061	0.0119353	ST3GAL1/VCAN/ACSL4/UST/ACSL3/ACSS2/HSD17B12/ACSL1/PDK1/ADI1/ACACA	11
GO:0046949	fatty-acyl-CoA biosynthetic process	5/248	32/17913	7.24764e-05	0.0137061	0.0119353	ACSL4/ACSL3/HSD17B12/ACSL1/ACACA	5
GO:1901186	positive regulation of ERBB signaling pathway	5/248	33/17913	8.44603e-05	0.0151317	0.0131767	PLAUR/RTN4/HIP1/RBPJ/NUP62	5
GO:0030048	actin filament-based movement	9/248	132/17913	9.34564e-05	0.0159063	0.0138512	NEDD4L/PDE4D/DSC2/ANK2/MYO1E/NEB/PDE4B/PARVA/EMP2	9
GO:0035338	long-chain fatty-acyl-CoA biosynthetic process	4/248	19/17913	0.000118011	0.018335	0.0159662	ACSL4/ACSL3/HSD17B12/ACSL1	4
GO:0023061	signal release	17/248	433/17913	0.000118499	0.018335	0.0159662	APBA2/RFX3/MEF2C/AACS/FBXL20/CPE/LIN7A/KMO/PFKFB2/STXBP1/CYP19A1/RAB1A/MCTP1/RIMS2/PTPN11/LRRK2/CACNA1E	17
GO:1901214	regulation of neuron death	14/248	313/17913	0.000124674	0.0184518	0.0160678	HIPK2/MEF2C/PPP1R13B/TGFB2/NCOA7/KMO/EGLN3/STXBP1/SORL1/GRIK2/ITGAM/CSF1/LRRK2/ATG7	14
GO:0097503	sialylation	4/248	20/17913	0.000145916	0.0206957	0.0180219	ST3GAL1/ST8SIA4/ST3GAL5/ST6GALNAC3	4
GO:0009108	coenzyme biosynthetic process	12/248	245/17913	0.000164475	0.0223949	0.0195015	ME1/ACSL4/KMO/MTHFD1L/PFKFB2/ACSL3/ACSS2/HSD17B12/ACSL1/PDK1/NUP62/ACACA	12
GO:0010876	lipid localization	15/248	366/17913	0.000187812	0.024589	0.0214121	MSR1/ATP9A/ACSL4/ABCC1/MAP2K6/ACSL3/SORL1/CYP19A1/NPC1/ACSL1/PITPNC1/PTPN11/ANXA2/ATP10A/ACACA	15
GO:0070252	actin-mediated cell contraction	8/248	115/17913	0.00019939	0.0251379	0.0218902	NEDD4L/PDE4D/DSC2/ANK2/NEB/PDE4B/PARVA/EMP2	8
GO:0035249	synaptic transmission, glutamatergic	6/248	62/17913	0.000213082	0.0259047	0.0225579	MEF2C/KMO/SERPINE2/STXBP1/GRIK2/LRRK2	6
GO:0007269	neurotransmitter secretion	9/248	149/17913	0.000234439	0.0275183	0.023963	APBA2/MEF2C/FBXL20/LIN7A/KMO/STXBP1/MCTP1/RIMS2/LRRK2	9
GO:0099643	signal release from synapse	9/248	150/17913	0.000246446	0.0279634	0.0243505	APBA2/MEF2C/FBXL20/LIN7A/KMO/STXBP1/MCTP1/RIMS2/LRRK2	9
GO:0071242	cellular response to ammonium ion	6/248	65/17913	0.000276586	0.0299868	0.0261125	GABRG2/ASS1/RGS10/PTAFR/LRRK2/ATG7	6
GO:0031667	response to nutrient levels	17/248	466/17913	0.000281897	0.0299868	0.0261125	EIF2AK2/ACSL4/ATP2B1/AACS/COMT/PANX1/ARSB/STAT1/ACSL3/ASS1/MAP1B/LARS/DSC2/ACSL1/EIF2AK3/LRRK2/ATG7	17
GO:0007041	lysosomal transport	7/248	94/17913	0.000329502	0.0339887	0.0295974	NEDD4/ARSB/LARS/SORL1/NPC1/HOOK3/LRRK2	7
GO:0015711	organic anion transport	16/248	430/17913	0.000341977	0.034025	0.0296291	SLC7A2/ATP9A/ACSL4/ABCC1/MAP2K6/KMO/ACSL3/SLC6A6/STXBP1/SLC7A1/SLC16A3/ACSL1/PITPNC1/SLC6A9/ATP10A/ACACA	16
GO:0070997	neuron death	14/248	347/17913	0.000359204	0.034025	0.0296291	HIPK2/MEF2C/PPP1R13B/TGFB2/NCOA7/KMO/EGLN3/STXBP1/SORL1/GRIK2/ITGAM/CSF1/LRRK2/ATG7	14
GO:0046928	regulation of neurotransmitter secretion	7/248	96/17913	0.000374831	0.034025	0.0296291	APBA2/MEF2C/FBXL20/KMO/STXBP1/MCTP1/LRRK2	7
GO:1901570	fatty acid derivative biosynthetic process	7/248	96/17913	0.000374831	0.034025	0.0296291	FAR2/ACSL4/AACS/ACSL3/HSD17B12/ACSL1/ACACA	7
GO:0033628	regulation of cell adhesion mediated by integrin	5/248	45/17913	0.000379833	0.034025	0.0296291	TGFB2/LPXN/PTPN6/PTPN11/MUC1	5
GO:0051056	regulation of small GTPase mediated signal transduction	13/248	316/17913	0.000483428	0.0421945	0.0367431	CYTH3/NGEF/ARHGAP10/TGFB2/RHOQ/ARHGEF6/ARHGAP20/ARHGAP17/ROBO1/CSF1/RASA3/INPP5B/NUP62	13
GO:0006836	neurotransmitter transport	11/248	241/17913	0.000556322	0.0465053	0.040497	APBA2/SLC44A1/MEF2C/FBXL20/LIN7A/KMO/SLC6A6/STXBP1/MCTP1/RIMS2/LRRK2	11
GO:0001505	regulation of neurotransmitter levels	13/248	321/17913	0.000560141	0.0465053	0.040497	SLC7A2/APBA2/SLC44A1/MEF2C/COMT/FBXL20/LIN7A/KMO/ASS1/STXBP1/MCTP1/RIMS2/LRRK2	13
GO:0007034	vacuolar transport	7/248	103/17913	0.00057421	0.0465383	0.0405257	NEDD4/ARSB/LARS/SORL1/NPC1/HOOK3/LRRK2	7
GO:0009991	response to extracellular stimulus	17/248	498/17913	0.000600365	0.0475266	0.0413863	EIF2AK2/ACSL4/ATP2B1/AACS/COMT/PANX1/ARSB/STAT1/ACSL3/ASS1/MAP1B/LARS/DSC2/ACSL1/EIF2AK3/LRRK2/ATG7	17
GO:0009150	purine ribonucleotide metabolic process	17/248	500/17913	0.000627841	0.0485721	0.0422966	AK2/FAR2/ACSL4/PDE4D/RHOQ/PFKFB2/ACSL3/ACSS2/NUDT7/HSD17B12/ACSL1/PDK1/FAM20C/PDE4B/LRRK2/NUP62/ACACA	17
GO:0009100	glycoprotein metabolic process	14/248	369/17913	0.000660144	0.0499363	0.0434846	ST3GAL1/VCAN/MAN1A1/UST/ARSB/ST8SIA4/COG3/RAB1A/TET1/PCSK6/NPC1/ST6GALNAC3/MUC1/SULF2	14
GO:0010766	negative regulation of sodium ion transport	3/248	13/17913	0.000676647	0.0500719	0.0436027	NEDD4L/NEDD4/SERPINE2	3
GO:0015849	organic acid transport	12/248	293/17913	0.000823609	0.0548216	0.0477388	SLC7A2/ACSL4/MAP2K6/KMO/ACSL3/SLC6A6/STXBP1/SLC7A1/SLC16A3/ACSL1/SLC6A9/ACACA	12
GO:0046942	carboxylic acid transport	12/248	293/17913	0.000823609	0.0548216	0.0477388	SLC7A2/ACSL4/MAP2K6/KMO/ACSL3/SLC6A6/STXBP1/SLC7A1/SLC16A3/ACSL1/SLC6A9/ACACA	12
GO:0060326	cell chemotaxis	11/248	253/17913	0.000830848	0.0548216	0.0477388	SLC12A2/TGFB2/ABCC1/THBS4/PDE4D/CYP19A1/PDGFD/IL16/CSF1/PDE4B/PARVA	11
GO:0003151	outflow tract morphogenesis	6/248	80/17913	0.000847005	0.0548216	0.0477388	NEDD4/MEF2C/TGFB2/RBPJ/ROBO1/PARVA	6
GO:0003128	heart field specification	3/248	14/17913	0.00085241	0.0548216	0.0477388	MEF2C/RBPJ/ROBO1	3
GO:0051770	positive regulation of nitric-oxide synthase biosynthetic process	3/248	14/17913	0.00085241	0.0548216	0.0477388	MAP2K6/STAT1/LRRK2	3
GO:0007584	response to nutrient	10/248	215/17913	0.000853568	0.0548216	0.0477388	ACSL4/ATP2B1/AACS/PANX1/ARSB/STAT1/ACSL3/ASS1/MAP1B/ACSL1	10
GO:0046394	carboxylic acid biosynthetic process	15/248	426/17913	0.000916932	0.0567745	0.0494393	VCAN/UST/QKI/KMO/MTHFD1L/PFKFB2/ACSL3/ASS1/ACSS2/HSD17B12/PLOD2/GPT2/ADI1/NUP62/ACACA	15
GO:0006631	fatty acid metabolic process	13/248	339/17913	0.000927179	0.0567745	0.0494393	ACSL4/AACS/QKI/ACSL3/ACSS2/LPIN1/AOAH/NUDT7/HSD17B12/ACSL1/PDK1/PCCA/ACACA	13
GO:0016053	organic acid biosynthetic process	15/248	427/17913	0.000938791	0.0567745	0.0494393	VCAN/UST/QKI/KMO/MTHFD1L/PFKFB2/ACSL3/ASS1/ACSS2/HSD17B12/PLOD2/GPT2/ADI1/NUP62/ACACA	15
GO:0061462	protein localization to lysosome	4/248	32/17913	0.000950689	0.0567745	0.0494393	NEDD4/RTN4/LARS/SORL1	4
GO:0002693	positive regulation of cellular extravasation	3/248	15/17913	0.00105466	0.0597189	0.0520034	IL1R1/PTAFR/PDGFD	3
GO:0072160	nephron tubule epithelial cell differentiation	3/248	15/17913	0.00105466	0.0597189	0.0520034	MEF2C/STAT1/MTSS1	3
GO:0006084	acetyl-CoA metabolic process	4/248	33/17913	0.00107017	0.0597189	0.0520034	ACSS2/NUDT7/PDK1/ACACA	4
GO:0098751	bone cell development	4/248	33/17913	0.00107017	0.0597189	0.0520034	PTPN6/FAM20C/PTPN11/ANXA2	4
GO:0055012	ventricular cardiac muscle cell differentiation	3/248	16/17913	0.00128483	0.0705413	0.0614275	MEF2A/MEF2C/LMNA	3
GO:0051188	cofactor biosynthetic process	12/248	310/17913	0.00133634	0.0722048	0.0628761	ME1/ACSL4/KMO/MTHFD1L/PFKFB2/ACSL3/ACSS2/HSD17B12/ACSL1/PDK1/NUP62/ACACA	12
GO:1901568	fatty acid derivative metabolic process	8/248	154/17913	0.00138765	0.0738058	0.0642702	FAR2/ACSL4/AACS/ABCC1/ACSL3/HSD17B12/ACSL1/ACACA	8
GO:0046324	regulation of glucose import	5/248	60/17913	0.0014351	0.0751552	0.0654453	MEF2A/CLTCL1/GRB10/RHOQ/PTPN11	5
GO:0032835	glomerulus development	5/248	61/17913	0.00154585	0.0785385	0.0683915	MEF2C/MYO1E/MTSS1/PDGFD/SULF2	5
GO:0033627	cell adhesion mediated by integrin	5/248	61/17913	0.00154585	0.0785385	0.0683915	TGFB2/LPXN/PTPN6/PTPN11/MUC1	5
GO:0046326	positive regulation of glucose import	4/248	37/17913	0.00165413	0.0816037	0.0710607	MEF2A/CLTCL1/RHOQ/PTPN11	4
GO:0072665	protein localization to vacuole	4/248	37/17913	0.00165413	0.0816037	0.0710607	NEDD4/RTN4/LARS/SORL1	4
GO:0010256	endomembrane system organization	13/248	365/17913	0.00179785	0.0874267	0.0761314	MPP5/TGFB2/RTN4/LPIN1/SERPINE2/COG3/RAB1A/ANK2/LMNA/HOOK3/MTSS1/EIF2AK3/LRRK2	13
GO:0007221	positive regulation of transcription of Notch receptor target	3/248	18/17913	0.0018343	0.087943	0.076581	STAT1/RBPJ/MAML2	3
GO:0051588	regulation of neurotransmitter transport	7/248	129/17913	0.00214057	0.0983129	0.0856111	APBA2/MEF2C/FBXL20/KMO/STXBP1/MCTP1/LRRK2	7
GO:0051767	nitric-oxide synthase biosynthetic process	3/248	19/17913	0.0021561	0.0983129	0.0856111	MAP2K6/STAT1/LRRK2	3
GO:0051769	regulation of nitric-oxide synthase biosynthetic process	3/248	19/17913	0.0021561	0.0983129	0.0856111	MAP2K6/STAT1/LRRK2	3
GO:0007264	small GTPase mediated signal transduction	15/248	465/17913	0.00216612	0.0983129	0.0856111	CYTH3/NGEF/ARHGAP10/TGFB2/RHOQ/ARHGEF6/ARHGAP20/ARHGAP17/RGL1/DOCK11/ROBO1/CSF1/RASA3/INPP5B/NUP62	15
GO:0050900	leukocyte migration	15/248	467/17913	0.00225679	0.10108	0.088021	SLC12A2/TGFB2/PTPN6/THBS4/PDE4D/IL1R1/CYP19A1/SLC16A3/PTAFR/ITGAM/PDGFD/IL16/PTPN11/CSF1/PDE4B	15
GO:0007033	vacuole organization	7/248	131/17913	0.00233529	0.101755	0.0886085	ARSB/TBC1D14/RAB1A/TMEM41B/HOOK3/ANXA2/LRRK2	7
GO:1901215	negative regulation of neuron death	9/248	207/17913	0.00243222	0.101755	0.0886085	HIPK2/MEF2C/NCOA7/STXBP1/SORL1/GRIK2/CSF1/LRRK2/ATG7	9
GO:0061515	myeloid cell development	5/248	68/17913	0.00250498	0.101755	0.0886085	PTPN6/FAM20C/PTPN11/ANXA2/L3MBTL3	5
GO:0046323	glucose import	5/248	68/17913	0.00250498	0.101755	0.0886085	MEF2A/CLTCL1/GRB10/RHOQ/PTPN11	5
GO:0086003	cardiac muscle cell contraction	5/248	68/17913	0.00250498	0.101755	0.0886085	NEDD4L/PDE4D/DSC2/ANK2/PDE4B	5
GO:0030220	platelet formation	3/248	20/17913	0.00251084	0.101755	0.0886085	MEF2C/PTPN6/PTPN11	3
GO:0006622	protein targeting to lysosome	3/248	20/17913	0.00251084	0.101755	0.0886085	NEDD4/LARS/SORL1	3
GO:0097529	myeloid leukocyte migration	8/248	170/17913	0.00258072	0.101755	0.0886085	TGFB2/THBS4/PDE4D/IL1R1/CYP19A1/PDGFD/CSF1/PDE4B	8
GO:0003205	cardiac chamber development	8/248	170/17913	0.00258072	0.101755	0.0886085	ADAMTS6/MEF2C/TGFB2/CPE/ANK2/RBPJ/ROBO1/PARVA	8
GO:0086004	regulation of cardiac muscle cell contraction	4/248	42/17913	0.00265608	0.101755	0.0886085	PDE4D/DSC2/ANK2/PDE4B	4
GO:0097530	granulocyte migration	6/248	100/17913	0.00267311	0.101755	0.0886085	TGFB2/THBS4/PDE4D/IL1R1/CSF1/PDE4B	6
GO:0022604	regulation of cell morphogenesis	14/248	430/17913	0.00277482	0.101755	0.0886085	NEDD4L/NGEF/NEDD4/DPYSL2/UST/RTN4/MAP1B/MOV10/FMNL2/ROBO1/RIMS2/LRRK2/PARVA/ATP10A	14
GO:0009267	cellular response to starvation	7/248	136/17913	0.00288196	0.101755	0.0886085	EIF2AK2/COMT/LARS/DSC2/EIF2AK3/LRRK2/ATG7	7
GO:0010828	positive regulation of glucose transmembrane transport	4/248	43/17913	0.0028971	0.101755	0.0886085	MEF2A/CLTCL1/RHOQ/PTPN11	4
GO:0036344	platelet morphogenesis	3/248	21/17913	0.0028996	0.101755	0.0886085	MEF2C/PTPN6/PTPN11	3
GO:0003094	glomerular filtration	3/248	21/17913	0.0028996	0.101755	0.0886085	MYO1E/SULF2/EMP2	3
GO:0003177	pulmonary valve development	3/248	21/17913	0.0028996	0.101755	0.0886085	TGFB2/RBPJ/ROBO1	3
GO:0007026	negative regulation of microtubule depolymerization	3/248	21/17913	0.0028996	0.101755	0.0886085	NAV3/TTBK2/MAP1B	3
GO:0034204	lipid translocation	3/248	21/17913	0.0028996	0.101755	0.0886085	ATP9A/ABCC1/ATP10A	3
GO:0045332	phospholipid translocation	3/248	21/17913	0.0028996	0.101755	0.0886085	ATP9A/ABCC1/ATP10A	3
GO:0071498	cellular response to fluid shear stress	3/248	21/17913	0.0028996	0.101755	0.0886085	MEF2C/ASS1/MTSS1	3
GO:0042594	response to starvation	8/248	174/17913	0.00297757	0.103425	0.0900627	EIF2AK2/AACS/COMT/LARS/DSC2/EIF2AK3/LRRK2/ATG7	8
GO:0033555	multicellular organismal response to stress	5/248	71/17913	0.00302585	0.10404	0.0905986	MEF2C/COMT/FBXL20/THBS4/GRIK2	5
GO:0014812	muscle cell migration	6/248	103/17913	0.00309852	0.105213	0.0916194	MEF2C/THBS4/PLXNA1/SORL1/PDGFD/PARVA	6
GO:0038127	ERBB signaling pathway	7/248	138/17913	0.00312616	0.105213	0.0916194	PLAUR/RTN4/HIP1/RBPJ/NRG4/PTPN11/NUP62	7
GO:0035850	epithelial cell differentiation involved in kidney development	4/248	44/17913	0.00315267	0.105213	0.0916194	MEF2C/STAT1/MYO1E/MTSS1	4
GO:1990266	neutrophil migration	5/248	72/17913	0.00321564	0.106272	0.092542	TGFB2/THBS4/PDE4D/IL1R1/PDE4B	5
GO:0043302	positive regulation of leukocyte degranulation	3/248	22/17913	0.00332339	0.106725	0.0929362	STXBP1/PTAFR/ITGAM	3
GO:0006623	protein targeting to vacuole	3/248	22/17913	0.00332339	0.106725	0.0929362	NEDD4/LARS/SORL1	3
GO:0097205	renal filtration	3/248	22/17913	0.00332339	0.106725	0.0929362	MYO1E/SULF2/EMP2	3
GO:0016482	cytosolic transport	7/248	140/17913	0.00338588	0.106751	0.0929591	SPAG9/CLTCL1/TBC1D14/SORL1/HOOK3/LRRK2/EMP2	7
GO:0006520	cellular amino acid metabolic process	12/248	347/17913	0.00338693	0.106751	0.0929591	SLC7A2/COMT/KMO/EGLN3/ASS1/SLC6A6/LARS/WARS/PLOD2/GPT2/ADI1/GFPT1	12
GO:0003197	endocardial cushion development	4/248	45/17913	0.00342319	0.106904	0.0930923	NEDD4/TGFB2/RBPJ/ROBO1	4
GO:0031114	regulation of microtubule depolymerization	3/248	23/17913	0.00378319	0.114982	0.100126	NAV3/TTBK2/MAP1B	3
GO:0031579	membrane raft organization	3/248	23/17913	0.00378319	0.114982	0.100126	NPC1/ANXA2/EMP2	3
GO:0072666	establishment of protein localization to vacuole	3/248	23/17913	0.00378319	0.114982	0.100126	NEDD4/LARS/SORL1	3
GO:0051656	establishment of organelle localization	14/248	448/17913	0.0039948	0.118718	0.10338	APBA2/FBXL20/LIN7A/LRMP/MAP1B/STXBP1/RAB1A/BICD1/HOOK3/CEP120/RIMS2/LRRK2/ANKRD28/NUP62	14
GO:0072698	protein localization to microtubule cytoskeleton	4/248	47/17913	0.00401073	0.118718	0.10338	TTBK2/BICD1/HOOK3/NUP62	4
GO:1903115	regulation of actin filament-based movement	4/248	47/17913	0.00401073	0.118718	0.10338	PDE4D/DSC2/ANK2/PDE4B	4
GO:0009152	purine ribonucleotide biosynthetic process	10/248	266/17913	0.00406555	0.119303	0.103889	AK2/ACSL4/PFKFB2/ACSL3/ACSS2/HSD17B12/ACSL1/PDK1/NUP62/ACACA	10
GO:0098656	anion transmembrane transport	9/248	224/17913	0.00410247	0.119357	0.103937	SLC7A2/GABRG2/SLC6A6/SLC7A1/SLC16A3/CLCA3P/PTAFR/SLC6A9/ACACA	9
GO:1901615	organic hydroxy compound metabolic process	15/248	500/17913	0.0042704	0.121406	0.10572	ACER3/FDFT1/TGFB2/COMT/PFKFB2/ACSS2/SORL1/CYP19A1/NPC1/LSS/PTAFR/ITGAM/GK5/INPP5B/ACACA	15
GO:0003272	endocardial cushion formation	3/248	24/17913	0.00427987	0.121406	0.10572	TGFB2/RBPJ/ROBO1	3
GO:0008210	estrogen metabolic process	3/248	24/17913	0.00427987	0.121406	0.10572	COMT/CYP19A1/HSD17B12	3
GO:0009165	nucleotide biosynthetic process	12/248	360/17913	0.00453497	0.126633	0.110272	AK2/ME1/ACSL4/KMO/PFKFB2/ACSL3/ACSS2/HSD17B12/ACSL1/PDK1/NUP62/ACACA	12
GO:0010827	regulation of glucose transmembrane transport	5/248	78/17913	0.00453856	0.126633	0.110272	MEF2A/CLTCL1/GRB10/RHOQ/PTPN11	5
GO:1990138	neuron projection extension	7/248	148/17913	0.00459252	0.127097	0.110676	NEDD4L/DPYSL2/PLXNA1/RTN4/FLRT1/MAP1B/RIMS2	7
GO:1903793	positive regulation of anion transport	4/248	49/17913	0.00466293	0.128005	0.111467	MAP2K6/KMO/STXBP1/PTAFR	4
GO:0051047	positive regulation of secretion	13/248	409/17913	0.00474679	0.128381	0.111794	AACS/TGFB2/MAP2K6/PANX1/KMO/PFKFB2/ACSL3/STXBP1/CYP19A1/PTAFR/ITGAM/PTPN11/LRRK2	13
GO:0030595	leukocyte chemotaxis	8/248	188/17913	0.00475206	0.128381	0.111794	SLC12A2/TGFB2/THBS4/PDE4D/CYP19A1/IL16/CSF1/PDE4B	8
GO:0003279	cardiac septum development	6/248	113/17913	0.00488619	0.128935	0.112277	ADAMTS6/TGFB2/ANK2/RBPJ/ROBO1/PARVA	6
GO:1903825	organic acid transmembrane transport	6/248	113/17913	0.00488619	0.128935	0.112277	SLC7A2/SLC6A6/SLC7A1/SLC16A3/SLC6A9/ACACA	6
GO:1905039	carboxylic acid transmembrane transport	6/248	113/17913	0.00488619	0.128935	0.112277	SLC7A2/SLC6A6/SLC7A1/SLC16A3/SLC6A9/ACACA	6
GO:0044380	protein localization to cytoskeleton	4/248	50/17913	0.00501425	0.131273	0.114313	TTBK2/BICD1/HOOK3/NUP62	4
GO:1901293	nucleoside phosphate biosynthetic process	12/248	365/17913	0.00505192	0.131273	0.114313	AK2/ME1/ACSL4/KMO/PFKFB2/ACSL3/ACSS2/HSD17B12/ACSL1/PDK1/NUP62/ACACA	12
GO:0002691	regulation of cellular extravasation	3/248	26/17913	0.00538722	0.136851	0.119171	IL1R1/PTAFR/PDGFD	3
GO:0009154	purine ribonucleotide catabolic process	3/248	26/17913	0.00538722	0.136851	0.119171	PDE4D/NUDT7/PDE4B	3
GO:0060914	heart formation	3/248	26/17913	0.00538722	0.136851	0.119171	MEF2C/RBPJ/ROBO1	3
GO:0009260	ribonucleotide biosynthetic process	10/248	279/17913	0.00565837	0.142675	0.124241	AK2/ACSL4/PFKFB2/ACSL3/ACSS2/HSD17B12/ACSL1/PDK1/NUP62/ACACA	10
GO:0006164	purine nucleotide biosynthetic process	10/248	280/17913	0.00579861	0.145136	0.126385	AK2/ACSL4/PFKFB2/ACSL3/ACSS2/HSD17B12/ACSL1/PDK1/NUP62/ACACA	10
GO:0010507	negative regulation of autophagy	5/248	83/17913	0.0059048	0.146715	0.12776	TBC1D14/LARS/NPC1/LRRK2/ATG7	5
GO:0003148	outflow tract septum morphogenesis	3/248	27/17913	0.00599939	0.14692	0.127939	TGFB2/ROBO1/PARVA	3
GO:0009261	ribonucleotide catabolic process	3/248	27/17913	0.00599939	0.14692	0.127939	PDE4D/NUDT7/PDE4B	3
GO:0048732	gland development	13/248	422/17913	0.00613072	0.147806	0.12871	AACS/TGFB2/PRLR/PLXNA1/RTN4/ASS1/SERPINE2/CYP19A1/RBPJ/ROBO1/CSF1/SULF2/LBH	13
GO:0045747	positive regulation of Notch signaling pathway	4/248	53/17913	0.00617361	0.147806	0.12871	TGFB2/RBPJ/ROBO1/MAML2	4
GO:0071621	granulocyte chemotaxis	5/248	84/17913	0.00620925	0.147806	0.12871	TGFB2/THBS4/PDE4D/CSF1/PDE4B	5
GO:0051781	positive regulation of cell division	5/248	84/17913	0.00620925	0.147806	0.12871	TGFB2/THBS4/PDGFD/NUP62/LBH	5
GO:0046390	ribose phosphate biosynthetic process	10/248	284/17913	0.00638694	0.15098	0.131474	AK2/ACSL4/PFKFB2/ACSL3/ACSS2/HSD17B12/ACSL1/PDK1/NUP62/ACACA	10
GO:0070542	response to fatty acid	5/248	85/17913	0.00652457	0.152749	0.133014	AACS/ASS1/ACSL1/PTAFR/ACACA	5
GO:0048872	homeostasis of number of cells	9/248	241/17913	0.0065597	0.152749	0.133014	HIPK2/MEF2C/LIPA/STAT1/DOCK11/PTPN11/CSF1/PDE4B/L3MBTL3	9
GO:0061005	cell differentiation involved in kidney development	4/248	54/17913	0.0065964	0.152749	0.133014	MEF2C/STAT1/MYO1E/MTSS1	4
GO:1901605	alpha-amino acid metabolic process	8/248	200/17913	0.00683837	0.155426	0.135346	COMT/KMO/EGLN3/ASS1/PLOD2/GPT2/ADI1/GFPT1	8
GO:0042552	myelination	6/248	122/17913	0.00705798	0.155426	0.135346	MPP5/ACER3/QKI/SBF2/ANK2/EIF2AK3	6
GO:0043648	dicarboxylic acid metabolic process	5/248	87/17913	0.00718859	0.155426	0.135346	ME1/KMO/MTHFD1L/ASS1/GPT2	5
GO:0060627	regulation of vesicle-mediated transport	14/248	480/17913	0.00722169	0.155426	0.135346	APBA2/NEDD4L/FBXL20/ACSL3/HIP1/STXBP1/SORL1/BICD1/PTAFR/ITGAM/MCTP1/RIMS2/ANXA2/LRRK2	14
GO:0002888	positive regulation of myeloid leukocyte mediated immunity	3/248	29/17913	0.00734412	0.155426	0.135346	STXBP1/PTAFR/ITGAM	3
GO:0048873	homeostasis of number of cells within a tissue	3/248	29/17913	0.00734412	0.155426	0.135346	LIPA/PTPN11/CSF1	3
GO:0072522	purine-containing compound biosynthetic process	10/248	291/17913	0.00752728	0.155426	0.135346	AK2/ACSL4/PFKFB2/ACSL3/ACSS2/HSD17B12/ACSL1/PDK1/NUP62/ACACA	10
GO:0097306	cellular response to alcohol	5/248	88/17913	0.00753767	0.155426	0.135346	CTNNA1/ATP2B1/AACS/AHR/ACACA	5
GO:0070588	calcium ion transmembrane transport	10/248	293/17913	0.00788037	0.155426	0.135346	ATP2B1/PANX1/PTPN6/PDE4D/ANK2/CLCA3P/ANXA2/PDE4B/RASA3/CACNA1E	10
GO:0035904	aorta development	4/248	57/17913	0.00797864	0.155426	0.135346	ADAMTS6/TGFB2/RBPJ/ROBO1	4
GO:0002713	negative regulation of B cell mediated immunity	2/248	10/17913	0.0079839	0.155426	0.135346	PTPN6/CR1	2
GO:0001574	ganglioside biosynthetic process	2/248	10/17913	0.0079839	0.155426	0.135346	ST8SIA4/ST3GAL5	2
GO:0002890	negative regulation of immunoglobulin mediated immune response	2/248	10/17913	0.0079839	0.155426	0.135346	PTPN6/CR1	2
GO:0010944	negative regulation of transcription by competitive promoter binding	2/248	10/17913	0.0079839	0.155426	0.135346	MUC1/DACH1	2
GO:0010998	regulation of translational initiation by eIF2 alpha phosphorylation	2/248	10/17913	0.0079839	0.155426	0.135346	EIF2AK2/EIF2AK3	2
GO:0014049	positive regulation of glutamate secretion	2/248	10/17913	0.0079839	0.155426	0.135346	KMO/STXBP1	2
GO:0032836	glomerular basement membrane development	2/248	10/17913	0.0079839	0.155426	0.135346	MYO1E/SULF2	2
GO:0033629	negative regulation of cell adhesion mediated by integrin	2/248	10/17913	0.0079839	0.155426	0.135346	PTPN11/MUC1	2
GO:0044539	long-chain fatty acid import	2/248	10/17913	0.0079839	0.155426	0.135346	ACSL3/ACSL1	2
GO:0046349	amino sugar biosynthetic process	2/248	10/17913	0.0079839	0.155426	0.135346	GNE/GFPT1	2
GO:0046607	positive regulation of centrosome cycle	2/248	10/17913	0.0079839	0.155426	0.135346	CEP120/NUP62	2
GO:0048755	branching morphogenesis of a nerve	2/248	10/17913	0.0079839	0.155426	0.135346	RTN4/LRRK2	2
GO:0071670	smooth muscle cell chemotaxis	2/248	10/17913	0.0079839	0.155426	0.135346	PDGFD/PARVA	2
GO:0072393	microtubule anchoring at microtubule organizing center	2/248	10/17913	0.0079839	0.155426	0.135346	BICD1/HOOK3	2
GO:1904684	negative regulation of metalloendopeptidase activity	2/248	10/17913	0.0079839	0.155426	0.135346	TIMP3/SORL1	2
GO:1904779	regulation of protein localization to centrosome	2/248	10/17913	0.0079839	0.155426	0.135346	BICD1/NUP62	2
GO:2000650	negative regulation of sodium ion transmembrane transporter activity	2/248	10/17913	0.0079839	0.155426	0.135346	NEDD4L/NEDD4	2
GO:0071539	protein localization to centrosome	3/248	30/17913	0.00807787	0.155426	0.135346	BICD1/HOOK3/NUP62	3
GO:0007272	ensheathment of neurons	6/248	126/17913	0.00821879	0.155426	0.135346	MPP5/ACER3/QKI/SBF2/ANK2/EIF2AK3	6
GO:0008366	axon ensheathment	6/248	126/17913	0.00821879	0.155426	0.135346	MPP5/ACER3/QKI/SBF2/ANK2/EIF2AK3	6
GO:0048489	synaptic vesicle transport	6/248	126/17913	0.00821879	0.155426	0.135346	APBA2/FBXL20/LIN7A/STXBP1/RIMS2/LRRK2	6
GO:0060359	response to ammonium ion	6/248	126/17913	0.00821879	0.155426	0.135346	GABRG2/ASS1/RGS10/PTAFR/LRRK2/ATG7	6
GO:0097480	establishment of synaptic vesicle localization	6/248	126/17913	0.00821879	0.155426	0.135346	APBA2/FBXL20/LIN7A/STXBP1/RIMS2/LRRK2	6
GO:0015908	fatty acid transport	5/248	90/17913	0.00827094	0.155549	0.135452	ACSL4/MAP2K6/ACSL3/ACSL1/ACACA	5
GO:0014909	smooth muscle cell migration	5/248	91/17913	0.0086555	0.160127	0.139439	MEF2C/PLXNA1/SORL1/PDGFD/PARVA	5
GO:1901184	regulation of ERBB signaling pathway	5/248	91/17913	0.0086555	0.160127	0.139439	PLAUR/RTN4/HIP1/RBPJ/NUP62	5
GO:1901655	cellular response to ketone	5/248	91/17913	0.0086555	0.160127	0.139439	ATP2B1/AACS/AHR/ASS1/ACACA	5
GO:0045742	positive regulation of epidermal growth factor receptor signaling pathway	3/248	31/17913	0.00885325	0.160582	0.139835	PLAUR/HIP1/NUP62	3
GO:1905508	protein localization to microtubule organizing center	3/248	31/17913	0.00885325	0.160582	0.139835	BICD1/HOOK3/NUP62	3
GO:0050804	modulation of chemical synaptic transmission	12/248	393/17913	0.00887834	0.160582	0.139835	APBA2/MEF2C/FBXL20/KMO/MAP1B/SERPINE2/STXBP1/NRGN/GRIK2/MCTP1/RIMS2/LRRK2	12
GO:0051650	establishment of vesicle localization	9/248	253/17913	0.00888377	0.160582	0.139835	APBA2/FBXL20/LIN7A/LRMP/STXBP1/RAB1A/RIMS2/LRRK2/ANKRD28	9
GO:1902883	negative regulation of response to oxidative stress	4/248	59/17913	0.00899831	0.160582	0.139835	NCOA7/MCTP1/LRRK2/ATG7	4
GO:0099177	regulation of trans-synaptic signaling	12/248	394/17913	0.00904808	0.160582	0.139835	APBA2/MEF2C/FBXL20/KMO/MAP1B/SERPINE2/STXBP1/NRGN/GRIK2/MCTP1/RIMS2/LRRK2	12
GO:0003206	cardiac chamber morphogenesis	6/248	129/17913	0.00917515	0.160582	0.139835	MEF2C/TGFB2/CPE/RBPJ/ROBO1/PARVA	6
GO:0048167	regulation of synaptic plasticity	7/248	169/17913	0.0092928	0.160582	0.139835	MEF2C/MAP1B/SERPINE2/STXBP1/NRGN/GRIK2/MCTP1	7
GO:1901216	positive regulation of neuron death	5/248	93/17913	0.0094614	0.160582	0.139835	PPP1R13B/TGFB2/KMO/GRIK2/ITGAM	5
GO:0001819	positive regulation of cytokine production	13/248	446/17913	0.00951868	0.160582	0.139835	EIF2AK2/PANX1/PDE4D/STAT1/IL1R1/RSAD2/DDX60/PTAFR/EIF2AK3/PTPN11/PDE4B/LRRK2/SULF2	13
GO:0030593	neutrophil chemotaxis	4/248	60/17913	0.00953853	0.160582	0.139835	TGFB2/THBS4/PDE4D/PDE4B	4
GO:0001959	regulation of cytokine-mediated signaling pathway	7/248	170/17913	0.00958105	0.160582	0.139835	TRAF1/PTPN6/STAT1/IL1R1/ROBO1/PTPN11/CSF1	7
GO:0009101	glycoprotein biosynthetic process	10/248	302/17913	0.00962999	0.160582	0.139835	ST3GAL1/VCAN/MAN1A1/UST/ST8SIA4/COG3/TET1/NPC1/ST6GALNAC3/MUC1	10
GO:0002923	regulation of humoral immune response mediated by circulating immunoglobulin	2/248	11/17913	0.00966956	0.160582	0.139835	PTPN6/CR1	2
GO:0014831	gastro-intestinal system smooth muscle contraction	2/248	11/17913	0.00966956	0.160582	0.139835	PTAFR/SULF2	2
GO:0048505	regulation of timing of cell differentiation	2/248	11/17913	0.00966956	0.160582	0.139835	SERPINE2/RBPJ	2
GO:0055015	ventricular cardiac muscle cell development	2/248	11/17913	0.00966956	0.160582	0.139835	MEF2A/LMNA	2
GO:1901077	regulation of relaxation of muscle	2/248	11/17913	0.00966956	0.160582	0.139835	PDE4D/PDE4B	2
GO:1902306	negative regulation of sodium ion transmembrane transport	2/248	11/17913	0.00966956	0.160582	0.139835	NEDD4L/NEDD4	2
GO:0031111	negative regulation of microtubule polymerization or depolymerization	3/248	32/17913	0.00967076	0.160582	0.139835	NAV3/TTBK2/MAP1B	3
GO:0060317	cardiac epithelial to mesenchymal transition	3/248	32/17913	0.00967076	0.160582	0.139835	TGFB2/RTN4/RBPJ	3
GO:0003012	muscle system process	13/248	448/17913	0.00985656	0.162872	0.14183	NEDD4L/MEF2A/ATP2B1/MEF2C/MAP2K6/PDE4D/DSC2/ANK2/LMNA/PTAFR/NEB/PDE4B/SULF2	13
GO:0060560	developmental growth involved in morphogenesis	8/248	214/17913	0.0100747	0.16449	0.143238	NEDD4L/DPYSL2/PLXNA1/RTN4/FLRT1/MAP1B/RIMS2/CSF1	8
GO:0003170	heart valve development	4/248	61/17913	0.0100994	0.16449	0.143238	MEF2C/TGFB2/RBPJ/ROBO1	4
GO:0003407	neural retina development	4/248	61/17913	0.0100994	0.16449	0.143238	HIPK2/ATP2B1/TGFB2/ZHX2	4
GO:0007163	establishment or maintenance of cell polarity	7/248	172/17913	0.0101771	0.164691	0.143414	CYTH3/CTNNA1/MPP5/UST/MAP1B/LMNA/PARVA	7
GO:0060048	cardiac muscle contraction	6/248	132/17913	0.0102086	0.164691	0.143414	NEDD4L/MAP2K6/PDE4D/DSC2/ANK2/PDE4B	6
GO:0046578	regulation of Ras protein signal transduction	8/248	215/17913	0.010343	0.166073	0.144617	CYTH3/NGEF/TGFB2/ARHGEF6/ROBO1/CSF1/RASA3/NUP62	8
GO:0006040	amino sugar metabolic process	3/248	33/17913	0.0105308	0.16673	0.145189	ST3GAL1/GNE/GFPT1	3
GO:0010092	specification of animal organ identity	3/248	33/17913	0.0105308	0.16673	0.145189	MEF2C/RBPJ/ROBO1	3
GO:0032892	positive regulation of organic acid transport	3/248	33/17913	0.0105308	0.16673	0.145189	MAP2K6/KMO/STXBP1	3
GO:0006865	amino acid transport	6/248	134/17913	0.0109418	0.172424	0.150147	SLC7A2/KMO/SLC6A6/STXBP1/SLC7A1/SLC6A9	6
GO:0007019	microtubule depolymerization	3/248	34/17913	0.0114338	0.172424	0.150147	NAV3/TTBK2/MAP1B	3
GO:0071868	cellular response to monoamine stimulus	3/248	34/17913	0.0114338	0.172424	0.150147	PDE4D/PDE4B/LRRK2	3
GO:0071870	cellular response to catecholamine stimulus	3/248	34/17913	0.0114338	0.172424	0.150147	PDE4D/PDE4B/LRRK2	3
GO:1901136	carbohydrate derivative catabolic process	7/248	176/17913	0.0114496	0.172424	0.150147	VCAN/ARSB/PDE4D/AOAH/NUDT7/FUCA1/PDE4B	7
GO:1902563	regulation of neutrophil activation	2/248	12/17913	0.0114983	0.172424	0.150147	PTAFR/ITGAM	2
GO:0001765	membrane raft assembly	2/248	12/17913	0.0114983	0.172424	0.150147	ANXA2/EMP2	2
GO:0006491	N-glycan processing	2/248	12/17913	0.0114983	0.172424	0.150147	MAN1A1/ST8SIA4	2
GO:0021681	cerebellar granular layer development	2/248	12/17913	0.0114983	0.172424	0.150147	TTBK2/SERPINE2	2
GO:0030208	dermatan sulfate biosynthetic process	2/248	12/17913	0.0114983	0.172424	0.150147	VCAN/UST	2
GO:0040034	regulation of development, heterochronic	2/248	12/17913	0.0114983	0.172424	0.150147	SERPINE2/RBPJ	2
GO:0043650	dicarboxylic acid biosynthetic process	2/248	12/17913	0.0114983	0.172424	0.150147	KMO/MTHFD1L	2
GO:0010975	regulation of neuron projection development	13/248	458/17913	0.0116891	0.17409	0.151598	NEDD4L/NGEF/NEDD4/MEF2C/DPYSL2/UST/ARSB/RTN4/MAP1B/MOV10/ROBO1/RIMS2/LRRK2	13
GO:1903305	regulation of regulated secretory pathway	6/248	136/17913	0.0117117	0.17409	0.151598	APBA2/FBXL20/STXBP1/PTAFR/ITGAM/LRRK2	6
GO:0031669	cellular response to nutrient levels	8/248	220/17913	0.0117645	0.174115	0.15162	EIF2AK2/ATP2B1/COMT/LARS/DSC2/EIF2AK3/LRRK2/ATG7	8
GO:0015914	phospholipid transport	4/248	64/17913	0.0119089	0.175489	0.152816	ATP9A/ABCC1/PITPNC1/ATP10A	4
GO:0015718	monocarboxylic acid transport	6/248	137/17913	0.0121106	0.176366	0.15358	ACSL4/MAP2K6/ACSL3/SLC16A3/ACSL1/ACACA	6
GO:0097479	synaptic vesicle localization	6/248	137/17913	0.0121106	0.176366	0.15358	APBA2/FBXL20/LIN7A/STXBP1/RIMS2/LRRK2	6
GO:0043087	regulation of GTPase activity	12/248	410/17913	0.0121239	0.176366	0.15358	NGEF/ARHGAP10/ARHGEF6/LARS/SBF2/ARHGAP20/ARHGAP17/IQGAP2/DOCK11/RGS10/RASA3/LRRK2	12
GO:0030099	myeloid cell differentiation	12/248	411/17913	0.0123399	0.177974	0.15498	HIPK2/MEF2C/SH3PXD2A/PTPN6/STAT1/MOV10/RBPJ/FAM20C/PTPN11/ANXA2/CSF1/L3MBTL3	12
GO:0003203	endocardial cushion morphogenesis	3/248	35/17913	0.0123801	0.177974	0.15498	TGFB2/RBPJ/ROBO1	3
GO:0035690	cellular response to drug	11/248	362/17913	0.0123913	0.177974	0.15498	CTNNA1/MEF2C/AHR/ASS1/SLC31A1/RGS10/PTAFR/PDGFD/PDE4B/LRRK2/ATG7	11
GO:0030879	mammary gland development	6/248	138/17913	0.012519	0.17882	0.155717	PRLR/RTN4/CYP19A1/ROBO1/CSF1/LBH	6
GO:1904888	cranial skeletal system development	4/248	65/17913	0.0125552	0.17882	0.155717	MEF2C/TBX15/TGFB2/MTHFD1L	4
GO:0016079	synaptic vesicle exocytosis	5/248	100/17913	0.0126867	0.179756	0.156532	APBA2/FBXL20/STXBP1/RIMS2/LRRK2	5
GO:0051648	vesicle localization	9/248	270/17913	0.0131834	0.179756	0.156532	APBA2/FBXL20/LIN7A/LRMP/STXBP1/RAB1A/RIMS2/LRRK2/ANKRD28	9
GO:0010742	macrophage derived foam cell differentiation	3/248	36/17913	0.01337	0.179756	0.156532	MSR1/STAT1/CSF1	3
GO:0042417	dopamine metabolic process	3/248	36/17913	0.01337	0.179756	0.156532	TGFB2/COMT/ITGAM	3
GO:0090077	foam cell differentiation	3/248	36/17913	0.01337	0.179756	0.156532	MSR1/STAT1/CSF1	3
GO:0007568	aging	10/248	318/17913	0.0134555	0.179756	0.156532	CTNNA1/SLC12A2/ATP2B1/PDE4D/KMO/ASS1/LMNA/LRRK2/ATG7/NUP62	10
GO:0072330	monocarboxylic acid biosynthetic process	10/248	318/17913	0.0134555	0.179756	0.156532	VCAN/UST/QKI/KMO/PFKFB2/ACSL3/ACSS2/HSD17B12/NUP62/ACACA	10
GO:0002921	negative regulation of humoral immune response	2/248	13/17913	0.0134659	0.179756	0.156532	PTPN6/CR1	2
GO:0006047	UDP-N-acetylglucosamine metabolic process	2/248	13/17913	0.0134659	0.179756	0.156532	GNE/GFPT1	2
GO:0006703	estrogen biosynthetic process	2/248	13/17913	0.0134659	0.179756	0.156532	CYP19A1/HSD17B12	2
GO:0030205	dermatan sulfate metabolic process	2/248	13/17913	0.0134659	0.179756	0.156532	VCAN/UST	2
GO:0048311	mitochondrion distribution	2/248	13/17913	0.0134659	0.179756	0.156532	MEF2A/LRRK2	2
GO:0060628	regulation of ER to Golgi vesicle-mediated transport	2/248	13/17913	0.0134659	0.179756	0.156532	SORL1/LRRK2	2
GO:0071287	cellular response to manganese ion	2/248	13/17913	0.0134659	0.179756	0.156532	EIF2AK3/LRRK2	2
GO:0071872	cellular response to epinephrine stimulus	2/248	13/17913	0.0134659	0.179756	0.156532	PDE4D/PDE4B	2
GO:2001044	regulation of integrin-mediated signaling pathway	2/248	13/17913	0.0134659	0.179756	0.156532	CTNNA1/EMP2	2
GO:0097006	regulation of plasma lipoprotein particle levels	5/248	102/17913	0.0137295	0.181841	0.158348	MSR1/LIPA/ACSL3/NPC1/ANXA2	5
GO:0031647	regulation of protein stability	9/248	272/17913	0.0137759	0.181841	0.158348	NEDD4L/RTN4/HIP1/COG3/STXBP1/ANK2/LSS/LMNA/LRRK2	9
GO:0061180	mammary gland epithelium development	4/248	67/17913	0.0139141	0.181841	0.158348	RTN4/ROBO1/CSF1/LBH	4
GO:0060759	regulation of response to cytokine stimulus	7/248	183/17913	0.0139479	0.181841	0.158348	TRAF1/PTPN6/STAT1/IL1R1/ROBO1/PTPN11/CSF1	7
GO:0072006	nephron development	6/248	142/17913	0.0142494	0.181841	0.158348	MEF2C/STAT1/MYO1E/MTSS1/PDGFD/SULF2	6
GO:0006486	protein glycosylation	8/248	228/17913	0.0143315	0.181841	0.158348	ST3GAL1/MAN1A1/ST8SIA4/COG3/TET1/NPC1/ST6GALNAC3/MUC1	8
GO:0043413	macromolecule glycosylation	8/248	228/17913	0.0143315	0.181841	0.158348	ST3GAL1/MAN1A1/ST8SIA4/COG3/TET1/NPC1/ST6GALNAC3/MUC1	8
GO:0001662	behavioral fear response	3/248	37/17913	0.0144038	0.181841	0.158348	MEF2C/FBXL20/GRIK2	3
GO:0010955	negative regulation of protein processing	3/248	37/17913	0.0144038	0.181841	0.158348	SERPINE2/LRRK2/CR1	3
GO:0032365	intracellular lipid transport	3/248	37/17913	0.0144038	0.181841	0.158348	NPC1/ANXA2/ACACA	3
GO:0034405	response to fluid shear stress	3/248	37/17913	0.0144038	0.181841	0.158348	MEF2C/ASS1/MTSS1	3
GO:1903318	negative regulation of protein maturation	3/248	37/17913	0.0144038	0.181841	0.158348	SERPINE2/LRRK2/CR1	3
GO:1905314	semi-lunar valve development	3/248	37/17913	0.0144038	0.181841	0.158348	TGFB2/RBPJ/ROBO1	3
GO:0060047	heart contraction	9/248	275/17913	0.0147013	0.181841	0.158348	NEDD4L/MEF2A/ATP2B1/TGFB2/MAP2K6/PDE4D/DSC2/ANK2/PDE4B	9
GO:0106106	cold-induced thermogenesis	6/248	143/17913	0.0147068	0.181841	0.158348	GRB10/MAP2K6/PRLR/LPIN1/ACSL1/RBPJ	6
GO:0120161	regulation of cold-induced thermogenesis	6/248	143/17913	0.0147068	0.181841	0.158348	GRB10/MAP2K6/PRLR/LPIN1/ACSL1/RBPJ	6
GO:0002703	regulation of leukocyte mediated immunity	7/248	185/17913	0.0147282	0.181841	0.158348	PTPN6/IL1R1/RSAD2/STXBP1/PTAFR/ITGAM/CR1	7
GO:0001822	kidney development	9/248	276/17913	0.0150198	0.181841	0.158348	MEF2C/TGFB2/STAT1/ASS1/MYO1E/MTSS1/PDGFD/LRRK2/SULF2	9
GO:0001655	urogenital system development	10/248	324/17913	0.0151511	0.181841	0.158348	MEF2C/TGFB2/STAT1/ASS1/CYP19A1/MYO1E/MTSS1/PDGFD/LRRK2/SULF2	10
GO:0002209	behavioral defense response	3/248	38/17913	0.0154816	0.181841	0.158348	MEF2C/FBXL20/GRIK2	3
GO:0006656	phosphatidylcholine biosynthetic process	3/248	38/17913	0.0154816	0.181841	0.158348	SLC44A1/ACSL3/LPIN1	3
GO:0044088	regulation of vacuole organization	3/248	38/17913	0.0154816	0.181841	0.158348	TBC1D14/ANXA2/LRRK2	3
GO:0071867	response to monoamine	3/248	38/17913	0.0154816	0.181841	0.158348	PDE4D/PDE4B/LRRK2	3
GO:0071869	response to catecholamine	3/248	38/17913	0.0154816	0.181841	0.158348	PDE4D/PDE4B/LRRK2	3
GO:0086005	ventricular cardiac muscle cell action potential	3/248	38/17913	0.0154816	0.181841	0.158348	NEDD4L/DSC2/ANK2	3
GO:0017157	regulation of exocytosis	7/248	187/17913	0.0155392	0.181841	0.158348	APBA2/FBXL20/STXBP1/PTAFR/ITGAM/RIMS2/LRRK2	7
GO:0001921	positive regulation of receptor recycling	2/248	14/17913	0.0155681	0.181841	0.158348	ECE1/ANXA2	2
GO:0003214	cardiac left ventricle morphogenesis	2/248	14/17913	0.0155681	0.181841	0.158348	CPE/RBPJ	2
GO:0007214	gamma-aminobutyric acid signaling pathway	2/248	14/17913	0.0155681	0.181841	0.158348	SLC12A2/GABBR2	2
GO:0009214	cyclic nucleotide catabolic process	2/248	14/17913	0.0155681	0.181841	0.158348	PDE4D/PDE4B	2
GO:0014048	regulation of glutamate secretion	2/248	14/17913	0.0155681	0.181841	0.158348	KMO/STXBP1	2
GO:0030207	chondroitin sulfate catabolic process	2/248	14/17913	0.0155681	0.181841	0.158348	VCAN/ARSB	2
GO:0042447	hormone catabolic process	2/248	14/17913	0.0155681	0.181841	0.158348	ECE1/CYP19A1	2
GO:0043558	regulation of translational initiation in response to stress	2/248	14/17913	0.0155681	0.181841	0.158348	EIF2AK2/EIF2AK3	2
GO:0046459	short-chain fatty acid metabolic process	2/248	14/17913	0.0155681	0.181841	0.158348	ACSS2/PCCA	2
GO:1905049	negative regulation of metallopeptidase activity	2/248	14/17913	0.0155681	0.181841	0.158348	TIMP3/SORL1	2
GO:0014074	response to purine-containing compound	6/248	145/17913	0.015652	0.181841	0.158348	AACS/AHR/PANX1/STAT1/ASS1/PTAFR	6
GO:0050806	positive regulation of synaptic transmission	6/248	145/17913	0.015652	0.181841	0.158348	KMO/SERPINE2/STXBP1/NRGN/GRIK2/RIMS2	6
GO:0019722	calcium-mediated signaling	7/248	188/17913	0.0159564	0.184747	0.160878	NCALD/PDE4D/ANK2/RCAN1/EIF2AK3/MCTP1/LRRK2	7
GO:0000045	autophagosome assembly	4/248	70/17913	0.0161217	0.185309	0.161367	TBC1D14/RAB1A/TMEM41B/LRRK2	4
GO:0034381	plasma lipoprotein particle clearance	4/248	70/17913	0.0161217	0.185309	0.161367	MSR1/LIPA/NPC1/ANXA2	4
GO:0060348	bone development	7/248	189/17913	0.0163814	0.185309	0.161367	MEF2C/PTPN6/PAPPA2/FAM20C/PTPN11/ANXA2/SULF2	7
GO:1904659	glucose transmembrane transport	5/248	107/17913	0.0165851	0.185309	0.161367	MEF2A/CLTCL1/GRB10/RHOQ/PTPN11	5
GO:0006195	purine nucleotide catabolic process	3/248	39/17913	0.0166037	0.185309	0.161367	PDE4D/NUDT7/PDE4B	3
GO:0019432	triglyceride biosynthetic process	3/248	39/17913	0.0166037	0.185309	0.161367	ACSL4/LPIN1/ACSL1	3
GO:0030501	positive regulation of bone mineralization	3/248	39/17913	0.0166037	0.185309	0.161367	ATP2B1/MEF2C/FAM20C	3
GO:0042596	fear response	3/248	39/17913	0.0166037	0.185309	0.161367	MEF2C/FBXL20/GRIK2	3
GO:0046834	lipid phosphorylation	3/248	39/17913	0.0166037	0.185309	0.161367	DGKA/PIP5K1B/TTC7B	3
GO:0097035	regulation of membrane lipid distribution	3/248	39/17913	0.0166037	0.185309	0.161367	ATP9A/ABCC1/ATP10A	3
GO:2000826	regulation of heart morphogenesis	3/248	39/17913	0.0166037	0.185309	0.161367	TGFB2/RBPJ/ROBO1	3
GO:0043407	negative regulation of MAP kinase activity	4/248	71/17913	0.0169035	0.187426	0.163211	PTPN6/SORL1/DUSP8/NUP62	4
GO:2000300	regulation of synaptic vesicle exocytosis	4/248	71/17913	0.0169035	0.187426	0.163211	APBA2/FBXL20/STXBP1/LRRK2	4
GO:1901654	response to ketone	7/248	191/17913	0.0172556	0.190261	0.165679	ATP2B1/AACS/TGFB2/AHR/ASS1/PTAFR/ACACA	7
GO:1903532	positive regulation of secretion by cell	11/248	381/17913	0.0174869	0.190261	0.165679	AACS/TGFB2/PANX1/KMO/PFKFB2/STXBP1/CYP19A1/PTAFR/ITGAM/PTPN11/LRRK2	11
GO:0003333	amino acid transmembrane transport	4/248	72/17913	0.0177087	0.190261	0.165679	SLC7A2/SLC6A6/SLC7A1/SLC6A9	4
GO:0042147	retrograde transport, endosome to Golgi	4/248	72/17913	0.0177087	0.190261	0.165679	SPAG9/CLTCL1/TBC1D14/LRRK2	4
GO:0003015	heart process	9/248	284/17913	0.0177535	0.190261	0.165679	NEDD4L/MEF2A/ATP2B1/TGFB2/MAP2K6/PDE4D/DSC2/ANK2/PDE4B	9
GO:0007097	nuclear migration	2/248	15/17913	0.017801	0.190261	0.165679	HOOK3/CEP120	2
GO:0033599	regulation of mammary gland epithelial cell proliferation	2/248	15/17913	0.017801	0.190261	0.165679	RTN4/ROBO1	2
GO:0042762	regulation of sulfur metabolic process	2/248	15/17913	0.017801	0.190261	0.165679	COMT/PDK1	2
GO:0048268	clathrin coat assembly	2/248	15/17913	0.017801	0.190261	0.165679	CLTCL1/HIP1	2
GO:0050651	dermatan sulfate proteoglycan biosynthetic process	2/248	15/17913	0.017801	0.190261	0.165679	VCAN/UST	2
GO:0090136	epithelial cell-cell adhesion	2/248	15/17913	0.017801	0.190261	0.165679	CTNNA1/THBS4	2
GO:1903509	liposaccharide metabolic process	5/248	109/17913	0.01783	0.190261	0.165679	ST8SIA4/ST3GAL5/AOAH/FUCA1/ST6GALNAC3	5
GO:0043312	neutrophil degranulation	13/248	485/17913	0.0179679	0.191133	0.166439	PLAUR/ATP6V0A1/PTPN6/ARSB/LRMP/IQGAP2/BRI3/PTAFR/ITGAM/FUCA1/ANXA2/ATG7/CR1	13
GO:0097164	ammonium ion metabolic process	7/248	193/17913	0.0181621	0.192373	0.167519	SLC44A1/ACER3/TGFB2/COMT/ACSL3/LPIN1/ITGAM	7
GO:0002819	regulation of adaptive immune response	6/248	150/17913	0.0181974	0.192373	0.167519	MEF2C/PTPN6/IL1R1/RSAD2/SAMSN1/CR1	6
GO:0003208	cardiac ventricle morphogenesis	4/248	73/17913	0.0185374	0.193562	0.168554	MEF2C/TGFB2/CPE/RBPJ	4
GO:0008652	cellular amino acid biosynthetic process	4/248	73/17913	0.0185374	0.193562	0.168554	ASS1/PLOD2/GPT2/ADI1	4
GO:0043627	response to estrogen	4/248	73/17913	0.0185374	0.193562	0.168554	CTNNA1/COMT/ARSB/ARID5A	4
GO:1905037	autophagosome organization	4/248	73/17913	0.0185374	0.193562	0.168554	TBC1D14/RAB1A/TMEM41B/LRRK2	4
GO:0002283	neutrophil activation involved in immune response	13/248	488/17913	0.0187983	0.194617	0.169473	PLAUR/ATP6V0A1/PTPN6/ARSB/LRMP/IQGAP2/BRI3/PTAFR/ITGAM/FUCA1/ANXA2/ATG7/CR1	13
GO:0019048	modulation by virus of host morphology or physiology	3/248	41/17913	0.0189815	0.194617	0.169473	EIF2AK2/HIPK2/ATG7	3
GO:0046460	neutral lipid biosynthetic process	3/248	41/17913	0.0189815	0.194617	0.169473	ACSL4/LPIN1/ACSL1	3
GO:0046463	acylglycerol biosynthetic process	3/248	41/17913	0.0189815	0.194617	0.169473	ACSL4/LPIN1/ACSL1	3
GO:0098927	vesicle-mediated transport between endosomal compartments	3/248	41/17913	0.0189815	0.194617	0.169473	SORL1/HOOK3/EMP2	3
GO:1905209	positive regulation of cardiocyte differentiation	3/248	41/17913	0.0189815	0.194617	0.169473	MEF2C/TGFB2/RBPJ	3
GO:0051149	positive regulation of muscle cell differentiation	5/248	111/17913	0.0191351	0.195343	0.170105	SPAG9/CTNNA1/MEF2A/MEF2C/RBPJ	5
GO:0009895	negative regulation of catabolic process	9/248	288/17913	0.019249	0.195343	0.170105	HIPK2/TIMP3/TBC1D14/LARS/SERPINE2/NPC1/ANXA2/LRRK2/ATG7	9
GO:1990845	adaptive thermogenesis	6/248	152/17913	0.0192906	0.195343	0.170105	GRB10/MAP2K6/PRLR/LPIN1/ACSL1/RBPJ	6
GO:0030072	peptide hormone secretion	8/248	241/17913	0.0193392	0.195343	0.170105	RFX3/AACS/CPE/PFKFB2/RAB1A/RIMS2/PTPN11/CACNA1E	8
GO:0070085	glycosylation	8/248	241/17913	0.0193392	0.195343	0.170105	ST3GAL1/MAN1A1/ST8SIA4/COG3/TET1/NPC1/ST6GALNAC3/MUC1	8
GO:0008645	hexose transmembrane transport	5/248	112/17913	0.0198106	0.197102	0.171637	MEF2A/CLTCL1/GRB10/RHOQ/PTPN11	5
GO:1903510	mucopolysaccharide metabolic process	5/248	112/17913	0.0198106	0.197102	0.171637	ST3GAL1/VCAN/UST/ARSB/ITIH5	5
GO:0006066	alcohol metabolic process	10/248	339/17913	0.0200834	0.197102	0.171637	ACER3/FDFT1/ACSS2/SORL1/NPC1/LSS/PTAFR/GK5/INPP5B/ACACA	10
GO:0003222	ventricular trabecula myocardium morphogenesis	2/248	16/17913	0.0201604	0.197102	0.171637	TGFB2/RBPJ	2
GO:0030252	growth hormone secretion	2/248	16/17913	0.0201604	0.197102	0.171637	RAB1A/PTPN11	2
GO:0036035	osteoclast development	2/248	16/17913	0.0201604	0.197102	0.171637	FAM20C/ANXA2	2
GO:0048820	hair follicle maturation	2/248	16/17913	0.0201604	0.197102	0.171637	TGFB2/RBPJ	2
GO:0050655	dermatan sulfate proteoglycan metabolic process	2/248	16/17913	0.0201604	0.197102	0.171637	VCAN/UST	2
GO:0055119	relaxation of cardiac muscle	2/248	16/17913	0.0201604	0.197102	0.171637	PDE4D/PDE4B	2
GO:0071871	response to epinephrine	2/248	16/17913	0.0201604	0.197102	0.171637	PDE4D/PDE4B	2
GO:0051646	mitochondrion localization	3/248	42/17913	0.0202373	0.197102	0.171637	MEF2A/MAP1B/LRRK2	3
GO:0006919	activation of cysteine-type endopeptidase activity involved in apoptotic process	4/248	75/17913	0.020266	0.197102	0.171637	HIP1/EGLN3/ROBO1/EIF2AK3	4
GO:0072332	intrinsic apoptotic signaling pathway by p53 class mediator	4/248	75/17913	0.020266	0.197102	0.171637	HIPK2/PPP1R13B/SHISA5/MUC1	4
GO:0072001	renal system development	9/248	291/17913	0.020429	0.198121	0.172524	MEF2C/TGFB2/STAT1/ASS1/MYO1E/MTSS1/PDGFD/LRRK2/SULF2	9
GO:0006639	acylglycerol metabolic process	5/248	113/17913	0.0205015	0.198259	0.172644	DGKA/ACSL4/LPIN1/ACSL1/PTPN11	5
GO:0031330	negative regulation of cellular catabolic process	8/248	244/17913	0.0206526	0.199154	0.173424	HIPK2/TIMP3/TBC1D14/LARS/NPC1/ANXA2/LRRK2/ATG7	8
GO:1903522	regulation of blood circulation	9/248	292/17913	0.0208338	0.200334	0.174451	MEF2A/ATP2B1/TGFB2/PDE4D/ECE1/DSC2/ANK2/PTAFR/PDE4B	9
GO:0016125	sterol metabolic process	6/248	155/17913	0.0210131	0.200923	0.174964	FDFT1/SORL1/CYP19A1/NPC1/LSS/ACACA	6
GO:0071695	anatomical structure maturation	6/248	155/17913	0.0210131	0.200923	0.174964	RFX3/TGFB2/RBPJ/FAM20C/LRRK2/L3MBTL3	6
GO:1902803	regulation of synaptic vesicle transport	4/248	76/17913	0.0211663	0.201092	0.175111	APBA2/FBXL20/STXBP1/LRRK2	4
GO:0006638	neutral lipid metabolic process	5/248	114/17913	0.021208	0.201092	0.175111	DGKA/ACSL4/LPIN1/ACSL1/PTPN11	5
GO:0015749	monosaccharide transmembrane transport	5/248	114/17913	0.021208	0.201092	0.175111	MEF2A/CLTCL1/GRB10/RHOQ/PTPN11	5
GO:0043300	regulation of leukocyte degranulation	3/248	43/17913	0.0215378	0.202339	0.176197	STXBP1/PTAFR/ITGAM	3
GO:0034198	cellular response to amino acid starvation	3/248	43/17913	0.0215378	0.202339	0.176197	EIF2AK2/LARS/EIF2AK3	3
GO:0042771	intrinsic apoptotic signaling pathway in response to DNA damage by p53 class mediator	3/248	43/17913	0.0215378	0.202339	0.176197	HIPK2/SHISA5/MUC1	3
GO:0006936	muscle contraction	10/248	343/17913	0.0215773	0.202339	0.176197	NEDD4L/ATP2B1/MAP2K6/PDE4D/DSC2/ANK2/PTAFR/NEB/PDE4B/SULF2	10
GO:0034109	homotypic cell-cell adhesion	4/248	77/17913	0.0220908	0.202527	0.176361	PTPN6/DSC2/SERPINE2/STXBP1	4
GO:0060411	cardiac septum morphogenesis	4/248	77/17913	0.0220908	0.202527	0.176361	TGFB2/RBPJ/ROBO1/PARVA	4
GO:0002446	neutrophil mediated immunity	13/248	499/17913	0.0220929	0.202527	0.176361	PLAUR/ATP6V0A1/PTPN6/ARSB/LRMP/IQGAP2/BRI3/PTAFR/ITGAM/FUCA1/ANXA2/ATG7/CR1	13
GO:0042119	neutrophil activation	13/248	499/17913	0.0220929	0.202527	0.176361	PLAUR/ATP6V0A1/PTPN6/ARSB/LRMP/IQGAP2/BRI3/PTAFR/ITGAM/FUCA1/ANXA2/ATG7/CR1	13
GO:0002573	myeloid leukocyte differentiation	7/248	201/17913	0.0221242	0.202527	0.176361	MEF2C/SH3PXD2A/RBPJ/FAM20C/ANXA2/CSF1/L3MBTL3	7
GO:0030203	glycosaminoglycan metabolic process	6/248	157/17913	0.0222176	0.202527	0.176361	ST3GAL1/VCAN/UST/ARSB/ITIH5/FUCA1	6
GO:0048667	cell morphogenesis involved in neuron differentiation	13/248	500/17913	0.0224125	0.202527	0.176361	NGEF/MEF2A/NEDD4/MEF2C/DPYSL2/GRB10/UST/RTN4/MAP1B/STXBP1/ROBO1/PTPN11/LRRK2	13
GO:0035855	megakaryocyte development	2/248	17/17913	0.0226425	0.202527	0.176361	PTPN6/PTPN11	2
GO:0001573	ganglioside metabolic process	2/248	17/17913	0.0226425	0.202527	0.176361	ST8SIA4/ST3GAL5	2
GO:0003184	pulmonary valve morphogenesis	2/248	17/17913	0.0226425	0.202527	0.176361	TGFB2/ROBO1	2
GO:0003198	epithelial to mesenchymal transition involved in endocardial cushion formation	2/248	17/17913	0.0226425	0.202527	0.176361	TGFB2/RBPJ	2
GO:0006978	DNA damage response, signal transduction by p53 class mediator resulting in transcription of p21 class mediator	2/248	17/17913	0.0226425	0.202527	0.176361	HIPK2/MUC1	2
GO:0009067	aspartate family amino acid biosynthetic process	2/248	17/17913	0.0226425	0.202527	0.176361	PLOD2/ADI1	2
GO:0010744	positive regulation of macrophage derived foam cell differentiation	2/248	17/17913	0.0226425	0.202527	0.176361	MSR1/CSF1	2
GO:0051957	positive regulation of amino acid transport	2/248	17/17913	0.0226425	0.202527	0.176361	KMO/STXBP1	2
GO:0060080	inhibitory postsynaptic potential	2/248	17/17913	0.0226425	0.202527	0.176361	GRIK2/RIMS2	2
GO:1903980	positive regulation of microglial cell activation	2/248	17/17913	0.0226425	0.202527	0.176361	ITGAM/LRRK2	2
GO:0034219	carbohydrate transmembrane transport	5/248	116/17913	0.0226683	0.202527	0.176361	MEF2A/CLTCL1/GRB10/RHOQ/PTPN11	5
GO:0034383	low-density lipoprotein particle clearance	3/248	44/17913	0.022883	0.202653	0.17647	LIPA/NPC1/ANXA2	3
GO:0048701	embryonic cranial skeleton morphogenesis	3/248	44/17913	0.022883	0.202653	0.17647	MEF2C/TBX15/MTHFD1L	3
GO:0072523	purine-containing compound catabolic process	3/248	44/17913	0.022883	0.202653	0.17647	PDE4D/NUDT7/PDE4B	3
GO:0071375	cellular response to peptide hormone stimulus	9/248	297/17913	0.0229447	0.202653	0.17647	ATP6V0A1/ATP2B1/GRB10/PRLR/STAT1/RHOQ/ASS1/MAP1B/PTPN11	9
GO:0003007	heart morphogenesis	8/248	249/17913	0.0229805	0.202653	0.17647	NEDD4/MEF2C/TGFB2/CPE/RTN4/RBPJ/ROBO1/PARVA	8
GO:1905954	positive regulation of lipid localization	4/248	78/17913	0.0230395	0.202653	0.17647	MSR1/MAP2K6/CYP19A1/ANXA2	4
GO:0002705	positive regulation of leukocyte mediated immunity	5/248	117/17913	0.0234222	0.204959	0.178479	IL1R1/RSAD2/STXBP1/PTAFR/ITGAM	5
GO:0014066	regulation of phosphatidylinositol 3-kinase signaling	5/248	117/17913	0.0234222	0.204959	0.178479	NEDD4/TGFB2/PIP5K1B/PTPN6/SERPINE2	5
GO:0031668	cellular response to extracellular stimulus	8/248	251/17913	0.0239616	0.207988	0.181117	EIF2AK2/ATP2B1/COMT/LARS/DSC2/EIF2AK3/LRRK2/ATG7	8
GO:0090257	regulation of muscle system process	8/248	251/17913	0.0239616	0.207988	0.181117	MEF2A/ATP2B1/PDE4D/DSC2/ANK2/LMNA/PTAFR/PDE4B	8
GO:0032386	regulation of intracellular transport	11/248	400/17913	0.0240065	0.207988	0.181117	APBA2/NEDD4/FBXL20/MAP1B/STXBP1/SORL1/ITGAM/PTPN11/ANXA2/LRRK2/NUP62	11
GO:0006029	proteoglycan metabolic process	4/248	79/17913	0.0240127	0.207988	0.181117	VCAN/UST/ARSB/SULF2	4
GO:0048015	phosphatidylinositol-mediated signaling	6/248	160/17913	0.0241104	0.208124	0.181235	NEDD4/TGFB2/PIP5K1B/PTPN6/SERPINE2/PTAFR	6
GO:0002820	negative regulation of adaptive immune response	3/248	45/17913	0.024273	0.208124	0.181235	PTPN6/SAMSN1/CR1	3
GO:0046580	negative regulation of Ras protein signal transduction	3/248	45/17913	0.024273	0.208124	0.181235	TGFB2/RASA3/NUP62	3
GO:0060412	ventricular septum morphogenesis	3/248	45/17913	0.024273	0.208124	0.181235	TGFB2/RBPJ/ROBO1	3
GO:0046879	hormone secretion	9/248	301/17913	0.0247404	0.210747	0.183519	RFX3/AACS/CPE/PFKFB2/CYP19A1/RAB1A/RIMS2/PTPN11/CACNA1E	9
GO:0006022	aminoglycan metabolic process	6/248	161/17913	0.0247646	0.210747	0.183519	ST3GAL1/VCAN/UST/ARSB/ITIH5/FUCA1	6
GO:0006986	response to unfolded protein	6/248	161/17913	0.0247646	0.210747	0.183519	EIF2AK2/THBS4/RHBDD1/LMNA/EIF2AK3/GFPT1	6
GO:0071216	cellular response to biotic stimulus	7/248	206/17913	0.0248841	0.211236	0.183945	MEF2C/PDE4D/KMO/ASS1/PTAFR/EIF2AK3/PDE4B	7
GO:0110110	positive regulation of animal organ morphogenesis	4/248	80/17913	0.0250105	0.211781	0.184419	TGFB2/RBPJ/ROBO1/CSF1	4
GO:0032288	myelin assembly	2/248	18/17913	0.0252436	0.212171	0.184759	MPP5/ANK2	2
GO:0042772	DNA damage response, signal transduction resulting in transcription	2/248	18/17913	0.0252436	0.212171	0.184759	HIPK2/MUC1	2
GO:0043555	regulation of translation in response to stress	2/248	18/17913	0.0252436	0.212171	0.184759	EIF2AK2/EIF2AK3	2
GO:0021695	cerebellar cortex development	3/248	46/17913	0.0257077	0.214483	0.186772	TTBK2/SERPINE2/PTPN11	3
GO:0070169	positive regulation of biomineral tissue development	3/248	46/17913	0.0257077	0.214483	0.186772	ATP2B1/MEF2C/FAM20C	3
GO:1990928	response to amino acid starvation	3/248	46/17913	0.0257077	0.214483	0.186772	EIF2AK2/LARS/EIF2AK3	3
GO:0051899	membrane depolarization	4/248	81/17913	0.026033	0.215022	0.187242	NEDD4L/ANK2/LRRK2/CACNA1E	4
GO:0055117	regulation of cardiac muscle contraction	4/248	81/17913	0.026033	0.215022	0.187242	PDE4D/DSC2/ANK2/PDE4B	4
GO:1902930	regulation of alcohol biosynthetic process	4/248	81/17913	0.026033	0.215022	0.187242	FDFT1/LSS/PTAFR/ACACA	4
GO:0042176	regulation of protein catabolic process	10/248	354/17913	0.0261013	0.215022	0.187242	NEDD4L/HIPK2/NEDD4/TIMP3/FBXL20/SERPINE2/SORL1/ANXA2/LRRK2/ATG7	10
GO:0048017	inositol lipid-mediated signaling	6/248	163/17913	0.0261084	0.215022	0.187242	NEDD4/TGFB2/PIP5K1B/PTPN6/SERPINE2/PTAFR	6
GO:0048193	Golgi vesicle transport	9/248	304/17913	0.0261514	0.215022	0.187242	CYTH3/ACSL3/TBC1D14/COG3/SORL1/RAB1A/ANK2/LRRK2/ANKRD28	9
GO:0016311	dephosphorylation	12/248	458/17913	0.0262514	0.215325	0.187505	EIF2AK2/MEF2C/TGFB2/PTPN6/PFKFB2/LPIN1/CTDSPL/PTPDC1/RCAN1/PTPN11/DUSP8/INPP5B	12
GO:0002687	positive regulation of leukocyte migration	5/248	121/17913	0.0265993	0.217654	0.189533	THBS4/IL1R1/PTAFR/PDGFD/CSF1	5
GO:0006937	regulation of muscle contraction	6/248	164/17913	0.0267981	0.218754	0.190492	ATP2B1/PDE4D/DSC2/ANK2/PTAFR/PDE4B	6
GO:0009066	aspartate family amino acid metabolic process	3/248	47/17913	0.027187	0.221399	0.192795	ASS1/PLOD2/ADI1	3
GO:0043523	regulation of neuron apoptotic process	7/248	210/17913	0.0272557	0.221428	0.19282	HIPK2/MEF2C/TGFB2/EGLN3/STXBP1/GRIK2/ITGAM	7
GO:0055067	monovalent inorganic cation homeostasis	5/248	122/17913	0.0274344	0.222349	0.193622	ATP6V0A1/NEDD4L/SLC9A7/COMT/LRRK2	5
GO:0002726	positive regulation of T cell cytokine production	2/248	19/17913	0.0279598	0.223415	0.194551	IL1R1/RSAD2	2
GO:0021756	striatum development	2/248	19/17913	0.0279598	0.223415	0.194551	ZSWIM6/LRRK2	2
GO:0042693	muscle cell fate commitment	2/248	19/17913	0.0279598	0.223415	0.194551	MEF2C/RBPJ	2
GO:0046599	regulation of centriole replication	2/248	19/17913	0.0279598	0.223415	0.194551	CEP120/NUP62	2
GO:0051647	nucleus localization	2/248	19/17913	0.0279598	0.223415	0.194551	HOOK3/CEP120	2
GO:1904683	regulation of metalloendopeptidase activity	2/248	19/17913	0.0279598	0.223415	0.194551	TIMP3/SORL1	2
GO:0003073	regulation of systemic arterial blood pressure	4/248	83/17913	0.0281525	0.223904	0.194976	NCALD/PDE4D/ECE1/EMP2	4
GO:0006672	ceramide metabolic process	4/248	83/17913	0.0281525	0.223904	0.194976	ACER3/ST8SIA4/ST3GAL5/ST6GALNAC3	4
GO:0034620	cellular response to unfolded protein	5/248	123/17913	0.028286	0.224442	0.195445	EIF2AK2/RHBDD1/LMNA/EIF2AK3/GFPT1	5
GO:0044003	modification by symbiont of host morphology or physiology	3/248	48/17913	0.0287109	0.225949	0.196757	EIF2AK2/HIPK2/ATG7	3
GO:0044273	sulfur compound catabolic process	3/248	48/17913	0.0287109	0.225949	0.196757	VCAN/ARSB/NUDT7	3
GO:1903307	positive regulation of regulated secretory pathway	3/248	48/17913	0.0287109	0.225949	0.196757	STXBP1/PTAFR/ITGAM	3
GO:0010769	regulation of cell morphogenesis involved in differentiation	8/248	260/17913	0.0287415	0.225949	0.196757	NGEF/NEDD4/DPYSL2/UST/RTN4/MAP1B/ROBO1/LRRK2	8
GO:0019932	second-messenger-mediated signaling	10/248	360/17913	0.0288377	0.226184	0.196961	NCALD/AHR/PDE4D/PEX5L/ANK2/RCAN1/EIF2AK3/MCTP1/RIMS2/LRRK2	10
GO:0006767	water-soluble vitamin metabolic process	4/248	84/17913	0.0292496	0.228887	0.199315	ABCC1/KMO/MTHFD1L/PCCA	4
GO:0009914	hormone transport	9/248	311/17913	0.0296636	0.231594	0.201672	RFX3/AACS/CPE/PFKFB2/CYP19A1/RAB1A/RIMS2/PTPN11/CACNA1E	9
GO:0021700	developmental maturation	8/248	262/17913	0.0298871	0.232805	0.202727	RFX3/TGFB2/MAP1B/STXBP1/RBPJ/FAM20C/LRRK2/L3MBTL3	8
GO:0007029	endoplasmic reticulum organization	3/248	49/17913	0.0302793	0.233408	0.203252	RTN4/EIF2AK3/LRRK2	3
GO:0048260	positive regulation of receptor-mediated endocytosis	3/248	49/17913	0.0302793	0.233408	0.203252	HIP1/BICD1/ANXA2	3
GO:0006816	calcium ion transport	11/248	415/17913	0.0302887	0.233408	0.203252	ATP2B1/PANX1/PTPN6/PDE4D/ANK2/CLCA3P/IL16/ANXA2/PDE4B/RASA3/CACNA1E	11
GO:0014910	regulation of smooth muscle cell migration	4/248	85/17913	0.0303719	0.233408	0.203252	MEF2C/PLXNA1/SORL1/PDGFD	4
GO:0008217	regulation of blood pressure	6/248	169/17913	0.0304279	0.233408	0.203252	ATP2B1/NCALD/PDE4D/ECE1/PTAFR/EMP2	6
GO:0010002	cardioblast differentiation	2/248	20/17913	0.0307874	0.233408	0.203252	TGFB2/RBPJ	2
GO:0010042	response to manganese ion	2/248	20/17913	0.0307874	0.233408	0.203252	EIF2AK3/LRRK2	2
GO:0033630	positive regulation of cell adhesion mediated by integrin	2/248	20/17913	0.0307874	0.233408	0.203252	TGFB2/PTPN6	2
GO:0042053	regulation of dopamine metabolic process	2/248	20/17913	0.0307874	0.233408	0.203252	COMT/ITGAM	2
GO:0042069	regulation of catecholamine metabolic process	2/248	20/17913	0.0307874	0.233408	0.203252	COMT/ITGAM	2
GO:0140058	neuron projection arborization	2/248	20/17913	0.0307874	0.233408	0.203252	MOV10/LRRK2	2
GO:1903204	negative regulation of oxidative stress-induced neuron death	2/248	20/17913	0.0307874	0.233408	0.203252	NCOA7/ATG7	2
GO:0016358	dendrite development	7/248	216/17913	0.0310943	0.234377	0.204096	NGEF/MEF2A/ACSL4/NEDD4/MEF2C/FLRT1/LRRK2	7
GO:0048588	developmental cell growth	7/248	216/17913	0.0310943	0.234377	0.204096	NEDD4L/DPYSL2/PLXNA1/RTN4/FLRT1/MAP1B/RIMS2	7
GO:0006941	striated muscle contraction	6/248	170/17913	0.0311906	0.234377	0.204096	NEDD4L/MAP2K6/PDE4D/DSC2/ANK2/PDE4B	6
GO:0070507	regulation of microtubule cytoskeleton organization	6/248	170/17913	0.0311906	0.234377	0.204096	NAV3/TTBK2/MAP1B/BICD1/CEP120/NUP62	6
GO:0006914	autophagy	12/248	471/17913	0.0315931	0.236	0.20551	ATP6V0A1/NEDD4/ARSB/TBC1D14/LARS/SBF2/DRAM1/RAB1A/NPC1/TMEM41B/LRRK2/ATG7	12
GO:0061919	process utilizing autophagic mechanism	12/248	471/17913	0.0315931	0.236	0.20551	ATP6V0A1/NEDD4/ARSB/TBC1D14/LARS/SBF2/DRAM1/RAB1A/NPC1/TMEM41B/LRRK2/ATG7	12
GO:0017156	calcium ion regulated exocytosis	5/248	127/17913	0.0318593	0.236	0.20551	APBA2/FBXL20/STXBP1/RIMS2/LRRK2	5
GO:0002931	response to ischemia	3/248	50/17913	0.0318919	0.236	0.20551	MAP2K6/PANX1/CSF1	3
GO:0008347	glial cell migration	3/248	50/17913	0.0318919	0.236	0.20551	TGFB2/RTN4/CSF1	3
GO:0045540	regulation of cholesterol biosynthetic process	3/248	50/17913	0.0318919	0.236	0.20551	FDFT1/LSS/ACACA	3
GO:0106118	regulation of sterol biosynthetic process	3/248	50/17913	0.0318919	0.236	0.20551	FDFT1/LSS/ACACA	3
GO:0001659	temperature homeostasis	6/248	172/17913	0.0327532	0.241324	0.210146	GRB10/MAP2K6/PRLR/LPIN1/ACSL1/RBPJ	6
GO:0006888	ER to Golgi vesicle-mediated transport	6/248	172/17913	0.0327532	0.241324	0.210146	COG3/SORL1/RAB1A/ANK2/LRRK2/ANKRD28	6
GO:0006584	catecholamine metabolic process	3/248	51/17913	0.0335488	0.241669	0.210446	TGFB2/COMT/ITGAM	3
GO:0009712	catechol-containing compound metabolic process	3/248	51/17913	0.0335488	0.241669	0.210446	TGFB2/COMT/ITGAM	3
GO:0051058	negative regulation of small GTPase mediated signal transduction	3/248	51/17913	0.0335488	0.241669	0.210446	TGFB2/RASA3/NUP62	3
GO:0072132	mesenchyme morphogenesis	3/248	51/17913	0.0335488	0.241669	0.210446	TGFB2/RBPJ/ROBO1	3
GO:1901607	alpha-amino acid biosynthetic process	3/248	51/17913	0.0335488	0.241669	0.210446	ASS1/PLOD2/ADI1	3
GO:0001956	positive regulation of neurotransmitter secretion	2/248	21/17913	0.033723	0.241669	0.210446	KMO/STXBP1	2
GO:0003283	atrial septum development	2/248	21/17913	0.033723	0.241669	0.210446	TGFB2/ANK2	2
GO:0006085	acetyl-CoA biosynthetic process	2/248	21/17913	0.033723	0.241669	0.210446	ACSS2/PDK1	2
GO:0035743	CD4-positive, alpha-beta T cell cytokine production	2/248	21/17913	0.033723	0.241669	0.210446	IL1R1/RSAD2	2
GO:0042135	neurotransmitter catabolic process	2/248	21/17913	0.033723	0.241669	0.210446	SLC44A1/COMT	2
GO:0042402	cellular biogenic amine catabolic process	2/248	21/17913	0.033723	0.241669	0.210446	SLC44A1/KMO	2
GO:0046058	cAMP metabolic process	2/248	21/17913	0.033723	0.241669	0.210446	PDE4D/PDE4B	2
GO:0072111	cell proliferation involved in kidney development	2/248	21/17913	0.033723	0.241669	0.210446	STAT1/PDGFD	2
GO:0031058	positive regulation of histone modification	4/248	88/17913	0.0338896	0.242353	0.211042	TET1/LMNA/MUC1/LRRK2	4
GO:0099003	vesicle-mediated transport in synapse	6/248	174/17913	0.0343659	0.245244	0.213559	APBA2/FBXL20/LIN7A/STXBP1/RIMS2/LRRK2	6
GO:0071496	cellular response to external stimulus	9/248	320/17913	0.0346484	0.246712	0.214838	EIF2AK2/ATP2B1/COMT/LARS/DSC2/EIF2AK3/PTPN11/LRRK2/ATG7	9
GO:0046683	response to organophosphorus	5/248	130/17913	0.0347166	0.246712	0.214838	AHR/PANX1/STAT1/ASS1/PTAFR	5
GO:0035966	response to topologically incorrect protein	6/248	175/17913	0.0351911	0.247401	0.215437	EIF2AK2/THBS4/RHBDD1/LMNA/EIF2AK3/GFPT1	6
GO:0008202	steroid metabolic process	9/248	321/17913	0.0352358	0.247401	0.215437	FDFT1/COMT/PRLR/SORL1/CYP19A1/NPC1/HSD17B12/LSS/ACACA	9
GO:0001501	skeletal system development	12/248	479/17913	0.0352461	0.247401	0.215437	MEF2C/TBX15/TGFB2/TRPS1/PTPN6/PAPPA2/MTHFD1L/EIF2AK3/FAM20C/PTPN11/ANXA2/SULF2	12
GO:0002886	regulation of myeloid leukocyte mediated immunity	3/248	52/17913	0.0352496	0.247401	0.215437	STXBP1/PTAFR/ITGAM	3
GO:0003179	heart valve morphogenesis	3/248	52/17913	0.0352496	0.247401	0.215437	MEF2C/TGFB2/ROBO1	3
GO:0071320	cellular response to cAMP	3/248	52/17913	0.0352496	0.247401	0.215437	AHR/ASS1/PTAFR	3
GO:0003231	cardiac ventricle development	5/248	131/17913	0.0357031	0.250069	0.217761	MEF2C/TGFB2/CPE/RBPJ/ROBO1	5
GO:0043405	regulation of MAP kinase activity	9/248	322/17913	0.0358301	0.250443	0.218086	EIF2AK2/MAP2K6/PTPN6/SORL1/ROBO1/PTPN11/DUSP8/LRRK2/NUP62	9
GO:0071222	cellular response to lipopolysaccharide	6/248	176/17913	0.036029	0.251214	0.218758	MEF2C/PDE4D/KMO/ASS1/PTAFR/PDE4B	6
GO:0016236	macroautophagy	8/248	272/17913	0.0360881	0.251214	0.218758	ATP6V0A1/NEDD4/TBC1D14/RAB1A/NPC1/TMEM41B/LRRK2/ATG7	8
GO:0051196	regulation of coenzyme metabolic process	4/248	90/17913	0.0363612	0.2523	0.219704	ME1/PFKFB2/PDK1/NUP62	4
GO:0018126	protein hydroxylation	2/248	22/17913	0.0367629	0.2523	0.219704	EGLN3/PLOD2	2
GO:0032366	intracellular sterol transport	2/248	22/17913	0.0367629	0.2523	0.219704	NPC1/ANXA2	2
GO:0032367	intracellular cholesterol transport	2/248	22/17913	0.0367629	0.2523	0.219704	NPC1/ANXA2	2
GO:0046835	carbohydrate phosphorylation	2/248	22/17913	0.0367629	0.2523	0.219704	PFKFB2/GNE	2
GO:0048103	somatic stem cell division	2/248	22/17913	0.0367629	0.2523	0.219704	TGFB2/LBH	2
GO:0060065	uterus development	2/248	22/17913	0.0367629	0.2523	0.219704	TGFB2/CYP19A1	2
GO:0019229	regulation of vasoconstriction	3/248	53/17913	0.0369941	0.252668	0.220024	ATP2B1/ECE1/PTAFR	3
GO:0050853	B cell receptor signaling pathway	3/248	53/17913	0.0369941	0.252668	0.220024	MEF2C/LPXN/PTPN6	3
GO:0045861	negative regulation of proteolysis	9/248	324/17913	0.0370392	0.252668	0.220024	PLAUR/HIPK2/TIMP3/ITIH5/SERPINE2/DNAJC1/SORL1/LRRK2/CR1	9
GO:0007009	plasma membrane organization	4/248	91/17913	0.037635	0.253811	0.221019	MPP5/TGFB2/ANK2/MTSS1	4
GO:0010927	cellular component assembly involved in morphogenesis	4/248	91/17913	0.037635	0.253811	0.221019	MEF2A/MPP5/MEF2C/ANK2	4
GO:0017158	regulation of calcium ion-dependent exocytosis	4/248	91/17913	0.037635	0.253811	0.221019	APBA2/FBXL20/STXBP1/LRRK2	4
GO:0060337	type I interferon signaling pathway	4/248	91/17913	0.037635	0.253811	0.221019	PTPN6/STAT1/RSAD2/PTPN11	4
GO:0071357	cellular response to type I interferon	4/248	91/17913	0.037635	0.253811	0.221019	PTPN6/STAT1/RSAD2/PTPN11	4
GO:0048638	regulation of developmental growth	9/248	325/17913	0.0376541	0.253811	0.221019	NEDD4L/MEF2C/DPYSL2/RTN4/MAP1B/WWC2/RBPJ/RIMS2/CSF1	9
GO:0002521	leukocyte differentiation	12/248	485/17913	0.0381768	0.256826	0.223644	MEF2C/TMEM176B/SH3PXD2A/PTPN6/RSAD2/DOCK11/RBPJ/FAM20C/ANXA2/CSF1/L3MBTL3/CR1	12
GO:0035265	organ growth	6/248	179/17913	0.0386195	0.258347	0.224969	MEF2C/TGFB2/CYP19A1/WWC2/RBPJ/PTPN11	6
GO:0031644	regulation of neurological system process	5/248	134/17913	0.038766	0.258347	0.224969	COMT/PTAFR/EIF2AK3/RIMS2/LRRK2	5
GO:0010823	negative regulation of mitochondrion organization	3/248	54/17913	0.0387822	0.258347	0.224969	LMNA/LRRK2/ATG7	3
GO:0032663	regulation of interleukin-2 production	3/248	54/17913	0.0387822	0.258347	0.224969	NAV3/PDE4D/PDE4B	3
GO:0090287	regulation of cellular response to growth factor stimulus	8/248	276/17913	0.0387951	0.258347	0.224969	HIPK2/NEDD4/GRB10/PCSK6/RBPJ/ROBO1/FAM20C/SULF2	8
GO:0006821	chloride transport	4/248	92/17913	0.0389342	0.258347	0.224969	SLC12A2/GABRG2/CLCA3P/PTAFR	4
GO:0036473	cell death in response to oxidative stress	4/248	92/17913	0.0389342	0.258347	0.224969	NCOA7/PDK1/LRRK2/ATG7	4
GO:0097193	intrinsic apoptotic signaling pathway	8/248	277/17913	0.0394926	0.259718	0.226163	PLAUR/HIPK2/PPP1R13B/PDK1/SHISA5/EIF2AK3/MUC1/LRRK2	8
GO:0002822	regulation of adaptive immune response based on somatic recombination of immune receptors built from immunoglobulin superfamily domains	5/248	135/17913	0.0398216	0.259718	0.226163	MEF2C/PTPN6/IL1R1/RSAD2/CR1	5
GO:0035967	cellular response to topologically incorrect protein	5/248	135/17913	0.0398216	0.259718	0.226163	EIF2AK2/RHBDD1/LMNA/EIF2AK3/GFPT1	5
GO:0010758	regulation of macrophage chemotaxis	2/248	23/17913	0.0399039	0.259718	0.226163	CYP19A1/CSF1	2
GO:0001919	regulation of receptor recycling	2/248	23/17913	0.0399039	0.259718	0.226163	ECE1/ANXA2	2
GO:0009310	amine catabolic process	2/248	23/17913	0.0399039	0.259718	0.226163	SLC44A1/KMO	2
GO:0034123	positive regulation of toll-like receptor signaling pathway	2/248	23/17913	0.0399039	0.259718	0.226163	RTN4/RSAD2	2
GO:0034453	microtubule anchoring	2/248	23/17913	0.0399039	0.259718	0.226163	BICD1/HOOK3	2
GO:0051968	positive regulation of synaptic transmission, glutamatergic	2/248	23/17913	0.0399039	0.259718	0.226163	KMO/STXBP1	2
GO:1903861	positive regulation of dendrite extension	2/248	23/17913	0.0399039	0.259718	0.226163	NEDD4L/RIMS2	2
GO:0032092	positive regulation of protein binding	4/248	93/17913	0.0402588	0.260534	0.226874	HIPK2/MEF2C/ANXA2/LRRK2	4
GO:0044070	regulation of anion transport	4/248	93/17913	0.0402588	0.260534	0.226874	MAP2K6/KMO/STXBP1/PTAFR	4
GO:0051591	response to cAMP	4/248	93/17913	0.0402588	0.260534	0.226874	AHR/STAT1/ASS1/PTAFR	4
GO:0048008	platelet-derived growth factor receptor signaling pathway	3/248	55/17913	0.0406136	0.262332	0.228439	HIP1/MYO1E/PTPN11	3
GO:0001676	long-chain fatty acid metabolic process	4/248	94/17913	0.0416089	0.265735	0.231402	ACSL4/QKI/ACSL3/ACSL1	4
GO:0007229	integrin-mediated signaling pathway	4/248	94/17913	0.0416089	0.265735	0.231402	CTNNA1/ITGAM/PTPN11/EMP2	4
GO:0015748	organophosphate ester transport	4/248	94/17913	0.0416089	0.265735	0.231402	ATP9A/ABCC1/PITPNC1/ATP10A	4
GO:0030316	osteoclast differentiation	4/248	94/17913	0.0416089	0.265735	0.231402	SH3PXD2A/FAM20C/ANXA2/CSF1	4
GO:0045778	positive regulation of ossification	4/248	94/17913	0.0416089	0.265735	0.231402	ATP2B1/MEF2C/TGFB2/FAM20C	4
GO:0060996	dendritic spine development	4/248	94/17913	0.0416089	0.265735	0.231402	NGEF/ACSL4/MEF2C/LRRK2	4
GO:0048639	positive regulation of developmental growth	6/248	183/17913	0.0422538	0.267012	0.232515	NEDD4L/MEF2C/MAP1B/RBPJ/RIMS2/CSF1	6
GO:0071219	cellular response to molecule of bacterial origin	6/248	183/17913	0.0422538	0.267012	0.232515	MEF2C/PDE4D/KMO/ASS1/PTAFR/PDE4B	6
GO:0046486	glycerolipid metabolic process	10/248	385/17913	0.0424451	0.267012	0.232515	DGKA/ACSL4/SLC44A1/PIP5K1B/ACSL3/LPIN1/ACSL1/TTC7B/PTPN11/INPP5B	10
GO:0071398	cellular response to fatty acid	3/248	56/17913	0.042488	0.267012	0.232515	ASS1/PTAFR/ACACA	3
GO:0086002	cardiac muscle cell action potential involved in contraction	3/248	56/17913	0.042488	0.267012	0.232515	NEDD4L/DSC2/ANK2	3
GO:0086065	cell communication involved in cardiac conduction	3/248	56/17913	0.042488	0.267012	0.232515	PDE4D/DSC2/ANK2	3
GO:1901880	negative regulation of protein depolymerization	3/248	56/17913	0.042488	0.267012	0.232515	NAV3/TTBK2/MAP1B	3
GO:1903202	negative regulation of oxidative stress-induced cell death	3/248	56/17913	0.042488	0.267012	0.232515	NCOA7/LRRK2/ATG7	3
GO:0006641	triglyceride metabolic process	4/248	95/17913	0.0429843	0.267012	0.232515	ACSL4/LPIN1/ACSL1/PTPN11	4
GO:0034340	response to type I interferon	4/248	95/17913	0.0429843	0.267012	0.232515	PTPN6/STAT1/RSAD2/PTPN11	4
GO:0060079	excitatory postsynaptic potential	4/248	95/17913	0.0429843	0.267012	0.232515	MEF2C/GRIK2/RIMS2/LRRK2	4
GO:0014065	phosphatidylinositol 3-kinase signaling	5/248	138/17913	0.0430925	0.267012	0.232515	NEDD4/TGFB2/PIP5K1B/PTPN6/SERPINE2	5
GO:0006688	glycosphingolipid biosynthetic process	2/248	24/17913	0.0431424	0.267012	0.232515	ST8SIA4/ST3GAL5	2
GO:0034162	toll-like receptor 9 signaling pathway	2/248	24/17913	0.0431424	0.267012	0.232515	RTN4/RSAD2	2
GO:0036003	positive regulation of transcription from RNA polymerase II promoter in response to stress	2/248	24/17913	0.0431424	0.267012	0.232515	RBPJ/MUC1	2
GO:0150078	positive regulation of neuroinflammatory response	2/248	24/17913	0.0431424	0.267012	0.232515	ITGAM/LRRK2	2
GO:1903649	regulation of cytoplasmic transport	2/248	24/17913	0.0431424	0.267012	0.232515	SORL1/LRRK2	2
GO:0030219	megakaryocyte differentiation	4/248	96/17913	0.0443852	0.270009	0.235125	MEF2C/PTPN6/MOV10/PTPN11	4
GO:0006942	regulation of striated muscle contraction	4/248	96/17913	0.0443852	0.270009	0.235125	PDE4D/DSC2/ANK2/PDE4B	4
GO:0097327	response to antineoplastic agent	4/248	96/17913	0.0443852	0.270009	0.235125	CTNNA1/ASS1/SLC31A1/PTAFR	4
GO:0007040	lysosome organization	3/248	57/17913	0.0444052	0.270009	0.235125	ARSB/HOOK3/LRRK2	3
GO:0022029	telencephalon cell migration	3/248	57/17913	0.0444052	0.270009	0.235125	RTN4/ROBO1/LRRK2	3
GO:0032890	regulation of organic acid transport	3/248	57/17913	0.0444052	0.270009	0.235125	MAP2K6/KMO/STXBP1	3
GO:0043525	positive regulation of neuron apoptotic process	3/248	57/17913	0.0444052	0.270009	0.235125	TGFB2/GRIK2/ITGAM	3
GO:0080171	lytic vacuole organization	3/248	57/17913	0.0444052	0.270009	0.235125	ARSB/HOOK3/LRRK2	3
GO:1900408	negative regulation of cellular response to oxidative stress	3/248	57/17913	0.0444052	0.270009	0.235125	NCOA7/LRRK2/ATG7	3
GO:0090066	regulation of anatomical structure size	11/248	442/17913	0.0444199	0.270009	0.235125	SLC12A2/ATP2B1/DPYSL2/RTN4/ECE1/MAP1B/LARS/IQGAP2/PTAFR/NEB/LRRK2	11
GO:0032412	regulation of ion transmembrane transporter activity	7/248	234/17913	0.0447372	0.271453	0.236382	NEDD4L/NEDD4/MEF2C/PDE4D/ANK2/PTAFR/PDE4B	7
GO:0002685	regulation of leukocyte migration	6/248	186/17913	0.0451164	0.272782	0.237539	THBS4/IL1R1/CYP19A1/PTAFR/PDGFD/CSF1	6
GO:0050920	regulation of chemotaxis	6/248	186/17913	0.0451164	0.272782	0.237539	THBS4/CYP19A1/ROBO1/PDGFD/IL16/CSF1	6
GO:0002062	chondrocyte differentiation	4/248	97/17913	0.0458114	0.275516	0.23992	MEF2C/TRPS1/EIF2AK3/SULF2	4
GO:0120162	positive regulation of cold-induced thermogenesis	4/248	97/17913	0.0458114	0.275516	0.23992	GRB10/PRLR/LPIN1/ACSL1	4
GO:1902882	regulation of response to oxidative stress	4/248	97/17913	0.0458114	0.275516	0.23992	NCOA7/MCTP1/LRRK2/ATG7	4
GO:0070527	platelet aggregation	3/248	58/17913	0.0463649	0.276363	0.240658	PTPN6/SERPINE2/STXBP1	3
GO:0032370	positive regulation of lipid transport	3/248	58/17913	0.0463649	0.276363	0.240658	MAP2K6/CYP19A1/ANXA2	3
GO:0021544	subpallium development	2/248	25/17913	0.0464753	0.276363	0.240658	ZSWIM6/LRRK2	2
GO:0031338	regulation of vesicle fusion	2/248	25/17913	0.0464753	0.276363	0.240658	STXBP1/ANXA2	2
GO:0060384	innervation	2/248	25/17913	0.0464753	0.276363	0.240658	SERPINE2/SULF2	2
GO:1903859	regulation of dendrite extension	2/248	25/17913	0.0464753	0.276363	0.240658	NEDD4L/RIMS2	2
GO:0045807	positive regulation of endocytosis	5/248	141/17913	0.0465206	0.276363	0.240658	NEDD4L/HIP1/BICD1/ANXA2/LRRK2	5
GO:0043547	positive regulation of GTPase activity	9/248	339/17913	0.0470057	0.278759	0.242744	ARHGAP10/ARHGEF6/LARS/ARHGAP20/ARHGAP17/DOCK11/RGS10/RASA3/LRRK2	9
GO:0072659	protein localization to plasma membrane	7/248	237/17913	0.0473331	0.280212	0.244009	MPP5/RHOQ/ACSL3/STXBP1/ANK2/TTC7B/EMP2	7
GO:0044242	cellular lipid catabolic process	6/248	189/17913	0.0480974	0.284242	0.247519	ACER3/LPIN1/AOAH/NUDT7/PCCA/FUCA1	6
GO:0051402	neuron apoptotic process	7/248	238/17913	0.0482193	0.284353	0.247615	HIPK2/MEF2C/TGFB2/EGLN3/STXBP1/GRIK2/ITGAM	7
GO:0034394	protein localization to cell surface	3/248	59/17913	0.0483667	0.284353	0.247615	NEDD4L/ANK2/EMP2	3
GO:0045123	cellular extravasation	3/248	59/17913	0.0483667	0.284353	0.247615	IL1R1/PTAFR/PDGFD	3
GO:0008593	regulation of Notch signaling pathway	4/248	99/17913	0.0487399	0.286053	0.249095	TGFB2/RBPJ/ROBO1/MAML2	4
GO:0008203	cholesterol metabolic process	5/248	143/17913	0.0488938	0.286462	0.249452	FDFT1/SORL1/NPC1/LSS/ACACA	5
GO:0006694	steroid biosynthetic process	6/248	190/17913	0.0491175	0.287278	0.250163	FDFT1/PRLR/CYP19A1/HSD17B12/LSS/ACACA	6
GO:0051961	negative regulation of nervous system development	8/248	290/17913	0.04933	0.288026	0.250814	CTNNA1/NGEF/RTN4/SORL1/HOOK3/EIF2AK3/ZHX2/LRRK2	8
GO:0031645	negative regulation of neurological system process	2/248	26/17913	0.0498993	0.288873	0.251551	EIF2AK3/LRRK2	2
GO:0033598	mammary gland epithelial cell proliferation	2/248	26/17913	0.0498993	0.288873	0.251551	RTN4/ROBO1	2
GO:0060037	pharyngeal system development	2/248	26/17913	0.0498993	0.288873	0.251551	TGFB2/ECE1	2
GO:1903203	regulation of oxidative stress-induced neuron death	2/248	26/17913	0.0498993	0.288873	0.251551	NCOA7/ATG7	2
GO:1905048	regulation of metallopeptidase activity	2/248	26/17913	0.0498993	0.288873	0.251551	TIMP3/SORL1	2

## Sheet: GO term (KHSRP)
ID	Description	GeneRatio	BgRatio	pvalue	p.adjust	qvalue	geneID	Count
GO:0048103	somatic stem cell division	4/105	22/17913	7.51693e-06	0.0155149	0.0142189	FGFR1/AKNA/KIT/LBH	4		GO functional annotation of RBP transcriptionally regulated genes
GO:0017145	stem cell division	4/105	39/17913	7.82904e-05	0.0807957	0.0740463	FGFR1/AKNA/KIT/LBH	4		GO enrichment analysis used by R packages clusterProfiler (p<0.05)
GO:0042490	mechanoreceptor differentiation	4/105	58/17913	0.0003708	0.166446	0.152541	FGFR1/SDC4/USH1G/NTRK1	4		The hematpoiesis-related selsected for display (highlight GO term)
GO:0007015	actin filament organization	8/105	325/17913	0.000653482	0.166446	0.152541	NEBL/COBL/SDC4/PACSIN1/MICAL2/GSN/ARHGAP25/CD2AP	8
GO:0007389	pattern specification process	9/105	408/17913	0.000660858	0.166446	0.152541	FGFR1/RFX3/MEF2C/IFT52/COBL/MICAL2/LRP4/GPR161/PBX1	9
GO:0048568	embryonic organ development	9/105	413/17913	0.000720641	0.166446	0.152541	FGFR1/MEF2C/NCOA1/IFT52/COBL/MICAL2/KIT/USH1G/PBX1	9
GO:0032733	positive regulation of interleukin-10 production	3/105	32/17913	0.000857794	0.166446	0.152541	PIBF1/TUSC2/HMGB1	3
GO:0046777	protein autophosphorylation	6/105	210/17913	0.00148483	0.166446	0.152541	VRK2/FGFR1/VRK1/MAP3K10/KIT/NTRK1	6
GO:0070942	neutrophil mediated cytotoxicity	2/105	10/17913	0.00148524	0.166446	0.152541	TUSC2/AZU1	2
GO:0060119	inner ear receptor cell development	3/105	39/17913	0.00153423	0.166446	0.152541	FGFR1/SDC4/USH1G	3
GO:0010623	programmed cell death involved in cell development	2/105	11/17913	0.00180836	0.166446	0.152541	KIT/NTRK1	2
GO:0031442	positive regulation of mRNA 3'-end processing	2/105	11/17913	0.00180836	0.166446	0.152541	NUDT21/CPEB1	2
GO:1905383	protein localization to presynapse	2/105	11/17913	0.00180836	0.166446	0.152541	KIF5A/MAP1A	2
GO:0007077	mitotic nuclear envelope disassembly	2/105	12/17913	0.00216175	0.166446	0.152541	VRK1/LPIN1	2
GO:0034086	maintenance of sister chromatid cohesion	2/105	12/17913	0.00216175	0.166446	0.152541	SLF1/RB1	2
GO:0034088	maintenance of mitotic sister chromatid cohesion	2/105	12/17913	0.00216175	0.166446	0.152541	SLF1/RB1	2
GO:0051873	killing by host of symbiont cells	2/105	12/17913	0.00216175	0.166446	0.152541	TUSC2/AZU1	2
GO:0097284	hepatocyte apoptotic process	2/105	12/17913	0.00216175	0.166446	0.152541	RB1/GSN	2
GO:0099640	axo-dendritic protein transport	2/105	12/17913	0.00216175	0.166446	0.152541	KIF5A/MAP1A	2
GO:1903909	regulation of receptor clustering	2/105	12/17913	0.00216175	0.166446	0.152541	LRP4/GSN	2
GO:0050954	sensory perception of mechanical stimulus	5/105	159/17913	0.00244852	0.166446	0.152541	FGFR1/KIT/NAV2/USH1G/NTRK1	5
GO:0060562	epithelial tube morphogenesis	7/105	313/17913	0.00245753	0.166446	0.152541	MEF2C/PGR/IFT52/COBL/SDC4/MICAL2/PBX1	7
GO:0048015	phosphatidylinositol-mediated signaling	5/105	160/17913	0.00251592	0.166446	0.152541	GAB2/FGFR1/GSN/KIT/NTRK1	5
GO:0036445	neuronal stem cell division	2/105	13/17913	0.00254504	0.166446	0.152541	FGFR1/AKNA	2
GO:0048266	behavioral response to pain	2/105	13/17913	0.00254504	0.166446	0.152541	SCN9A/NTRK1	2
GO:0055057	neuroblast division	2/105	13/17913	0.00254504	0.166446	0.152541	FGFR1/AKNA	2
GO:0062033	positive regulation of mitotic sister chromatid segregation	2/105	13/17913	0.00254504	0.166446	0.152541	SLF1/RB1	2
GO:0003002	regionalization	7/105	318/17913	0.0026844	0.166446	0.152541	FGFR1/MEF2C/IFT52/COBL/LRP4/GPR161/PBX1	7
GO:0048017	inositol lipid-mediated signaling	5/105	163/17913	0.00272621	0.166446	0.152541	GAB2/FGFR1/GSN/KIT/NTRK1	5
GO:0032653	regulation of interleukin-10 production	3/105	48/17913	0.00279494	0.166446	0.152541	PIBF1/TUSC2/HMGB1	3
GO:0101023	vascular endothelial cell proliferation	3/105	48/17913	0.00279494	0.166446	0.152541	FGFR1/MEF2C/HMGB1	3
GO:1905562	regulation of vascular endothelial cell proliferation	3/105	48/17913	0.00279494	0.166446	0.152541	FGFR1/MEF2C/HMGB1	3
GO:0051852	disruption by host of symbiont cells	2/105	14/17913	0.00295789	0.166446	0.152541	TUSC2/AZU1	2
GO:0048469	cell maturation	5/105	167/17913	0.00302607	0.166446	0.152541	FGFR1/RFX3/PGR/TUSC2/RB1	5
GO:0051966	regulation of synaptic transmission, glutamatergic	3/105	50/17913	0.00314056	0.166446	0.152541	MEF2C/GLUL/NTRK1	3
GO:0032613	interleukin-10 production	3/105	51/17913	0.00332276	0.166446	0.152541	PIBF1/TUSC2/HMGB1	3
GO:0034349	glial cell apoptotic process	2/105	15/17913	0.00339993	0.166446	0.152541	AKAP12/RB1	2
GO:0042535	positive regulation of tumor necrosis factor biosynthetic process	2/105	15/17913	0.00339993	0.166446	0.152541	AKAP12/AZU1	2
GO:0051883	killing of cells in other organism involved in symbiotic interaction	2/105	15/17913	0.00339993	0.166446	0.152541	TUSC2/AZU1	2
GO:0098840	protein transport along microtubule	2/105	15/17913	0.00339993	0.166446	0.152541	KIF5A/MAP1A	2
GO:0099118	microtubule-based protein transport	2/105	15/17913	0.00339993	0.166446	0.152541	KIF5A/MAP1A	2
GO:1900363	regulation of mRNA polyadenylation	2/105	15/17913	0.00339993	0.166446	0.152541	NUDT21/CPEB1	2
GO:0050673	epithelial cell proliferation	8/105	425/17913	0.00353428	0.166446	0.152541	FGFR1/MEF2C/PGR/IFT52/GLUL/RB1/KIT/HMGB1	8
GO:0060113	inner ear receptor cell differentiation	3/105	53/17913	0.00370628	0.166446	0.152541	FGFR1/SDC4/USH1G	3
GO:0002070	epithelial cell maturation	2/105	16/17913	0.00387083	0.166446	0.152541	RFX3/PGR	2
GO:0008090	retrograde axonal transport	2/105	16/17913	0.00387083	0.166446	0.152541	KIF5A/MAP1A	2
GO:0030397	membrane disassembly	2/105	16/17913	0.00387083	0.166446	0.152541	VRK1/LPIN1	2
GO:0051081	nuclear envelope disassembly	2/105	16/17913	0.00387083	0.166446	0.152541	VRK1/LPIN1	2
GO:0000377	RNA splicing, via transesterification reactions with bulged adenosine as nucleophile	7/105	344/17913	0.00413506	0.170695	0.156436	CELF2/SF3A1/CRNKL1/DNAJC8/CTNNBL1/MAGOH/NUDT21	7
GO:0000398	mRNA splicing, via spliceosome	7/105	344/17913	0.00413506	0.170695	0.156436	CELF2/SF3A1/CRNKL1/DNAJC8/CTNNBL1/MAGOH/NUDT21	7
GO:0051818	disruption of cells of other organism involved in symbiotic interaction	2/105	17/17913	0.00437023	0.173445	0.158956	TUSC2/AZU1	2
GO:0000375	RNA splicing, via transesterification reactions	7/105	348/17913	0.00440266	0.173445	0.158956	CELF2/SF3A1/CRNKL1/DNAJC8/CTNNBL1/MAGOH/NUDT21	7
GO:0021700	developmental maturation	6/105	262/17913	0.00445378	0.173445	0.158956	FGFR1/RFX3/PGR/TUSC2/MAP1B/RB1	6
GO:0007368	determination of left/right symmetry	4/105	114/17913	0.00454151	0.173586	0.159086	RFX3/MEF2C/IFT52/MICAL2	4
GO:0045666	positive regulation of neuron differentiation	7/105	355/17913	0.00490231	0.183118	0.167821	FGFR1/MEF2C/NCOA1/COBL/PACSIN1/MAP1B/NTRK1	7
GO:0001947	heart looping	3/105	59/17913	0.00501461	0.183118	0.167821	MEF2C/IFT52/MICAL2	3
GO:0007548	sex differentiation	6/105	269/17913	0.00505705	0.183118	0.167821	PGR/NCOA1/AMHR2/KIT/PBX1/NTRK1	6
GO:0050769	positive regulation of neurogenesis	8/105	455/17913	0.00530858	0.188912	0.173131	FGFR1/MEF2C/NCOA1/COBL/PACSIN1/MAP1B/KIT/NTRK1	8
GO:0010256	endomembrane system organization	7/105	365/17913	0.00568893	0.190519	0.174603	RFX2/VRK1/PACSIN1/LPIN1/DYM/GSN/ASNA1	7
GO:0035249	synaptic transmission, glutamatergic	3/105	62/17913	0.00576047	0.190519	0.174603	MEF2C/GLUL/NTRK1	3
GO:0009855	determination of bilateral symmetry	4/105	123/17913	0.00593672	0.190519	0.174603	RFX3/MEF2C/IFT52/MICAL2	4
GO:0030326	embryonic limb morphogenesis	4/105	123/17913	0.00593672	0.190519	0.174603	FGFR1/IFT52/LRP4/PBX1	4
GO:0035113	embryonic appendage morphogenesis	4/105	123/17913	0.00593672	0.190519	0.174603	FGFR1/IFT52/LRP4/PBX1	4
GO:0050678	regulation of epithelial cell proliferation	7/105	369/17913	0.00602877	0.190519	0.174603	FGFR1/MEF2C/PGR/IFT52/GLUL/RB1/HMGB1	7
GO:0002320	lymphoid progenitor cell differentiation	2/105	20/17913	0.006036	0.190519	0.174603	KIT/NUDT21	2
GO:0009799	specification of symmetry	4/105	124/17913	0.00610745	0.190519	0.174603	RFX3/MEF2C/IFT52/MICAL2	4
GO:0061371	determination of heart left/right asymmetry	3/105	64/17913	0.00629267	0.190519	0.174603	MEF2C/IFT52/MICAL2	3
GO:0003143	embryonic heart tube morphogenesis	3/105	65/17913	0.00656941	0.190519	0.174603	MEF2C/IFT52/MICAL2	3
GO:0051493	regulation of cytoskeleton organization	8/105	472/17913	0.0065793	0.190519	0.174603	MEF2C/STAG1/SDC4/MAP1B/GSN/TMEM67/NEB/CD2AP	8
GO:0035162	embryonic hemopoiesis	2/105	21/17913	0.006646	0.190519	0.174603	KIT/PBX1	2
GO:0007063	regulation of sister chromatid cohesion	2/105	21/17913	0.006646	0.190519	0.174603	SLF1/RB1	2
GO:0015721	bile acid and bile salt transport	2/105	21/17913	0.006646	0.190519	0.174603	NCOA1/ABCC3	2
GO:0030518	intracellular steroid hormone receptor signaling pathway	4/105	129/17913	0.0070102	0.196488	0.180074	PGR/NCOA1/RB1/LBH	4
GO:0022613	ribonucleoprotein complex biogenesis	7/105	381/17913	0.00713984	0.196488	0.180074	CELF2/EXOSC7/SF3A1/CRNKL1/UTP6/GLUL/NUDT21	7
GO:1903532	positive regulation of secretion by cell	7/105	381/17913	0.00713984	0.196488	0.180074	GAB2/FGFR1/SDC4/AKAP12/GLUL/HMGB1/CD2AP	7
GO:0030318	melanocyte differentiation	2/105	22/17913	0.00728281	0.197786	0.181263	MEF2C/KIT	2
GO:0007224	smoothened signaling pathway	4/105	131/17913	0.0073947	0.198216	0.181658	IFT52/MAP3K10/RB1/GPR161	4
GO:0006353	DNA-templated transcription, termination	3/105	69/17913	0.00774833	0.203514	0.186513	TAF1B/TTF1/NUDT21	3
GO:0007064	mitotic sister chromatid cohesion	2/105	23/17913	0.0079461	0.203514	0.186513	SLF1/RB1	2
GO:0051968	positive regulation of synaptic transmission, glutamatergic	2/105	23/17913	0.0079461	0.203514	0.186513	GLUL/NTRK1	2
GO:0000245	spliceosomal complex assembly	3/105	71/17913	0.00838157	0.203514	0.186513	CELF2/SF3A1/CRNKL1	3
GO:0033555	multicellular organismal response to stress	3/105	71/17913	0.00838157	0.203514	0.186513	MEF2C/SCN9A/NTRK1	3
GO:0050804	modulation of chemical synaptic transmission	7/105	393/17913	0.00839656	0.203514	0.186513	MEF2C/AKAP12/MAP1B/GLUL/KIT/MAP1A/NTRK1	7
GO:0099177	regulation of trans-synaptic signaling	7/105	394/17913	0.0085082	0.203514	0.186513	MEF2C/AKAP12/MAP1B/GLUL/KIT/MAP1A/NTRK1	7
GO:0008584	male gonad development	4/105	137/17913	0.00863101	0.203514	0.186513	NCOA1/AMHR2/KIT/NTRK1	4
GO:0051984	positive regulation of chromosome segregation	2/105	24/17913	0.00863555	0.203514	0.186513	SLF1/RB1	2
GO:1905564	positive regulation of vascular endothelial cell proliferation	2/105	24/17913	0.00863555	0.203514	0.186513	FGFR1/HMGB1	2
GO:0035019	somatic stem cell population maintenance	3/105	72/17913	0.00870927	0.203514	0.186513	KIT/PBX1/LBH	3
GO:0046546	development of primary male sexual characteristics	4/105	138/17913	0.00884939	0.203514	0.186513	NCOA1/AMHR2/KIT/NTRK1	4
GO:0008406	gonad development	5/105	217/17913	0.00904303	0.203514	0.186513	PGR/NCOA1/AMHR2/KIT/NTRK1	5
GO:0006397	mRNA processing	8/105	499/17913	0.00905695	0.203514	0.186513	CELF2/SF3A1/CRNKL1/DNAJC8/CTNNBL1/MAGOH/NUDT21/CPEB1	8
GO:0007605	sensory perception of sound	4/105	139/17913	0.00907135	0.203514	0.186513	FGFR1/KIT/NAV2/USH1G	4
GO:0072073	kidney epithelium development	4/105	140/17913	0.00929692	0.20532	0.188169	FGFR1/MEF2C/SDC4/PBX1	4
GO:0070897	transcription preinitiation complex assembly	2/105	25/17913	0.00935083	0.20532	0.188169	TAF1B/HMGB1	2
GO:0035050	embryonic heart tube development	3/105	75/17913	0.00973712	0.210512	0.192926	MEF2C/IFT52/MICAL2	3
GO:0010970	transport along microtubule	4/105	143/17913	0.00999551	0.210512	0.192926	IFT52/MAP1B/KIF5A/MAP1A	4
GO:0099111	microtubule-based transport	4/105	143/17913	0.00999551	0.210512	0.192926	IFT52/MAP1B/KIF5A/MAP1A	4
GO:0031440	regulation of mRNA 3'-end processing	2/105	26/17913	0.0100916	0.210512	0.192926	NUDT21/CPEB1	2
GO:0045137	development of primary sexual characteristics	5/105	223/17913	0.0100972	0.210512	0.192926	PGR/NCOA1/AMHR2/KIT/NTRK1	5
GO:0007018	microtubule-based movement	5/105	224/17913	0.0102808	0.210841	0.193228	RFX3/IFT52/MAP1B/KIF5A/MAP1A	5
GO:0051047	positive regulation of secretion	7/105	409/17913	0.0103173	0.210841	0.193228	GAB2/FGFR1/SDC4/AKAP12/GLUL/HMGB1/CD2AP	7
GO:0055002	striated muscle cell development	4/105	145/17913	0.0104797	0.211416	0.193755	NEBL/MEF2C/MYO18B/SMYD3	4
GO:0035107	appendage morphogenesis	4/105	146/17913	0.0107273	0.211416	0.193755	FGFR1/IFT52/LRP4/PBX1	4
GO:0035108	limb morphogenesis	4/105	146/17913	0.0107273	0.211416	0.193755	FGFR1/IFT52/LRP4/PBX1	4
GO:0021846	cell proliferation in forebrain	2/105	27/17913	0.0108576	0.211416	0.193755	FGFR1/AKNA	2
GO:0060122	inner ear receptor cell stereocilium organization	2/105	27/17913	0.0108576	0.211416	0.193755	SDC4/USH1G	2
GO:0007051	spindle organization	4/105	147/17913	0.0109788	0.211778	0.194086	PIBF1/STAG1/NTMT1/SPC25	4
GO:0042533	tumor necrosis factor biosynthetic process	2/105	28/17913	0.0116485	0.214665	0.196733	AKAP12/AZU1	2
GO:0042534	regulation of tumor necrosis factor biosynthetic process	2/105	28/17913	0.0116485	0.214665	0.196733	AKAP12/AZU1	2
GO:0048265	response to pain	2/105	28/17913	0.0116485	0.214665	0.196733	SCN9A/NTRK1	2
GO:0050685	positive regulation of mRNA processing	2/105	28/17913	0.0116485	0.214665	0.196733	NUDT21/CPEB1	2
GO:0050974	detection of mechanical stimulus involved in sensory perception	2/105	28/17913	0.0116485	0.214665	0.196733	KIT/NTRK1	2
GO:0070528	protein kinase C signaling	2/105	29/17913	0.0124639	0.22766	0.208642	AKAP12/AZU1	2
GO:0030705	cytoskeleton-dependent intracellular transport	4/105	154/17913	0.0128457	0.230553	0.211293	IFT52/MAP1B/KIF5A/MAP1A	4
GO:0045931	positive regulation of mitotic cell cycle	4/105	154/17913	0.0128457	0.230553	0.211293	FGFR1/SLF1/RB1/PBX1	4
GO:0021915	neural tube development	4/105	155/17913	0.013128	0.233587	0.214074	IFT52/COBL/SDC4/GPR161	4
GO:0045879	negative regulation of smoothened signaling pathway	2/105	30/17913	0.0133036	0.23469	0.215084	RB1/GPR161	2
GO:0031532	actin cytoskeleton reorganization	3/105	85/17913	0.0136572	0.238886	0.21893	GSN/KIT/CD2AP	3
GO:0002244	hematopoietic progenitor cell differentiation	4/105	158/17913	0.0139983	0.2399	0.219859	KIT/RBM47/NUDT21/MLF1	4
GO:0060271	cilium assembly	6/105	335/17913	0.0140308	0.2399	0.219859	RFX3/PIBF1/RFX2/IFT52/GSN/TMEM67	6
GO:0006363	termination of RNA polymerase I transcription	2/105	31/17913	0.0141673	0.2399	0.219859	TAF1B/TTF1	2
GO:0071383	cellular response to steroid hormone stimulus	5/105	243/17913	0.0142163	0.2399	0.219859	PGR/NCOA1/RB1/SMYD3/LBH	5
GO:0055001	muscle cell development	4/105	159/17913	0.0142964	0.2399	0.219859	NEBL/MEF2C/MYO18B/SMYD3	4
GO:0061564	axon development	7/105	438/17913	0.0145885	0.240873	0.220751	GAB2/COBL/MAP1B/LRP4/SH3KBP1/NCAM2/NTRK1	7
GO:0046661	male sex differentiation	4/105	160/17913	0.0145984	0.240873	0.220751	NCOA1/AMHR2/KIT/NTRK1	4
GO:0008380	RNA splicing	7/105	440/17913	0.0149235	0.240873	0.220751	CELF2/SF3A1/CRNKL1/DNAJC8/CTNNBL1/MAGOH/NUDT21	7
GO:0009954	proximal/distal pattern formation	2/105	32/17913	0.0150546	0.240873	0.220751	LRP4/PBX1	2
GO:0050931	pigment cell differentiation	2/105	32/17913	0.0150546	0.240873	0.220751	MEF2C/KIT	2
GO:1990774	tumor necrosis factor secretion	2/105	32/17913	0.0150546	0.240873	0.220751	AKAP12/HMGB1	2
GO:0009953	dorsal/ventral pattern formation	3/105	89/17913	0.0154419	0.243299	0.222974	IFT52/LRP4/GPR161	3
GO:0031124	mRNA 3'-end processing	3/105	89/17913	0.0154419	0.243299	0.222974	MAGOH/NUDT21/CPEB1	3
GO:0001667	ameboidal-type cell migration	7/105	446/17913	0.0159616	0.247761	0.227064	FGFR1/MEF2C/SDC4/AKAP12/GLUL/KIT/HMGB1	7
GO:0010092	specification of animal organ identity	2/105	33/17913	0.0159652	0.247761	0.227064	FGFR1/MEF2C	2
GO:0044782	cilium organization	6/105	346/17913	0.0162085	0.249659	0.228803	RFX3/PIBF1/RFX2/IFT52/GSN/TMEM67	6
GO:0010927	cellular component assembly involved in morphogenesis	3/105	91/17913	0.0163813	0.250452	0.22953	NEBL/MEF2C/RFX2	3
GO:0051261	protein depolymerization	3/105	93/17913	0.0173521	0.263344	0.241345	MAP1B/MICAL2/GSN	3
GO:0048167	regulation of synaptic plasticity	4/105	169/17913	0.0174998	0.263647	0.241623	MEF2C/MAP1B/KIT/MAP1A	4
GO:0006378	mRNA polyadenylation	2/105	35/17913	0.0178554	0.264449	0.242357	NUDT21/CPEB1	2
GO:0010762	regulation of fibroblast migration	2/105	35/17913	0.0178554	0.264449	0.242357	SDC4/AKAP12	2
GO:0010975	regulation of neuron projection development	7/105	458/17913	0.0181904	0.264449	0.242357	FGFR1/MEF2C/COBL/PACSIN1/MAP1B/LRP4/NTRK1	7
GO:0007052	mitotic spindle organization	3/105	95/17913	0.0183545	0.264449	0.242357	PIBF1/STAG1/SPC25	3
GO:0008585	female gonad development	3/105	95/17913	0.0183545	0.264449	0.242357	PGR/AMHR2/KIT	3
GO:0033273	response to vitamin	3/105	95/17913	0.0183545	0.264449	0.242357	MAP1B/GSN/HLCS	3
GO:0007416	synapse assembly	4/105	172/17913	0.0185413	0.264449	0.242357	MEF2C/MAP1B/LRP4/NTRK1	4
GO:0000226	microtubule cytoskeleton organization	7/105	460/17913	0.0185822	0.264449	0.242357	PIBF1/STAG1/MAP1B/NTMT1/SPC25/TMEM67/MAP1A	7
GO:0043114	regulation of vascular permeability	2/105	36/17913	0.0188343	0.264449	0.242357	AKAP12/AZU1	2
GO:0050982	detection of mechanical stimulus	2/105	36/17913	0.0188343	0.264449	0.242357	KIT/NTRK1	2
GO:0042692	muscle cell differentiation	6/105	359/17913	0.0190717	0.265972	0.243754	NEBL/MEF2C/MYO18B/RB1/KIT/SMYD3	6
GO:0051146	striated muscle cell differentiation	5/105	263/17913	0.0193403	0.266174	0.243938	NEBL/MEF2C/MYO18B/RB1/SMYD3	5
GO:0031346	positive regulation of cell projection organization	6/105	362/17913	0.0197786	0.266174	0.243938	FGFR1/COBL/PACSIN1/MAP1B/KIT/NTRK1	6
GO:0043631	RNA polyadenylation	2/105	37/17913	0.0198353	0.266174	0.243938	NUDT21/CPEB1	2
GO:0010976	positive regulation of neuron projection development	5/105	265/17913	0.0199114	0.266174	0.243938	FGFR1/COBL/PACSIN1/MAP1B/NTRK1	5
GO:0001657	ureteric bud development	3/105	98/17913	0.0199175	0.266174	0.243938	FGFR1/SDC4/PBX1	3
GO:0048736	appendage development	4/105	176/17913	0.0199888	0.266174	0.243938	FGFR1/IFT52/LRP4/PBX1	4
GO:0060173	limb development	4/105	176/17913	0.0199888	0.266174	0.243938	FGFR1/IFT52/LRP4/PBX1	4
GO:0072163	mesonephric epithelium development	3/105	99/17913	0.0204543	0.268903	0.246439	FGFR1/SDC4/PBX1	3
GO:0072164	mesonephric tubule development	3/105	99/17913	0.0204543	0.268903	0.246439	FGFR1/SDC4/PBX1	3
GO:0006656	phosphatidylcholine biosynthetic process	2/105	38/17913	0.0208583	0.270888	0.248259	LPIN1/SLC44A5	2
GO:0001841	neural tube formation	3/105	100/17913	0.0209991	0.270888	0.248259	IFT52/COBL/SDC4	3
GO:0046545	development of primary female sexual characteristics	3/105	100/17913	0.0209991	0.270888	0.248259	PGR/AMHR2/KIT	3
GO:0018107	peptidyl-threonine phosphorylation	3/105	101/17913	0.0215518	0.276291	0.25321	VRK1/MAP3K10/AZU1	3
GO:0043401	steroid hormone mediated signaling pathway	4/105	181/17913	0.021894	0.277346	0.254178	PGR/NCOA1/RB1/LBH	4
GO:0060045	positive regulation of cardiac muscle cell proliferation	2/105	39/17913	0.0219028	0.277346	0.254178	FGFR1/MEF2C	2
GO:0001823	mesonephros development	3/105	103/17913	0.022681	0.285448	0.261603	FGFR1/SDC4/PBX1	3
GO:0007059	chromosome segregation	5/105	275/17913	0.022933	0.286871	0.262906	PIBF1/SLF1/RB1/NTMT1/SPC25	5
GO:0001822	kidney development	5/105	276/17913	0.0232506	0.286952	0.262981	FGFR1/MEF2C/SDC4/LRP4/PBX1	5
GO:0048562	embryonic organ morphogenesis	5/105	276/17913	0.0232506	0.286952	0.262981	FGFR1/MEF2C/IFT52/MICAL2/USH1G	5
GO:1902115	regulation of organelle assembly	4/105	185/17913	0.0234956	0.286952	0.262981	MEF2C/STAG1/SDC4/GSN	4
GO:1902905	positive regulation of supramolecular fiber organization	4/105	185/17913	0.0234956	0.286952	0.262981	SDC4/MAP1B/RB1/GSN	4
GO:0002521	leukocyte differentiation	7/105	485/17913	0.0239924	0.288667	0.264553	GAB2/MEF2C/TUSC2/RB1/KIT/HMGB1/NTRK1	7
GO:0006911	phagocytosis, engulfment	2/105	41/17913	0.0240556	0.288667	0.264553	GSN/ARHGAP25	2
GO:0048066	developmental pigmentation	2/105	41/17913	0.0240556	0.288667	0.264553	MEF2C/KIT	2
GO:0031123	RNA 3'-end processing	3/105	107/17913	0.0250346	0.296782	0.27199	MAGOH/NUDT21/CPEB1	3
GO:0006376	mRNA splice site selection	2/105	42/17913	0.0251632	0.296782	0.27199	CELF2/SF3A1	2
GO:0010863	positive regulation of phospholipase C activity	2/105	42/17913	0.0251632	0.296782	0.27199	FGFR1/KIT	2
GO:0050684	regulation of mRNA processing	3/105	108/17913	0.0256429	0.299808	0.274763	MAGOH/NUDT21/CPEB1	3
GO:0018210	peptidyl-threonine modification	3/105	109/17913	0.0262591	0.299808	0.274763	VRK1/MAP3K10/AZU1	3
GO:0008089	anterograde axonal transport	2/105	43/17913	0.0262913	0.299808	0.274763	KIF5A/MAP1A	2
GO:0010761	fibroblast migration	2/105	43/17913	0.0262913	0.299808	0.274763	SDC4/AKAP12	2
GO:0043303	mast cell degranulation	2/105	43/17913	0.0262913	0.299808	0.274763	GAB2/KIT	2
GO:0051602	response to electrical stimulus	2/105	43/17913	0.0262913	0.299808	0.274763	AKAP12/NTRK1	2
GO:0048483	autonomic nervous system development	2/105	44/17913	0.0274396	0.309483	0.28363	NAV2/NTRK1	2
GO:1900274	regulation of phospholipase C activity	2/105	44/17913	0.0274396	0.309483	0.28363	FGFR1/KIT	2
GO:0048667	cell morphogenesis involved in neuron differentiation	7/105	500/17913	0.0277156	0.310772	0.284811	GAB2/MEF2C/COBL/MAP1B/LRP4/SH3KBP1/NTRK1	7
GO:0001818	negative regulation of cytokine production	5/105	290/17913	0.0279993	0.310772	0.284811	FGFR1/PIBF1/TUSC2/HMGB1/CD2AP	5
GO:0007409	axonogenesis	6/105	393/17913	0.0281531	0.310772	0.284811	GAB2/COBL/MAP1B/LRP4/SH3KBP1/NTRK1	6
GO:0072001	renal system development	5/105	291/17913	0.0283604	0.310772	0.284811	FGFR1/MEF2C/SDC4/LRP4/PBX1	5
GO:0002279	mast cell activation involved in immune response	2/105	45/17913	0.0286079	0.310772	0.284811	GAB2/KIT	2
GO:0002448	mast cell mediated immunity	2/105	45/17913	0.0286079	0.310772	0.284811	GAB2/KIT	2
GO:0006998	nuclear envelope organization	2/105	45/17913	0.0286079	0.310772	0.284811	VRK1/LPIN1	2
GO:0046660	female sex differentiation	3/105	114/17913	0.0294586	0.318338	0.291745	PGR/AMHR2/KIT	3
GO:0002064	epithelial cell development	4/105	199/17913	0.0296531	0.318771	0.292142	FGFR1/RFX3/PGR/NTRK1	4
GO:0032956	regulation of actin cytoskeleton organization	5/105	297/17913	0.0305891	0.325598	0.298398	MEF2C/SDC4/GSN/NEB/CD2AP	5
GO:0002573	myeloid leukocyte differentiation	4/105	201/17913	0.0306037	0.325598	0.298398	GAB2/MEF2C/RB1/KIT	4
GO:1902850	microtubule cytoskeleton organization involved in mitosis	3/105	116/17913	0.0307937	0.325939	0.298711	PIBF1/STAG1/SPC25	3
GO:0072698	protein localization to microtubule cytoskeleton	2/105	47/17913	0.0310031	0.326482	0.299208	PIBF1/MAP1A	2
GO:0030042	actin filament depolymerization	2/105	48/17913	0.0322296	0.335969	0.307903	MICAL2/GSN	2
GO:0045840	positive regulation of mitotic nuclear division	2/105	48/17913	0.0322296	0.335969	0.307903	SLF1/RB1	2
GO:0000186	activation of MAPKK activity	2/105	49/17913	0.0334749	0.341202	0.312698	MAP3K10/NTRK1	2
GO:0043113	receptor clustering	2/105	49/17913	0.0334749	0.341202	0.312698	LRP4/GSN	2
GO:0055023	positive regulation of cardiac muscle tissue growth	2/105	49/17913	0.0334749	0.341202	0.312698	FGFR1/MEF2C	2
GO:1905515	non-motile cilium assembly	2/105	49/17913	0.0334749	0.341202	0.312698	PIBF1/IFT52	2
GO:0001838	embryonic epithelial tube formation	3/105	120/17913	0.0335581	0.341202	0.312698	IFT52/COBL/SDC4	3
GO:0055007	cardiac muscle cell differentiation	3/105	121/17913	0.0342688	0.343066	0.314408	NEBL/MEF2C/MYO18B	3
GO:0022618	ribonucleoprotein complex assembly	4/105	209/17913	0.0345851	0.343066	0.314408	CELF2/SF3A1/CRNKL1/NUDT21	4
GO:0007062	sister chromatid cohesion	2/105	50/17913	0.0347388	0.343066	0.314408	SLF1/RB1	2
GO:0032732	positive regulation of interleukin-1 production	2/105	50/17913	0.0347388	0.343066	0.314408	AZU1/HMGB1	2
GO:0044380	protein localization to cytoskeleton	2/105	50/17913	0.0347388	0.343066	0.314408	PIBF1/MAP1A	2
GO:0099024	plasma membrane invagination	2/105	50/17913	0.0347388	0.343066	0.314408	GSN/ARHGAP25	2
GO:0006909	phagocytosis	5/105	308/17913	0.0349557	0.343378	0.314693	TUSC2/GSN/ARHGAP25/AZU1/HMGB1	5
GO:0065004	protein-DNA complex assembly	4/105	210/17913	0.035103	0.343378	0.314693	TAF1B/RB1/SMYD3/HMGB1	4
GO:0021545	cranial nerve development	2/105	51/17913	0.0360211	0.344201	0.315448	NAV2/NTRK1	2
GO:0030239	myofibril assembly	2/105	51/17913	0.0360211	0.344201	0.315448	NEBL/MEF2C	2
GO:0046579	positive regulation of Ras protein signal transduction	2/105	51/17913	0.0360211	0.344201	0.315448	NTRK1/STK19	2
GO:0051058	negative regulation of small GTPase mediated signal transduction	2/105	51/17913	0.0360211	0.344201	0.315448	ARHGAP25/CD2AP	2
GO:0098930	axonal transport	2/105	51/17913	0.0360211	0.344201	0.315448	KIF5A/MAP1A	2
GO:1902903	regulation of supramolecular fiber organization	5/105	313/17913	0.0370622	0.349317	0.320136	MEF2C/SDC4/MAP1B/RB1/GSN	5
GO:0016570	histone modification	6/105	420/17913	0.0371302	0.349317	0.320136	NCOA1/VRK1/NTMT1/HLCS/SMYD3/SUPT3H	6
GO:0003179	heart valve morphogenesis	2/105	52/17913	0.0373215	0.349317	0.320136	MEF2C/RB1	2
GO:0090307	mitotic spindle assembly	2/105	52/17913	0.0373215	0.349317	0.320136	PIBF1/STAG1	2
GO:0007584	response to nutrient	4/105	215/17913	0.0377603	0.349317	0.320136	NCOA1/MAP1B/GSN/HLCS	4
GO:0048732	gland development	6/105	422/17913	0.0378604	0.349317	0.320136	FGFR1/PGR/NCOA1/COBL/PBX1/LBH	6
GO:0009755	hormone-mediated signaling pathway	4/105	216/17913	0.0383053	0.349317	0.320136	PGR/NCOA1/RB1/LBH	4
GO:0016358	dendrite development	4/105	216/17913	0.0383053	0.349317	0.320136	MEF2C/COBL/PACSIN1/LRP4	4
GO:0032655	regulation of interleukin-12 production	2/105	53/17913	0.0386397	0.349317	0.320136	PIBF1/HMGB1	2
GO:0051290	protein heterotetramerization	2/105	53/17913	0.0386397	0.349317	0.320136	LRP4/NUDT21	2
GO:0060421	positive regulation of heart growth	2/105	53/17913	0.0386397	0.349317	0.320136	FGFR1/MEF2C	2
GO:0051291	protein heterooligomerization	3/105	128/17913	0.0394611	0.349317	0.320136	LRP4/NUDT21/TMEM120B	3
GO:0051494	negative regulation of cytoskeleton organization	3/105	128/17913	0.0394611	0.349317	0.320136	MAP1B/GSN/TMEM67	3
GO:0072175	epithelial tube formation	3/105	128/17913	0.0394611	0.349317	0.320136	IFT52/COBL/SDC4	3
GO:0050921	positive regulation of chemotaxis	3/105	130/17913	0.041014	0.349317	0.320136	FGFR1/AZU1/HMGB1	3
GO:0048738	cardiac muscle tissue development	4/105	221/17913	0.0410982	0.349317	0.320136	FGFR1/NEBL/MEF2C/MYO18B	4
GO:0071826	ribonucleoprotein complex subunit organization	4/105	221/17913	0.0410982	0.349317	0.320136	CELF2/SF3A1/CRNKL1/NUDT21	4
GO:0002066	columnar/cuboidal epithelial cell development	2/105	55/17913	0.0413288	0.349317	0.320136	FGFR1/RFX3	2
GO:0032615	interleukin-12 production	2/105	55/17913	0.0413288	0.349317	0.320136	PIBF1/HMGB1	2
GO:0001655	urogenital system development	5/105	324/17913	0.0419675	0.349317	0.320136	FGFR1/MEF2C/SDC4/LRP4/PBX1	5
GO:0016569	covalent chromatin modification	6/105	433/17913	0.0420415	0.349317	0.320136	NCOA1/VRK1/NTMT1/HLCS/SMYD3/SUPT3H	6
GO:0000070	mitotic sister chromatid segregation	3/105	132/17913	0.0425975	0.349317	0.320136	PIBF1/SLF1/RB1	3
GO:0007286	spermatid development	3/105	132/17913	0.0425975	0.349317	0.320136	SPAG6/RFX2/KIT	3
GO:0048565	digestive tract development	3/105	132/17913	0.0425975	0.349317	0.320136	COBL/RB1/KIT	3
GO:0051250	negative regulation of lymphocyte activation	3/105	132/17913	0.0425975	0.349317	0.320136	PIBF1/SDC4/HMGB1	3
GO:0006826	iron ion transport	2/105	56/17913	0.0426991	0.349317	0.320136	SLC39A14/ATP6V1E2	2
GO:0014888	striated muscle adaptation	2/105	56/17913	0.0426991	0.349317	0.320136	MEF2C/GSN	2
GO:1901880	negative regulation of protein depolymerization	2/105	56/17913	0.0426991	0.349317	0.320136	MAP1B/GSN	2
GO:0010518	positive regulation of phospholipase activity	2/105	57/17913	0.0440862	0.349317	0.320136	FGFR1/KIT	2
GO:0033047	regulation of mitotic sister chromatid segregation	2/105	57/17913	0.0440862	0.349317	0.320136	SLF1/RB1	2
GO:0035418	protein localization to synapse	2/105	57/17913	0.0440862	0.349317	0.320136	KIF5A/MAP1A	2
GO:0045576	mast cell activation	2/105	57/17913	0.0440862	0.349317	0.320136	GAB2/KIT	2
GO:0046686	response to cadmium ion	2/105	57/17913	0.0440862	0.349317	0.320136	GSN/KIT	2
GO:0001101	response to acid chemical	5/105	330/17913	0.0448015	0.349317	0.320136	NCOA1/GSN/HLCS/NTRK1/CPEB1	5
GO:0007405	neuroblast proliferation	2/105	58/17913	0.0454901	0.349317	0.320136	FGFR1/AKNA	2
GO:0010324	membrane invagination	2/105	58/17913	0.0454901	0.349317	0.320136	GSN/ARHGAP25	2
GO:0030521	androgen receptor signaling pathway	2/105	58/17913	0.0454901	0.349317	0.320136	NCOA1/RB1	2
GO:0051057	positive regulation of small GTPase mediated signal transduction	2/105	58/17913	0.0454901	0.349317	0.320136	NTRK1/STK19	2
GO:0060043	regulation of cardiac muscle cell proliferation	2/105	58/17913	0.0454901	0.349317	0.320136	FGFR1/MEF2C	2
GO:0010594	regulation of endothelial cell migration	4/105	231/17913	0.0470233	0.349317	0.320136	FGFR1/MEF2C/GLUL/HMGB1	4
GO:0030879	mammary gland development	3/105	138/17913	0.04753	0.349317	0.320136	PGR/NCOA1/LBH	3
GO:0048515	spermatid differentiation	3/105	138/17913	0.04753	0.349317	0.320136	SPAG6/RFX2/KIT	3
GO:0031640	killing of cells of other organism	2/105	60/17913	0.0483466	0.349317	0.320136	TUSC2/AZU1	2
GO:0044364	disruption of cells of other organism	2/105	60/17913	0.0483466	0.349317	0.320136	TUSC2/AZU1	2
GO:0051785	positive regulation of nuclear division	2/105	60/17913	0.0483466	0.349317	0.320136	SLF1/RB1	2
GO:0050773	regulation of dendrite development	3/105	139/17913	0.0483783	0.349317	0.320136	MEF2C/COBL/PACSIN1	3
GO:0003170	heart valve development	2/105	61/17913	0.0497988	0.349317	0.320136	MEF2C/RB1	2
GO:0008088	axo-dendritic transport	2/105	61/17913	0.0497988	0.349317	0.320136	KIF5A/MAP1A	2
GO:0042733	embryonic digit morphogenesis	2/105	61/17913	0.0497988	0.349317	0.320136	IFT52/LRP4	2
GO:0043388	positive regulation of DNA binding	2/105	61/17913	0.0497988	0.349317	0.320136	RB1/HMGB1	2
GO:0048645	animal organ formation	2/105	61/17913	0.0497988	0.349317	0.320136	FGFR1/MEF2C	2

[truncated: 1 more sheets: GO term (SETD1A)]
