# Supplementary material for: A global screening identifies chromatin-enriched RNA-binding proteins and the transcriptional regulatory activity of QKI5 during monocytic differentiation
Source: Genome Biol. 2021 Oct 14;22:290. doi: 10.1186/s13059-021-02508-7 (PMC8518180; doi:10.1186/s13059-021-02508-7)
Supplement: Supplementary file 6 — Additional file 6: Table S5 DEGs results and GO term of PMA, QKI5, QKI5 M1 RNA-seq [file 13059_2021_2508_MOESM6_ESM.xlsx]

## Sheet: readme
Table S5. DEGs results and GO term of PMA, QKI5, QKI5 M1 RNA-seq. Related to Figure 4.
sheetName	content
co-activated DEGs	DEGs results of PMA,QKI5,QKI5 M1 RNA-seq
co-repressed DEGs	DEGs results of PMA,QKI5,QKI5 M1 RNA-seq
GO term(PMA 48hr vs Ctrl)	GO Term of activated DEGs results of PMA RNA-seq
GO term(QKI5 vs Ctrl)	GO Term of activated DEGs results of QKI5 RNA-seq
GO term(QKI5 M1 vs Ctrl)	GO Term of activated DEGs results of QKI5 M1 RNA-seq
GO term(co-activated)	GO Term of co-activated DEGs results of PMA,QKI5,QKI5 M1 RNA-seq
GO term(co-repressed)	GO Term of co-repressed DEGs results of PMA,QKI5,QKI5 M1 RNA-seq

## Sheet: co-activated DEGs
		PMA vs Ctrl					QKI5 vs Ctrl					QKI5 M1 vs Ctrl
Gene	Gene names	baseMean	log2FoldChange	pvalue	padj		baseMean	log2FoldChange	pvalue	padj		baseMean	log2FoldChange	pvalue	padj
ENSG00000000938	FGR	957.665951959987	4.44931005176933	1.72833963535513e-39	2.31814984336738e-37		401.914607117346	3.31432829548238	5.84084476347329e-46	4.59104761142026e-44		437.033273779564	3.42771609323955	2.15336644508909e-51	1.62901323788925e-49
ENSG00000002549	LAP3	4625.84832067224	1.56376799654206	7.01692596868482e-08	7.58344725953968e-07		5529.90889811517	2.13603538429783	3.07721621872503e-84	5.84335939197301e-82		5860.50220737123	2.21701002470693	2.24461295949157e-91	3.68634512962654e-89
ENSG00000002834	LASP1	6152.42734483899	2.35715028882037	8.7786806573964e-20	3.44563215802809e-18		2968.606963503	1.24436290784844	8.77271870961716e-34	4.45111037385576e-32		3178.5746067532	1.35839176438609	1.48746597542365e-40	8.11978940845611e-39
ENSG00000004399	PLXND1	2147.17980687334	1.22921277438043	0.000560601227732155	0.00294905367928814		2545.65054692392	1.81249111214839	4.32970257585163e-09	4.45968666499776e-08		3154.27916312985	2.17751300283589	1.64830528591043e-12	2.28515051001219e-11
ENSG00000005059	CCDC109B	169.431085447979	1.99637591194725	1.71290765917024e-06	1.48635470527741e-05		84.6596512019872	0.883099522361356	0.0181037854903816	0.0514846533096129		90.9311094411746	1.01323690389754	0.00519792380503439	0.0178417481089203
ENSG00000006118	TMEM132A	198.268044836063	5.01422383751646	3.32025872720319e-22	1.56021345712404e-20		36.6258323466243	2.58442860390352	4.54764749191384e-05	0.000254209650968859		30.8070265576301	2.26706518261887	0.000734154587804132	0.0031650842281033
ENSG00000006459	KDM7A	180.827838079841	4.64699167828984	1.30748028260482e-24	7.25490360646447e-23		40.7979541137544	2.5095842152651	8.03039152159952e-06	5.14755611606809e-05		44.847877873031	2.64805545234499	1.04249215624308e-06	7.57907180560377e-06
ENSG00000007237	GAS7	1062.20408992778	2.44113473762957	3.8812142534341e-14	9.10848577923531e-13		3063.81880298476	4.33326317325919	1.26233577466158e-293	2.42103378222344e-290		3413.54880842791	4.47824718746292	0	0
ENSG00000007264	MATK	789.909845959677	2.86656090701061	5.22207485002475e-15	1.31219208359245e-13		268.473788028788	1.14790155230188	1.17905696268179e-07	1.00996576539858e-06		223.212260761464	0.715116173047137	0.00245718240938831	0.00931257593617286
ENSG00000008056	SYN1	5.85487051013042	6.00135828388612	0.00326490332403604	0.0135722674510882		2.56021943395628	4.99886588531605	0.0403843836084159	0.0994775357341137		3.08277771973937	5.2502421366144	0.0217084821872593	0.0605499325342121
ENSG00000008323	PLEKHG6	6.89649921551085	6.23723881305441	0.00153001529589768	0.00707798076469068		5.32614569552208	6.05798968206223	0.00266427093273027	0.00983411320608811		8.68662604817436	6.74483709789044	0.000185531652601127	0.000918102164494114
ENSG00000008513	ST3GAL1	2049.14740832735	1.63117928275571	2.26611652352706e-09	3.01152611226992e-08		1468.4321319833	1.23109791076732	5.85320701986811e-26	2.12209182294991e-24		1601.9559096591	1.38283639224049	4.44084482279894e-33	1.87540292901278e-31
ENSG00000009780	FAM76A	150.990043787293	0.89657987298564	0.039026654134633	0.10600949922059		119.171805426572	0.654302333377752	0.0351054650337284	0.089071003291689		131.219283228667	0.847570889247031	0.00461524829069679	0.016088896209314
ENSG00000010030	ETV7	47.5169782965539	4.03416836549524	2.71681686657386e-07	2.67235026705781e-06		55.0326727498282	4.45914107403904	1.11862346184514e-13	1.83997250212075e-12		65.7586558028523	4.7086331899568	6.19233212883414e-16	1.0976537071545e-14
ENSG00000010278	CD9	836.840609741586	7.25251631132967	7.57810747512814e-56	2.29073747304135e-53		27.5332147549042	2.24519668198129	0.00117268371204898	0.00478937412976735		26.4337015713655	2.15308625058156	0.00149246995870744	0.0059845180001176
ENSG00000010322	NISCH	1868.49358488266	0.795053454694386	0.00728334545844211	0.0268150510034227		1576.68988576427	0.70593105678249	5.48720449810964e-10	6.25678329781479e-09		1807.91794556224	0.986003806158448	4.70839293385399e-19	1.02112607476303e-17
ENSG00000010327	STAB1	89.2293447671188	8.48527065560318	3.41520221058062e-08	3.84053805501884e-07		50.5393668982402	7.85381754511421	1.81716607949985e-07	1.51527948864033e-06		83.4511930668038	8.5622501670685	7.37319953255042e-09	7.05557913436038e-08
ENSG00000010810	FYN	473.358031847147	2.78436048327205	1.88755064215092e-19	7.09249780250141e-18		156.221200773349	0.976687632903426	0.00028358963654849	0.00134627862360482		172.375866502659	1.1606513038297	6.44390470564899e-06	4.14806127031978e-05
ENSG00000011007	TCEB3	1130.43948457681	1.18119747799434	3.92017117093288e-05	0.00026750413317016		1144.13640283804	1.47126697541747	4.57761388410644e-28	1.85611113495301e-26		1172.3215457239	1.49520656396036	3.00993988537966e-29	1.09954362923137e-27
ENSG00000011132	APBA3	363.207943850764	1.96823935742609	2.78952779069362e-06	2.34327276420231e-05		257.303758324237	1.570068192905	9.84846228725159e-13	1.48610273963177e-11		249.728153032594	1.48859449840559	1.48106841769649e-11	1.88343677339762e-10
ENSG00000011422	PLAUR	5860.27699532865	5.10982177540367	8.11408362966751e-53	2.00407970428849e-50		1447.74701162439	3.17319292688156	2.65245594083023e-86	5.29910963428989e-84		1798.47117135539	3.49799203327967	1.32192471870639e-111	2.85402061460036e-109
ENSG00000011600	TYROBP	4515.4079377569	2.71007483513665	3.75265697393775e-24	2.03215405596688e-22		1841.11757632408	1.32619906700383	9.75106462699539e-32	4.60629725323016e-30		2159.20288533397	1.61534145052685	6.84782507323218e-49	4.83753524934399e-47
ENSG00000012211	PRICKLE3	293.260495285402	0.967331085901131	0.00955931242721069	0.0337231762041976		236.84098736808	0.784225213543001	0.000456287564634977	0.00206054608008811		253.135375155744	0.906270709641379	4.11481148386937e-05	0.000230715210570616
ENSG00000013275	PSMC4	1602.13731269061	0.88733706297642	0.00487167810779336	0.0191808119590083		1458.66406451361	0.970293393098003	9.6455487420707e-16	1.88382871002214e-14		1530.45898345858	1.04790062127593	2.13226417350787e-18	4.45826508095253e-17
ENSG00000013364	MVP	1924.51926287006	1.92784023735974	2.95762533606624e-10	4.36913099426328e-09		1382.03817145254	1.55464296733778	4.33232231413038e-28	1.76037308607429e-26		1411.15811211801	1.57152882772696	7.24032851267728e-29	2.61509233780252e-27
ENSG00000014257	ACPP	967.158246859791	2.86037326700126	8.90716163254043e-20	3.47585249602777e-18		330.256634787369	1.15102127592539	6.7705725797117e-07	5.19827107711332e-06		312.536778902038	1.00834558567296	1.20183837463226e-05	7.40645425547111e-05
ENSG00000014914	MTMR11	610.443778863352	1.49704988745738	6.31618436091705e-07	5.8895801962087e-06		437.585342074662	1.08809402879899	3.0869785505282e-09	3.24767754364127e-08		450.777380851343	1.1252898300628	5.3552495920074e-10	5.86665455589637e-09
ENSG00000015133	CCDC88C	714.498379886387	1.34226030869661	8.19378812337732e-06	6.30744168995671e-05		664.260261667013	1.45737468060145	1.2090036979207e-21	3.52393342286035e-20		567.061381378863	1.11062845613926	3.43153724885817e-12	4.59811633450556e-11
ENSG00000015479	MATR3	53.4326570555092	2.22127043313402	0.000173367036255309	0.00102756879873537		42.9680849608677	2.07259658914812	0.000109171114160564	0.000566962577439873		28.5283710355153	1.27198913223262	0.0400079441099247	0.10018931918053
ENSG00000018189	RUFY3	128.753880493149	1.43759168879484	0.000350807703057698	0.00193541498502521		165.249777192483	2.14553180425659	1.10460235442722e-14	1.97622841003355e-13		166.471404657009	2.13729031974938	6.40369521406062e-15	1.05438734822772e-13
ENSG00000018280	SLC11A1	315.046433054769	1.86146576810427	1.71664094489489e-06	1.48895627652917e-05		268.12279911555	1.80859494800976	1.53694770134136e-14	2.72180239741699e-13		351.693984733086	2.27368094732882	7.69876876466603e-26	2.44920267902414e-24
ENSG00000020577	SAMD4A	325.377599185957	8.77004877632837	3.35188496140544e-22	1.57142884544779e-20		17.6799732362861	4.70819211857981	3.00830928673135e-05	0.000174256610722503		31.7616649384587	5.5592536673069	2.92235719012732e-08	2.63012147111459e-07
ENSG00000020633	RUNX3	2450.21964283082	1.55236306862341	0.000231369596884048	0.00133198648257323		1607.05418630012	0.958591348899218	3.74092445275257e-13	5.85213622180601e-12		1614.42881780439	0.94210711550195	7.91323836268673e-13	1.12216144014041e-11
ENSG00000023330	ALAS1	3202.59847728903	2.17917788430391	2.97147257774669e-14	7.0387408324098e-13		2677.38219000271	2.09505614501729	8.42904273193654e-72	1.25318302756443e-69		3119.31573223193	2.34164792421055	3.57559937707097e-92	5.92285707158781e-90
ENSG00000023902	PLEKHO1	1430.74858447518	5.37234706467814	5.66653659723048e-68	2.66893873729555e-65		1418.2920607808	5.55337993631334	1.48410541715898e-227	1.6743328115113e-224		1519.92769060157	5.63747484679697	1.42854063314154e-237	1.37247041329073e-234
ENSG00000025039	RRAGD	817.50581931138	0.7844388711967	0.00705409561090593	0.0260971331702551		800.795246842415	1.02849421515766	6.4443114825237e-13	9.84824302177865e-12		864.130774888191	1.16388920546139	1.84699736074639e-17	3.63627605396945e-16
ENSG00000025434	NR1H3	481.139050159016	0.708038052948913	0.0222690753647112	0.0675577566449216		474.296159453674	0.970189103855459	7.5527183000375e-09	7.57998871148191e-08		694.393852173594	1.71374260821736	3.33207550953619e-26	1.07425890798218e-24
ENSG00000025708	TYMP	1416.69129392541	2.2101353508678	1.17227918611656e-08	1.41490884126452e-07		2360.17392440107	3.27791157319412	4.90100823920176e-128	2.13628265953751e-125		2350.50928634447	3.25213188680902	5.21803301069193e-127	1.41217611690768e-124
ENSG00000026025	VIM	9066.01505324317	2.75799959291599	7.69076299740294e-26	4.72003099958793e-24		3883.78888041366	1.48177417101451	7.19960849040832e-50	6.33400418520831e-48		3901.29579913643	1.46682167179979	6.82946095728833e-49	4.83753524934399e-47
ENSG00000026508	CD44	3072.09017828614	2.33348961875314	4.81478080180813e-16	1.32491515732364e-14		2378.34026268291	2.11622631025601	7.08746901098687e-60	7.90294000940217e-58		2668.92650370614	2.29734344593336	4.68566206357896e-72	5.29617626774528e-70
ENSG00000026751	SLAMF7	233.687884857303	8.29076666536679	3.66118288410582e-20	1.4770903775258e-18		510.640252054308	9.61029955695504	9.19544319687332e-30	3.93659386323289e-28		944.780204486799	10.4812927593783	1.77463619966108e-35	8.21677941602112e-34
ENSG00000027075	PRKCH	415.027887168169	2.04854056769089	1.56219379305962e-09	2.10506393152605e-08		188.763675635861	0.73237861750063	0.00354837945287405	0.0126096663936764		199.573186837738	0.832093408824619	0.000563024880632897	0.00248987872988748
ENSG00000027697	IFNGR1	3285.06304734029	2.24261395401466	6.713315436612e-12	1.22380537837716e-10		1408.69393892285	0.851787014090849	9.31390197877587e-10	1.03795076148136e-08		1759.34114104934	1.29904698276925	4.19838010738899e-22	1.07850098614277e-20
ENSG00000028137	TNFRSF1B	4018.92763608766	3.81792316480828	9.48239109798396e-39	1.23106965966326e-36		2032.66807056362	2.94793457658696	7.65199955608541e-105	2.12692318095887e-102		2732.35509948575	3.40266586463888	1.86011318059788e-151	7.60469675855068e-149
ENSG00000028277	POU2F2	937.863368325582	1.94269874964932	3.16071646387903e-11	5.34786888412214e-10		1650.5848862517	3.12349212276299	1.84371961542419e-143	9.30544697479486e-141		1826.22643494989	3.26590428582282	4.47806418820887e-162	2.15115008441083e-159
ENSG00000030110	BAK1	1735.40616453367	1.30637918363044	7.34232795184291e-06	5.70403406247313e-05		1121.17049833119	0.640011381736428	3.2533981540099e-07	2.61293648223433e-06		1122.88397170843	0.614783649475793	1.04500522972653e-06	7.59446879319032e-06
ENSG00000031081	ARHGAP31	819.759630498388	3.9339549334117	4.3581475309747e-38	5.51659762155192e-36		305.689513079718	2.56689274971082	5.87766168766101e-32	2.81819183769126e-30		320.984320997285	2.62870939128471	1.24167779160094e-34	5.58755006220424e-33
ENSG00000032444	PNPLA6	2160.36550242666	1.88824080281922	2.84095254447631e-09	3.73622155086226e-08		1258.8868824979	1.08625850950038	3.57683527892959e-19	8.82884476378258e-18		1282.8912592823	1.10060800057848	7.57623715786148e-20	1.7207730140462e-18
ENSG00000033100	CHPF2	1353.96162586698	1.80354690385909	5.06529609464256e-11	8.31340695338701e-10		689.193347645865	0.682837989307622	3.22555659317822e-06	2.22288716854348e-05		745.852738047245	0.836347436859071	5.38253179654267e-09	5.24469312731072e-08
ENSG00000033627	ATP6V0A1	1444.84545828841	2.27346974360623	2.70136735161462e-13	5.76509936483149e-12		672.818632760442	1.06660550178797	2.18690601234623e-11	2.88265776019164e-10		733.199771254287	1.22135559596981	3.55245361665288e-15	5.97203816657787e-14
ENSG00000033867	SLC4A7	1763.01240086036	2.17955027743521	2.46606609128061e-11	4.23623719649756e-10		773.479114495527	0.819740337375953	6.22502727575551e-09	6.31358001701296e-08		885.951056213024	1.09011392188952	6.83474449933756e-15	1.12343554794501e-13
ENSG00000034152	MAP2K3	805.033968012831	2.63140310936059	3.0585683679985e-13	6.48640682273022e-12		508.253724197301	2.06497513604835	3.77779521618298e-31	1.73335728352089e-29		533.028440792814	2.12805605090408	1.54890034723468e-34	6.937557149677e-33
ENSG00000034510	TMSB10	11976.1492731745	2.37273827629317	7.0941855107996e-18	2.34730342133235e-16		5346.65689575217	1.10220585609591	9.38918524568639e-25	3.19282240828048e-23		5170.56938545234	1.00472736730556	5.59154513337427e-21	1.34807452619557e-19
ENSG00000035664	DAPK2	60.7116184562104	3.41657606782529	2.40622969765751e-08	2.7705156376724e-07		23.3169324852625	2.03600446424489	0.00417505107709855	0.0145376370021193		25.6422088570913	2.18424530646832	0.00114331689234368	0.00471231962384895
ENSG00000035720	STAP1	30.5276302170818	3.66266525521071	6.44560892166508e-06	5.05980300350709e-05		26.03290425662	3.61965321610415	2.09258818702989e-06	1.48919290682918e-05		36.7325539015022	4.13199903883476	2.42877346804717e-09	2.48370847198118e-08
ENSG00000038945	MSR1	1903.32230293697	7.99372782244632	6.3089620632178e-89	7.09863381479722e-86		28.8502971215396	1.77593564509475	0.00416235605263573	0.014503965612918		42.470098750923	2.44199899144123	5.29180102699578e-06	3.45621878768606e-05
ENSG00000039523	FAM65A	615.013815006214	1.32066118433532	5.24600744338462e-05	0.000349728073570997		397.022109145991	0.654143792807853	0.000315869899231105	0.0014808283542785		406.121478715644	0.678943577286734	0.000161159035966128	0.000807897437017781
ENSG00000040199	PHLPP2	154.459250345324	0.822707293566431	0.0283208670753904	0.0822930446022786		125.369999448269	0.642759411286599	0.0300267611071656	0.0781952135120836		129.688038903784	0.69401650843787	0.0201883328240347	0.0571815935092423
ENSG00000042286	AIFM2	494.573774683377	0.899082382662832	0.00795654030919029	0.028883995497765		529.30529951454	1.31993782947769	3.57961875018205e-16	7.25724186149487e-15		537.154047013761	1.32518540233494	1.010502265943e-15	1.76999097904236e-14
ENSG00000042980	ADAM28	78.0583517435441	4.04431600532177	1.34920335460952e-11	2.37405869165131e-10		92.1432434231037	4.49533537333374	9.40796066165519e-20	2.43502398825756e-18		158.083702079979	5.2824793706791	2.32205699946353e-34	1.02570862631475e-32
ENSG00000047644	WWC3	219.368415835126	1.48498477823658	3.53218997529303e-05	0.000243822234388582		287.198169694288	2.22211613856227	8.18128730736134e-25	2.80194480835505e-23		309.968767355206	2.3338063759938	5.42435397794618e-28	1.90895534223875e-26
ENSG00000049249	TNFRSF9	64.6652776795385	6.42636002337342	3.94484617178325e-11	6.58655972935912e-10		78.7282697859822	6.9029821525075	2.35914835699351e-14	4.10209486298989e-13		167.401205899255	7.98003500608389	4.47354148840783e-20	1.0282188959301e-18
ENSG00000049449	RCN1	1201.53901536604	1.01935267559792	0.000258618744354913	0.00147377755470457		982.132804391676	0.864648158680356	4.22913566398744e-11	5.4254577190378e-10		961.636339755235	0.789754737015371	2.28439932032685e-09	2.34105242347096e-08
ENSG00000049860	HEXB	4217.31800862888	1.22154018268039	4.34186528834728e-06	3.53385152955608e-05		2997.32889147839	0.76467615405782	3.40051737806678e-14	5.83872182577823e-13		3086.05045507693	0.803529655762265	1.46848233790891e-15	2.55587754736592e-14
ENSG00000050438	SLC4A8	236.121004894621	4.54950673595404	1.29713295249214e-22	6.28488844182377e-21		43.5054928639238	2.05018059587327	0.000271957481450638	0.00129909652222709		64.8856473385754	2.71672245606515	2.23459176825396e-08	2.0397948136342e-07
ENSG00000050820	BCAR1	606.023255396335	3.01544902138386	0.00190048048175006	0.00853635644197913		162.097656821443	0.823442762731949	0.00186943983634111	0.00719670546390731		157.884885348862	0.73570791481365	0.00574081498549899	0.0194070654374319
ENSG00000052749	RRP12	1548.72874038322	0.966337359204873	0.00256191968398789	0.0110159138154469		1897.7432989079	1.64621214765966	6.91113423410172e-36	3.8870569934263e-34		1670.33935492648	1.37384156293723	1.96552196749661e-25	6.1013739265666e-24
ENSG00000052795	FNIP2	1297.05268238877	3.41614381223807	7.39214520771708e-24	3.92947813364551e-22		282.80458745105	0.927720900896289	7.47572969065957e-06	4.83076212052425e-05		347.192872520793	1.33358482568211	8.51235813734943e-12	1.09701516840489e-10
ENSG00000054967	RELT	818.664980843128	1.47999624825465	2.78890275352021e-05	0.000196349917246477		575.173670236026	1.0267625053957	3.42467782038305e-10	3.98072096467433e-09		597.17490887836	1.08097372563493	9.28567242068356e-12	1.19267510403365e-10
ENSG00000055332	EIF2AK2	3185.76211748712	2.11722122620299	2.18624668273436e-15	5.67667359813065e-14		2465.19543317873	1.89017641571029	1.63541783081367e-63	1.97268418724374e-61		2918.35780664342	2.17147652601696	1.32950664384386e-86	2.01153308357951e-84
ENSG00000056558	TRAF1	246.694595932554	3.03787772994083	1.36604873400264e-17	4.38456180820213e-16		231.912317395952	3.14902763794882	1.46399863529775e-34	7.6715928487365e-33		393.129868299408	3.95724166840777	2.44517877912289e-70	2.71584452259227e-68
ENSG00000056972	TRAF3IP2	402.149316539079	0.813384926563944	0.0204164042538001	0.0631769954701625		320.947694744642	0.593382476392194	0.0026124634283921	0.00966893787980164		349.191391165883	0.762802771156691	9.00737212698835e-05	0.000475485317088135
ENSG00000057657	PRDM1	925.793785142089	4.30248571060445	9.76997188165296e-28	6.99191662611722e-26		155.439149102918	1.57375478640153	4.92696771274674e-07	3.86163930375029e-06		213.860881772625	2.13898383674902	8.8495825786688e-15	1.4471891850989e-13
ENSG00000058335	RASGRF1	197.630025117105	4.40204084708659	2.30941266455669e-25	1.35572564334106e-23		33.5446449688257	1.71614842273429	0.00271894001992969	0.0100116913407255		37.6290317949821	1.906469639882	0.000537249387722401	0.00238687791562681
ENSG00000059377	TBXAS1	58.7161457246826	2.25524807973544	4.09287873924239e-05	0.000278164674851934		158.318954825832	4.06559692539977	1.1034886413844e-32	5.39893077885496e-31		166.530255916914	4.12433904048044	1.46153519806002e-34	6.56154178287926e-33
ENSG00000059378	PARP12	812.883299528172	2.50129691408572	1.50655717997037e-16	4.33413388720738e-15		557.991396946066	2.07601161720277	8.29242864402839e-35	4.41779136010613e-33		666.763701319807	2.36690240315243	2.30909669572842e-48	1.61342883666988e-46
ENSG00000059728	MXD1	535.424511022068	2.13653923207255	1.05996852728234e-11	1.88311777044291e-10		255.736031366781	0.956151420778453	1.54906973666096e-05	9.45563605328474e-05		394.051684520922	1.79746983600668	1.55606755138621e-20	3.67771685115449e-19
ENSG00000059804	SLC2A3	322.797935911249	3.53954512945603	1.7365354549271e-14	4.19190137886039e-13		78.9423756505738	1.34165284997218	0.00433171912116352	0.015023153892368		93.7732141141031	1.65451839920525	0.000190978166030246	0.000942142608542021
ENSG00000060491	OGFR	2382.66493837341	1.01927715668391	0.00529852374575332	0.0205931685708582		1783.26330062702	0.664203912970244	1.47690726103852e-07	1.24837392505323e-06		1774.68403610157	0.624201018888136	8.57580876081156e-07	6.31841124766082e-06
ENSG00000060558	GNA15	1382.18782035422	1.53537890725363	2.05447473910955e-05	0.000148392570938608		987.489156899551	1.11882626040063	2.27477103495004e-12	3.33291319169647e-11		1151.11294082262	1.40745995211781	9.02196972655615e-20	2.04430599405397e-18
ENSG00000060971	ACAA1	496.7245977809	0.688210629215244	0.0268025673843675	0.0786627866765157		465.647103220461	0.842644107517978	4.15762901244554e-06	2.80574126775837e-05		469.968538829903	0.836192443822746	4.54400859676502e-06	2.99222498926799e-05
ENSG00000060982	BCAT1	2038.58077895243	1.50436722280545	2.46958137878758e-06	2.09273772655167e-05		1177.04988655786	0.609424470161529	8.63119655245598e-07	6.51979986922226e-06		1179.8846435123	0.586124866056442	3.02009301325058e-06	2.049844127503e-05
ENSG00000061273	HDAC7	445.20164451473	1.45379286199505	2.99213695006071e-05	0.000209470271861665		280.824953640675	0.75692214717998	0.00026614001214204	0.00127384559342954		306.328729085201	0.924978954211668	3.81446462451965e-06	2.54319700763862e-05
ENSG00000061938	TNK2	1126.24690071788	2.08396658751499	7.44108290092119e-08	8.01192195599983e-07		595.636318003188	1.10749649004189	6.18487893048496e-09	6.27950201205775e-08		724.429355917645	1.48054955122387	5.64276431096033e-16	1.00394181699169e-14
ENSG00000063176	SPHK2	317.839418022577	1.04605708441728	0.0211430300852493	0.0649590091499628		257.239926886658	0.87052746427858	9.31360340794307e-05	0.000489787770114999		268.598420679329	0.939632095283307	1.22555158924276e-05	7.54291280823181e-05
ENSG00000063438	AHRR	3738.57440306447	1.79315409101611	5.5185212058287e-11	8.9917686825393e-10		2113.14360880775	0.906814210937375	8.32285591500183e-13	1.2588647759765e-11		2286.47732622902	1.05181808984163	3.99993568926511e-17	7.73227004720614e-16
ENSG00000064393	HIPK2	1469.9579352899	4.13186858159313	1.09020384128784e-39	1.48187237567803e-37		1139.86313815704	3.941223013413	6.97332244752544e-119	2.47669168927945e-116		1262.68218637647	4.07944440280132	5.85898371636931e-132	1.75906831421932e-129
ENSG00000064490	RFXANK	1010.30376142895	0.838892430533836	0.00274484651316347	0.01168622586317		888.773521264146	0.846298068687084	1.01189754878844e-09	1.12107568968537e-08		859.290301818476	0.742017794407492	1.19853270357752e-07	9.92664047381122e-07
ENSG00000064932	SBNO2	2960.80168482252	1.36037012273731	0.000306427143779128	0.00171438368590019		2659.09780102108	1.40747423178693	6.81819393288988e-43	5.01019698999597e-41		2685.61826858749	1.40313117568522	7.95266341140699e-43	4.64469384347068e-41
ENSG00000065000	AP3D1	5529.27084117485	0.978079593492714	0.000385254264238446	0.0021048164590292		4484.73341768525	0.803802482803434	9.22207144997e-18	2.10059511091419e-16		4233.43759347167	0.642117187665413	1.08471783179606e-11	1.38952354253075e-10
ENSG00000065833	ME1	718.41623243936	1.56838884344765	1.47367590440769e-05	0.000108453336090003		603.716499435263	1.4792677148196	0.00420655624416075	0.0146314004727528		715.363136879947	1.77997052813874	0.000559654394911746	0.00247611310113498
ENSG00000065911	MTHFD2	1598.3544881114	0.694520984473379	0.00934999794181539	0.0330769446839453		1504.65258987684	0.855991883735886	1.72752901066968e-13	2.79361542121701e-12		1572.97163066345	0.927719865956931	5.30903181544594e-16	9.47196344789171e-15
ENSG00000065989	PDE4A	356.891826814801	2.09447515895735	3.83813446387284e-09	4.97655168353499e-08		160.815643538258	0.771236467047605	0.00452384924057513	0.0156160735394151		163.260935139396	0.778310392732165	0.00339327314819764	0.0123231418526966
ENSG00000066322	ELOVL1	3996.54874724788	1.36460298727812	1.42630477969816e-07	1.46337136287876e-06		2734.21780718438	0.837800805952431	1.2086081585477e-15	2.34377106903805e-14		2853.7144286214	0.906144435054378	2.48654450626699e-18	5.14305195779551e-17
ENSG00000067057	PFKP	6116.18133707305	1.66469660142088	3.57127064124125e-07	3.4607150381368e-06		3997.46983211593	1.07668140141893	6.31019678891593e-24	2.06524341663172e-22		3720.60257971439	0.894553753188565	1.24512886036155e-16	2.32057721162437e-15
ENSG00000067225	PKM	35582.2086178062	2.6692942456688	3.03778824331145e-19	1.13096186198137e-17		21277.9057992044	2.00672589681726	7.83797447325945e-125	3.19839388133283e-122		22189.3061277918	2.06026311046228	6.52345124099571e-131	1.89921387266262e-128
ENSG00000068079	IFI35	1827.94141733456	2.95293122023742	3.11346873932114e-18	1.05822490028435e-16		1098.64736898509	2.32060281351915	9.74098482338078e-58	1.03790193293122e-55		1185.90931315485	2.43118329320531	5.74435886838263e-69	6.2360370427103e-67
ENSG00000068323	TFE3	1735.47526509498	2.16680397495153	1.25897638655662e-09	1.72517244634176e-08		757.420367841708	0.789759222580076	1.44077417410422e-06	1.0478804658758e-05		865.559398193648	1.05711448707927	4.8342115451509e-11	5.90899331043731e-10
ENSG00000068366	ACSL4	3251.40097955429	1.20308807793737	3.25284412407284e-05	0.000225538692382222		2245.3036002572	0.678397635884566	4.70768392586937e-10	5.40327169444935e-09		2737.55709297742	1.09237735965039	4.77966141130071e-25	1.44859927473412e-23
ENSG00000068394	GPKOW	427.969752119764	0.69435869383762	0.0327489101997015	0.0922737448907282		396.807816788517	0.823800526513167	1.2688967483102e-05	7.86814443447831e-05		373.943126138749	0.658921560800162	0.000612938794183185	0.00268956815031512
ENSG00000068697	LAPTM4A	1396.63268626378	1.35013905370461	5.7613382669342e-07	5.42213679926665e-06		886.843914817595	0.650000693356974	1.19360543430126e-06	8.80806411099036e-06		1078.57842065143	1.06139402776201	4.67785919823813e-17	8.97952692249209e-16
ENSG00000069399	BCL3	217.620067670943	4.04855618777363	2.27712953112328e-23	1.17052549222944e-21		549.088821474102	5.62942004696627	3.76294956187601e-104	1.03099442353171e-101		573.989743749892	5.6769328287901	2.55139179568535e-109	5.3873619070433e-107
ENSG00000070423	RNF126	1450.98419351451	0.928579687997594	0.0239355269673195	0.0717245305628269		1271.67385997581	0.92836475791033	2.60760934301629e-12	3.80361310121403e-11		1194.93216441145	0.761431880253735	1.83978204980304e-08	1.70040462178765e-07
ENSG00000070614	NDST1	892.138548622557	3.09493298954655	5.66839269332229e-26	3.51076321767145e-24		457.6965744111	2.195340356295	2.42248530251598e-34	1.25569853018794e-32		485.454970359019	2.27710727946831	3.06934757401656e-38	1.56025168345842e-36
ENSG00000070882	OSBPL3	506.53434682124	2.1536188999565	4.07908749427531e-12	7.64942213162573e-11		221.138548240297	0.774574244710173	0.00108664484233244	0.00448477758362252		273.433436191612	1.20844391867927	1.26464449797616e-08	1.18827110164361e-07
ENSG00000070961	ATP2B1	1343.60015954488	1.85913272575731	8.04219637801544e-12	1.45038827465669e-10		1193.81074894647	1.88209638734187	1.45363368500646e-49	1.26723820203359e-47		1555.6533003641	2.33140556933665	7.30417408913748e-84	1.0473858591252e-81
ENSG00000071127	WDR1	9725.97743361986	0.908985876471457	0.000747285469589117	0.00378463931372553		8460.68609934311	0.892301304247849	7.02168538172306e-16	1.3955326832753e-14		8693.84688994555	0.925667492955167	5.83018812616128e-17	1.11137961154949e-15
ENSG00000071205	ARHGAP10	672.085329527489	3.27399519690926	1.51954373709682e-25	9.07826528242536e-24		178.324188241997	1.15619863541597	6.27746347059136e-06	4.10765854324366e-05		197.418300202692	1.3399893943468	4.37925481661337e-08	3.85290207423196e-07
ENSG00000071242	RPS6KA2	1938.85423038504	6.27000297646123	2.78820846375174e-70	1.5262050274693e-67		292.011830842458	3.63661179775495	3.27531755910941e-46	2.60652761270371e-44		422.43701709549	4.18604089529281	6.50829049128485e-73	7.48843124491248e-71
ENSG00000071246	VASH1	1466.89400980986	2.10453771450348	6.10322076725466e-14	1.40944732268197e-12		700.165736260182	0.915417382939845	1.49584431335597e-08	1.44455176665933e-07		667.275605099917	0.780430533209601	9.30965803252651e-07	6.82990985900577e-06
ENSG00000071553	ATP6AP1	6648.21606955362	2.06641403473728	2.18461306995697e-13	4.72702654976907e-12		2871.00854529639	0.635776646124354	3.06279312781406e-10	3.57524707232781e-09		3153.12162075505	0.824508118443096	1.17680746609285e-16	2.1996454728574e-15
ENSG00000071575	TRIB2	101.290173106099	3.32815063639115	1.29782179242802e-09	1.77240625502662e-08		36.6159487936566	1.82235063688472	0.00353119976339003	0.0125602522741205		49.3719935707767	2.33439208797496	3.20533911414058e-05	0.00018341450589104
ENSG00000071859	FAM50A	1090.31709441996	0.754968770896704	0.00687210223305067	0.0255330556826225		974.163995289918	0.79788700690489	2.68288319316991e-09	2.84439009186322e-08		964.250630038124	0.746736591129752	4.05606244190608e-08	3.58002939004251e-07
ENSG00000072121	ZFYVE26	571.926347650932	0.782449924217181	0.00726049275848622	0.0267649726679326		488.167778634799	0.719887043403771	1.39412700631077e-05	8.57260719911327e-05		593.573312270719	1.12417536639419	3.50515870798617e-13	5.14134538732476e-12
ENSG00000072401	UBE2D1	226.475833171235	1.00290274184085	0.00472242985915518	0.0186657634538388		183.703055181015	0.832434715559987	0.00146502692437692	0.00581209419666404		223.515615559099	1.22803440203315	5.23401994718669e-07	3.96732517890305e-06
ENSG00000072682	P4HA2	224.953853405058	1.82137381111778	6.46600483329415e-07	6.01267198754391e-06		111.63868147461	0.647335817033254	0.0382767495666535	0.0955034356884291		115.217995338596	0.692833665524843	0.0254653024559799	0.0692885565975155
ENSG00000072786	STK10	5995.9843617836	1.64647267323921	4.92588661052048e-09	6.27436193707345e-08		3233.1280777607	0.622812121912507	1.26170950196325e-09	1.38672358384832e-08		3452.70127132936	0.748241207009774	1.13399348707781e-13	1.72523237167064e-12
ENSG00000073008	PVR	661.316130982979	0.748318515999055	0.0162861086789142	0.0524881163503838		661.616713971286	1.04116868774901	4.40326581695033e-12	6.27416308345396e-11		651.122419666684	0.980513787368494	1.97513576920203e-10	2.27804524641159e-09
ENSG00000073150	PANX2	130.969648641185	1.99168493295846	8.06436004962577e-05	0.0005160426037443		92.396839140499	1.58824875222781	5.45746863918255e-06	3.60057760684149e-05		101.523209960256	1.74407047566391	1.64533060983326e-06	1.16360057666345e-05
ENSG00000073756	PTGS2	68.6720740681987	1.24957948186727	0.0124916867809318	0.0424130984701109		57.7302981454876	1.15948929215909	0.00846659422537751	0.0269690766730635		87.5732503966501	1.94355990880306	1.8267907379419e-07	1.47610529981302e-06
ENSG00000074410	CA12	9.17127130061466	6.65503349876917	0.000347113834042	0.00191764770345134		22.3215718721054	8.12407723621407	2.99839601122907e-07	2.42029617421558e-06		21.2980301952807	8.03867874061734	4.24872620751667e-07	3.26426525699451e-06
ENSG00000074416	MGLL	82.3158667390628	2.67202871902329	8.8363565637532e-08	9.37959798143047e-07		291.417820258172	4.84638965721647	6.42136791466403e-62	7.50947653874033e-60		500.887850739717	5.63079627364562	9.72344848036098e-98	1.71409231697373e-95
ENSG00000074657	ZNF532	505.442863550934	1.05322600917064	0.000406805320392606	0.00221003974085607		400.647339492047	0.830168568188173	4.70288684019292e-06	3.1361845169701e-05		430.440755545812	0.962233211054257	3.60187895429134e-08	3.21757806167866e-07
ENSG00000074842	MYDGF	3276.0391629392	0.860511887273182	0.00497710805271437	0.019538935722354		2938.02777858471	0.910567629713163	2.68810681054849e-18	6.29489627832839e-17		2740.67603522687	0.725978199231819	6.4965985482575e-12	8.50934840523298e-11
ENSG00000074964	ARHGEF10L	694.814713029039	0.884961019804198	0.00739668351280694	0.0271779809841943		799.160352926947	1.45224383580135	2.32080270517946e-21	6.67326463008049e-20		823.743060664581	1.48797553253405	1.37361107165535e-22	3.65061365724171e-21
ENSG00000075420	FNDC3B	3017.28308430008	1.22806334423432	5.87476697249046e-06	4.65499434639473e-05		2342.19301861886	0.968867066928766	1.98882900448277e-20	5.39515579589463e-19		2744.54913380037	1.27715166706014	4.45242016374111e-36	2.09176658792874e-34
ENSG00000075618	FSCN1	11889.3758783883	2.14462781164864	4.12877371814026e-09	5.31934186472613e-08		9132.37923900834	1.90839896855218	1.09765359256587e-14	1.9674671263384e-13		8561.2888547333	1.76685891854456	6.25031044189034e-13	8.94264446321094e-12
ENSG00000077150	NFKB2	1168.12513592241	2.38505507980787	6.65593222366425e-16	1.79976762784876e-14		1629.14252592898	3.15224061616558	1.15153558445169e-132	5.38665877419485e-130		1781.75957780668	3.27599934985451	6.18444808844029e-149	2.3766834003876e-146
ENSG00000077238	IL4R	2018.88717347443	2.62871574093441	4.27131707575056e-13	8.93667197677439e-12		871.78558234675	1.34477426760718	2.88037699637846e-19	7.19306646009668e-18		963.294412673501	1.51825778280139	3.17275190489773e-25	9.6922778779984e-24
ENSG00000077549	CAPZB	5687.06292007127	0.66432259269729	0.0128003060365968	0.0432506837102428		5867.77568666248	1.0295374698072	7.2138828980165e-27	2.739704160417e-25		5686.13394306336	0.93488697897472	3.17104250131967e-22	8.26751447257225e-21
ENSG00000077585	GPR137B	240.214848247604	1.19301912483604	0.00135614799647471	0.00635347336863342		198.331043492536	1.06402307711496	1.14753931499682e-05	7.16894349261368e-05		245.141568250137	1.47220312818853	3.86237458594315e-11	4.75740561980113e-10
ENSG00000077782	FGFR1	1850.70761131522	2.50043159371719	4.07218824356402e-17	1.24771601356887e-15		1185.48414736837	1.94882319363158	6.12489142925495e-50	5.4133314618286e-48		1105.25950500085	1.79779395269263	1.01571948800658e-41	5.75724187670985e-40
ENSG00000079215	SLC1A3	1024.53050180253	2.65859780789106	1.18574814743771e-19	4.53112400567093e-18		701.051198304951	2.23309234887597	9.55238514801387e-42	6.78537758347252e-40		750.259550618604	2.32990662653812	2.46290162838861e-48	1.7146614054162e-46
ENSG00000081041	CXCL2	29.8566836264048	2.4145541218016	0.00185317884649064	0.00835614269800324		27.5901203565651	2.50156101180337	0.000309718640064291	0.0014562622696232		75.0951271147588	4.08129521917562	7.79607205374932e-16	1.37180883253474e-14
ENSG00000082397	EPB41L3	18.6171876042607	1.77529671556117	0.0407670906955908	0.109940863895846		702.229585390657	7.5616692977336	5.41425313455552e-89	1.12869522682218e-86		991.579220399648	8.04409456715045	2.90152379427206e-103	5.5200771987067e-101
ENSG00000082641	NFE2L1	3058.03848017156	1.17566540556887	1.35744194613476e-05	0.000100446736335649		2345.92997023952	0.889044237350679	4.63932078279094e-14	7.86715590567175e-13		2565.55195172349	1.05757411343424	1.71829405481092e-19	3.81258894494131e-18
ENSG00000083444	PLOD1	2262.54856125326	1.45233221492899	2.46865693137172e-05	0.000175553752918088		1696.4290020911	1.13333385944945	5.82278124329741e-24	1.91224523056851e-22		1826.76388451654	1.26158156839757	4.87589476451892e-30	1.82988902148889e-28
ENSG00000084112	SSH1	1149.33736826326	1.21164181530821	2.7873929455266e-05	0.000196349917246477		949.717765682705	1.08499903384776	6.15425113886439e-14	1.03537177712526e-12		1171.96669137321	1.48823375604349	2.23639902551036e-27	7.53901882020728e-26
ENSG00000084444	FAM234B	335.363469008177	2.42764087800398	1.26089561130786e-13	2.81864446090708e-12		147.769667766325	1.14010875134407	7.65878857708706e-05	0.000409386583388943		151.784517472848	1.17038028813935	2.35239740641991e-05	0.00013785091846404
ENSG00000084628	NKAIN1	29.3674691500958	3.01444048394963	0.0010943262973621	0.00525946618426072		13.257938203554	1.887173705769	0.042561581742374	0.103708369487612		13.503487880198	1.89807001662591	0.0378212303329695	0.095593036544492
ENSG00000085117	CD82	1393.14337808636	1.61745018599348	7.47459388463941e-07	6.84680913367716e-06		993.051064185546	1.20481847188288	1.44210717577477e-19	3.6828460085465e-18		1063.86173517988	1.32083223610224	5.02878879066175e-24	1.45524362368321e-22
ENSG00000085514	PILRA	31.1675569148325	1.4911751106328	0.0279771420250063	0.0815164807124807		94.6106216465388	3.60607421176045	6.98532008438462e-19	1.69155876134359e-17		163.359361387796	4.42491358673155	4.62374195227192e-35	2.1153619431644e-33
ENSG00000086065	CHMP5	2036.11601543637	1.76874850568561	5.55392896908877e-11	9.0420999526491e-10		1090.28520124597	0.75857608758453	1.03208265103455e-08	1.01927462225498e-07		1212.84866097559	0.969627740965085	2.50663403910959e-13	3.71643310659651e-12
ENSG00000086570	FAT2	33.7098131327118	2.37090522018754	0.00061686418764138	0.00320424477873836		19.7591701792836	1.64607030164082	0.0257675769592368	0.0691570610832918		23.0587098045522	1.91098203141582	0.00577926975748506	0.0195233242598585
ENSG00000087074	PPP1R15A	4917.32230434642	2.88779679318952	1.39885730747988e-13	3.0895373008059e-12		1289.61164266586	0.59369805587425	3.9623062271838e-05	0.000223904157722917		1547.34239239377	0.981277297862266	4.26461219159121e-12	5.66306311412751e-11
ENSG00000087086	FTL	42522.867812529	1.75626562690963	3.71421241465727e-09	4.83133873051084e-08		47685.7554910398	2.19966716555622	6.5149004558387e-122	2.49898551685061e-119		48962.1339007496	2.22471136520571	9.71736517889858e-124	2.45683120937548e-121
ENSG00000087245	MMP2	726.080510802205	2.89948906696586	4.28430367859537e-16	1.1853825464835e-14		446.906518974659	2.30373654258302	4.3058266148848e-37	2.5567011964977e-35		561.28907501369	2.67061920903024	8.50351803532134e-56	7.1041347412478e-54
ENSG00000087266	SH3BP2	2769.3840210502	1.55238359042326	4.7474466616427e-09	6.06624840619871e-08		1681.49667688985	0.78370273589908	1.16245827113781e-11	1.57005543536282e-10		1894.84699324724	1.02146885934902	3.29196347671605e-20	7.66728220667864e-19
ENSG00000087510	TFAP2C	119.27979459696	4.45191253307464	5.60588419072315e-16	1.52397278543243e-14		31.7266650865817	2.57087551838279	3.52968803781611e-05	0.000201776115878614		43.01950569418	3.05303993487767	6.37258804648506e-08	5.48607882227645e-07
ENSG00000088256	GNA11	268.851854915052	1.54904352267689	0.000244371558658336	0.00139928107930656		167.51905890137	0.839533076466194	0.00139161162883291	0.00556023083522772		191.384513194778	1.1032331097948	8.61371698475019e-06	5.42664170039262e-05
ENSG00000088826	SMOX	449.886278751938	5.05405182968216	2.49928073485537e-38	3.18351778132238e-36		62.605151644016	2.15010368931299	8.0281005728088e-06	5.14755611606809e-05		65.7256439304497	2.21496693513137	9.51173438625088e-07	6.95464140912521e-06
ENSG00000088827	SIGLEC1	3242.8213664527	5.1889143520822	8.6924587754175e-52	2.04707404161082e-49		1815.62288824087	4.51803253285516	5.40999361431073e-242	6.48489172055409e-239		2234.97263310145	4.81147251955957	4.41406142045891e-285	5.65441267960786e-282
ENSG00000088882	CPXM1	7.1026944734775	3.73802486085383	0.0193139085167665	0.0602533255067887		9.4804745742312	4.37818372867505	0.00186664123540558	0.00718881772165535		7.16602842260176	3.93304615775023	0.00871661528679837	0.0278453470882512
ENSG00000089127	OAS1	1664.88377648395	4.62224193756469	6.10085648999752e-53	1.56405881635342e-50		559.418388645843	3.13978476332096	3.15810958010594e-67	4.0925259214089e-65		774.824382531538	3.63581909606438	7.50948521184899e-111	1.60327509272976e-108
ENSG00000089351	GRAMD1A	877.884560560177	0.77778334985654	0.0427748610774422	0.11400437707612		1139.61405090908	1.59360060581468	2.23329085471233e-36	1.27857568067247e-34		1342.16864926826	1.87785139415311	3.18782183096084e-54	2.5736973311728e-52
ENSG00000090020	SLC9A1	1164.90608172534	2.28022493382741	1.52520429070741e-11	2.67445562767941e-10		577.670474772102	1.20839443657618	4.33561991486817e-14	7.36517753297225e-13		560.275028189856	1.11918083874424	8.20004152693549e-12	1.05960859408248e-10
ENSG00000090104	RGS1	3124.31804735978	9.29735359927123	8.64469861546211e-95	1.2505791504211e-91		52.0555542388116	3.45378219032587	2.76508786696094e-10	3.23758365082075e-09		113.706659670281	4.63264205442092	1.20182622324664e-25	3.77338086269349e-24
ENSG00000090339	ICAM1	1025.89652016329	7.14613581843684	2.87169284935471e-69	1.45400988194952e-66		947.566517345845	7.22150861882331	1.21888114386905e-129	5.56593368053919e-127		1246.98679275534	7.60239666301295	2.16967249098175e-147	8.01735709888738e-145
ENSG00000090487	SPG21	2220.78686002281	1.06717364154042	6.5106674086224e-05	0.000425631204089185		1782.19006573507	0.871840688034693	2.95282951987176e-13	4.65726294092274e-12		1875.26696819188	0.957448125172979	7.0011864005643e-16	1.23646871954819e-14
ENSG00000090520	DNAJB11	2598.37909031343	0.743336071484159	0.0045885992545837	0.0181758069045734		2313.12098480802	0.777204109633793	1.07986210119349e-13	1.77926763219844e-12		2357.52725254093	0.792947957539239	5.52228668911007e-14	8.57807103728779e-13
ENSG00000090659	CD209	600.82549743163	2.35631266942736	1.27540980139037e-14	3.112153579224e-13		2454.59430581506	4.78123606830292	0	0		2648.55575478795	4.87670583026905	0	0
ENSG00000090674	MCOLN1	439.224932997855	1.925583901794	2.62176732606747e-07	2.59017822706558e-06		205.095895955056	0.636384659741767	0.00777106084477538	0.0250531477461669		239.603679757476	0.96228449328309	1.74632496942337e-05	0.000104828598211403
ENSG00000090924	PLEKHG2	1865.47122170675	1.26848806848461	1.82591518527748e-06	1.5769833794211e-05		1607.99828250382	1.23262530251858	2.8488314841967e-27	1.11052315112619e-25		1773.82573911552	1.40649523802207	2.20131943756749e-36	1.04183135450392e-34
ENSG00000091073	DTX2	303.728948926004	0.833928157996634	0.0314633482302395	0.0893725912319584		299.289698073411	1.08851978354448	1.16853992330015e-07	1.00229996372869e-06		311.007707288781	1.14379290892142	1.95265953381179e-08	1.79953731137619e-07
ENSG00000091409	ITGA6	1413.67608305202	4.93074217134809	7.71683171234383e-60	2.79087486910892e-57		228.080460855239	2.26175253122632	8.63736060194145e-21	2.3835386904264e-19		213.290603166195	2.12263812323586	7.25328083258889e-18	1.46707148629679e-16
ENSG00000092068	SLC7A8	152.67332190132	5.13804588921059	1.40778896109982e-23	7.32955008461562e-22		54.9217353285877	3.79283944552816	2.80039116197294e-12	4.07501533349614e-11		86.9690306658764	4.47547896710946	1.92819395964179e-20	4.54047143805356e-19
ENSG00000092964	DPYSL2	2583.31933224966	2.14194724523883	2.7810381686289e-07	2.73154054458007e-06		1409.42288091317	1.24741710666905	0.00180687511653084	0.00698248193833268		1419.01235533994	1.23658666742726	0.00196747979334587	0.00765839693172406
ENSG00000095383	TBC1D2	792.585687392734	3.48525970620069	6.57365664936906e-14	1.51291213772354e-12		560.35855059983	3.1424076630354	2.79336433925116e-70	3.99805482555956e-68		634.722838248501	3.32200324145013	9.11164937210607e-83	1.26869813539868e-80
ENSG00000095951	HIVEP1	128.729681021747	3.04802639630889	7.50194793275941e-10	1.05365430986253e-08		132.079345313732	3.30217306405553	1.70537655816692e-18	4.02800702082307e-17		166.140424623819	3.64380024697954	1.83771638769546e-25	5.72313134352809e-24
ENSG00000099250	NRP1	2814.74409784087	6.59796371349608	1.91258584360542e-109	5.53365729864864e-106		584.869177567637	4.47119817397079	1.52419174379037e-109	4.79220876297631e-107		766.768096768761	4.85910448240398	4.42637792996505e-142	1.51880092721926e-139
ENSG00000099331	MYO9B	5144.3026141416	1.89071498445668	1.42923638148763e-10	2.20459439712635e-09		2677.11425657919	0.841496043045336	5.77712120246416e-15	1.05222609251719e-13		2909.55121844416	0.998384324523426	5.07576417584551e-21	1.22989670414718e-19
ENSG00000099821	POLRMT	1780.90188792062	0.9941982448568	0.00945181659346655	0.0333788389655585		1456.96733937116	0.842160227818804	8.97194959481848e-11	1.10303218768605e-09		1382.75295874764	0.694763427843927	1.41381168755451e-07	1.15526456856267e-06
ENSG00000099834	CDHR5	84.2795374450621	3.92232218095658	3.73805023050656e-08	4.18038273431526e-07		37.6823345866983	2.85692228525077	1.07673929618263e-06	8.00728304051444e-06		32.3707147114888	2.58426479680657	3.17552902944807e-05	0.000181871208050208
ENSG00000099917	MED15	2826.25450457893	1.15227487455869	0.000706147666691923	0.00360423606187286		1974.16364482154	0.646648027819213	8.52314177868376e-09	8.50496025876045e-08		1972.68000217375	0.616141583572636	2.23450025853314e-08	2.0397948136342e-07
ENSG00000100083	GGA1	1331.82061470709	1.62764461359005	3.85085443441699e-07	3.71741443566479e-06		917.961018749016	1.1475737488363	8.66072983467791e-17	1.82532019229986e-15		998.802582163254	1.29650490313019	5.23096651026216e-22	1.33306394555288e-20
ENSG00000100097	LGALS1	15072.5088900929	1.02386302028477	0.000146889033553853	0.000888042864646623		17885.5379658039	1.63457323462439	9.42608391045645e-71	1.38002185739423e-68		15810.1453218275	1.3701442784709	2.7432466891886e-50	2.01959713152333e-48
ENSG00000100226	GTPBP1	1710.30393012981	1.31934232777668	4.08925614955508e-05	0.00027810512020463		1379.69935143723	1.14793923993447	3.32127203182771e-21	9.40896252561649e-20		1419.82495978011	1.1824670485738	1.03111300411498e-22	2.75178282973186e-21
ENSG00000100241	SBF1	2501.59216780947	1.40964522787317	6.93135480947659e-05	0.000450371283145105		1641.11669593187	0.794251195455982	1.33532051491996e-11	1.79720085302806e-10		1609.93655481233	0.722467658559635	3.13577022860324e-10	3.52980813957886e-09
ENSG00000100284	TOM1	1132.77157821486	2.53269196444525	9.69666792332567e-14	2.18937140971142e-12		597.733459163943	1.62520359280266	2.94605838377167e-22	8.81473537322259e-21		762.085709813229	2.0516093548908	4.05508260388544e-42	2.31900036409698e-40
ENSG00000100292	HMOX1	5556.42033691276	8.58973112362336	3.18399565889644e-18	1.08015852729698e-16		948.099468946394	6.21283229956599	8.20971466585871e-159	4.7713368962577e-156		1639.24618467954	6.99326775077588	1.36760299318357e-218	9.73277463482309e-216
ENSG00000100342	APOL1	621.039321068173	1.88322594941637	1.88932866576283e-08	2.2016440430204e-07		350.146281967078	1.01076393069058	1.0354023104113e-07	8.941008965051e-07		390.216631218523	1.21389846934238	2.53411624168193e-11	3.17218524976667e-10
ENSG00000100345	MYH9	24007.2308175776	0.764421814355799	0.00411994650904817	0.0165755416463553		23468.1982665044	1.00686036303668	7.82143106357059e-23	2.40782064796501e-21		22664.7167151695	0.90422767267707	1.3081031056391e-18	2.7651486440985e-17
ENSG00000100368	CSF2RB	647.483874626763	0.706406207729037	0.0199104794642592	0.0618666677799389		690.823486457741	1.13981505917154	6.13524455249966e-13	9.42096519394644e-12		768.9113112836	1.33505668699884	1.85807580774505e-18	3.9019591962646e-17
ENSG00000100599	RIN3	116.058995895315	1.40749409392971	0.00202090528623129	0.0089915190602026		83.6581757131925	1.0032424078252	0.00584160515201725	0.0195428348981727		83.3846149922915	0.970223796523403	0.00682784133431161	0.0225269524791891
ENSG00000100731	PCNX	1485.9522510991	1.74114664924796	5.98424710122788e-10	8.50518993271356e-09		1019.64552751281	1.2604078842964	1.36958952068088e-20	3.73115872402537e-19		1072.09765146469	1.33756592931501	2.17308962856549e-23	5.99080591289611e-22
ENSG00000100906	NFKBIA	1204.65609381994	1.46490671884368	3.16297175120935e-07	3.0842401000117e-06		2195.13007919239	2.76744382630332	7.92325456019158e-127	3.37689109355365e-124		2505.42993149755	2.96451587119502	1.56549926737953e-154	6.83660645970404e-152
ENSG00000100918	REC8	298.981700922269	1.95710363271496	1.06774933964778e-07	1.11469728741683e-06		246.014331383832	1.8368368669754	3.75074337322488e-12	5.39246680322938e-11		229.906952905108	1.68765383920453	3.77115090289221e-10	4.21539642810202e-09
ENSG00000100985	MMP9	5637.30504416869	10.1494830499835	8.31657935304418e-108	2.10544602046505e-104		2480.07292380217	9.15255036114604	1.20109490162552e-159	7.1986872244612e-157		4399.64577850324	9.96319143143427	2.77690681072959e-192	1.66744576150529e-189
ENSG00000100997	ABHD12	1810.8051059393	0.859269338295854	0.00147322887169527	0.00684498837771148		1493.67005931916	0.719950913388914	1.52843272390652e-09	1.66935143575189e-08		1493.65937784609	0.691774381614873	6.10551891202193e-09	5.88943503486453e-08
ENSG00000101017	CD40	75.4532041058062	1.76979493685253	0.000280461673441395	0.0015857594283106		189.148643930628	3.53585349844536	3.78007932718667e-33	1.87819019212728e-31		246.959781512576	3.93076421250263	8.91404615000908e-47	5.92676113399393e-45
ENSG00000101150	TPD52L2	3077.29724479546	1.40263510570186	1.18588545514358e-07	1.22978689826026e-06		2086.04926410189	0.860781781962324	7.64736902489658e-16	1.5120504178195e-14		2309.59744801579	1.05676500510687	9.95888444098186e-24	2.8099847949114e-22
ENSG00000101160	CTSZ	6116.13050151071	1.88249606971345	2.38905748535014e-09	3.16866936809406e-08		6512.34758383073	2.23055657801917	1.61466075507241e-99	3.82315785451034e-97		7607.43397935968	2.47780495166119	1.68219799760713e-124	4.30979126986946e-122
ENSG00000101187	SLCO4A1	742.422658654958	2.10378437554079	1.36081739335169e-09	1.85219319002364e-08		383.861868002361	1.08636095810356	3.6614606526891e-09	3.81440270819795e-08		369.895134444791	0.980612391037808	1.16966918648016e-07	9.71449662456086e-07
ENSG00000101199	ARFGAP1	1328.15996381441	0.640534227418664	0.0279197440946369	0.081372654647961		1260.7744764905	0.823940600493078	2.62773106194388e-11	3.42737659979131e-10		1242.22514774187	0.762670295672201	1.08906900609048e-09	1.16322740144683e-08
ENSG00000101294	HM13	5386.42400123056	2.56796617649016	2.91590620492983e-17	9.0576454552828e-16		1891.80761405299	0.826945470522593	6.56719644865944e-14	1.1019445379601e-12		1897.86977115017	0.806745835799844	2.6921886942268e-13	3.98232530866575e-12
ENSG00000101335	MYL9	1092.52694977516	1.20897626003973	0.000171937809569747	0.00102089019560718		927.727968814361	1.14461086705868	2.37866483950594e-11	3.12468581896469e-10		939.208878855417	1.14503866428805	1.76175519139657e-11	2.22564930984123e-10
ENSG00000101460	MAP1LC3A	151.424947637772	0.922215689216826	0.0150423986367901	0.0492170758628287		129.69319998116	0.867763104672831	0.00317652801783978	0.0114731884847739		149.87949293756	1.15405174539705	2.76372671460531e-05	0.000159666292306497
ENSG00000101638	ST8SIA5	261.603064695647	3.8158067546853	5.42596887359937e-22	2.51469445302078e-20		47.4976755929094	1.08294250749085	0.0221023923000029	0.0608355025720084		58.2935795036018	1.47575638862685	0.000658937144964019	0.0028704323827893
ENSG00000101665	SMAD7	1321.12462113974	1.80235945446324	1.8081219057877e-08	2.1143125264387e-07		1415.47800129405	2.16481277606979	1.62999115635534e-68	2.18612590124049e-66		1378.54216369552	2.09650625331816	1.1861985527193e-63	1.12835669259908e-61
ENSG00000101997	CCDC22	392.649220056772	0.937399682603914	0.00537909319825895	0.0208702633226702		328.311514337728	0.832515822491586	2.52017056717603e-05	0.000147901931786625		312.855465624301	0.694286443481727	0.000517184405523359	0.00230733651082687
ENSG00000102032	RENBP	681.755506098819	1.3384503186711	8.84025679190544e-06	6.75374276901022e-05		638.32889851386	1.46964462219233	4.08670975081661e-19	1.0048590552681e-17		646.936551260014	1.47226700869344	1.07508809696503e-19	2.42462650037359e-18
ENSG00000102524	TNFSF13B	197.987236857442	1.0078337929759	0.0129537407174169	0.0436163110141056		227.10632908586	1.55562080376242	1.70537268953056e-11	2.27608509481605e-10		295.713045092381	2.02431248946032	5.25164927219241e-22	1.3365621293401e-20
ENSG00000102755	FLT1	85.399102549083	9.87280991041533	1.22780811556243e-10	1.91430313814364e-09		14.2204119921269	7.47256899214108	8.14911916376724e-06	5.20799588276881e-05		14.2919311237791	7.46316111549336	6.66352875280241e-06	4.27797210107244e-05
ENSG00000102879	CORO1A	7982.10398641894	1.19190133454679	8.00890205226719e-05	0.00051337705674392		7236.58117641267	1.26239411523036	3.17723385306672e-22	9.49161496385774e-21		7001.59818174631	1.16933158828489	3.63063626237886e-19	7.94563505485305e-18
ENSG00000102908	NFAT5	1419.49061484638	1.88540120614219	1.91788443673755e-09	2.56388867968618e-08		667.038300484423	0.595119969902228	0.00143891333271282	0.00572312708587704		764.987394187233	0.883188021676788	1.06847715788576e-06	7.7562480501605e-06
ENSG00000102921	N4BP1	1037.63605601857	1.74224390696105	3.35129510782477e-10	4.92195647706853e-09		623.789983770161	0.984233735008155	1.22101455214798e-10	1.48026789479432e-09		673.544201962196	1.12248239348313	8.19740760196974e-14	1.26516616121967e-12
ENSG00000103042	SLC38A7	368.556129934031	1.64553810022699	1.90656407914787e-07	1.91916711207663e-06		257.086006574237	1.19108894118594	1.24838681470626e-07	1.06602006764253e-06		324.47913075821	1.62918702372414	2.58098256263002e-16	4.74126003259425e-15
ENSG00000103043	VAC14	1878.4225522268	2.24167315941671	3.51074025866397e-11	5.92031827299929e-10		815.719319561239	0.878356311609619	2.32893642410843e-09	2.48424202880843e-08		865.661444716141	0.982332276828004	1.12882518474019e-11	1.44409959552481e-10
ENSG00000103148	NPRL3	398.074452819671	0.732420228586646	0.0394508064275085	0.106932171115676		389.394578713043	0.976820101863948	1.28396955990505e-07	1.09436321325586e-06		354.451960070522	0.739339061731437	0.000105231368511288	0.000547824639919914
ENSG00000103196	CRISPLD2	9.89372220286478	5.27613111378732	0.00427406852833345	0.0171004958325439		9.01036426752106	5.33774181879955	0.00248489188001304	0.00925752551802061		15.0710548292298	6.07655061286073	0.00020997352993973	0.00102845816410704
ENSG00000103381	CPPED1	852.963952487953	0.950682569366934	0.00117997520201944	0.00561514045265501		639.186656676765	0.591273753771703	0.000174536758389196	0.000867887085596679		677.329992734803	0.69974419811226	6.00460632256103e-06	3.88479833292964e-05
ENSG00000103642	LACTB	768.622000019601	1.89487219419242	4.80688452064962e-11	7.90209676921403e-10		630.806521342544	1.77165004905017	1.1869649998098e-30	5.29413993752375e-29		675.124878917263	1.87484538567175	5.61819289754694e-35	2.5581416238475e-33
ENSG00000103723	AP3B2	35.9067458749774	3.11015737458293	4.35691398578706e-05	0.000294527967136666		24.753406758008	2.71835952702324	0.000134860165685738	0.000687894446193288		30.4901326622915	3.04011409633204	4.19277702035745e-06	2.77329467973041e-05
ENSG00000103811	CTSH	3114.10990504138	2.97389458810445	7.62723831118214e-26	4.69527226493531e-24		3429.0964842469	3.3397453387034	1.5540332902828e-181	1.29586106410147e-178		3959.2560527036	3.54715864385595	3.566066024567e-210	2.28406528873516e-207
ENSG00000103855	CD276	4579.97775071008	3.40031365338422	2.59193548453203e-27	1.77947353790601e-25		877.503688781564	0.608835967788551	1.28713431868689e-05	7.96779345575583e-05		945.55211743329	0.755513113761617	1.21839329173085e-08	1.14705669282745e-07
ENSG00000103966	EHD4	1825.24120475278	0.896015800992774	0.00105620231544523	0.00510653270344051		1944.19004606076	1.3076678998635	4.87714466146901e-29	2.03788142619421e-27		2249.30276211867	1.5716658801365	1.64066467692838e-43	9.76017701770243e-42
ENSG00000104081	BMF	282.992762437229	2.44629420215838	1.08479939682135e-12	2.17960735950623e-11		144.72332005313	1.46418442105215	3.28460374373481e-07	2.63689473424403e-06		211.870253996652	2.14979152726943	2.57877966574984e-18	5.32236855825814e-17
ENSG00000104142	VPS18	1075.03774499377	0.943153527113191	0.00563746306814621	0.0216908963566351		1148.49872221765	1.35756532080475	1.26519680740276e-23	4.07134388744589e-22		1151.30827300807	1.3381328672766	4.03083010077062e-23	1.09705949555676e-21
ENSG00000104213	PDGFRL	17.6513656104868	2.78906019635572	0.00325616535706221	0.0135442836263259		63.8880466104439	4.98272479970056	8.75701068266738e-16	1.71728740166541e-14		85.4975421274348	5.3967281518218	4.86348285587606e-20	1.11517688634437e-18
ENSG00000104321	TRPA1	17.5032960140331	2.44183577152176	0.0109993418289398	0.0380347737854733		15.1737396864286	2.41318944269624	0.00801910561464301	0.0257532529442797		19.5239589134956	2.81693442118463	0.00059079470548049	0.00260250349972664
ENSG00000104687	GSR	2018.17175930025	1.11429073678655	2.57591554336899e-05	0.000182604191459056		1601.67059507222	0.897205081788983	8.4162687208287e-15	1.51421780297161e-13		1675.55721381206	0.969711588860635	3.02256031997208e-17	5.86651480285489e-16
ENSG00000104689	TNFRSF10A	469.777462133717	1.62397740546935	4.7947384510117e-07	4.55691402385453e-06		263.823663155301	0.690279661268475	0.00159040194770091	0.00624535605138323		270.865628441146	0.723681201322531	0.000652202481312583	0.00284302873829884
ENSG00000104774	MAN2B1	4929.09340990564	1.06060309871231	0.000637450321359784	0.00329680320697133		3615.74241855913	0.660641447832344	8.35436378964125e-12	1.14776750087055e-10		3938.83205481173	0.829878358111567	4.59499101929186e-18	9.41287339399713e-17
ENSG00000104783	KCNN4	5926.77110667516	4.26718482155682	3.57734139732032e-39	4.73541799476657e-37		1213.95160225611	1.89970907203776	6.115452768223e-49	5.18974640007739e-47		1243.04810148271	1.92079380941652	1.37289129586665e-51	1.0552042500031e-49
ENSG00000104825	NFKBIB	601.363399285652	1.29190231371673	0.000843661194521704	0.00420646730001183		497.824359351171	1.17436982601339	3.61446154939816e-12	5.21608412760778e-11		487.631836606131	1.10551289175009	6.08111339926793e-11	7.3535930753262e-10
ENSG00000104826	LHB	3.04212024179849	5.0572106145568	0.0387089051670323	0.105337591530624		3.37727422037911	5.40019593568608	0.0158661034582048	0.0460642166875173		4.48368377311082	5.79071305967203	0.00483598780398264	0.0167477419752488
ENSG00000104853	CLPTM1	1800.27211083344	0.900958020981389	0.00251567182627796	0.0108496383086898		1511.71633613909	0.8032905106696	4.36293842328382e-12	6.2213231241755e-11		1535.42588855119	0.811148379415206	1.54892707135946e-12	2.15827655374707e-11
ENSG00000104856	RELB	548.221296646388	2.16933785413868	1.48673773290231e-09	2.00873244192598e-08		867.519443953766	3.15728270293622	3.07396675460819e-100	7.46273523881398e-98		874.009394626532	3.14977461065893	6.36925594672211e-100	1.16557383825015e-97
ENSG00000104885	DOT1L	8917.85256620349	2.81890163162417	8.84604129285372e-17	2.6078438763343e-15		3440.20969750914	1.3451217364949	3.02326510751139e-34	1.55868821228389e-32		3251.51814235351	1.20536650005338	2.06814889679205e-27	6.98409157326174e-26
ENSG00000104921	FCER2	49.9699880827972	1.67763725927037	0.0133918586328184	0.0448306302298298		127.270919562339	3.49006254860612	0.000107445244879657	0.000558756060614679		159.887985007181	3.82666536861376	2.12441846141686e-05	0.000125447758869468
ENSG00000104936	DMPK	154.334279504336	2.69985757892425	1.48633281299849e-08	1.7593628557369e-07		67.0269854553679	1.43567489336129	0.00142243135731449	0.00566579667745268		62.0358308039842	1.2554133454989	0.00919736137193822	0.0291821827545893
ENSG00000104946	TBC1D17	701.989849833995	2.73848768989312	1.26110318027242e-19	4.8009629154243e-18		1024.96873084076	3.55619491900012	1.04513294544953e-113	3.51659732645201e-111		1440.1755622902	4.06337246368405	1.62230335196387e-171	8.65904414110715e-169
ENSG00000104951	IL4I1	2684.10922342858	7.81073485019878	2.59400075437474e-93	3.50241981855677e-90		2299.00665992452	7.77609068949177	4.77046081442747e-243	6.5351905685646e-240		3003.21440693974	8.1455873540889	2.90514177462808e-270	3.48889369996742e-267
ENSG00000104964	AES	1092.14846659592	0.772804747834177	0.00883322282631168	0.0315574637328083		1288.53097254183	1.40243989419768	5.24503240840405e-30	2.2758931348593e-28		1173.99695243259	1.18888075107852	1.28001516294507e-21	3.19837338829514e-20
ENSG00000104969	SGTA	1701.96654428109	0.701648641750331	0.0408623105173555	0.110168314018637		1578.25136405013	0.830459094698628	1.31356119724568e-11	1.77039987364546e-10		1521.89210088716	0.719678298540386	5.74474996653393e-09	5.5750187175227e-08
ENSG00000104972	LILRB1	115.652753812878	2.12513445740126	1.64286785803017e-06	1.43048163063994e-05		208.197108051709	3.32349402189894	3.93243106570871e-32	1.89975051408633e-30		269.376952792965	3.70866956913249	9.56343276702344e-46	6.14586490362392e-44
ENSG00000104973	MED25	1114.92775891432	1.33674304477536	0.000350914191125359	0.00193547524860073		713.87383830868	0.655340086950903	9.78801742399168e-06	6.17920955150548e-05		754.475774032791	0.755963696491204	1.80958595841766e-07	1.46281843462328e-06
ENSG00000104998	IL27RA	597.077398637864	1.36843427779345	3.2724755105886e-05	0.000226822198891002		432.411951685542	0.971819490577885	9.91600681810591e-07	7.41438965943287e-06		396.343801581313	0.750020050865243	0.000213507306063194	0.00104363848537377
ENSG00000105223	PLD3	4525.5668211784	2.03565459255188	3.96415062654801e-07	3.82132044928496e-06		2118.53267738298	0.782769216314628	4.072320238313e-12	5.82858431720932e-11		2697.79923885601	1.27652357715065	5.32459826440673e-32	2.15848429642564e-30
ENSG00000105246	EBI3	103.58928855519	8.70294285940462	7.02423202435831e-09	8.70102576081522e-08		368.280371630148	10.7246755625533	1.48654886091928e-13	2.42436399690228e-12		608.332450232503	11.4315757128268	2.90826008594123e-15	4.93223455881383e-14
ENSG00000105329	TGFB1	8613.13808243261	3.83942201249153	6.00735864850403e-31	5.17732062587881e-29		1929.03490445896	1.54221245052577	8.10540371374264e-38	4.99850603941704e-36		2017.09163772498	1.60488643907193	1.31738117282301e-41	7.42330769378128e-40
ENSG00000105339	DENND3	5165.35933407848	1.50097875285	2.35881687497129e-08	2.71901640118347e-07		3942.0469124506	1.22185163238348	1.85799946275451e-37	1.13125624432282e-35		4235.94671105476	1.34356345214123	4.47617903860153e-45	2.82926908640554e-43
ENSG00000105376	ICAM5	242.425437096465	8.92948569607981	2.5976500546759e-16	7.33754624230837e-15		10.3793206666699	4.51393559870098	0.00116315540747487	0.0047577300155181		11.3694189275637	4.6334731721761	0.00059984563426323	0.00263753635294462
ENSG00000105402	NAPA	836.087572092312	1.44850518560118	3.9002372551707e-06	3.20062824671686e-05		641.971866531345	1.17980961168968	7.76966917478851e-15	1.40182958704862e-13		633.633947654808	1.12719092311559	1.00192433131465e-12	1.41247072826199e-11
ENSG00000105499	PLA2G4C	257.126662609705	2.79086555258538	1.35563412236519e-13	3.01379340068741e-12		132.030751548808	1.8590576263914	1.06852696003374e-08	1.05201635351577e-07		142.10831196481	1.97107908223756	4.05068076394478e-10	4.51734363779449e-09
ENSG00000105520	PLPPR2	485.383269325791	0.931847408686386	0.012170901360191	0.0414978561023482		465.109195616815	1.12189322891311	3.45612044368385e-10	4.01483549299894e-09		420.032604258622	0.875179079103479	8.36771849045051e-07	6.17456646674372e-06
ENSG00000105559	PLEKHA4	253.993790719632	3.61995422687034	3.99341424590637e-12	7.50265479799088e-11		70.983096774994	1.69489977000851	2.59291570339323e-05	0.000151845893970622		78.8937459535521	1.86877036062961	1.0577078036513e-06	7.68097333603917e-06
ENSG00000105619	TFPT	582.556869429296	1.05804212423768	0.00156669621915302	0.00721963561467716		450.923135452391	0.78385724717875	2.21534097931227e-05	0.000131095416976952		429.403620694707	0.642422673799111	0.000388333107145786	0.00178341793829022
ENSG00000105656	ELL	731.757272581501	1.39165653663001	0.000180911928918591	0.00106827009042169		516.284064937792	0.940226349417264	6.58811627262423e-07	5.06833060540153e-06		539.668052417902	1.01042752507491	4.31980601556792e-08	3.80233955974062e-07
ENSG00000105711	SCN1B	14.6690259159065	2.29123919149853	0.0342225060666228	0.0955484443572253		38.6175533463277	4.06916518021022	3.47655696886201e-09	3.62753806400878e-08		40.3037086984426	4.11578933513915	1.72473597188348e-09	1.79624941462012e-08
ENSG00000105825	TFPI2	145.439831567282	10.6400885094375	1.47198890623645e-12	2.9113468083991e-11		5.64090759781938	6.13992563714272	0.00166624576104304	0.00649663091096655		5.04427030940859	5.96067105048138	0.00279668784786982	0.0104285575386801
ENSG00000105835	NAMPT	818.785775329884	1.79635939535502	2.6986140318305e-09	3.56058827274678e-08		819.953985597374	2.03962656527898	1.80884435073838e-39	1.18402135845772e-37		1141.49554537242	2.59219124814891	1.66266251243056e-72	1.90167024859246e-70
ENSG00000105855	ITGB8	23.7351721679281	5.55163212233593	1.14907795406795e-05	8.59072565660324e-05		38.0514032610353	6.43527143953621	1.57144210792557e-08	1.50995431803129e-07		71.8977384744729	7.34303146554377	1.30118685363234e-11	1.66128275033524e-10
ENSG00000105953	OGDH	2429.91456128849	1.36164548165803	0.000129509982821203	0.000792676241183993		1629.87274422386	0.790928936647443	5.00770448789093e-12	7.08802689101551e-11		1699.11056328208	0.857548359860999	1.51548257207866e-12	2.11627889698339e-11
ENSG00000105976	MET	4.23035304630269	5.53514712905589	0.0122564532667067	0.04171931899338		22.3851873323399	8.12771274797631	2.97978828292892e-07	2.40628882013869e-06		41.4742149731183	9.00017663630766	3.36367028941121e-09	3.37156622905772e-08
ENSG00000106003	LFNG	158.410958930781	3.35232461354453	5.5792855659822e-16	1.51878051838491e-14		97.8610234320098	2.78499084851027	2.66221851709785e-14	4.60402966090349e-13		100.544428998851	2.80969835691566	9.6638122571021e-15	1.57631708421237e-13
ENSG00000106266	SNX8	884.506155000921	0.751319069321854	0.0237084789262246	0.0711733173886394		931.903397069665	1.15404375622761	4.64665701750203e-16	9.35133629996551e-15		881.479630227315	1.0102363487711	1.55242189129068e-12	2.16157874211235e-11
ENSG00000106546	AHR	278.850898174015	1.92913940179928	2.72569549401552e-08	3.11356519121807e-07		394.89271258454	2.75562958339536	7.05988855935142e-41	4.905855169558e-39		483.417871684796	3.0664875045176	5.19716034363932e-56	4.36084873375675e-54
ENSG00000106636	YKT6	2243.62952298453	1.45021002340605	1.24389196606165e-05	9.26877998110615e-05		1513.00837163915	0.903394928645161	1.89362885106185e-14	3.31973562472717e-13		1475.10080331882	0.819561698019229	4.70871901184095e-12	6.22698112956117e-11
ENSG00000106638	TBL2	1199.09395087106	1.46376408996733	2.5056960925504e-07	2.48520386691592e-06		722.793224399204	0.661410804751395	4.48932812402591e-06	3.00631369031749e-05		728.126163671631	0.650197086236347	5.70584479320412e-06	3.70773783231035e-05
ENSG00000106665	CLIP2	828.705704785216	3.53089862552681	1.33639129890484e-17	4.29617983757456e-16		189.579415546294	1.18914654598298	7.71924704055577e-06	4.97471233168075e-05		176.469324640868	1.01195602240983	0.00020390430538101	0.00100000541804393
ENSG00000106683	LIMK1	3754.27995600284	2.81297460132117	3.17731203999911e-19	1.17641866080625e-17		1339.98911176725	1.18126232425857	8.7358031650091e-21	2.40724093249583e-19		1286.014892028	1.06933603936277	5.64701289773619e-17	1.08075052619523e-15
ENSG00000106948	AKNA	990.369632396369	1.08046437633981	0.000447867906528028	0.00241114693229361		1000.36131082441	1.37310371303591	3.46575725184961e-20	9.28348580072958e-19		1163.89367374251	1.64476927963006	1.51757847545188e-29	5.61854921113834e-28
ENSG00000106991	ENG	3298.62882286619	2.68438554151344	9.03976736441858e-17	2.6572192805743e-15		1186.31816787259	1.03198820357537	9.08711258791645e-17	1.90680232301586e-15		1351.10445313	1.27859464145988	2.03737935377627e-26	6.624068406567e-25
ENSG00000107175	CREB3	608.207963262277	2.08424499311552	3.63347665215777e-11	6.10547241065319e-10		357.035548361392	1.32574339654594	3.44969318392828e-12	4.98956753955962e-11		387.224061364228	1.46328892274623	2.359494352372e-15	4.03360177765374e-14
ENSG00000107201	DDX58	964.862825718281	3.5152471092213	2.56081443222834e-34	2.8034689024822e-32		398.010166002604	2.27638685602652	4.62431133927572e-33	2.29172266604571e-31		596.90266792207	2.9373500181506	1.08523064594446e-67	1.12717334388232e-65
ENSG00000107249	GLIS3	154.119732033411	6.94532222159199	6.28383882864391e-20	2.49542329012794e-18		69.8968692550157	5.98301627857935	1.048214316364e-15	2.04098501254265e-14		149.630220783703	7.07590065903301	3.54297088935835e-24	1.03148766119728e-22
ENSG00000107263	RAPGEF1	8314.5409410385	2.75784961495041	9.44448057590366e-24	4.99423146485057e-22		4215.55542317296	1.80254721478813	1.1528232719449e-75	1.87372860446028e-73		4317.13864117454	1.82423968035784	2.72600859014132e-78	3.51545335970238e-76
ENSG00000107521	HPS1	1579.82569248158	1.32194306085285	4.82155426131759e-05	0.000323561757635736		1092.65717854477	0.817050861648155	2.7837275482946e-09	2.94317037754919e-08		1084.2002881412	0.771867385761684	4.12810469427846e-08	3.6419436042498e-07
ENSG00000107736	CDH23	200.335140776382	1.97206111828785	4.49924250172718e-06	3.64784461118817e-05		112.68926424263	1.10894970538338	0.000524293548578548	0.00232818383148599		117.682181337946	1.17453268240821	0.000215469635471928	0.00105215985910879
ENSG00000107968	MAP3K8	219.386655337544	0.764587098831583	0.0302683676967632	0.0866956938145306		186.658776382804	0.691557564785252	0.00647399666192348	0.0213709640082875		252.437738130277	1.31872932664072	2.39749382558694e-09	2.45302682953424e-08
ENSG00000108175	ZMIZ1	5836.78521394363	2.65093147373272	1.07765622560164e-16	3.13138759499427e-15		1863.22744745967	0.722766369778924	1.88090855888525e-10	2.23645041852822e-09		2037.91164440345	0.898382104751421	6.40620735096399e-16	1.13451865667072e-14
ENSG00000108179	PPIF	8244.46278867054	2.16411435409193	1.98214001993813e-16	5.63824182918638e-15		4128.05729783437	1.09145530771525	3.82492688372492e-24	1.26698225739137e-22		4394.43316879591	1.19713542375302	7.9371856180759e-29	2.8614075356722e-27
ENSG00000108219	TSPAN14	2373.31883325206	0.941332119354344	0.000650634404964022	0.00335641839117074		2296.65203927021	1.15125861487459	1.83248912566931e-27	7.21669588115229e-26		2516.33060751832	1.31424662288313	3.34249134839533e-37	1.63841763416878e-35
ENSG00000108439	PNPO	192.397972934314	0.981079434993238	0.00905770587803938	0.0322513567419008		185.907924593987	1.1873876631465	4.86696280834641e-06	3.23632714293573e-05		173.428422345709	1.01468314498514	0.000124798439323506	0.000641005616573422
ENSG00000108509	CAMTA2	453.895393650693	0.993080362560861	0.00150941660699623	0.0069922723104974		336.726007453774	0.61359041746012	0.00137944961362896	0.00551521036893681		339.003707712838	0.600706025355522	0.00169864795315368	0.00672148278827182
ENSG00000108669	CYTH1	1431.28042758796	1.34946963367825	3.3669213023107e-06	2.78896757201222e-05		894.339244111397	0.61171745236137	9.40803168400426e-06	5.95893790183348e-05		1053.62676019221	0.957813009389231	2.00037153602955e-13	2.98656869190426e-12
ENSG00000108679	LGALS3BP	731.515732225355	4.62353753612682	4.27864575576861e-26	2.66632038435636e-24		398.620496360432	3.90019518053378	7.8992935071564e-70	1.11397463363053e-67		546.85458822005	4.36408411409989	8.12907050582515e-100	1.47358575254179e-97
ENSG00000108691	CCL2	6.89651253628546	4.74568265625415	0.0138233620169081	0.0459711906286438		1435.52235075814	12.6880121334799	1.63312807351426e-18	3.8668843607321e-17		2887.226275484	13.6787194661692	2.7002432739233e-21	6.6264590687658e-20
ENSG00000108700	CCL8	6.29115516945396	6.10223129026697	0.00294163784774331	0.01241704696339		443.962097237058	12.4379269674194	1.1289022647937e-17	2.56227414632881e-16		1088.43292150654	13.7140602047516	2.83954482364473e-21	6.95942012580785e-20
ENSG00000108771	DHX58	512.520643475968	3.22217116789055	1.45178159204162e-22	7.000698234195e-21		266.008919054581	2.35519391973062	7.20776877758278e-25	2.48182760117164e-23		358.434912274519	2.83654612652886	3.82816047016718e-43	2.26332625951577e-41
ENSG00000108774	RAB5C	1158.80506313959	0.841431069530423	0.00242228820868644	0.0105144321527518		1028.49030592551	0.868452464315712	5.85929615000414e-11	7.35922991885588e-10		1006.49843555385	0.792450672564458	2.97621643564077e-09	3.00199468823293e-08
ENSG00000108798	ABI3	18.2457061370192	4.55191370248306	0.000194212150859091	0.00113780118349701		7.42091965467969	3.38060806165014	0.0178718193642155	0.050908008849887		9.06340103465406	3.67428460712267	0.00602113261166695	0.0202175691368191
ENSG00000108819	PPP1R9B	3358.28394571376	1.15637696932217	0.00021043901334055	0.00121996617640216		2444.47326044526	0.74930792497965	4.76035786772127e-11	6.07040582081291e-10		2394.0927458982	0.672802003889692	4.48978861060398e-09	4.42327144634156e-08
ENSG00000108828	VAT1	2282.39386811749	1.98957262000787	1.39326067790177e-09	1.89253578199494e-08		1289.63352657393	1.13654105578992	3.84992143463333e-14	6.55751715762279e-13		1273.25155323346	1.08385317143521	5.05771571121918e-13	7.33464206725106e-12
ENSG00000108846	ABCC3	634.8203952912	7.31327365874397	4.50355321586967e-52	1.07306427389422e-49		61.2788768457609	4.05456141533299	5.9320666991107e-14	9.9974610915856e-13		103.562700155222	4.82854369504873	4.34389576896052e-24	1.26275275643837e-22
ENSG00000108932	SLC16A6	33.7402030031964	1.70040825305011	0.0197122434408157	0.061344816596011		60.4354334696195	2.94548064187762	1.5285552787102e-08	1.47169486397505e-07		112.668196448115	3.90907401173894	3.38748990528726e-20	7.87069147885064e-19
ENSG00000109265	KIAA1211	31.8717206428001	4.35161005682628	5.45829706715986e-07	5.15129965056797e-06		21.6385369255482	3.96333240356258	6.87108598696414e-06	4.46411104823798e-05		17.0120376160735	3.57195531746904	0.000167392658773611	0.000837181139597848
ENSG00000109436	TBC1D9	149.902353143595	2.13757770211403	1.6243373838997e-07	1.64983475607425e-06		186.560956584688	2.7334629068304	1.05420493769652e-21	3.07741194826203e-20		234.312967830439	3.08641056966811	2.01477034417628e-31	7.93315823019409e-30
ENSG00000109519	GRPEL1	1237.97348747912	0.587121755409962	0.0411980014012026	0.110892050965803		1193.79646251246	0.810270240935532	3.30451985994474e-08	3.04552553550602e-07		1101.29067259706	0.594154804538428	5.76293611741362e-05	0.00031530415004585
ENSG00000109756	RAPGEF2	483.12140300476	0.75434490526743	0.0154739165739702	0.0502877458877756		522.614812820129	1.21094517944716	2.1830144997802e-13	3.47741155243226e-12		600.676334122904	1.46671147860912	4.17118526623696e-21	1.01454841633852e-19
ENSG00000109762	SNX25	51.198399053635	1.88677096017591	0.00107628292931947	0.00518875462211552		41.597733193202	1.74302998996851	0.000846412538559363	0.00356541754382386		55.9207150875815	2.25552878839293	9.0568279544673e-07	6.64732426069859e-06
ENSG00000109790	KLHL5	480.180073522508	1.91516165877625	5.41903801058714e-08	5.94860579015834e-07		393.788079658619	1.79134736010128	7.58819678848733e-21	2.11225001750941e-19		421.981915469491	1.89640685741505	5.74422851614982e-25	1.73002117457396e-23
ENSG00000110031	LPXN	834.175630145886	3.76817815572933	8.66444425179977e-30	6.936007487419e-28		877.931376632475	4.0501466341112	6.02303875409538e-108	1.77716708099685e-105		1035.58854670132	4.28322564503259	1.56138579987759e-128	4.34812002096347e-126
ENSG00000110042	DTX4	173.526212851459	1.57319490695426	6.9019539798915e-05	0.000448892979944581		1249.64636872535	4.9849148572463	1.61089049391403e-179	1.28730286594905e-176		1246.50102104441	4.96316037534966	5.98831527786392e-176	3.28758508754729e-173
ENSG00000110047	EHD1	909.537255294874	0.816797547923743	0.0128742521301767	0.0434642821124302		1344.14624974399	1.86982331268186	7.42372721972809e-51	6.71602190316816e-49		1624.24392730423	2.18809490626221	7.64984207353706e-74	9.12992021385184e-72
ENSG00000110057	UNC93B1	4668.23550286916	1.17509860726631	0.000858928558281692	0.00427312210534982		3328.92970725821	0.722421176380165	8.93123996159597e-12	1.22439064491386e-10		3479.76627122693	0.796339259671616	4.66441982988292e-14	7.30454988029342e-13
ENSG00000110092	CCND1	3265.6408966744	5.04201453192432	2.53997272775832e-77	1.77386440190652e-74		285.908140850591	1.25546279951912	1.05324803751808e-08	1.0382777333767e-07		318.012054980751	1.44523162820712	3.48611639257709e-13	5.12123291157253e-12
ENSG00000110104	CCDC86	442.255219678694	0.800953593831376	0.0480504473353561	0.125005229272057		467.003172500297	1.20539807697864	2.08633512867575e-10	2.46542337848873e-09		389.560003841093	0.786429011571443	9.47727218373957e-05	0.000498237441889346
ENSG00000110108	TMEM109	1464.06190638014	0.942112634186421	0.00506952441255643	0.0198478789730341		1416.30443962894	1.15164996632262	3.95590099449605e-22	1.1708368082321e-20		1428.60298469322	1.144432423434	1.70563982795094e-22	4.51430706529991e-21
ENSG00000110218	PANX1	918.434963391758	2.24542678676821	3.68413533471443e-14	8.66606189709307e-13		392.193868374901	0.845048871620685	5.08924141917686e-06	3.377389660152e-05		474.865177876268	1.22971868257043	9.31533187353295e-13	1.31516606869901e-11
ENSG00000110324	IL10RA	803.640113798438	3.21542829730763	9.36889032554955e-27	6.04293425997946e-25		1202.59552157899	4.04892685481927	1.77133370798331e-173	1.25823737723748e-170		1691.36625083524	4.54770990989274	2.93645973317339e-242	3.13467076516259e-239
ENSG00000110328	GALNT18	36.275353500225	6.17219738379252	2.07067642711552e-07	2.07200640703412e-06		4.95320781935066	3.37693782426845	0.0426436952885805	0.103868863594067		6.3254847905789	3.74043459410033	0.0159070042094499	0.0467573941998744
ENSG00000110446	SLC15A3	1507.6737600598	3.63102583827804	8.4926548996649e-23	4.20542150813969e-21		1085.14282924427	3.32123432104739	1.01925813728583e-107	2.96187148712196e-105		929.362519214053	3.0537819926741	1.01061540511527e-85	1.50534689994495e-83
ENSG00000110448	CD5	37.2501168728054	3.28173849178284	3.27782788329843e-06	2.72747516054497e-05		15.2167762767122	1.99878738283717	0.0190487322226486	0.05374163508358		18.775179914216	2.34804032293798	0.00289783548204125	0.0107514788158762
ENSG00000110497	AMBRA1	877.457522023171	0.998595209483604	0.00413785485793736	0.0166409798327651		643.018997101211	0.591155629133281	0.000141191389247073	0.000716792655659325		649.182166339065	0.58502663466026	0.000166132459852006	0.000831744454418004
ENSG00000110628	SLC22A18	569.792600849899	1.79448112509985	7.33663597747287e-07	6.73261841648202e-06		311.252784849123	0.835982424022571	3.52343294498471e-05	0.000201478594072336		326.368694778079	0.914776869349097	3.5763097195692e-06	2.39521754135664e-05
ENSG00000110880	CORO1C	4508.28213435084	1.2002596292206	8.61669625352233e-06	6.60537279419333e-05		3602.9612554022	1.00461905690367	1.57541734810783e-19	4.00728505561804e-18		3901.02326792784	1.14793220174822	2.26559424597881e-25	6.9765053584107e-24
ENSG00000110911	SLC11A2	706.897486496831	0.951453630152218	0.00485980824688117	0.0191415201135909		812.08019925085	1.50721191430576	3.51852170486618e-25	1.22471375277003e-23		1080.40330685302	2.01807073504569	8.09323118321563e-52	6.32160313762148e-50
ENSG00000110934	BIN2	2125.02090941509	1.72331625948918	1.51475639692991e-09	2.04386151279291e-08		1101.66052375989	0.626090494474882	1.07853821103262e-06	8.0175520734088e-06		1213.55568200626	0.822115588419847	1.44748948266174e-10	1.69491227357375e-09
ENSG00000111252	SH2B3	4665.73707420958	4.00511680105291	4.61084844430867e-32	4.28364741021025e-30		1412.6876283924	2.29055677785956	3.68493213888703e-62	4.33578610378616e-60		1597.84929388493	2.48146524590469	1.91419536227891e-74	2.29882899288683e-72
ENSG00000111331	OAS3	10958.110041332	5.80818541837942	1.94886362863108e-66	8.39794363205643e-64		5206.13523405214	4.90089518041034	0	0		6884.60779824028	5.29784321007266	0	0
ENSG00000111335	OAS2	3809.32838808258	4.32741150277467	1.66899982922689e-55	4.97091963843121e-53		2938.54926958994	4.13164507839539	4.635185042574e-277	7.92635191564589e-274		3650.62229674341	4.44233712006386	0	0
ENSG00000111679	PTPN6	2638.19048791467	0.74216874326719	0.0136636061194999	0.0455971353992803		2523.1745181703	0.940159901809017	0.00175026805227615	0.00678831073653717		2661.75083859901	1.03004967478765	0.000614017225441707	0.00269245572498001
ENSG00000111817	DSE	125.866602490103	1.50849653540771	0.000317696463568229	0.00177253621946208		92.6641784711003	1.15345750624631	0.0011743612966439	0.00479418376082021		144.833410970163	1.99253831123494	2.55700846002730e-11	3.19875765360838e-10
ENSG00000111912	NCOA7	1257.55560981958	1.54880049421733	1.87343770626713e-08	2.18438306649558e-07		1876.48733271901	2.50551745677729	2.40565630231851e-106	6.7850120914951e-104		2232.32208659338	2.77595491002055	3.27284856012177e-136	1.01431911423774e-133
ENSG00000111961	SASH1	2806.35752184173	1.91363648195299	3.26461846688104e-13	6.91614203030772e-12		2125.70922184519	1.64039150481519	4.99922251916802e-51	4.56571850929159e-49		2424.80527565497	1.86402901609082	2.42985307198433e-68	2.57953739105961e-66
ENSG00000111962	UST	783.289178559581	5.55048232106895	2.89460573109083e-47	5.42818980294284e-45		56.5247460323758	1.5568082993164	0.000669767434519853	0.002892472332055		57.9442550265126	1.58154748528038	0.000469748094699599	0.0021133714913727
ENSG00000112149	CD83	602.809786304492	4.89557754943321	1.92624730576698e-41	2.8897990136073e-39		271.477850333129	3.88761182382367	1.48576713158143e-51	1.38492416135916e-49		299.30979350788	4.01888583013661	4.07434514720046e-57	3.47949075570919e-55
ENSG00000112343	TRIM38	456.957456770282	0.64833198113379	0.0422565450969822	0.112815951469705		408.712854249257	0.694310324481681	0.000120699899708678	0.000621617448043161		482.801949243231	1.03945850370266	1.46775398946364e-09	1.53610527818866e-08
ENSG00000112379	ARFGEF3	91.0800194529456	1.84236759844961	0.000160759690218694	0.0009624197475611		71.7353331281313	1.64426524324802	4.69368006394066e-05	0.000261610258489735		77.2819371257491	1.76204201816366	6.69215584436262e-06	4.29348162101595e-05
ENSG00000112406	HECA	1700.41237424894	2.32088649082166	2.37186503067206e-14	5.65145676072957e-13		647.785800113868	0.679857142379135	2.89549247314583e-05	0.000168536115758616		825.113184642027	1.18530910611316	1.68691865585317e-15	2.92282614717933e-14
ENSG00000112419	PHACTR2	541.446952908373	0.681282401362602	0.0308127645977826	0.0878697439311309		521.342154476301	0.893078957479737	6.5345980576059e-08	5.79145361122106e-07		541.172323037289	0.948487270486334	2.49483400911621e-09	2.54719635946695e-08
ENSG00000112561	TFEB	1249.65102825255	2.27836592616861	3.81029880478635e-09	4.9436247080934e-08		624.977114167625	1.2268723880306	5.56348161812555e-12	7.82846764152825e-11		650.32628956485	1.28351933200496	3.24604894159167e-13	4.77586756605542e-12
ENSG00000112576	CCND3	3261.37208504039	1.12357548842178	0.000870884246385786	0.00431880965770111		3207.08631899036	1.35970614207297	1.94021677640643e-31	9.12044547909289e-30		3415.20300238455	1.46054531057895	1.00406766670857e-36	4.81126189920331e-35
ENSG00000112715	VEGFA	707.878420093381	2.94524015665175	1.40739358530909e-21	6.31454444354416e-20		857.266488625805	3.46261943957733	3.03941113855302e-95	6.77824025887308e-93		946.761713449414	3.59917968589887	2.67682537975898e-112	5.84490905364419e-110
ENSG00000113070	HBEGF	999.609024426215	4.62524024873874	1.0171399298956e-50	2.21506827958878e-48		163.410514594987	1.91965290273976	3.03724383373284e-12	4.41297723387592e-11		176.109231231179	2.03305058134508	1.91425593461464e-13	2.86467506102962e-12
ENSG00000113712	CSNK1A1	2602.27593905722	0.839886271296252	0.00143604309494569	0.00668141070570529		2114.52750512008	0.663521212150267	8.38021307590686e-10	9.38809033778141e-09		2118.55261882517	0.639333954897835	2.13360725037922e-09	2.19354003831122e-08
ENSG00000113742	CPEB4	713.941365918547	2.0661668431948	3.36055191437602e-12	6.37277695897543e-11		313.844260904371	0.677287501640207	0.000739469802062128	0.00315934313516364		399.650287369347	1.18279318071328	5.58530076022852e-11	6.79680519998676e-10
ENSG00000113916	BCL6	1711.23290755657	5.10396110786276	1.9396848970294e-66	8.39794363205643e-64		416.509430069466	3.14093353403155	4.55824344421188e-57	4.80343686904064e-55		557.441182940587	3.58317315010956	2.26717492167696e-85	3.35105893230945e-83
ENSG00000114013	CD86	23.3386688727629	3.23860442981872	0.000236658698636436	0.00135626729583581		14.3879888022967	2.66772027669634	0.00375256191109413	0.0132395851532146		15.7123410382748	2.793525327722	0.00196770781430766	0.00765839693172406
ENSG00000114030	KPNA1	883.028357647573	0.947818643101046	0.00067377425135081	0.00346431833272606		745.662225045722	0.863209904677636	1.8409927745602e-09	1.98808560941948e-08		746.084126239127	0.837389746181045	3.59249359530248e-09	3.58832426820975e-08
ENSG00000114554	PLXNA1	1802.95903320243	2.18345367573472	1.68845944962663e-11	2.9556066753058e-10		861.250141318449	1.01198952137507	1.19567485185395e-12	1.784579609627e-11		752.504863405244	0.681676264270838	3.91627628292117e-06	2.60475073646003e-05
ENSG00000114648	KLHL18	714.477595040519	1.84572343978359	1.68909435398402e-08	1.98659860344009e-07		509.379677782833	1.45228187665461	5.60849278752555e-18	1.29129991803064e-16		454.090172570552	1.19580618893307	5.97874841316253e-12	7.84710729227582e-11
ENSG00000115009	CCL20	119.675237753908	4.86784325766714	3.70596648512031e-16	1.03242007184514e-14		34.9050673342286	3.17594143854872	4.94876549866407e-07	3.87555628823512e-06		79.4610649336044	4.43100543306181	1.07031559444108e-18	2.27249880079395e-17
ENSG00000115129	TP53I3	61.1087678674821	1.73321814353293	0.000958775101878014	0.00469943662592822		40.423363396063	1.1777270532394	0.02253558784739	0.0618326236516586		47.2885533064699	1.47024792815278	0.00220072433347117	0.00845062311503769
ENSG00000115155	OTOF	226.869309761897	7.2439609246339	5.85818396718723e-08	6.39599999393224e-07		13.2222234461836	3.18648490345633	0.00226253646932624	0.00853363564866308		24.3064180513837	4.11834743211779	1.87137581899058e-06	1.3128326528625e-05
ENSG00000115165	CYTIP	1120.54166521365	7.8135605907945	5.93732229517658e-70	3.16443653800556e-67		266.947013800674	5.91627404096537	1.59494150355561e-53	1.55276056328391e-51		393.360724963251	6.46533807297413	5.28288961599059e-69	5.76765477109428e-67
ENSG00000115267	IFIH1	1114.2497681547	2.84525632932937	1.75266287923212e-21	7.81865226720002e-20		901.994425039394	2.71130227671829	1.11561226041743e-69	1.55045851757579e-67		1211.09698250198	3.17218172479467	4.5602645443844e-105	9.03355497116973e-103
ENSG00000115295	CLIP4	179.750932702794	1.66520783171773	0.000236278865234799	0.00135447377797917		101.564858123952	0.747438150156875	0.041982119403018	0.102661617752197		108.728558265982	0.874243294510558	0.0148336576996334	0.0441016142191638
ENSG00000115355	CCDC88A	2965.53447060505	1.8162131206301	4.18458835167024e-08	4.66174190794155e-07		1533.49068062774	0.737763954060242	6.07329226592782e-08	5.40258220631863e-07		1842.07871196628	1.11487477532551	1.46432415484771e-17	2.89773312413993e-16
ENSG00000115414	FN1	114.518174093224	2.85935843895545	4.53372245843597e-09	5.80781030681238e-08		210.808843032617	4.02769209380394	1.87985253635543e-42	1.36567014374094e-40		277.984615624324	4.42970779752246	1.60796020214049e-56	1.36109935172377e-54
ENSG00000115415	STAT1	6416.87494182613	1.95323299225409	1.88976274647799e-13	4.11099515622113e-12		5955.99393655817	2.05610371338103	1.30892057047756e-85	2.58801934239063e-83		7437.52396629056	2.42337939018185	1.93302359567327e-121	4.7016516950458e-119
ENSG00000115525	ST3GAL5	601.376888866152	3.41464140693836	2.98496411881778e-27	2.035504319812e-25		116.489648098522	0.655040811922979	0.0326732991377996	0.0840339552318436		143.042024298533	1.08625701976412	0.000114122463839279	0.000590272716735326
ENSG00000115590	IL1R2	4.50110595694065	5.62406098206267	0.00964328234394257	0.0339484438226784		4.23976862125518	5.72762986481696	0.00616707718109124	0.0205024047939242		7.84697887594827	6.59815841202034	0.000289612826574134	0.00137371277773932
ENSG00000115594	IL1R1	150.981785838667	2.99193254754843	1.75910078316079e-13	3.84326517382475e-12		48.4972385317415	1.18769122553235	0.0116104698371525	0.0353287642403217		50.0049105895803	1.22620213402635	0.00844505655788959	0.027117607245964
ENSG00000115641	FHL2	276.48971934432	1.236524025269	0.00106733760316399	0.00515298890986417		226.986409997844	1.10197557263276	7.75389918591412e-06	4.9886626127691e-05		222.381315569807	1.03231902956979	2.5631915018737e-05	0.000149247650631827
ENSG00000115756	HPCAL1	6806.64822032239	4.39336958707518	3.05268554799771e-33	3.06069506948504e-31		1044.45756056876	1.51108281031645	6.72677744574226e-30	2.90569514936691e-28		1001.25164391209	1.40398219948575	8.49371622568821e-26	2.6931808131452e-24
ENSG00000115762	PLEKHB2	4303.60485648911	0.727926332649103	0.00540887244531101	0.0209657212698342		3622.84389067355	0.632372105024922	1.07428459363133e-09	1.18684932150088e-08		3828.39506304457	0.733206900457827	7.02094535922574e-13	1.00005533786155e-11
ENSG00000115956	PLEK	6611.63926602608	1.90648494635405	1.30930562302903e-13	2.91399634980296e-12		4230.58247005776	1.30136221616111	2.69447227344487e-40	1.81323802569822e-38		5117.55422576604	1.65097622998796	7.09263071727274e-68	7.40678800176064e-66
ENSG00000115963	RND3	998.672632331463	7.88201978272113	2.80452760555784e-65	1.15918566521149e-62		111.018948146418	4.85961840937991	1.09392410260837e-25	3.90695909942754e-24		241.661790412321	5.99034515759716	1.41128791230856e-48	9.89704278649965e-47
ENSG00000116044	NFE2L2	1531.41747708206	0.756083309672898	0.0051883466055097	0.020211499096247		1250.27746381414	0.588026001420095	2.98686708383604e-06	2.07104569056007e-05		1361.97359598096	0.760318966598472	4.19230368903454e-10	4.66445369917769e-09
ENSG00000116337	AMPD2	752.550887192843	1.28725589035655	0.000112842915519295	0.000698260790715638		515.202613809321	0.752310245506867	7.23992974349389e-06	4.68944993415972e-05		500.555215475861	0.65706374529857	8.55087760921585e-05	0.000454257985239377
ENSG00000116473	RAP1A	3718.05851064388	1.68522749121955	5.94382057716811e-10	8.46086637444637e-09		2207.13902839653	0.88992828103083	4.05405714682781e-17	8.85566765592375e-16		2362.4317113765	1.0122557478655	4.13719356635615e-22	1.06420581496029e-20
ENSG00000116514	RNF19B	559.364007389113	1.62556094159149	4.88123177102398e-06	3.93392706162152e-05		365.390129616996	1.03057412196849	3.35845537796922e-08	3.0937471514924e-07		462.034172944765	1.48613742953474	5.85051443695309e-18	1.18960460218046e-16
ENSG00000116584	ARHGEF2	6329.22834166022	1.29539244547599	6.94013001998948e-07	6.41539268978946e-06		4056.42959720623	0.608792581510418	3.19069756364987e-09	3.34212935954347e-08		4281.86560779866	0.707742367295647	4.11623175318392e-12	5.47359122058332e-11
ENSG00000116663	FBXO6	350.847942597993	2.38675992582691	6.66804023243404e-08	7.22567248943214e-07		365.238760677429	2.67753946595491	1.081723870168e-40	7.48966863030761e-39		334.696046191403	2.51023099916006	2.15417389790279e-34	9.55945760928456e-33
ENSG00000116701	NCF2	1149.49805205074	1.31755920624004	0.000100982420592131	0.000632313281841881		1207.45092486101	1.67194084607618	7.46485420318905e-31	3.36076147330899e-29		1285.05424076131	1.76639705522166	6.30814471426246e-36	2.95636587035495e-34
ENSG00000116871	MAP7D1	3211.51423715646	1.57112061702123	6.51336228993474e-07	6.05115258981873e-06		2346.58523775526	1.20774708813055	4.95772203890643e-27	1.90549400769913e-25		2359.23250878066	1.19379750241583	1.74398285290735e-26	5.68941095392441e-25
ENSG00000117009	KMO	65.0613250461955	1.24301842279029	0.0146530677035674	0.0481579891974382		104.799258526429	2.37164681092273	1.6807542691377e-11	2.24479012031977e-10		188.129016867368	3.31483729546565	4.74737146004074e-31	1.8465737369369e-29
ENSG00000117036	ETV3	1179.04723220237	1.42224471003936	4.80751151784233e-07	4.56680677742917e-06		713.088493104922	0.622182539998143	7.51675740012877e-05	0.000402242997145842		806.893691574473	0.878556406005853	7.66947794965655e-09	7.32450391663273e-08
ENSG00000117226	GBP3	306.041688785116	1.82288354782677	2.46544881182405e-08	2.83403175555284e-07		152.026654899282	0.649623191811724	0.0172364177241851	0.049406255497257		204.787114524602	1.27429961752831	1.17089579677325e-07	9.71868800647861e-07
ENSG00000117228	GBP1	73.7387904084965	5.17465681007524	1.43319219123773e-12	2.84016061146162e-11		404.357867755529	7.85420951592228	4.6002569428299e-48	3.83601425680586e-46		767.089183511206	8.76332599635559	1.004336717913e-61	9.32286475106201e-60
ENSG00000117308	GALE	410.354626997347	1.21144907899535	0.000498478331919424	0.00265675833062213		300.820437696901	0.824167399605809	7.10850965482119e-05	0.000382209438379074		299.357692611984	0.785429440654474	0.000168489988989034	0.00084201173951217
ENSG00000117408	IPO13	1208.22578285127	1.67974616037694	4.80965726374188e-07	4.56680677742917e-06		633.154465599755	0.596139284216834	6.93692764463383e-05	0.000373917782731072		655.055842601345	0.648243474453799	1.15173671951559e-05	7.11366797347864e-05
ENSG00000117525	F3	168.562613661858	1.43235590947557	0.000752422726677746	0.00380780047061579		133.568255706081	1.22265672689315	7.74906386063464e-05	0.000413750823449643		120.705752886962	0.983120238060753	0.00210244521713253	0.00811174287188199
ENSG00000117643	MAN1C1	473.437492678057	2.21127392631563	1.5172386412732e-10	2.32616458756292e-09		206.977686701119	0.853107875056527	0.000325666216628221	0.00152080651782631		208.048716772271	0.837433038847578	0.000394499382950074	0.00180914215832593
ENSG00000117676	RPS6KA1	7566.02155420563	1.83669451391139	3.0191505758727e-11	5.12117727078307e-10		4105.52554822429	0.871046973909367	9.1350774616833e-19	2.2010257617792e-17		3921.82086693509	0.739739845044813	1.02376947005955e-13	1.56746855515493e-12
ENSG00000117682	DHDDS	576.784116674141	1.04561134760302	0.000541291255243965	0.00285935623173083		521.812469012509	1.1121034173343	1.54613440930601e-11	2.06787390767643e-10		505.590802417746	1.01882086518433	6.03133588223158e-10	6.57357453074757e-09
ENSG00000117758	STX12	961.720721895847	1.16397208056544	7.59429492616667e-05	0.000488897823075822		702.081082458659	0.763297752261616	2.07283161543071e-07	1.71430951066604e-06		918.080780565686	1.3130728670459	9.89677752914331e-22	2.48259243110298e-20
ENSG00000117984	CTSD	6228.63681405035	3.77618977478206	1.25841019537871e-21	5.6762988167049e-20		2587.5950051364	2.57476137180893	2.65284315176797e-108	8.07601250916792e-106		3565.00677325947	3.08242519547345	9.44756047726994e-166	4.77723354133531e-163
ENSG00000118257	NRP2	19.9411037809489	5.29377677111652	4.46075395599429e-05	0.000301059654668522		22.1423541587189	5.64332830129934	3.84194516345802e-06	2.60646148885608e-05		43.8754712804838	6.62520083538261	4.1487603291623e-09	4.11768748578789e-08
ENSG00000118473	SGIP1	180.310866520593	0.9972304500907	0.0325612264302646	0.0918215704388958		211.755499269701	1.58740623502055	6.20781411990678e-11	7.77151873405302e-10		229.23482803131	1.71507728414618	2.22885338875005e-13	3.31225196170397e-12
ENSG00000118503	TNFAIP3	787.889928720622	2.57050250359864	3.52135844677099e-16	9.85056251691337e-15		1820.01194245986	4.11001157257923	6.5237309025124e-227	6.95103527662696e-224		2333.50175106462	4.46855535245861	1.83285646006448e-285	2.5155954914385e-282
ENSG00000118515	SGK1	5700.72724439949	7.86856811959273	2.93287021763463e-115	1.18798841035509e-111		977.880930624473	5.48475214381082	1.0706197441164e-26	4.03406995528652e-25		1490.63454811997	6.08614450937176	1.65613492069688e-32	6.81426820153973e-31
ENSG00000118785	SPP1	6706.06662714462	9.966909750714	6.6366620363093e-147	4.48041054071241e-143		139.94917869922	4.51277354685283	1.20359838322922e-31	5.67169862210154e-30		239.38629002801	5.29532010292662	1.79165696527367e-51	1.36613843602117e-49
ENSG00000119321	FKBP15	1271.7405255049	1.28278573740441	3.27457256405382e-06	2.72697031824762e-05		1024.33485883513	1.10652670125166	6.08441659166562e-17	1.30529111646035e-15		1168.94350730932	1.35336457020172	7.61421071935669e-26	2.42631938594426e-24
ENSG00000119383	PPP2R4	2057.52998866552	0.764802185321522	0.00572421937653483	0.0219735813178468		1992.32800067134	0.986348324816774	1.56579299107463e-16	3.23602842411857e-15		1919.53893995238	0.877947556053609	1.19401477691933e-13	1.80938438000827e-12
ENSG00000119508	NR4A3	39.1337337716665	8.74394831200932	2.28508064350195e-08	2.63852555717475e-07		10.9852291391228	7.10169924837202	3.98985313326049e-05	0.000225328013082459		12.0503693809102	7.21703295131022	2.0430604692732e-05	0.000120940871586828
ENSG00000119669	IRF2BPL	543.087911301577	2.70570163983864	4.89666565750985e-14	1.13599277848278e-12		175.176523771596	0.822766388642558	0.00146070915164335	0.00580139590378294		201.077496917641	1.0973138473758	6.2292435009944e-06	4.01816724106071e-05
ENSG00000119714	GPR68	591.491543036093	5.45980451948309	6.83540820376034e-54	1.8707773290643e-51		157.767040977206	3.66503654617956	2.82619468808422e-30	1.23752483841934e-28		202.511666940516	4.0316085993319	3.53184205068316e-41	1.95574481279184e-39
ENSG00000119900	OGFRL1	1992.7804039787	0.712752699827428	0.0170071804029196	0.0543719691713228		2045.46056962459	1.06163047868596	9.40571862688737e-23	2.87706981730579e-21		2261.52508292609	1.24630945413336	8.41718367017829e-32	3.3765382927448e-30
ENSG00000119917	IFIT3	2430.64444494396	4.78614577048872	1.89050573267224e-48	3.71732161202047e-46		829.312905574625	3.33572415398805	3.68671883860038e-16	7.45860554910514e-15		1297.77393224022	4.01381199516405	8.77768325178622e-23	2.35892564591709e-21
ENSG00000119922	IFIT2	623.337574388514	2.41034410132124	4.52715174690642e-12	8.45833988285015e-11		260.736883611493	1.00706562127228	1.15931384121904e-05	7.23543122705496e-05		400.450974006367	1.8345895978196	9.29404350282358e-21	2.22061750501543e-19
ENSG00000120658	ENOX1	9.058288755451	3.48020121742956	0.0118719315311986	0.0406152414360415		20.7817359878645	4.94756576005141	3.81187997707799e-06	2.58789543647358e-05		39.3319470570996	5.87213034142629	1.18109698721171e-09	1.2517803976433e-08
ENSG00000120708	TGFBI	3867.94647761591	1.45249354712214	3.80322735314807e-06	3.12862565326189e-05		2866.1113544162	1.11015701964311	1.25181574493284e-22	3.81694342958138e-21		3971.58993177708	1.73306347519395	3.96706814296575e-56	3.34329887574942e-54
ENSG00000120725	SIL1	737.731234256155	2.26259763441758	4.22034775699578e-13	8.84831295263307e-12		399.519637784048	1.3682139353128	1.73496690988193e-13	2.80327972743265e-12		409.96858629042	1.39537978968888	7.39606388672643e-15	1.21362397594747e-13
ENSG00000120889	TNFRSF10B	909.819116169597	0.727280379768408	0.0113005104730149	0.0389544771538729		994.23758166502	1.20642125502132	4.10648845461203e-20	1.09083576275629e-18		1039.29886414517	1.27263185480578	1.01204480937343e-22	2.70841796826052e-21
ENSG00000121797	CCRL2	14.3105967881328	4.19017396779875	0.000629399177024332	0.003259325372609		8.63123721039299	3.60912714286211	0.0071732115149619	0.0233296631584627		13.8338987527493	4.31674609227011	0.000227807128140034	0.00110622036068
ENSG00000121933	TMIGD3	41.6970720532112	3.05851997344302	5.87461552755984e-06	4.65499434639473e-05		17.8601614095731	1.83034210409204	0.0243780160823072	0.0661029224434567		21.3405330425506	2.13164144542663	0.00342195013858059	0.0124108667257127
ENSG00000121989	ACVR2A	288.557028449266	3.90253832236188	4.72672707884248e-21	2.0411599899317e-19		128.174425156946	2.82138142767286	6.13591352386138e-18	1.40934952663638e-16		182.26684182078	3.36955590523634	9.95615857285905e-31	3.82615173954973e-29
ENSG00000122515	ZMIZ2	1632.50004280236	1.13729123001982	0.000235093613458056	0.00134852920379567		2035.95557157292	1.82554326967358	3.32656624521823e-41	2.33700417644837e-39		2101.88489585319	1.86191076459177	4.17252003006577e-43	2.45935498091146e-41
ENSG00000122547	EEPD1	571.494974267372	3.75381691037123	9.88392230517118e-25	5.54512682677651e-23		113.242499642507	1.18643561014667	0.000179457669966864	0.00088958869276156		146.518032294378	1.6724698866175	4.22938536485593e-09	4.19284403364027e-08
ENSG00000122694	GLIPR2	1299.49359382942	2.55496144860495	7.02660309586235e-16	1.89493731691745e-14		444.09013915725	0.750952328027174	0.000402384369407717	0.0018378970757015		467.642115528257	0.841089193608877	4.89111045717795e-05	0.000270609523278648
ENSG00000122877	EGR2	1600.89594687188	7.25461362005892	3.64550380912867e-83	3.69161943231415e-80		127.317458129167	3.69515986443843	2.06212383602367e-23	6.53710298365257e-22		128.889933341267	3.69543493292487	7.19484392473915e-23	1.94442933915419e-21
ENSG00000122965	RBM19	835.166113134133	1.0011781343366	0.00218388191042314	0.00962362061179282		761.660959916301	1.08402340984903	2.24264866198199e-13	3.56944055503341e-12		740.597000890582	0.998025301724663	6.88373687397903e-12	8.96752569718691e-11
ENSG00000123095	BHLHE41	6.73096746682527	6.20497264435764	0.00158964452559408	0.00731041566231993		4.23976862125518	5.72762986481696	0.00616707718109124	0.0205024047939242		12.3302144191607	7.25015886709945	1.77140457975573e-05	0.000106201369734809
ENSG00000123146	ADGRE5	1707.33473418471	1.29427209709845	9.38935594390585e-06	7.12486421625797e-05		1410.8186884682	1.17331486218949	1.55660860868208e-17	3.504013674403e-16		1484.7559948863	1.25384334159555	2.19303498281479e-20	5.13892282863247e-19
ENSG00000123240	OPTN	537.045816789198	2.62609729536413	1.99596571349555e-16	5.66960639487032e-15		965.749000021236	3.77524165634448	5.6993535956797e-112	1.88461901054381e-109		1000.60126150029	3.81126693031088	2.80359882345187e-117	6.33778251677973e-115
ENSG00000123342	MMP19	401.121209074915	5.30194986509706	8.02798428337249e-37	9.73597399348162e-35		148.612185814312	4.00525687352641	1.0838276056436e-27	4.32156541551738e-26		253.478485529699	4.79475753325811	5.99780663044465e-51	4.46697110093e-49
ENSG00000123384	LRP1	403.559952067644	3.04405321857933	1.09889853656629e-18	3.90456001071527e-17		508.520289014767	3.61748175431366	2.3212118493576e-70	3.34725729765634e-68		788.431694064643	4.27312422771613	2.74151430978913e-120	6.58477468282476e-118
ENSG00000123395	ATG101	234.349644261902	1.48969159696405	0.000124259144182426	0.000764465506417581		162.00270908908	1.00296118093683	0.000158881547536231	0.000796859100470025		162.473992758617	0.983048179375688	0.000302158777592184	0.00142758320910593
ENSG00000123689	G0S2	263.780033493947	2.88185732781269	5.07351336640908e-10	7.28234345924047e-09		241.777912316631	2.95439923807412	1.74929658576718e-33	8.78265948126407e-32		323.338332583064	3.40086047180527	1.35147480364981e-51	1.0429151948647e-49
ENSG00000123700	KCNJ2	217.058496975584	4.76913963216709	1.73645741801563e-22	8.29445096393171e-21		163.591497594615	4.53899178688853	1.33943669298544e-35	7.4245827557132e-34		239.992637174425	5.09378892990704	9.47414744926433e-52	7.34055416280702e-50
ENSG00000123989	CHPF	691.980296053558	2.24191088302294	0.0167117884973126	0.0536137893926932		301.835628830931	0.887439203366754	1.12373959518899e-05	7.02941999221447e-05		311.779670857362	0.932174700950154	2.68025726382275e-06	1.83359289089633e-05
ENSG00000124067	SLC12A4	543.439064570074	0.724987824491438	0.0214751852244969	0.0656409487400748		492.861358819978	0.801471178974327	1.25772847435512e-06	9.24922331658623e-06		472.490265435285	0.676110859187293	5.90231829163183e-05	0.000322470986561574
ENSG00000124145	SDC4	665.982383811165	1.76947066731479	2.65200369848974e-08	3.03280806919891e-07		650.439505221868	1.96937288209779	4.86526153966651e-26	1.76725096722091e-24		635.79585360658	1.90601102899289	2.08193470861736e-24	6.11687697646522e-23
ENSG00000124201	ZNFX1	1966.93385123907	1.82615273971031	2.92370470573085e-11	4.96343599372732e-10		1326.24786808594	1.31867213943947	3.58742938039762e-28	1.46702149438478e-26		1453.27390991941	1.47658650610468	2.16997515294261e-36	1.0295326558961e-34
ENSG00000124224	PPP4R1L	89.7235817636512	1.53198737007216	0.00066103915659902	0.0034048896334181		57.2774727735346	0.872705922479666	0.0422167685107538	0.103103960686075		74.2842100227073	1.39360408245827	0.000367678674674089	0.00170116680324166
ENSG00000124357	NAGK	619.362052604523	1.95920663643892	1.74104411994529e-11	3.03977297941828e-10		548.401861967404	1.97605994574263	1.25961797678466e-33	6.35742452019814e-32		779.746663037739	2.56828403734552	1.88473229917211e-67	1.93663802826696e-65
ENSG00000124574	ABCC10	605.392888798057	1.20379452061093	8.12853103600614e-05	0.000519656373334067		464.612292701212	0.918421388041351	5.99600221316683e-08	5.33630285133766e-07		463.417462803583	0.885885134487429	2.93212362316441e-07	2.29962267016751e-06
ENSG00000124762	CDKN1A	9635.50238934351	5.89596489563204	1.90678818550033e-89	2.41363632005863e-86		1031.35720915947	2.67331071825642	3.45750917212443e-61	3.97075259953141e-59		1704.10774559274	3.46537478833164	2.7050900638048e-118	6.26244645494087e-116
ENSG00000124942	AHNAK	21751.2281114854	0.885233227819936	0.00378896854317467	0.0154154238459053		20866.5273517216	1.08132615266235	9.10469747889156e-25	3.11263802045742e-23		19650.2041159604	0.925288916911721	2.00767014257739e-18	4.206911863645e-17
ENSG00000125089	SH3TC1	2824.04323680079	4.27873927057849	6.52145644553025e-38	8.20366816095181e-36		335.586709834388	0.819761168573556	2.06962835394748e-05	0.000123309730352155		422.132798012349	1.28478154796513	3.49691661774276e-13	5.13317439342454e-12
ENSG00000125249	RAP2A	131.425564130062	1.8059497860311	3.10624067837421e-05	0.00021700825270477		78.2838079178584	1.03526551772678	0.00530310409768174	0.0179474560595444		91.84229800894	1.34170911488118	0.000112338252081347	0.000582298223291903
ENSG00000125355	TMEM255A	68.2494498757927	1.06532399569823	0.0301296118162484	0.0863642028348344		60.6963051706328	1.09512595810605	0.0096226117336751	0.0301309502759436		67.2248211469812	1.28230037996891	0.00140411672083756	0.00566570827192226
ENSG00000125430	HS3ST3B1	801.132596520449	3.96062289148553	6.77489602479284e-32	6.15300310269638e-30		153.548039095361	1.38838548966135	9.66294286383973e-07	7.2392805150618e-06		153.384504331976	1.36183871998851	1.30872058069975e-06	9.37623637514754e-06
ENSG00000125505	MBOAT7	1735.96756513084	2.23147749934475	5.34551443246161e-08	5.87745406083849e-07		671.909079146178	0.597854248746443	4.68144973027416e-05	0.000261004431328279		737.178293252523	0.786122941973545	3.74810440207658e-08	3.33425120768062e-07
ENSG00000125538	IL1B	2677.95037478383	7.9014184560972	4.41358308166278e-102	7.44902484607636e-99		1604.44499590207	7.34574343480954	2.60662762935746e-61	3.02984916990586e-59		3203.23965074389	8.33000708195611	1.34010982364944e-78	1.73987907171783e-76
ENSG00000125651	GTF2F1	2562.85387491835	0.978089445843491	0.00219124885960257	0.00965188411342559		2209.71636335135	0.941065860244565	6.68883946675087e-18	1.52902565116585e-16		2219.27975725744	0.923974311657924	2.89480064794147e-17	5.62991846661897e-16
ENSG00000125730	C3	2192.79604345209	1.34268686606198	3.44597377531154e-07	3.3444558640611e-06		2831.05809446014	2.07178321489301	3.21497519223703e-91	6.85111213465711e-89		3514.9853130097	2.42852728704524	5.48168009006182e-130	1.57209676015728e-127
ENSG00000125733	TRIP10	708.401608321246	0.653765470993597	0.029862595604394	0.0858125920510486		723.251692768066	0.99826780941038	1.57780479646131e-10	1.89603497439421e-09		688.931365322106	0.864742941142852	5.15650143287593e-08	4.49352267722045e-07
ENSG00000125753	VASP	7556.00926057453	2.55018613968076	3.31033122033023e-15	8.44384612158038e-14		3415.48610253599	1.34395132709877	3.45064023245636e-21	9.76103672835997e-20		3514.20428557751	1.37685163855352	3.19099810374444e-22	8.30826945304192e-21
ENSG00000125780	TGM3	6.23084458272076	6.09361451183801	0.00231245829570106	0.0101001116805766		9.32385579760514	6.86464182073619	0.000100897595953298	0.000527710660700383		15.9739148476216	7.62367227725489	3.21974542161002e-06	2.17078625530655e-05
ENSG00000125844	RRBP1	1394.28626424017	0.659508545690441	0.0293028169877059	0.0845398792666678		1361.83379831654	0.903481614468632	3.85426073075722e-12	5.53299899365215e-11		1316.16294455056	0.799852938074439	1.20393160923782e-09	1.27457553011045e-08
ENSG00000125845	BMP2	436.515952984411	3.97859720348609	6.18847455984257e-31	5.31081251103778e-29		132.420591488562	2.26174393662894	2.29009594797648e-13	3.63891882238947e-12		138.585939947705	2.3199161227908	1.17627214893663e-14	1.91542960523876e-13
ENSG00000125912	NCLN	2493.48558066137	0.74859223653885	0.029103600110745	0.0841449269154774		2453.77301129179	1.00476955234785	2.65781851275604e-22	7.96473457127315e-21		2280.24646298022	0.815831403566446	2.30006545147587e-14	3.6768517179791e-13
ENSG00000126062	TMEM115	377.768674547589	0.745573224570761	0.0224059402871828	0.0679322617719031		326.583210625154	0.713606378307744	0.000322287366309045	0.00150699920920779		329.498895542346	0.706187274958877	0.000342810681698302	0.00160036619262217
ENSG00000126262	FFAR2	14.7847633881291	3.4481238482139	0.00158126276514913	0.00727848063240121		28.5190459145622	4.6573245494789	6.2434318463845e-08	5.54878495745173e-07		57.427732075389	5.67755714085843	1.02211526673883e-13	1.56618379987134e-12
ENSG00000126353	CCR7	8.78402152753987	2.9674219648431	0.0318130842094794	0.0901282939511836		14.7001059394919	3.99300239847219	0.000203205349618325	0.000995218437265031		34.7858348401452	5.26792196148793	3.27935207896602e-09	3.29220220466729e-08
ENSG00000126458	RRAS	464.786406178912	2.00878162862148	3.07676833862097e-10	4.53851341311657e-09		215.199688932801	0.724981419028861	0.0032253483887955	0.0116319963799753		248.312192842955	1.01688844655244	1.2269537526995e-05	7.54912467439032e-05
ENSG00000126561	STAT5A	371.829695515741	1.15817630610243	0.000202626618547419	0.00117916310429956		299.071422810048	0.973528794114819	1.90696310624045e-06	1.36316233375273e-05		327.161785396361	1.13959464225557	7.27650164243042e-09	6.969988986007e-08
ENSG00000126709	IFI6	16567.8613798445	6.39407790135147	2.86468222773941e-107	6.44648990648958e-104		7633.32861594229	5.45100903551174	0	0		10191.9231459086	5.85855606021564	0	0
ENSG00000126861	OMG	47.2083928587741	1.57241995891607	0.00983078976692574	0.0344886515069369		38.1032986710446	1.40539815149251	0.00911805384181101	0.0287340050332063		33.2736012243296	1.10235583540173	0.0495366541554403	0.119129763403853
ENSG00000126934	MAP2K2	2547.57219088213	1.37332221811222	0.000200834910100369	0.00117050631201806		1906.72372926065	1.04637164536382	2.42359919761142e-19	6.06817350012917e-18		1632.27199317748	0.671345292719058	2.16397903556196e-08	1.97909838973456e-07
ENSG00000127124	HIVEP3	2959.50756311046	1.42698634629683	2.52851232187403e-06	2.13998997304282e-05		2762.41688085419	1.5504394149296	7.26695377783407e-35	3.89309794706926e-33		2299.68895856696	1.15808768931243	3.04324403887375e-19	6.68296390936676e-18
ENSG00000127220	ABHD8	404.160098904636	0.988589350830491	0.00811570307190924	0.0293617960549085		312.089712826624	0.702080684543724	0.000489609679324417	0.0021924408217985		305.214731413105	0.621136252690652	0.00231630641512625	0.00883617783733392
ENSG00000127418	FGFRL1	1819.17758518869	2.65845459826876	6.57992721006397e-12	1.20156913889978e-10		689.368739224696	1.11162396454274	2.73062284466865e-13	4.32457601469034e-12		642.767342127825	0.934996939576572	1.03893796014126e-09	1.11277552419812e-08
ENSG00000127507	ADGRE2	740.654286789319	4.86668678924982	1.24359712308145e-52	2.9984014921153e-50		155.029036796001	2.6319525049137	1.7181108193738e-19	4.34145552105009e-18		193.027250716987	2.97359776328857	6.60664428903653e-28	2.3039323051513e-26
ENSG00000127533	F2RL3	19.8861374631643	1.99964324531411	0.0243467289509765	0.0727707056440566		27.4755554744225	2.78754676129862	4.84940138696733e-05	0.000269662711512457		35.7432711830744	3.19475131008792	3.31571128300125e-07	2.58568962268137e-06
ENSG00000127666	TICAM1	883.473619010373	2.61142098958774	1.11209103089133e-10	1.74463049176159e-09		417.418689882224	1.50012839954772	1.1434143655879e-15	2.22183830978829e-14		440.472169601134	1.58101954274305	1.15877373337156e-18	2.45218472320864e-17
ENSG00000127838	PNKD	693.064519523693	1.0123339017359	0.00478465721461271	0.0188712098476244		1137.55674973924	2.21789574384162	7.78835781456597e-52	7.35827165150545e-50		1357.14406200258	2.50132475161826	7.45612022773341e-69	8.00387431150265e-67
ENSG00000127951	FGL2	59.9327234197017	3.917547843573	4.04652022605818e-08	4.51538149522625e-07		61.5687867432844	4.16712885118905	0.0021648217868812	0.00821022682432165		101.085627206263	4.89566122549501	0.000296011771285267	0.00140164272677339
ENSG00000128268	MGAT3	96.8127443683542	5.77583920993288	2.94474789399161e-16	8.27184176102804e-15		27.5198746728189	4.09684884284681	5.24211122377282e-07	4.08526823083052e-06		50.0140069119559	4.97708053789573	1.98894437278373e-12	2.73764800308305e-11
ENSG00000128271	ADORA2A	4.00098307283613	5.45413281967643	0.0151645682777872	0.0494872121133557		8.54315270274491	6.7372468921966	0.000202880787479769	0.000994136592507532		6.16566749695334	6.25027188573878	0.00113942707965977	0.00469931129763092
ENSG00000128284	APOL3	30.5191494059802	2.96096002526774	7.33302428718787e-05	0.000473432390463551		156.639334829385	5.65650398619413	2.34745224119324e-34	1.22010261609337e-32		212.978746395387	6.08956567643493	1.79726899366551e-42	1.03396777584679e-40
ENSG00000128335	APOL2	455.203509429265	2.13762923316123	6.75829141543065e-12	1.22979044058146e-10		308.523231625558	1.66427971590297	2.6144471988934e-15	4.9304309564972e-14		327.121578082515	1.75172377088735	1.67385345863763e-17	3.2987788930997e-16
ENSG00000128512	DOCK4	395.073252733498	3.68345472628435	8.55272605149475e-23	4.22483806636398e-21		105.415026568104	1.68554783219777	5.69782450258404e-07	4.42423385162183e-06		221.178772773846	2.95245737919194	5.40111770925016e-29	1.9618615649006e-27
ENSG00000128594	LRRC4	96.6158595827364	1.21830810527069	0.0118371421129913	0.0405236036535519		82.5673540842649	1.16542746490349	0.00151315447663694	0.00597996903099523		83.5055973660956	1.16351356660471	0.00138033535998677	0.00557443126148502
ENSG00000128641	MYO1B	526.160641205287	6.95228395705461	2.46904065640254e-51	5.68244095615008e-49		20.0741860584129	2.14686572326142	0.00445917665396138	0.015417802243794		33.4481655518184	2.9881760120083	2.97670231215098e-06	2.02253659575605e-05
ENSG00000128805	ARHGAP22	144.6465327969	2.80415884550819	1.09580262765986e-10	1.72308156972012e-09		84.6341106821154	2.115606520937	2.42823307220797e-08	2.28738124223363e-07		107.131890906517	2.50343776531939	5.88284112328371e-13	8.47367257750348e-12
ENSG00000128918	ALDH1A2	127.116229936389	9.00030799133802	2.22432623142634e-09	2.95793034570438e-08		4.45583374396858	4.28627065166211	0.0344873720617461	0.0878187144243022		14.7913218484539	6.04912541756766	0.00023377012837476	0.0011311742676205
ENSG00000129219	PLD2	141.328255259866	0.821568479465967	0.041696648124743	0.111822327127969		118.547775783547	0.721198389725348	0.0233242793937051	0.0637027975456119		120.124339206478	0.723674498310384	0.0226298985485209	0.06274852184295
ENSG00000129250	KIF1C	846.622780070901	0.609006953159089	0.0485724408959864	0.126003891920017		1009.96328755366	1.28316675734465	1.55283486714266e-22	4.70486886523367e-21		959.640143074694	1.15273179917643	8.80219804461174e-18	1.76918656304618e-16
ENSG00000129353	SLC44A2	74.0443952542575	2.82432408530942	1.20199729432516e-06	1.06772154394594e-05		47.9389729082354	2.31079254884899	4.3339438999283e-06	2.9103890075884e-05		48.2090977719434	2.29963706959057	4.27014180488511e-06	2.82349534689839e-05
ENSG00000129422	MTUS1	226.972880666326	3.96836828484567	1.60604039552864e-22	7.70785216365915e-21		68.4072754512106	2.23883115624978	1.38944524355248e-07	1.17912258080057e-06		85.2487645535309	2.59471326711663	1.5251224012915e-11	1.93561604628905e-10
ENSG00000129450	SIGLEC9	27.4225272540758	5.76492024698585	3.30921868068345e-06	2.74904044052018e-05		13.2117611304042	4.87297979033435	0.000261577699862067	0.00125451330473983		28.1866895157276	5.97613550941331	3.52996559485423e-07	2.7449732458569e-06
ENSG00000129667	RHBDF2	2344.8927222334	4.40945795332737	2.30853000033918e-36	2.73419053198067e-34		783.291550071363	2.90173677116589	1.60294233141748e-81	2.90026707304301e-79		1111.10582766626	3.4428494427851	6.7609359455881e-126	1.77960800266404e-123
ENSG00000129673	AANAT	19.1926566322668	7.71668902383998	3.18972540185052e-06	2.66068816160126e-05		6.22499178796074	6.28154259012352	0.000985536528884874	0.00410191082627669		16.8141223072207	7.69763312570067	2.21113148975753e-06	1.5305076216027e-05
ENSG00000130066	SAT1	1318.13446517932	2.80421894684512	2.88971235118295e-17	8.9900682409383e-16		399.234054983801	0.808569868225196	0.000480229652216651	0.00215547027846083		554.357508671718	1.47226363254768	4.88778880237222e-12	6.45047128005372e-11
ENSG00000130203	APOE	1310.80877627444	4.99286445995214	2.44491183725089e-62	9.70917636075338e-60		94.4226997713574	0.761398092433485	0.0256227450170587	0.0688647178646537		155.96644872629	1.7647528475113	4.75284153807793e-10	5.24258611677195e-09
ENSG00000130303	BST2	6367.28420834916	1.99212036157865	5.36502160117144e-13	1.11329695172669e-11		3505.95745535295	1.08834251038807	4.42095934062565e-24	1.46188929644585e-22		3872.13478266451	1.26982193656941	4.57854114237585e-34	2.0040243291743e-32
ENSG00000130396	MLLT4	507.057398284618	4.09595326611147	9.86903900545812e-30	7.86919869990328e-28		145.135516700658	2.2954900026795	3.44923305551814e-14	5.91706983647428e-13		170.015084219154	2.54576344068217	1.07721748581709e-18	2.28462847571473e-17
ENSG00000130479	MAP1S	2734.29088565762	3.375491612273	8.01003060934571e-05	0.00051337705674392		697.415282190365	1.20875811119055	7.36044114387296e-12	1.01631317997365e-10		785.941776301683	1.42607314345463	5.216608058686e-19	1.12752670244827e-17
ENSG00000130513	GDF15	4105.00080146379	9.55353356315207	5.26891609846365e-96	8.20856598016802e-93		25.0886063138284	2.08718633975427	0.00227740073802329	0.0085811922896952		60.8856171667136	3.53330749712632	1.53912872423348e-12	2.14617985748522e-11
ENSG00000130589	HELZ2	5792.20501802857	5.17531301666191	1.55206862514555e-31	1.36669764630751e-29		1741.93385802266	3.55295565680226	1.42222942253554e-171	9.405840722348e-169		2150.7888149951	3.8616379651898	3.35817177686607e-215	2.30454538187434e-212
ENSG00000130640	TUBGCP2	2622.05419464825	1.59620136045171	7.40224532272202e-07	6.78360518194974e-06		1551.78123797399	0.778679110923867	4.12674852250574e-11	5.2976512659396e-10		1516.89517832755	0.698294098698042	4.28185733887309e-09	4.2388402249586e-08
ENSG00000130706	ADRM1	891.87470192656	1.2642070555782	0.00194150384901693	0.00869362756005746		767.422033269545	1.22597495846692	2.93032714084421e-17	6.46728932500012e-16		672.033227006554	0.917502377495492	9.89108168293869e-10	1.06177170132775e-08
ENSG00000130707	ASS1	1617.19985272784	0.742301606683068	0.0325022680039746	0.0917191631440012		1567.57055660197	0.961525546773483	0.01087641604796	0.0335138954742222		1525.09357590352	0.874036932342249	0.020797115683981	0.0585347265076454
ENSG00000130734	ATG4D	348.459158907847	0.987206959036454	0.0220600067220885	0.0671145134658944		286.33599303332	0.84276983170868	8.90687762780903e-05	0.000469944995938788		262.07571594443	0.610005040935859	0.00769233834554575	0.0249676150860915
ENSG00000130758	MAP3K10	502.052289675073	2.74311494900721	6.06052206829156e-12	1.1145498696656e-10		177.674710265744	1.07522313738227	2.61197390730587e-05	0.000152821987700486		173.337513531894	0.996160681862148	0.000128879085237996	0.00065951355423891
ENSG00000130775	THEMIS2	836.674913577817	1.8294325465699	1.40124625731005e-10	2.16306710741619e-09		870.994244193427	2.13930140903788	1.48753520642363e-51	1.38492416135916e-49		1022.85444547447	2.39817919615992	8.21221150870351e-70	9.06883012297344e-68
ENSG00000130779	CLIP1	1444.33120536084	1.42845543748925	1.18503609427761e-07	1.22953565662932e-06		885.960792201302	0.661315177986434	8.19177458418398e-07	6.22368469609446e-06		962.499425177571	0.824343251569115	2.76257510416428e-10	3.13914137353736e-09
ENSG00000130811	EIF3G	2242.6265918185	0.79584459125238	0.0169215650338851	0.0541495428395126		2026.63162403217	0.864714793772506	1.59380068194067e-12	2.35496943597382e-11		1820.33743037605	0.588187627202346	2.49499166817101e-06	1.71525098046175e-05
ENSG00000130812	ANGPTL6	20.2671608221678	4.71191761199091	4.00742270858327e-05	0.000272998089865244		6.05284193065541	3.04605482204356	0.0382982909028878	0.095516634749868		9.90923271129188	3.80615274912689	0.00285284835544786	0.0106009439469988
ENSG00000130813	C19orf66	358.103303036986	3.27715353090799	3.50700303169956e-19	1.29611920439801e-17		115.72560833443	1.55562335415385	8.7240198849195e-07	6.5847295306128e-06		126.412767879754	1.70130979000218	4.49301192638455e-08	3.9457597881846e-07
ENSG00000131196	NFATC1	729.99970509705	2.10534248819248	8.90532974790138e-09	1.08912828130584e-07		505.571371867535	1.67315663330127	2.50885294450257e-23	7.92706600043076e-22		483.105190773512	1.56299852104907	3.14536055934271e-19	6.89932684335275e-18
ENSG00000131323	TRAF3	1326.24609378193	0.750972029932708	0.00936057592814528	0.0331066762347057		1279.9341690619	0.962512395962099	2.05468122287683e-11	2.71770559817618e-10		1252.65155180054	0.888300793418424	8.58560495805297e-10	9.25251818670712e-09
ENSG00000131370	SH3BP5	278.993054685139	3.43820471975906	8.70374185539935e-14	1.98063914379105e-12		106.654955753396	2.0554032259625	3.28764492118181e-09	3.43992045517436e-08		107.817725197544	2.05299231753903	2.60211041916223e-09	2.64828134026495e-08
ENSG00000131378	RFTN1	397.52080471509	1.96993536363468	2.85729164236256e-10	4.23017014859422e-09		250.551309499164	1.34132492848233	1.04915447793865e-09	1.15975410561299e-08		291.187213382819	1.61237955184727	8.38640408895373e-15	1.37378307390661e-13
ENSG00000131389	SLC6A6	2512.18263554138	2.22382301353452	1.11722307841899e-13	2.50854977907092e-12		1026.3392839911	0.71141937125975	2.34240375066774e-05	0.000138103171023844		1093.12877991168	0.827873281437582	6.19408060907774e-07	4.65464446239455e-06
ENSG00000131435	PDLIM4	557.302271291059	3.47841909184446	3.35340357064029e-17	1.03373641577135e-15		111.639468364958	0.826316145695785	0.00935305149423728	0.029397275419203		110.521956325174	0.776271778741116	0.0158911015780297	0.0467177963313709
ENSG00000131446	MGAT1	6439.60678653724	2.37824267617787	1.02828576308086e-10	1.62069039374915e-09		3498.2235003554	1.50674498386679	1.70616300982276e-40	1.16450179236266e-38		3732.13626558786	1.60846858795213	2.69285622276296e-46	1.75400787526747e-44
ENSG00000131459	GFPT2	24.9133225883177	2.62464953179756	0.00108345180853815	0.00521994995689218		17.7468332000625	2.27258697011123	0.00482834142234514	0.0165173693781339		24.3771125939284	2.78939586764222	0.00010104875512637	0.000528628322829622
ENSG00000131669	NINJ1	774.094387694195	2.07972670010404	6.73005753584247e-09	8.36733304318094e-08		593.068990504486	1.83609670682835	4.72222747307491e-27	1.81862652020289e-25		721.500951737153	2.16773460785188	5.42120367462426e-41	2.99334564965245e-39
ENSG00000131711	MAP1B	112.232663854284	1.23469599687524	0.00424617208473101	0.0170023177603909		79.7785202338974	0.777016658667396	0.0425951445585624	0.103763784769296		102.624477540362	1.29209752244336	0.00018751197215954	0.000926470183863604
ENSG00000131981	LGALS3	1227.71419884928	3.26300558876454	2.5366178377842e-26	1.60043990868048e-24		580.193848454536	2.23812899272788	2.04187942002507e-32	9.96468330703836e-31		595.613650432555	2.26284298565895	9.86726522840477e-34	4.22270604373714e-32
ENSG00000132003	ZSWIM4	853.268637486618	3.80297902378156	1.08227619651119e-24	6.02179665053329e-23		328.94632858512	2.47951484495414	6.91786947869889e-33	3.40199535210169e-31		384.65778248806	2.72211556882756	8.44665189988122e-43	4.9182550380672e-41
ENSG00000132170	PPARG	502.889379928937	4.03010875435422	1.77137179028297e-35	2.00422306528497e-33		91.4380387483091	1.37426724979413	8.78215049198624e-05	0.000464130240523021		108.432258929969	1.68223388191756	2.54937068914267e-07	2.01423346183702e-06
ENSG00000132185	FCRLA	16.7712804480392	7.5187040415179	1.1162951008265e-05	8.3548871681593e-05		5.68634721227262	6.15019916887247	0.00167563517969895	0.00652925784466601		9.24754875689593	6.835104917592	0.000108571637948512	0.000563686577460325
ENSG00000132256	TRIM5	384.52212316163	1.57806420075822	1.53140985776933e-06	1.34266856490919e-05		250.64883158935	0.972184003707019	8.88119615917524e-06	5.64388539220748e-05		310.135587217561	1.38985092473516	5.38326536978862e-12	7.08974942292586e-11
ENSG00000132274	TRIM22	837.372688780404	3.58934852179192	4.74633185681471e-30	3.87610722161566e-28		717.322723279946	3.55282452148904	3.33376066658775e-101	8.30366179538785e-99		1009.80191625779	4.06287008196802	4.14478018549012e-150	1.6253459441672e-147
ENSG00000132326	PER2	713.140913440716	0.953902621035797	0.00243079266628269	0.0105464532712561		650.397197440134	1.03926871129519	1.6141911767651e-11	2.15739181736431e-10		603.898821153481	0.849925150585215	3.90507521362627e-08	3.45947534485148e-07
ENSG00000132334	PTPRE	2610.24749479623	3.05587132787404	1.28729776535261e-27	9.08419569396741e-26		832.26619579126	1.2557291704568	6.46773236440426e-18	1.48052873020555e-16		1017.04599872241	1.62768347954731	5.63326457526413e-32	2.27880376449895e-30
ENSG00000132510	KDM6B	310.706624165173	2.4309399004333	2.53138530278843e-13	5.43670694988059e-12		203.463156073325	1.91551926700556	1.41994057066706e-14	2.52157779674291e-13		197.555483781959	1.83939317070221	2.15104378238749e-13	3.20157291081144e-12
ENSG00000132530	XAF1	386.71289045287	2.02865406682795	1.4826196081122e-10	2.27997700987229e-09		402.485204223634	2.32925296139918	4.16926784173417e-34	2.143763751652e-32		427.166097269351	2.41092738792102	8.65588792896126e-37	4.17896699886911e-35
ENSG00000132669	RIN2	393.107995755193	8.04104970062955	8.89309051751153e-32	8.00496721116271e-30		136.426659904647	6.69346330441527	9.34832742658874e-25	3.18457498604876e-23		221.872159060647	7.38293458641134	9.87981277042248e-32	3.95501254965975e-30
ENSG00000132718	SYT11	60.8841521978931	3.75130407810081	3.03738761860073e-09	3.98163180838321e-08		25.5787997727253	2.56203913254425	0.000348167128458548	0.00161370163284352		25.0481293336793	2.50681488197624	0.00035405839296923	0.00164488201665951
ENSG00000132965	ALOX5AP	801.760685692626	2.02932375304808	1.04498215369205e-09	1.44169097811478e-08		812.751596614594	2.28715999350965	8.67228318022002e-42	6.18311223470036e-40		865.105096908108	2.3741946154092	3.69975246598841e-46	2.39362773178341e-44
ENSG00000133048	CHI3L1	60392.138628128	2.08060607923606	1.92817091853768e-10	2.92957581493951e-09		26709.4018367643	0.708013090326667	3.68258564304044e-09	3.83432736416246e-08		27217.8503330926	0.723573374063991	1.76372723413125e-09	1.83387547639784e-08
ENSG00000133106	EPSTI1	807.610866175503	5.13728813403672	4.13024814449966e-54	1.16180438431322e-51		536.915298277015	4.72341907732708	3.07429273402567e-102	7.86158137945043e-100		838.408113734611	5.36805398073146	1.66330309044863e-151	6.94790627890662e-149
ENSG00000133216	EPHB2	88.9129618533714	6.88711744028519	2.94290728710196e-12	5.638855372344e-11		25.7960185230232	5.26753641378313	3.01111440192141e-07	2.42851821339154e-06		45.4984096280295	6.08459479816893	1.89815264226978e-10	2.19452485085522e-09
ENSG00000133313	CNDP2	1620.61874984343	2.23639594665825	3.47150384824467e-12	6.56474019033608e-11		948.041595132053	1.49150161421529	1.80790924812106e-26	6.74589328204547e-25		976.981363490395	1.5264787833153	2.72627126621839e-28	9.64738533708771e-27
ENSG00000133392	MYH11	21.8634676048571	1.86369416892885	0.0217808523323329	0.0664065479020507		26.6709830705886	2.44994130701239	0.000391003922639601	0.00179213563246878		25.1934378548096	2.33055137458792	0.000691401115717324	0.00299960994321706
ENSG00000133574	GIMAP4	4.10620423478851	5.49575884686572	0.014238237720674	0.047026586522637		9.90793998774651	6.95198172213713	6.94065022432148e-05	0.000373917782731072		13.1716545109804	7.34538830682445	1.2039625152587e-05	7.41716567191279e-05
ENSG00000133612	AGAP3	3736.91638779616	2.28352872786696	2.23744606367337e-11	3.86317094011736e-10		1644.83862499616	0.959608921569698	6.23424165017512e-17	1.33444777465077e-15		1586.81785980056	0.853411626394406	5.50319992942103e-14	8.55533872522857e-13
ENSG00000133805	AMPD3	585.854286651402	2.43479580511414	3.3768390653001e-12	6.39767273989924e-11		860.393917296826	3.279875248997	5.21608783187958e-88	1.05304577397493e-85		1158.83132240609	3.72844218974988	5.43764183617696e-126	1.45117066502973e-123
ENSG00000134028	ADAMDEC1	94.5520295523431	6.9796182077854	1.54617334325028e-13	3.39638272460389e-12		1455.28005475976	11.1223888219731	6.45981959607211e-40	4.33191888227507e-38		2609.10563954177	11.9474255189316	5.75330696694745e-46	3.70972460972803e-44
ENSG00000134061	CD180	289.736711942896	4.01744497854629	3.04513445747088e-19	1.13161666361757e-17		103.932674646468	2.59216452038919	2.13201835658921e-13	3.40182862404529e-12		133.779935682718	2.98915922577441	2.29272485222117e-20	5.36598149030813e-19
ENSG00000134070	IRAK2	444.73838013176	4.55879779066242	1.04646330963075e-30	8.8308422541465e-29		92.031501545872	2.25983731579253	2.23063197745671e-09	2.38734881114075e-08		146.965732824556	3.02418204255306	4.12142885013225e-20	9.48422219823846e-19
ENSG00000134256	CD101	44.6801977795549	3.00377275765677	4.45192587477186e-06	3.61237398805106e-05		38.3225746839044	2.96321268710129	6.51584445558827e-07	5.01474240825551e-06		62.4196029900355	3.71831883400731	9.24810465081644e-13	1.30663478577528e-11
ENSG00000134321	RSAD2	1036.77856129709	3.72987541820765	7.09448048806952e-25	4.00235413161203e-23		365.949693232547	2.24582568602118	1.84300851956736e-30	8.16329339417608e-29		689.989154356759	3.27757971398455	9.91404217769347e-90	1.5743662846643e-87
ENSG00000134326	CMPK2	1443.68141263749	2.89715324139721	1.42058018889068e-17	4.54518334369716e-16		1174.9713973691	2.77406356782308	2.44558680951802e-99	5.71998895362758e-97		1470.20542978005	3.11973961846606	2.46978300983297e-137	7.77981648097387e-135
ENSG00000134470	IL15RA	94.9156077470493	1.49796711757191	0.00354820226834176	0.0145410239863872		146.464513089399	2.5176657274927	1.59660856179385e-15	3.06213556066442e-14		171.417880233325	2.76073634738182	3.74081306909518e-20	8.67065417643714e-19
ENSG00000134531	EMP1	8159.59043468303	9.22242594729622	6.25139111256496e-158	6.33047121013891e-154		105.082679416869	2.96073053469402	1.99856005278529e-16	4.08639480302443e-15		174.921981114194	3.74934487429764	6.86755630177171e-34	2.97878316791295e-32
ENSG00000134571	MYBPC3	49.1567567986817	2.43075754056504	4.0191908534487e-05	0.00027361570539461		36.395906952262	2.138384721408	0.000166706265802317	0.000833053536170567		46.0508104481674	2.52409246401941	1.01455724253566e-06	7.38716082429813e-06
ENSG00000134575	ACP2	440.040808714077	1.73026987596937	2.57169676870642e-08	2.94762731503176e-07		378.716696078686	1.69384992607003	5.07869661498665e-19	1.23924074273319e-17		524.052326839705	2.25995068304233	1.0629341110713e-39	5.67341081784307e-38
ENSG00000134590	FAM127A	381.755046633252	1.24784030610607	0.000319431464215903	0.00178123497928543		274.229006933786	0.82011721256117	9.37096939573098e-05	0.000492175565157131		293.729303079876	0.945967056755509	3.40283543411383e-06	2.28381008964363e-05
ENSG00000134668	SPOCD1	2369.2771373894	10.8996038890081	9.00948169688177e-54	2.43292043742595e-51		32.1776290876101	4.83693632440748	8.68116425234482e-09	8.65814088381286e-08		59.6723300417265	5.73324053021289	4.11019569266605e-14	6.46825636646832e-13
ENSG00000134802	SLC43A3	2106.05707326892	1.36000769836518	8.69390620041308e-07	7.88525222915208e-06		1787.20722866425	1.29468073939117	2.44649224555177e-24	8.14605464886067e-23		1865.87748324457	1.35720781516485	9.395365567929e-27	3.09660290545035e-25
ENSG00000134955	SLC37A2	3497.48687168814	5.34768395082604	6.0553367329398e-59	2.07862262461407e-56		630.338742988903	2.92273296118112	5.01791495471076e-54	4.96075210909266e-52		774.056897724035	3.23459445062345	4.48495389729943e-72	5.09931296666322e-70
ENSG00000135047	CTSL	11414.7240928687	4.58153568868299	4.82265459700555e-50	1.01742941201202e-47		1940.2599443768	1.93702785704355	4.0403641717742e-52	3.85523106718693e-50		2801.37029715119	2.55784667080329	2.15000426333195e-94	3.68860106427887e-92
ENSG00000135077	HAVCR2	2460.406473515	9.46722209149635	5.30182136787678e-88	5.65146253492677e-85		60.2444865644115	4.23177437698158	2.31939725754037e-14	4.0366352089262e-13		137.873810871732	5.45091138456606	5.21663563472641e-31	2.0168541996231e-29
ENSG00000135114	OASL	611.07032569667	4.97389877140945	5.6778471402848e-27	3.75795549451595e-25		350.410077076868	4.33495465867883	5.34224986055192e-64	6.52605159716722e-62		481.674912571499	4.79547974708898	4.85790602003657e-91	7.91056476059345e-89
ENSG00000135124	P2RX4	885.110633411567	1.5344269065463	1.37889947259477e-07	1.41832661343128e-06		821.739164568284	1.64346463162342	9.36440945702689e-32	4.43456812287207e-30		875.928023318628	1.74124290755346	1.00156331631473e-36	4.81125978074688e-35
ENSG00000135218	CD36	975.053164414363	2.86111477103797	1.1640993932576e-17	3.77224080186339e-16		759.752647693568	2.66180883991637	2.40407299686498e-42	1.73991381158013e-40		1038.73476278054	3.15311235818259	2.54501362324433e-18	5.2583265344774e-17
ENSG00000135253	KCP	175.895115826758	1.31835017238109	0.00657192512422339	0.0246392446391885		148.575937601642	1.23687426659639	0.000437979128937723	0.00198723726230596		175.400857569416	1.54382080538774	2.33542338737871e-06	1.61305393200869e-05
ENSG00000135480	KRT7	5.06153942777836	5.78727814117727	0.0089982765153246	0.0320527033965602		4.23068069836454	5.72488524633559	0.00630878235498794	0.0208902169865873		3.08232948984098	5.25005530179221	0.0226306144351623	0.06274852184295
ENSG00000135503	ACVR1B	386.364351399759	1.2504284153485	0.000170958639790739	0.00101686319540775		298.933094473178	0.988843581823454	1.23228960248677e-05	7.66096670537887e-05		309.580831888091	1.03819955627838	3.05056867156104e-06	2.06833722738339e-05
ENSG00000135540	NHSL1	89.4285569640965	1.83172057742259	0.000225377404798317	0.0012997063153133		84.588904068866	1.97170905676076	1.23965063417413e-07	1.05903160413478e-06		88.0121582954173	2.02166513054749	2.81700044384265e-08	2.54125180884679e-07
ENSG00000135604	STX11	125.737236940699	1.14167505909102	0.00824012534325368	0.0297243773002396		186.431328371659	2.14679975655861	7.10876314695724e-16	1.40991694307645e-14		239.328029364721	2.55682131592009	8.84317973161708e-26	2.79476477866813e-24
ENSG00000135709	KIAA0513	74.3890011978813	2.7003211470989	1.81541383653985e-07	1.83014317727434e-06		34.1326105967011	1.54579915278716	0.00710328783641061	0.023165100733637		38.2442528251995	1.73904636219567	0.00143879609674145	0.0057898360207093
ENSG00000135842	FAM129A	2078.88086754413	1.82246314056037	1.15137000914112e-11	2.04013095320518e-10		1151.88042543638	0.900535798152054	3.715868444568e-12	5.35034841579352e-11		1284.68624845196	1.11014763026634	4.62771682298495e-19	1.00476360173622e-17
ENSG00000135899	SP110	182.675135418347	2.25084549254328	1.32373314103679e-08	1.57796158360319e-07		112.865340985097	1.60871675327925	3.09749214847504e-06	2.14001447822777e-05		135.273655434303	1.92395145934913	1.0995505956309e-09	1.17233988373117e-08
ENSG00000135919	SERPINE2	468.539307837724	3.79575430880725	4.77370498606366e-24	2.5577208222949e-22		132.623724360218	1.92539972069767	2.31028109731234e-10	2.72334856578693e-09		191.640431700661	2.54860169358816	1.136809651528e-21	2.84424446017064e-20
ENSG00000135929	CYP27A1	22.3084509715134	1.80353806803574	0.0485836365972159	0.126003891920017		38.0801244676435	2.95056248397936	3.60836076468553e-06	2.46105089281308e-05		40.5726722507784	3.03405963562198	9.67128110663285e-07	7.05518855216212e-06
ENSG00000135931	ARMC9	498.710141899166	3.06259214063675	1.00829404972638e-22	4.95654839541463e-21		155.333512102263	1.21430380025539	1.54819529247877e-05	9.45330707241337e-05		202.597138704154	1.7133819456886	2.60009233737874e-12	3.52332681683586e-11
ENSG00000136052	SLC41A2	100.851026029656	6.0599783098352	0.00071954464430038	0.00366439545150276		22.5497613799002	4.0291110849571	1.14491937284644e-05	7.15490669658584e-05		32.6984661738631	4.57812144103417	0.00529717584197501	0.0181306080875579
ENSG00000136147	PHF11	536.724212845899	1.02590765246036	0.000483076684510076	0.00258419231151151		410.504351435381	0.72004187993173	7.75620924004405e-05	0.000414017080475382		466.083559309048	0.977547967755561	1.61710375074066e-08	1.50392286036964e-07
ENSG00000136167	LCP1	23777.057653845	1.02536545672675	0.000203415873875669	0.00118316533417689		23636.2696893566	1.28800534039038	8.23925695555563e-40	5.44898997071039e-38		24755.9317348972	1.35703443427764	7.13670407174798e-44	4.35338948376627e-42
ENSG00000136235	GPNMB	2662.61188582808	5.21788547053336	1.92675084492294e-73	1.2587898342653e-70		432.745552926752	2.60390739878188	2.97549197502484e-44	2.22917814800787e-42		709.503958807841	3.38776408513728	3.09277156318908e-93	5.25908014041399e-91
ENSG00000136295	TTYH3	7054.96756914145	1.84546194568378	1.09816727697073e-07	1.1440937171033e-06		3489.29230669742	0.669006493626399	4.4657079753996e-12	6.35841226875938e-11		3719.0444438681	0.788486169786125	2.58357975835652e-16	4.74149809520732e-15
ENSG00000136367	ZFHX2	100.205921476943	2.10877184982197	8.77635791248243e-06	6.71252178253424e-05		66.7420827413783	1.6009907898107	0.000156441866118341	0.000785444646671118		68.5901632906033	1.63055151264103	9.27969441988759e-05	0.000488384903528184
ENSG00000136379	ABHD17C	337.822665950344	0.868751124885421	0.00678343111433908	0.025287102955772		320.400496103231	1.04059552092541	1.68373509553792e-07	1.41261397188634e-06		306.444795946391	0.917464564222467	5.16391868585354e-06	3.3761380588185e-05
ENSG00000136490	LIMD2	863.957123024224	1.62720060979644	2.89451358230903e-08	3.30082114766356e-07		632.690575590005	1.27175921788871	6.17926271178768e-17	1.32415731340085e-15		594.737983460631	1.11836211248696	4.59065063526627e-13	6.67241694074443e-12
ENSG00000136541	ERMN	24.907978319369	8.09587847011227	6.77664062854329e-07	6.27559682898433e-06		6.5124899215861	6.34656470060113	0.000778679994933259	0.00330844121019605		12.3299903042115	7.25013550722823	1.83619886294513e-05	0.000109539152907453
ENSG00000136689	IL1RN	3766.96976917741	5.16441571804315	9.12104572711616e-58	2.93219903351244e-55		1064.28325562898	3.44553665085532	2.43349767533578e-23	7.70165873189189e-22		1565.99491461415	4.02607479049055	2.84613188825182e-31	1.11609029046447e-29
ENSG00000136717	BIN1	701.237045946975	1.82326810927046	5.92712889957701e-08	6.46082570522784e-07		537.666171420655	1.56858359889268	3.07556490771696e-20	8.27296765288969e-19		486.952115806081	1.34993435630701	2.7195886713535e-15	4.62450409912013e-14
ENSG00000136720	HS6ST1	483.086796716408	1.03384427445649	0.00342217132634883	0.014136087267498		654.776257288182	1.89295032132649	3.09049215621317e-31	1.43517067951604e-29		595.680823573647	1.69461321747716	2.72484564074202e-24	7.98138856506982e-23
ENSG00000136732	GYPC	1364.06487431206	2.1146914872038	5.39472244371994e-09	6.80242740671422e-08		1373.04997493278	2.35413450412847	6.04793459625718e-65	7.48344113687849e-63		1129.45884216166	1.9883079602579	1.25339160407617e-41	7.0835057859775e-40
ENSG00000136802	LRRC8A	1603.92414795978	2.60510670469772	1.28457094711152e-17	4.13615507024635e-16		537.472880009397	0.77132423444092	1.36716214577345e-06	9.96609760311251e-06		527.453518895368	0.699907698475269	1.27998558183174e-05	7.85529318265633e-05
ENSG00000136826	KLF4	1320.33667589704	1.73248208289196	1.81808670311404e-05	0.000132214398557159		708.087334215317	0.712765425842766	0.000137786994948865	0.000701540066674604		740.183249551305	0.786809928760277	2.03608827814986e-05	0.000120565288951154
ENSG00000136830	FAM129B	11309.3456745799	5.32239743723604	4.17198457038172e-51	9.49384309033045e-49		1444.50408017361	2.31474210258112	4.38434113286696e-72	6.56931863962933e-70		1497.88925401573	2.35654390541456	1.61240291861316e-75	1.97339631090139e-73
ENSG00000136868	SLC31A1	1019.23217725902	1.10648476658797	0.000138583002052378	0.000842859321491534		932.209740278608	1.19150781227162	1.99747086902825e-14	3.48902493598294e-13		1098.10154620745	1.49651365442716	8.62288065086796e-23	2.32056935163064e-21
ENSG00000137076	TLN1	19769.0710295312	2.36108846905289	7.67237067555722e-18	2.52254096253345e-16		7915.33176021024	0.849856095498587	6.06416409888091e-20	1.58022558766898e-18		8673.59093617055	1.02418556502916	2.06659955008569e-28	7.35365006572156e-27
ENSG00000137177	KIF13A	50.7067731693437	2.84379061781215	3.07882579646613e-06	2.57348158711632e-05		49.3558882025824	3.0117224846632	1.52609051148812e-08	1.47005976493373e-07		44.7475755289095	2.83197186668978	2.12792393267388e-07	1.69942054722896e-06
ENSG00000137193	PIM1	2097.01538926481	4.61293692359246	8.96148024082832e-27	5.79862170343437e-25		394.989425146149	2.16088878450349	2.14108334933222e-29	9.02690825235349e-28		456.709459925613	2.39238806267122	2.16002554550818e-39	1.13401341139179e-37
ENSG00000137198	GMPR	58.8531062074515	5.53613909802747	4.94577722793474e-11	8.12383018632297e-10		79.0422570338306	6.16456029312207	7.35352705202898e-17	1.5583789539322e-15		102.262317985351	6.52263467592825	9.60200409005963e-20	2.1680670809694e-18
ENSG00000137200	CMTR1	1849.65812477215	1.2462270412804	7.00861700309358e-06	5.47207093923108e-05		1211.19291459715	0.601890630608834	2.06421931065038e-06	1.47064123918884e-05		1444.4696572042	0.975703035565261	1.82018978387244e-16	3.36621238663224e-15
ENSG00000137203	TFAP2A	125.386943196736	2.02171481716248	2.05696323276102e-06	1.76225365283879e-05		137.631355208183	2.4123941325794	1.53475700048265e-14	2.72043479780562e-13		156.274381158395	2.60713961737836	1.68133357242512e-18	3.53466352233574e-17
ENSG00000137267	TUBB2A	53.3653207021667	2.92421258845811	1.35097042650607e-05	0.000100004400760334		20.6795865772019	1.48784129893628	0.0388922581282222	0.0968091653006067		24.2781681867265	1.77054448071124	0.00826926232181306	0.0266376991640634
ENSG00000137312	FLOT1	457.107836394453	2.02755371802321	2.60819954804357e-10	3.89556529841641e-09		351.083798438412	1.78568770874595	5.72771647119153e-20	1.49458332246234e-18		339.388547174051	1.69952860074374	5.53731647225613e-18	1.1283089715207e-16
ENSG00000137331	IER3	223.311882595217	6.99576622594052	1.33378402838772e-25	8.03962140682635e-24		53.0729472618171	5.07941415754929	4.42733444671853e-13	6.89219540207912e-12		112.801545255172	6.17281112787625	5.31612095322861e-23	1.44075125692931e-21
ENSG00000137486	ARRB1	917.447384104434	1.41922783292984	7.64339960671162e-07	6.98563954127845e-06		787.137530096724	1.37582548545653	6.43985868317638e-20	1.67357790900596e-18		750.3933708641	1.25477434302342	5.72812091899685e-17	1.0940938713571e-15
ENSG00000137491	SLCO2B1	361.591314662483	7.69548358994119	1.05204208884152e-32	1.02932407851726e-30		48.5064300734399	4.94640340071641	2.27715841350342e-12	3.33386421470092e-11		84.7769141825623	5.75441487442977	3.79424653482611e-19	8.27541965569621e-18
ENSG00000137575	SDCBP	7697.39532709011	1.20289682025284	7.12849460834418e-06	5.55068824693559e-05		5114.02721891866	0.585826976667113	1.79362740893896e-10	2.1366447252199e-09		5861.42006304499	0.873311639833427	7.14628685032707e-22	1.80437235749597e-20
ENSG00000137628	DDX60	1068.3980289704	1.62927074597377	6.62391973906773e-08	7.18555149841129e-07		817.171889004107	1.35855930370048	1.09416921016909e-15	2.12830337543944e-14		932.136181760762	1.59290896774083	3.00534328079415e-22	7.84615097017113e-21
ENSG00000137767	SQRDL	1261.82721469361	1.79082867648327	5.51857427166166e-11	8.9917686825393e-10		832.033386041516	1.23456308309429	1.59949328805046e-18	3.80132363959353e-17		884.202754700523	1.33375378862953	1.39371602056617e-22	3.69893001867112e-21
ENSG00000137801	THBS1	13.7752774186044	2.36968911301402	0.0203069067705455	0.0629246913745192		232.516746564919	6.87983274442993	6.90199443688347e-39	4.44205876862376e-37		419.539872604496	7.71922955560192	1.4208099354806e-51	1.08768378128525e-49
ENSG00000137802	MAPKBP1	479.721601558621	0.926481320410166	0.00413683252696581	0.0166401726253502		409.060743656178	0.861912192266458	8.00224482382684e-06	5.1356688192398e-05		416.571679935561	0.875361267821192	6.11249044184408e-06	3.94927719704216e-05
ENSG00000137819	PAQR5	668.464000797342	6.3344393582548	7.17811052909306e-53	1.81722840682152e-50		25.6239394748657	1.35817443787605	0.0408530836975072	0.100425697543513		41.1876109966643	2.22081942918751	4.50872935303707e-05	0.000250680655435785
ENSG00000137824	RMDN3	808.864164482954	0.867363256083339	0.00223528331122476	0.00981808564351225		764.970669924335	1.03298623862441	3.3502628120258e-12	4.85307329847756e-11		755.802741956533	0.980642492270482	2.95430481436434e-11	3.68377462738552e-10
ENSG00000137869	CYP19A1	2303.10881405188	7.53033744102483	2.3888191971789e-82	2.10351109567236e-79		186.160337881035	4.00645381195006	1.43170578527799e-09	1.56906772890552e-08		321.831093745192	4.81531549757576	4.2688320552897e-13	6.23294893179268e-12
ENSG00000137877	SPTBN5	318.786497354234	3.78437059346241	3.53276745795297e-27	2.37704781813693e-25		139.612384875128	2.6730163715447	1.09821980308506e-17	2.49558739376402e-16		173.559546414577	3.01121776246955	6.16656723342465e-26	1.97484315650424e-24
ENSG00000137959	IFI44L	1308.41038471791	6.04024795158056	6.68397478534652e-66	2.82021961099215e-63		1790.24127636271	6.68854606747396	2.7692593913889e-244	4.08550968211136e-241		2761.80625880189	7.30137920872973	3.27993666179443e-303	5.25199857969834e-300
ENSG00000137965	IFI44	1345.13087747574	5.36017962480322	7.656771295687e-51	1.68557162012553e-48		697.865967129081	4.57377263002671	5.27886970719156e-17	1.14012885263769e-15		1012.38987418628	5.11112035942823	1.89800616172045e-21	4.69371794047084e-20
ENSG00000138035	PNPT1	1965.39931926919	0.806676083203074	0.00299673681525106	0.012610203764654		1592.52427288436	0.623579323941047	2.20552867494503e-07	1.81778403338078e-06		1692.60690620897	0.738000390518649	7.99643318077599e-10	8.65154637210645e-09
ENSG00000138061	CYP1B1	350.83244140578	1.68942744938074	1.83268310424298e-06	1.58147980018036e-05		909.457195759706	3.51868454167867	3.31183304932127e-21	9.39610148712023e-20		1021.65204656673	3.68133998037654	5.76041098761891e-23	1.55896193136757e-21
ENSG00000138111	TMEM180	270.106482742256	0.989064596493455	0.00416514083931691	0.016737420122755		240.704754943734	1.02085071845019	1.94443498116866e-05	0.000116429342815591		264.843490288794	1.19701740388262	2.0335670579283e-07	1.63084269691537e-06
ENSG00000138119	MYOF	1859.66490156622	3.04566097398361	1.12908945390279e-19	4.33250809316059e-18		1226.19256534954	2.5779806266359	2.64563005502601e-13	4.19690147438741e-12		1272.91514222441	2.6205555879109	1.38470538913871e-13	2.09175424939467e-12
ENSG00000138316	ADAMTS14	33.6676146542908	1.69382604453259	0.0141623389738167	0.046829363467218		27.8660112865549	1.58812647810405	0.0110952746447412	0.0340474035858387		29.4578133036698	1.67082397227946	0.00616497337015273	0.0206232526649521
ENSG00000138496	PARP9	1760.43599785629	3.16997277742787	1.12489146966089e-31	1.00363114251287e-29		1271.12321656881	2.85416172320447	2.25054083320142e-109	6.9617939741887e-107		1628.70186128327	3.23558870941591	3.48146185487157e-145	1.2388201766918e-142
ENSG00000138642	HERC6	800.486489059951	3.99083357686405	2.70985078541265e-36	3.19084929982339e-34		329.909976976906	2.79603554875377	2.43323766594326e-38	1.54016716815597e-36		516.746447142902	3.49746522974104	8.09924799256349e-74	9.60660803562391e-72
ENSG00000138646	HERC5	343.416770714862	0.809391929279406	0.0175555153736983	0.0557640923562598		379.016165546933	1.30124514665544	4.82988839901024e-12	6.85151106543028e-11		510.928848100642	1.85339349989096	1.39381737702966e-28	4.97810425643587e-27
ENSG00000138670	RASGEF1B	427.916372865553	7.57577393588286	8.07188227530147e-40	1.10459345757892e-37		142.010661900805	6.16029096682243	5.63211141991112e-29	2.34312939094307e-27		295.671773789465	7.21134675637845	1.09398146388691e-43	6.56901682143342e-42
ENSG00000138678	GPAT3	977.180384465725	6.68229775492841	9.27413871540663e-71	5.21747587230918e-68		43.2580901393384	2.08281790941901	6.61570848109758e-05	0.000357819156680684		46.474354562036	2.18789942926962	1.64491553843199e-05	9.91749358988725e-05
ENSG00000138685	FGF2	40.1516700411762	2.52612508059475	0.00018534949858308	0.00109124517290788		51.9119385223914	3.15947808244783	1.41149729007718e-09	1.54780483284106e-08		54.8944998508303	3.22950299952706	2.82837487420438e-10	3.20632585296974e-09
ENSG00000138760	SCARB2	5364.16675468252	2.42724222400015	6.95552960309114e-21	2.96569139055589e-19		1858.44066689172	0.602565634930535	4.55511602189531e-07	3.58631240492324e-06		2398.71346365374	1.14484769205746	1.54340133687605e-26	5.05220727224417e-25
ENSG00000138801	PAPSS1	1175.64904400149	4.13669347999674	1.28946637902581e-38	1.6634116289433e-36		272.492868330993	1.97035403305292	9.77316264724652e-16	1.90487282938558e-14		347.500055792942	2.37772951903727	7.45319510783606e-26	2.37895588035e-24
ENSG00000139132	FGD4	73.6950007803064	2.64495483664223	7.0247961430464e-07	6.48760584975462e-06		102.521985240776	3.3930320205598	1.70281152822077e-18	4.02690780514749e-17		139.042492551881	3.84940109612908	1.51142835592786e-27	5.17684418166734e-26
ENSG00000139220	PPFIA2	12.0428666583499	4.54593011405564	0.00178579573642498	0.00808397877733908		5.27086846358195	3.46850816682093	0.0407866212987004	0.100300885996637		11.0923859978326	4.59326783390511	0.000828150906476191	0.00352758139391266
ENSG00000139278	GLIPR1	678.158363592318	2.34427864026999	8.86191721174659e-14	2.01412379267945e-12		305.676642441083	1.08778452915501	3.33909016274281e-07	2.67615588095464e-06		405.000244772748	1.62809529964369	4.04050586592602e-17	7.80284625264004e-16
ENSG00000139289	PHLDA1	4621.43318008811	7.5204656184227	4.74946298437963e-89	5.65828669544945e-86		176.779460139008	2.81556602243864	6.95863002942025e-21	1.93981926357923e-19		284.294813197751	3.55755153717954	3.57734067825436e-44	2.20316029271338e-42
ENSG00000139324	TMTC3	248.69812559705	0.68928552462042	0.0420058107842584	0.112383578046709		222.155899312046	0.729303731779882	0.0028112829794911	0.0103171825992461		226.677341386717	0.748170445175442	0.00149287714697815	0.00598490181080435
ENSG00000139438	FAM222A	131.958886048265	1.28070237416273	0.0277925451610538	0.081071931030797		97.2941826272371	0.913605938117037	0.010024863436844	0.0312220855019749		103.361627010983	1.01977827904536	0.00180210346604089	0.00707982377836345
ENSG00000139572	GPR84	79.5778868769195	2.24127507487684	1.92590192398945e-05	0.000139503904386832		320.181507875642	4.66181833613205	4.33219084515407e-60	4.85889404790701e-58		396.502292269404	4.96457895857324	3.0498369889879e-24	8.90617290933169e-23
ENSG00000139625	MAP3K12	149.738313533788	2.13567580019141	1.20326917019053e-07	1.24653762168127e-06		73.7758159611345	1.01867371362488	0.0115859674073515	0.0352653973822559		72.3289866012811	0.948716870780053	0.0166458715426421	0.0485362696419051
ENSG00000139626	ITGB7	3619.26392727038	7.1080009314581	9.1213489826167e-80	7.38938723779744e-77		114.142379207916	2.00352832620742	2.67729518970408e-07	2.18222883312089e-06		162.602683641332	2.59697705266993	9.7361636455355e-14	1.49425227195659e-12
ENSG00000139629	GALNT6	418.139730467551	1.63336635300506	1.20790807509597e-06	1.07203164964586e-05		396.466814645186	1.78251303606183	7.68517135194059e-17	1.62507057727529e-15		409.54606493291	1.82033173398522	9.54222033712953e-18	1.91192662959274e-16
ENSG00000139679	LPAR6	977.409052617448	4.73160523981984	5.07908966805585e-24	2.70702113281935e-22		109.1727777667	1.32947762987673	6.09764565692621e-05	0.000332235074017579		159.231916614576	2.02227200179607	3.99366931667455e-12	5.32535433170726e-11
ENSG00000139899	CBLN3	36.274809138305	2.49985447589207	0.000293032498219388	0.00164763664254227		32.2116608000504	2.51636402832163	6.91490469452883e-05	0.000372949823218134		33.7193095086938	2.57295180759442	4.00223238364094e-05	0.00022492803524908
ENSG00000139970	RTN1	451.083273999711	4.55945131255358	1.08251927859964e-36	1.30501565175467e-34		112.694903974264	2.58736978583208	2.80786570646153e-13	4.43591897728383e-12		147.697386857601	3.01342484202687	5.98285367631822e-21	1.43880517384799e-19
ENSG00000140022	STON2	159.089576586372	4.81418693350299	9.89006600535404e-15	2.43382146787892e-13		21.7443933459892	1.82557564407444	0.010100312105222	0.0314317517225464		24.4605123177204	2.01793846698302	0.00278098297476491	0.0103800675718935
ENSG00000140105	WARS	1808.17788921816	1.40478988462066	2.5197862302533e-07	2.49673339145402e-06		1760.18301292139	1.60866579346288	1.54550171697893e-42	1.12704096691783e-40		1827.38590512249	1.65700155056623	1.29909958050711e-46	8.57807506510108e-45
ENSG00000140280	LYSMD2	139.960805464516	0.844178802053311	0.0298225892379079	0.0857219556961891		133.093327115132	1.01995783584499	0.000480724289534644	0.00215718557533574		150.146568234816	1.24777640998022	1.03833408850173e-05	6.45891534819057e-05
ENSG00000140332	TLE3	965.172113508924	1.18972183355385	0.000565764079668937	0.00297203681029199		783.050862772975	1.02662256182531	9.93350460108584e-12	1.35694219903294e-10		715.497954194062	0.8005194047303	1.54328641057218e-07	1.25653594826883e-06
ENSG00000140368	PSTPIP1	881.843568972042	1.47324230236511	3.10943770809227e-07	3.03496105551772e-06		645.635802392376	1.10394689531367	4.86338876882606e-12	6.89393445656431e-11		627.041926355043	1.01559958108479	2.797172764998e-10	3.1765765176972e-09
ENSG00000140379	BCL2A1	355.212915276555	9.48259894624167	7.66430756507716e-19	2.75710872318841e-17		85.266753104027	7.60746305318931	1.5114268757368e-12	2.23497733614157e-11		168.583686840948	8.5769317029712	3.1419883806706e-16	5.70636169514042e-15
ENSG00000140403	DNAJA4	1125.08787126264	1.09050644441383	0.000141124314619327	0.000857370998379961		812.520824795107	0.655416395921699	6.67634194600899e-06	4.3493737154384e-05		815.68981901001	0.636003574631724	1.02817807047424e-05	6.40640108730272e-05
ENSG00000140406	MESDC1	816.498595859289	1.20468996651791	0.000407048613665052	0.00221076845603602		595.110175009465	0.806934015030358	3.58954197065698e-06	2.44908664017183e-05		639.975744745988	0.941989217358991	3.57164270859372e-08	3.19353721012695e-07
ENSG00000140455	USP3	441.701967113063	1.24745040304351	6.69702353645775e-05	0.000436405462303342		311.023946171236	0.773696879600608	0.000144458179953327	0.000730441189909003		322.15104353445	0.825959426074583	4.13001885289854e-05	0.000231500327475045
ENSG00000140464	PML	1836.20078080503	2.07783326189044	4.27913263395285e-07	4.10930645971774e-06		1005.20522770446	1.1762608967047	3.46328016988838e-19	8.57061295203733e-18		1175.23982064669	1.46746808983129	1.96391246415976e-31	7.74878398333261e-30
ENSG00000140479	PCSK6	1199.90660390296	3.80563252391865	2.38035816967008e-41	3.51893386936702e-39		178.927918353623	0.628957962289155	0.0124338395206906	0.0375186608192772		213.764692888267	1.00409433154236	2.39699136835229e-05	0.000140292991601856
ENSG00000140678	ITGAX	4873.92780193319	3.92218886951231	2.52686610844051e-33	2.54610046240028e-31		1077.98600181999	1.61560874586496	0.000172995551342722	0.000861339999792852		1164.12618704188	1.73813039248948	5.21164551788741e-05	0.00028718602990022
ENSG00000140749	IGSF6	350.158509697296	1.18164595228965	0.000612342741394755	0.00318320778785113		319.515495982074	1.2659246070614	3.54165200432868e-08	3.25157222551555e-07		333.448049983915	1.3279986132077	4.08778005585629e-09	4.06556385990055e-08
ENSG00000140853	NLRC5	1970.57235502057	1.14997126982006	0.000287413309520408	0.00162054057842896		1887.66420483054	1.32949371522036	1.05140773717402e-27	4.20103103984596e-26		1905.29182712435	1.32376221953341	1.57043255241093e-27	5.35983330276661e-26
ENSG00000140931	CMTM3	1676.65189530392	2.30480435824202	7.10536656742546e-16	1.91363017407005e-14		676.192937229901	0.793884236522188	7.86951714299051e-07	6.00117174097078e-06		732.633993778088	0.945826804036664	1.77081213263598e-09	1.84024635633317e-08
ENSG00000140961	OSGIN1	236.577941572036	3.63663593159056	0.000742101654185836	0.0037612074079644		59.7279456095873	1.51838878967752	0.000686697671344773	0.00295759592156331		51.7888988629722	1.20898644250607	0.00910145523769398	0.0289208636335852
ENSG00000141480	ARRB2	1425.68845577245	3.10400246673167	6.51094467335803e-28	4.70950580248286e-26		573.828689055227	1.76814417109074	5.0712913950208e-27	1.94524595330208e-25		638.754285925729	1.94323685977901	2.10725069462828e-34	9.37287548548204e-33
ENSG00000141506	PIK3R5	686.278108498177	2.12482870401852	9.98131249676677e-10	1.38081640708345e-08		369.806836347358	1.20043177759271	5.16511023464834e-09	5.2664353636534e-08		463.211863771213	1.6235525755931	2.14564738493446e-17	4.2027129970964e-16
ENSG00000141522	ARHGDIA	3729.06490005017	0.683969026939188	0.0498922739562875	0.128635083486907		3308.96066529237	0.712403914418446	1.96910601223988e-10	2.3312027289351e-09		3335.23783464638	0.702664563396495	3.2833405521173e-10	3.69375812113197e-09
ENSG00000141524	TMC6	2804.42014511144	1.71053848576528	3.86941075558823e-09	5.0074872864491e-08		1534.25694649685	0.735322794966085	1.31039845949495e-10	1.58362520823275e-09		1506.71781256876	0.664869022220382	7.02557743707101e-09	6.73971395173837e-08
ENSG00000141526	SLC16A3	5330.86535277519	1.34713600848857	7.15626661129994e-07	6.59398852041209e-06		5037.63863778591	1.4954378252933	2.44809264293207e-51	2.25730619224972e-49		4888.37010702268	1.41236408872522	1.01169364723447e-45	6.47989781053678e-44
ENSG00000141564	RPTOR	1757.83158206707	1.5026454387891	0.000291442293947989	0.00164051717046376		1171.37758991718	0.936048976452997	7.16342842256108e-14	1.19571273904525e-12		1110.65210951615	0.78990929418389	4.69677979523694e-10	5.18670251525734e-09
ENSG00000141574	SECTM1	158.870687570455	2.34991963687655	2.08802893080105e-05	0.000150547703579614		133.312073308778	2.27179231432116	5.47359893529145e-12	7.70764713509212e-11		162.715472139567	2.59218712272651	2.55154049431994e-17	4.97239864080706e-16
ENSG00000141655	TNFRSF11A	37.1757756585288	2.69767240338689	9.29190685840587e-05	0.000587723265469376		31.477930408417	2.64286740014003	3.30835591618681e-05	0.000190086752895587		28.2142353606038	2.43730400037157	0.000214825236947926	0.00104954663817808
ENSG00000141664	ZCCHC2	1232.32647316503	2.44289693838644	3.79711661994331e-15	9.63696778242003e-14		561.949565215968	1.23048726687086	2.66610921105047e-14	4.60660437466098e-13		676.653305860474	1.57565765819547	1.17925838163982e-25	3.70858425584437e-24
ENSG00000141837	CACNA1A	916.369164905444	4.75501809504517	2.06183801968104e-46	3.79621867387274e-44		205.951611978779	2.62439223115287	4.16864541298389e-22	1.23000692885566e-20		218.2648898097	2.70121029663165	1.17055278382798e-23	3.29314373956875e-22
ENSG00000142002	DPP9	1594.79755136602	0.734649478810649	0.0172725969210703	0.0550328128592216		1532.44220142997	0.940693269959866	5.44782691312276e-15	9.95084498731252e-14		1528.9192518063	0.909008892415974	1.91720326610418e-14	3.07761576927249e-13
ENSG00000142089	IFITM3	4781.17843284539	3.73288114740761	5.57646890879983e-25	3.17247822499783e-23		3033.23611729833	3.22236424648527	1.66389241631436e-174	1.2273766404805e-171		3935.45913508504	3.6141518737916	7.72989368340869e-231	6.18874613027908e-228
ENSG00000142156	COL6A1	2775.71602529579	3.71576067096832	2.06689482804313e-24	1.13443959220481e-22		556.820458321119	1.15570642166416	1.14926430247348e-08	1.12745473438051e-07		820.027146558692	1.88611408277288	2.89329969555566e-24	8.46191075344017e-23
ENSG00000142166	IFNAR1	1428.38536667152	0.819344466617623	0.00365420673742905	0.0149391701762516		1240.95938157178	0.797346342029035	5.54258868683044e-11	6.98890916664832e-10		1494.81118991367	1.17522961420623	1.52227329430915e-23	4.26391856416186e-22
ENSG00000142173	COL6A2	1065.47024762472	3.32440244482348	2.20519733362241e-19	8.25542728241306e-18		335.345140497634	1.56156435935866	4.5935692240701e-15	8.46302249264557e-14		485.232860597904	2.21707916146832	1.55294677387753e-35	7.20769861354027e-34
ENSG00000142227	EMP3	4193.2222359747	2.52888970377816	1.40654179773852e-16	4.06372197283855e-15		2025.49721194309	1.4503793109739	3.73527635963895e-26	1.36976797899647e-24		1885.62866362347	1.28292185932879	2.17119947860199e-20	5.09396800748928e-19
ENSG00000142347	MYO1F	7584.89882934741	1.11492844809071	4.59782652403927e-05	0.000309779709219452		5739.82312289222	0.792673890248374	9.69162201088308e-16	1.89090151115693e-14		5797.67565580968	0.787950050901453	1.90722661132256e-15	3.28970909663942e-14
ENSG00000142546	NOSIP	846.295949757519	0.81958237466347	0.0263114442934634	0.077454314138883		722.806260928095	0.760853026395085	1.0418072430142e-06	7.75652993546944e-06		694.365184950964	0.639189358852599	6.10078053379058e-05	0.000332651810320051
ENSG00000142634	EFHD2	4146.50878549092	1.73922525400108	3.90889637621234e-09	5.05535621375661e-08		3224.20624377393	1.51018443252034	1.81928565963313e-40	1.23730778957815e-38		3155.14769631113	1.44400710188143	5.34370917526547e-37	2.59947776715762e-35
ENSG00000142657	PGD	6640.35289457818	1.29246622152599	7.04854671831631e-06	5.49900680608861e-05		5325.8237954719	1.10532366993224	3.03277916473434e-24	1.00632649827751e-22		5439.45745368653	1.12424335608965	5.69909311263319e-25	1.71912204331627e-23
ENSG00000142669	SH3BGRL3	7219.18455611807	3.66995537969787	2.03736472231057e-30	1.69327054682176e-28		1725.69576856207	1.45404431961833	1.35681933041357e-36	7.7911490832341e-35		2013.71963080561	1.72741233505608	9.22347363297836e-54	7.3845435774033e-52
ENSG00000143067	ZNF697	950.913900164641	3.42843495981555	2.71574015162413e-32	2.58224813572035e-30		313.934376021071	1.77652418941257	4.40696103190155e-18	1.02078629988937e-16		322.333634178707	1.80307535614831	5.30605160124572e-19	1.14557057885322e-17
ENSG00000143119	CD53	3172.08302301412	3.61015241679203	4.35347885264694e-29	3.43077849037582e-27		952.474547046013	1.82057482863388	6.70963581653017e-06	4.36907047615216e-05		1160.73954920678	2.15607969395285	9.6045887946103e-08	8.04850299557074e-07
ENSG00000143344	RGL1	41.5828257182372	1.53613197159338	0.0120148075949582	0.0410554915169039		673.455065712054	6.14945460966076	1.2648274691283e-119	4.57700491139843e-117		1060.93019642512	6.79499528751749	2.09099572355019e-157	9.5663054352421e-155
ENSG00000143515	ATP8B2	2067.69377723169	2.16570803039315	2.8876778608257e-15	7.40305566016492e-14		868.364645581858	0.701837577700267	2.69633570814479e-07	2.19401877583831e-06		897.930869354834	0.751182091480078	1.71613097585093e-08	1.5914795705104e-07
ENSG00000143545	RAB13	3340.7540322712	1.87965781853431	9.33033484303062e-11	1.47861714848121e-09		2500.10097007486	1.5781852501668	2.83216784299677e-08	2.64064886051702e-07		2617.31995667653	1.64263689293709	7.43502586683292e-09	7.10766278762162e-08
ENSG00000143570	SLC39A1	2970.72075033628	0.788225378202179	0.00287393927165766	0.012161699136833		2414.44100250648	0.609262284258944	2.70408756412945e-08	2.52860533361476e-07		2703.2109673182	0.842774572595902	2.17954633260033e-15	3.73594850855623e-14
ENSG00000143575	HAX1	1626.36686144368	0.63589755026425	0.0284448009577512	0.0825939145229154		1650.36760683012	0.967536427233056	6.0065534369024e-17	1.29147632697703e-15		1572.93311389169	0.834248846599713	1.37043531415202e-12	1.91930864150372e-11
ENSG00000143622	RIT1	1160.43354091847	1.85443063701935	4.13650285115849e-11	6.87820954388448e-10		585.843088498705	0.726818890076764	1.26936086598217e-05	7.86847836091532e-05		693.622472567239	1.07404788297867	8.37703597971883e-12	1.08030031107582e-10
ENSG00000143751	SDE2	1618.60884358186	0.985822714797447	0.000366796597028832	0.00201566786559445		1293.83490389508	0.780629981861629	6.63777162797659e-09	6.70030642384016e-08		1378.88149204472	0.896526758019345	6.67389485667291e-12	8.72092849670052e-11
ENSG00000143889	HNRNPLL	578.453326555362	0.673944563883731	0.021618905392597	0.0659814214543632		565.318490350127	0.919190564614138	4.55470352322516e-09	4.66887540737228e-08		581.566899009484	0.954833146765989	7.12121134188924e-10	7.73510887136245e-09
ENSG00000143891	GALM	310.550275399685	1.51784195196508	1.55888523386222e-05	0.000114267472462583		314.870166637356	1.79487993795921	3.54831776480135e-18	8.24887108013637e-17		395.243718110974	2.18373065461899	7.24434130313448e-30	2.70291297358697e-28
ENSG00000144481	TRPM8	158.325633253629	4.44642257821553	2.53423664175909e-20	1.04109319889547e-18		61.6547965089138	3.18709578553178	1.47965230537774e-10	1.78143449873444e-09		112.389051954881	4.10544173562238	2.13984310407178e-23	5.92465205255609e-22
ENSG00000144566	RAB5A	773.054864159359	0.955138322758557	0.000811423244531204	0.00406172886097145		634.981554064836	0.808851976323738	1.32856610090031e-07	1.12845745124743e-06		666.231157972581	0.889580738964393	1.92347733274119e-09	1.98814507523517e-08
ENSG00000144655	CSRNP1	1916.22435947051	4.38933613329838	5.74617023754239e-26	3.54808493356543e-24		327.904532395974	1.71399087302507	1.83737188842008e-16	3.77290743554697e-15		348.822194358941	1.806746928216	3.25533959431536e-19	7.13242306781867e-18
ENSG00000144674	GOLGA4	991.984042988105	0.734848959085851	0.00959701076194411	0.0338296956925789		827.677849483676	0.615329039516164	3.85257511089259e-05	0.000218346743651918		866.4412310898	0.694680057442492	2.48570974184846e-06	1.70948148495412e-05
ENSG00000144724	PTPRG	998.44327009429	2.60956010253966	5.3631475514071e-20	2.13818557792614e-18		502.160459208218	1.61823689552458	4.86145138832619e-20	1.27898184055841e-18		568.239762603857	1.82772031269762	8.30626181961397e-27	2.7470709270892e-25
ENSG00000144746	ARL6IP5	1234.36864297946	0.623178636825935	0.0481510772053552	0.125154487505141		1068.25764586052	0.591290680454398	6.57895327199572e-06	4.2932203063493e-05		1251.32132766071	0.92665051224735	1.41171207779673e-13	2.13087569323363e-12
ENSG00000144802	NFKBIZ	256.830084553991	1.40555688610351	5.70710615542976e-05	0.000377485372194379		686.420950648628	3.33736958823366	2.68076675911281e-84	5.14144256730245e-82		941.666767420446	3.81309767286121	3.56449707623605e-131	1.05372017415193e-128
ENSG00000144909	OSBPL11	432.265295099987	2.44779316703754	8.61938089084527e-15	2.13148133311708e-13		200.669433531438	1.27357477794369	1.46397759786154e-07	1.2385366717859e-06		241.8670871196	1.61797516061407	6.02499246052301e-13	8.64602166758399e-12
ENSG00000145012	LPP	1672.05724209838	1.42882598622725	2.05268673303302e-06	1.75933408396605e-05		1186.42744987353	0.987770166350199	1.94120039656084e-11	2.57649013187822e-10		1337.48144331577	1.21554014334378	2.32438097047482e-17	4.54353818389357e-16
ENSG00000145016	RUBCN	695.408589378813	1.91159047372982	9.61551604591803e-09	1.17103455488862e-07		374.728355704381	0.942240770024315	1.12994964018263e-05	7.06596157452321e-05		394.11141645051	1.02542000573887	1.36016045784149e-06	9.73026180097701e-06
ENSG00000145358	DDIT4L	92.4588524747	4.91239952271919	2.22170601974622e-14	5.30615707758492e-13		36.2833656331	3.69012151509886	1.69956497464149e-08	1.62735679723661e-07		69.6162883723532	4.66446093759489	5.70201071055959e-17	1.090190406004e-15
ENSG00000145545	SRD5A1	213.557416946547	3.61565403415169	8.88572503840585e-20	3.47418125874196e-18		132.135958483475	3.05957834629887	9.32891756815334e-19	2.24490978719715e-17		187.793811102258	3.59874127777696	1.67560203934432e-33	7.15482070800026e-32
ENSG00000145685	LHFPL2	230.951366355062	1.11504881245237	0.00284120704222339	0.0120382774531695		207.23466916832	1.16516198099219	1.70055572537725e-06	1.22382582577899e-05		267.298606645555	1.64694092534087	6.87986416274096e-14	1.06438478169942e-12
ENSG00000145703	IQGAP2	248.403977438745	1.5959573086981	3.42438272239412e-06	2.83424696676126e-05		171.903198263385	1.12183655416738	3.01396236168061e-05	0.000174531353063624		208.353721656286	1.48683322651865	9.71642250214443e-10	1.04360569244665e-08
ENSG00000145819	ARHGAP26	1798.83326799589	1.72483137147036	1.3153041263495e-10	2.03660966903337e-09		1337.36888458661	1.40600557779588	1.65995390338007e-30	7.36950368354776e-29		1457.05572593999	1.55028954940563	3.23178624515383e-38	1.63849004487153e-36
ENSG00000145911	N4BP3	65.7681942876911	4.67191647251081	9.42009752499425e-10	1.3058537657338e-08		19.7451756835492	3.00993873167437	0.000381293952864557	0.00175157765796152		19.0244561313462	2.92975519821607	0.000647475816613634	0.00282434683682883
ENSG00000146070	PLA2G7	19.2718948685618	7.71961611386432	4.26121056503522e-06	3.47292947982529e-05		57.7135632018363	9.49433861537527	2.48645737112414e-10	2.92383604664561e-09		82.1088948314852	9.98549718201639	1.70249983540558e-11	2.15220620640251e-10
ENSG00000146112	PPP1R18	986.652403815909	2.2680393024462	1.57162246440819e-12	3.09330124117193e-11		440.561421294912	0.971825455130753	2.15780082519987e-08	2.04670929903602e-07		488.280388959186	1.16502788776483	2.22063713973755e-12	3.04347665050335e-11
ENSG00000146232	NFKBIE	1361.64162035871	1.59700905464911	5.9117616151986e-08	6.44754485689915e-07		1117.17095272583	1.46948997459558	1.67116843704481e-21	4.84159206255022e-20		1124.14294408345	1.45794648507211	3.18243663537748e-21	7.77007877366942e-20
ENSG00000146376	ARHGAP18	1466.15302565842	1.77824000523514	3.41536951322188e-10	5.00879643383655e-09		767.417709217636	0.715791351035101	4.32199457545543e-07	3.41820758608906e-06		967.10076614498	1.19524733110862	2.26033750547983e-19	4.99222818020632e-18
ENSG00000146535	GNA12	1638.42723503036	1.60948504038982	1.0278801383664e-07	1.07807645998626e-06		1426.23930504064	1.5941100474516	1.62677443006642e-38	1.03654175396159e-36		1432.23287977694	1.57888472838247	2.97274990214871e-38	1.51515621670524e-36
ENSG00000146648	EGFR	19.7311220247491	2.63947686385007	0.00277897624009132	0.0118116696307596		18.7963628650025	2.77682718505114	0.000649013558930046	0.00281743572809401		22.6002159563995	3.0581180986951	6.14771982941098e-05	0.00033483116928042
ENSG00000146674	IGFBP3	997.894318573699	8.80163778770673	5.78004957288753e-55	1.6487794929534e-52		732.210915892925	8.54322869082465	3.8887395182162e-65	4.90671942235977e-63		1111.1620070764	9.12878242771292	2.24700056540498e-75	2.7326655610289e-73
ENSG00000147065	MSN	21529.8784569848	1.03592728505246	7.31244697752407e-05	0.000472405067418804		16032.7202963224	0.670045226538164	1.35326588377871e-11	1.82007618408078e-10		16624.3268356211	0.726321019095621	3.08225723037938e-13	4.54183839583893e-12
ENSG00000147119	CHST7	105.710725757097	4.7757708973089	3.46011854896185e-16	9.6926391386064e-15		23.3584569624005	2.62220892768439	0.000282934409361037	0.0013438333425298		32.1687439902417	3.12738495396399	1.31590193462866e-06	9.4241728191911e-06
ENSG00000147443	DOK2	1834.95884866423	0.826314647502938	0.0082581539776115	0.0297761069091269		1705.97701113206	0.957487454128051	2.77319638622932e-13	4.38837735078318e-12		1662.18403773863	0.873374487577866	3.22410604266315e-11	4.0020153494685e-10
ENSG00000147526	TACC1	6873.02530380517	1.08932891792326	0.00172465503357951	0.00785284136580167		4860.11458083861	0.606688049141232	1.05123410150078e-08	1.03712031032322e-07		5288.13199295892	0.775604695161907	2.07698867519735e-13	3.09374708479977e-12
ENSG00000147650	LRP12	1482.69860270518	3.06341840319395	1.72771854876098e-27	1.20660288855366e-25		488.321223685973	1.32838761325199	7.46810212850991e-14	1.24440252582703e-12		607.099241610414	1.72807218966015	1.99904070648533e-25	6.18843424155209e-24
ENSG00000147872	PLIN2	2657.72694094469	2.77560426340606	1.95631428532e-24	1.07666394621158e-22		1147.11542450026	1.51635248363583	1.37762533497046e-33	6.93477068225681e-32		1358.37415498673	1.81416496208581	3.83827965561651e-51	2.89225661108514e-49
ENSG00000148143	ZNF462	180.109907223712	2.05321052351844	9.50057082927135e-08	1.00425397184359e-06		140.755913190027	1.84273937331147	4.20141119920943e-10	4.83957149487314e-09		129.712451979826	1.66721526806043	9.64192823039301e-08	8.07627074747174e-07
ENSG00000148154	UGCG	864.03543822446	2.03680214180574	1.74677907950286e-08	2.04849546596244e-07		379.48365034784	0.637161752242781	0.000578430587152165	0.00254384779431125		420.193160225887	0.84410311284322	1.72533081975704e-06	1.21748922885169e-05
ENSG00000148339	SLC25A25	333.072193059825	2.15626356134022	6.67803821858086e-09	8.31286466139632e-08		146.529821626081	0.798322454028827	0.00383414888927991	0.0134902112543569		167.64336541397	1.06755763309081	5.1524486281744e-05	0.000284086945166057
ENSG00000148680	HTR7	224.513383769113	5.89112005222185	5.36859870971569e-30	4.34920918671488e-28		174.401040712253	5.71286084887616	9.16141891180392e-37	5.3244501002875e-35		171.448735712736	5.66968764418409	5.98753392967346e-37	2.90531475905746e-35
ENSG00000148737	TCF7L2	157.140328546254	3.93160496706039	4.32388447326823e-19	1.58357381983909e-17		85.4207856887993	3.18093571087767	4.08534971481923e-15	7.57765204840599e-14		116.201161276438	3.64756140877942	1.58908949126864e-22	4.21163511375543e-21
ENSG00000148798	INA	484.969565490983	5.9089673084342	4.53335113440709e-36	5.30716534827438e-34		60.2805720432425	2.93861493871072	1.78411295391068e-09	1.92992116994094e-08		77.9318307864034	3.33225325133151	4.39922846662815e-14	6.91178863338184e-13
ENSG00000148834	GSTO1	2401.56260370468	2.08031234278671	3.7111314915165e-13	7.82118065532608e-12		1557.10003572147	1.52057890356019	1.0831314065491e-25	3.87563008324723e-24		1519.84587449011	1.44952569156691	1.21770434234873e-23	3.42078785646649e-22
ENSG00000148841	ITPRIP	1630.45570786591	3.2078395764705	2.86482767137127e-20	1.16743168668576e-18		466.959581532815	1.2306407488991	2.77339888183066e-11	3.61106701660762e-10		484.50563227835	1.28131068004872	1.87629960297986e-12	2.58816201516568e-11
ENSG00000148926	ADM	313.504257393851	11.7468352279421	6.41394319212383e-08	6.97645496616992e-07		8.77612329902637	6.77697021334896	0.000144606221629167	0.000730804407016018		13.7314566449559	7.40544492788406	8.69528127186788e-06	5.47443740625627e-05
ENSG00000149131	SERPING1	24.1230186139846	5.5704738986112	1.4604792163531e-05	0.00010756031115927		43.4411644167919	6.62827134707068	3.7799306294248e-09	3.92078364206264e-08		74.6998867536395	7.39850418223724	8.29607869954388e-12	1.07129806593908e-10
ENSG00000149177	PTPRJ	3256.70443662341	0.769362887237599	0.00800196967903969	0.0290229032789382		4065.27992189851	1.51003917391608	1.45564877477871e-55	1.50096171244521e-53		4663.91467525276	1.74915114146718	1.63408949785488e-77	2.05222416348245e-75
ENSG00000149218	ENDOD1	299.104826636813	0.884315888072236	0.0141728791709081	0.0468391803654115		342.419368474887	1.44134765374974	7.24102701053282e-12	1.00054507950295e-10		338.742174326342	1.39611231089449	1.89416745734414e-11	2.38665099625362e-10
ENSG00000149289	ZC3H12C	1229.88979516389	3.43119939585485	1.98382210722296e-27	1.37597086087625e-25		237.094817347411	0.664838582832938	0.010958834411475	0.033728310715309		329.366137890887	1.34951214973262	1.18893117964454e-08	1.12096725303581e-07
ENSG00000149428	HYOU1	6499.44346616517	0.925399303374967	0.00185623599316557	0.00836545339777085		5009.91049460477	0.629146943769202	7.86179719195273e-11	9.72783279641686e-10		5151.24266178893	0.666228355564251	5.93306382366263e-12	7.79246899327938e-11
ENSG00000149557	FEZ1	191.66418168906	1.90469480442148	2.9680561617462e-07	2.90152745750754e-06		738.776367855289	4.30950316298632	1.71883077670583e-121	6.3395106666233e-119		781.077764089295	4.37547311501321	4.09441284645803e-125	1.06316409249583e-122
ENSG00000149781	FERMT3	11337.8471914279	3.78129375554078	6.24133611547719e-27	4.09080195296956e-25		3425.01935490845	2.02905929496148	2.67336626376287e-81	4.79182164230917e-79		3948.64546416883	2.25936199640618	4.50309574177801e-105	9.01322757065254e-103
ENSG00000149798	CDC42EP2	60.7582752184837	1.46585306525089	0.0225898624650378	0.0684181971742802		48.3847889973554	1.27574414863179	0.00674645687990038	0.0221486957252737		58.5924669258537	1.62915291122397	0.000174814069296326	0.000870897677347394
ENSG00000149923	PPP4C	2631.30743993756	0.695052494602158	0.00883581346150296	0.0315611516818024		2587.03747399203	0.952949772451264	8.41130749559108e-20	2.18000630348569e-18		2487.85499435822	0.839413150347766	1.64227188149377e-15	2.84803738293346e-14
ENSG00000149925	ALDOA	20487.1339405486	0.983169907454398	0.00248561892670022	0.0107406102245487		19335.5700981255	1.14020588205585	6.7589063097271e-35	3.63106622168785e-33		18891.0519709775	1.06543100786702	9.58697664505803e-31	3.69165844157896e-29
ENSG00000150347	ARID5B	510.975647871549	3.89270019327391	6.11986688351274e-27	4.0242098698631e-25		172.699696502402	2.35057511583438	1.18245859451575e-15	2.29538192147951e-14		217.827602028099	2.72301140481512	6.55778308542006e-24	1.88634434111297e-22
ENSG00000150867	PIP4K2A	1775.17291791466	1.31283578120752	1.15807077281063e-06	1.03141633077105e-05		1190.68290371787	0.734258116686394	2.50118266965596e-09	2.66057584144934e-08		1167.09455760716	0.659283167663372	1.01542899674893e-07	8.46851917210529e-07
ENSG00000150938	CRIM1	58.8012687222788	1.2543135000143	0.0172523175180014	0.0549993997626448		214.483178051649	3.70982929652151	6.59860422102802e-40	4.39425799844085e-38		226.151809256615	3.77326511465379	1.43474382269936e-42	8.27885962557601e-41
ENSG00000151012	SLC7A11	845.056597687407	2.84410479838035	0.00417628178182003	0.0167755325123366		449.650418216043	1.97731141406059	0.0321710606854885	0.0830093869079758		462.107466618848	2.00451798867464	0.0297736648211044	0.0785529273015956
ENSG00000151176	PLBD2	1443.09951784495	2.25155834972182	7.26163800421065e-13	1.48256002519434e-11		746.314046181108	1.26121817789024	1.6028262116929e-18	3.80453018738343e-17		851.785234531412	1.50102800600641	1.64064838935287e-27	5.56979837480837e-26
ENSG00000151474	FRMD4A	876.507653152921	5.37849144599829	1.12245863646424e-51	2.61300629474831e-49		65.390368837677	1.38739209896855	0.00147741844294885	0.00585321386434952		79.3995153283744	1.73920981627677	1.65321822029262e-05	9.95817808869053e-05
ENSG00000151693	ASAP2	400.396395661072	1.09891301328405	0.000337286594117281	0.00187043481059659		298.518750440912	0.739841724726845	0.000237487082831458	0.00114614110760557		311.017099453398	0.805934553827128	4.51996747472482e-05	0.000251087525373915
ENSG00000151694	ADAM17	2096.12251399273	2.29530770558167	1.65180141630972e-13	3.6205556368529e-12		979.183591709838	1.1015895808172	2.45001741656273e-16	4.99881745024007e-15		1105.89667477472	1.32769232494278	5.29113529504035e-25	1.59857177192139e-23
ENSG00000151718	WWC2	983.81442856508	1.66368517691542	2.45945474804846e-09	3.25777220485451e-08		530.032075158635	0.640449086664458	9.22688636706e-05	0.0004856269309381		528.858626576443	0.606388294582645	0.000199171684850645	0.000978543575659715
ENSG00000151726	ACSL1	1200.40373332502	1.26065009294645	2.05783382698308e-05	0.000148582204983559		3242.35663470855	3.24010876610529	4.82450570441292e-177	3.70116779619741e-174		4272.20147151698	3.65551493849846	7.72308278683189e-236	7.06662074995117e-233
ENSG00000151743	AMN1	54.4678128057771	1.38106009537048	0.0121811062158091	0.0415256596850331		46.3672455329777	1.31693693968433	0.00722580223100101	0.0234847756292778		56.32281229796	1.67345989629328	0.000211526286125274	0.00103500829842046
ENSG00000151746	BICD1	263.904006083626	1.85840671520922	8.29566399839213e-08	8.83344284749925e-07		132.157746861824	0.714882258987911	0.0141458572819823	0.0418484338749249		138.351455098088	0.792574474239587	0.00538321039387907	0.0183694526226933
ENSG00000151790	TDO2	1782.86508572689	10.2257047128968	1.18136698053973e-48	2.34570837812462e-46		542.029256475704	8.69485667076986	3.78887017630757e-46	3.00275789716541e-44		1273.03847159645	9.91113400359365	5.53277058020552e-61	5.03849226059948e-59
ENSG00000152217	SETBP1	343.993088131809	4.59873840440901	1.98175619986311e-35	2.21748664728329e-33		51.0607606406201	1.70764595847124	0.000274267175511022	0.00130893340983921		68.1600852526746	2.21020436029183	1.41409433528982e-07	1.15526456856267e-06
ENSG00000152315	KCNK13	45.8448752550956	3.12340655421892	5.52041802039595e-06	4.39485165751097e-05		19.3447288016023	1.88507824727125	0.0181072821784137	0.0514869629206517		18.4611113746213	1.77579633719555	0.0274068729359112	0.0736741834727943
ENSG00000152377	SPOCK1	164.271273692787	4.50156727555325	1.33129634276114e-22	6.43502263244424e-21		38.3988102469845	2.40747257649944	1.84268569754413e-05	0.000110995191561554		44.5542070787873	2.63915354580347	5.27541568688349e-07	3.99712588420608e-06
ENSG00000152402	GUCY1A2	97.9270032808643	4.66181852649443	2.64002160191815e-16	7.43648922164789e-15		115.671321734283	5.10659335580593	6.30133126555764e-27	2.4026487543167e-25		187.979181684261	5.80546868686431	1.8475095767847e-39	9.75271882360385e-38
ENSG00000152413	HOMER1	415.078204960065	2.32157468844715	1.149081286515e-12	2.30419240552359e-11		166.509563064104	0.801942711793718	0.00206410512637569	0.0078718377846012		163.160900126661	0.727632948798216	0.00542377792510713	0.0184783497927187
ENSG00000152767	FARP1	85.101642472887	2.32717067635627	2.03148010261474e-06	1.74189528019714e-05		54.5851740176459	1.76505456240468	0.000121782544294891	0.000626520229890483		58.803970628526	1.88047017831169	3.71711240930209e-05	0.000209948015710581
ENSG00000152778	IFIT5	264.095496185134	3.49086492978142	2.95481204311393e-22	1.3949605666477e-20		201.786308932588	3.27234248334311	9.48309032577536e-33	4.65156494521856e-31		273.616308406343	3.73166265069118	1.96516920095074e-47	1.34379808527646e-45
ENSG00000153179	RASSF3	788.154208391007	1.61132063780421	5.95193883485559e-07	5.58076931584862e-06		606.229002544951	1.35386748850514	5.59108899983344e-18	1.28884009528612e-16		677.817920650048	1.54996160347801	1.76018431623715e-24	5.17947038843749e-23
ENSG00000153208	MERTK	644.571732847294	6.28173392177415	1.19413332874707e-56	3.77887223548661e-54		145.781140719094	4.27048711465976	2.57606260583233e-31	1.20209987146614e-29		257.244853008877	5.10405853389488	1.77648597298534e-54	1.44640584622514e-52
ENSG00000153214	TMEM87B	1509.22534038091	2.00961818293231	3.31869762583531e-08	3.74240439955693e-07		667.89682782253	0.619881246109989	5.32380572253631e-05	0.000293237420886054		768.101739998454	0.912475278940169	5.01078011412656e-10	5.51444100188671e-09
ENSG00000153823	PID1	11.516760848588	4.47127852761625	0.0023160134433335	0.0101112783504707		137.990007100354	8.30430414448705	3.81064539461817e-15	7.08868749014372e-14		125.148662294663	8.14541111395048	1.45624715080767e-14	2.35934139989624e-13
ENSG00000153976	HS3ST3A1	143.715777950372	5.3344529285884	3.78999590898004e-16	1.05437894429358e-14		52.3672093578238	4.01788606368172	3.70826638208381e-12	5.34341404522805e-11		81.2661126255404	4.66525942671417	1.70346063892073e-19	3.79267001980896e-18
ENSG00000154217	PITPNC1	372.932583835726	2.24438756524493	1.00232751035507e-09	1.38472981358945e-08		315.235939141059	2.17972097588665	7.38631608448764e-26	2.67287087140356e-24		249.660692334018	1.73432980362355	9.35249143522833e-15	1.52813029700606e-13
ENSG00000154380	ENAH	584.636941146185	2.57977216474855	2.18302708313638e-16	6.18361503702953e-15		306.625588509008	1.66304018193246	8.19300190566086e-14	1.36164283837669e-12		304.57279702657	1.62726289600799	2.38639018394948e-13	3.54088705672505e-12
ENSG00000154451	GBP5	27.6634840992739	3.19026447741877	0.000286767662530713	0.00161735045091466		191.516159195313	6.30363947885963	1.27914762278238e-36	7.38938923413955e-35		339.28155128846	7.11937449815356	1.15388024482887e-50	8.56054397852768e-49
ENSG00000154589	LY96	21.5235055589403	4.80574135257871	2.09393262141815e-05	0.0001509196348099		21.3749081008965	4.98925777819286	3.14090786852187e-06	2.16766721879744e-05		29.2432943808078	5.43614933840747	6.31289669212056e-08	5.43956546812093e-07
ENSG00000154978	VOPP1	1837.87223291834	1.63432090447116	8.1372496158327e-10	1.13579404872129e-08		1337.26396447089	1.26566774711364	4.04480247502337e-26	1.48044402039071e-24		1552.72637930544	1.53870699207521	1.4930442249262e-40	8.12715149630506e-39
ENSG00000155034	FBXL18	285.679584243907	1.33404844030544	0.000779229005547321	0.00391936757903069		216.27712812652	1.02927885523467	9.67843624415949e-06	6.11808598308289e-05		202.853931178853	0.862353148457645	0.000296674275052587	0.00140408773279198
ENSG00000155465	SLC7A7	1322.90936680921	1.87181153649983	5.85407734612825e-11	9.49260436278105e-10		890.955322700175	1.36503517112958	2.98369336103081e-20	8.03711446224858e-19		1401.72603441857	2.18856460564893	6.84850798803158e-67	6.96264978783211e-65
ENSG00000155846	PPARGC1B	681.836162852441	0.772775511181683	0.017094642313224	0.0546084843485371		611.071935956523	0.82226098961742	6.76517579462113e-08	5.98750837863584e-07		581.866282470048	0.681757792829262	1.11584440122577e-05	6.90307474872931e-05
ENSG00000156030	ELMSAN1	1188.64458467487	1.2701649851567	5.05744973753386e-06	4.05657542709993e-05		1213.06024053678	1.57021023673494	4.75636563924928e-37	2.81550421590006e-35		1285.1090945002	1.65744551572663	3.60655018183903e-42	2.06865258937424e-40
ENSG00000156313	RPGR	209.571533870992	0.899974380699818	0.0114708648109235	0.0394363308463137		171.401171993859	0.742150537237418	0.00596483921968499	0.0199129071182486		194.67524771315	0.998824716154823	5.43776215192531e-05	0.000298874713241547
ENSG00000156515	HK1	2464.69609994759	1.44864393002614	2.27714767334196e-06	1.9385906611263e-05		2901.0397138853	2.00219847963448	1.8187115614663e-79	3.17100627612384e-77		3042.25358802325	2.06579502453969	6.54202408796288e-87	9.9765867341434e-85
ENSG00000156587	UBE2L6	1936.22942129301	4.55798483163025	2.19354658401043e-38	2.81176575733945e-36		841.342877155324	3.48064310603056	3.65655161206437e-110	1.16881672279638e-107		974.910900294317	3.69193301318351	8.06227356245395e-134	2.45899343654845e-131
ENSG00000156860	FBRS	2412.40978881471	1.11073048292767	0.000232607710387107	0.00133759340104204		1933.20711914007	0.916534437879568	4.557062756169e-16	9.18066245804257e-15		1840.89630706585	0.77956205135314	8.00699823269874e-12	1.0360570440492e-10
ENSG00000157017	GHRL	34.0429092613147	1.44217968647823	0.0376970597110122	0.103270465349267		31.1765173279335	1.5254635197145	0.0111356635366332	0.0341549481799277		34.4774170120383	1.69447638563985	0.00293508661576147	0.0108668875680132
ENSG00000157168	NRG1	466.753506906201	8.87508661886891	1.69664578520636e-29	1.34753596422684e-27		22.3807642413608	4.62923077275926	1.79954671493587e-06	1.29070704733564e-05		46.8348595313603	5.70641975335867	2.9566025560356e-11	3.68424890494319e-10
ENSG00000157227	MMP14	47491.8642045134	4.65151000599582	2.71249557655502e-58	9.00592998556865e-56		4583.26410018282	0.90944589340906	1.39688450319928e-12	2.07359503768259e-11		6361.94962292541	1.5594140036331	4.28299515749843e-35	1.96414682461413e-33
ENSG00000157350	ST3GAL2	591.454225624887	1.25822964178779	0.000363820905245984	0.00200175626024094		543.442916529223	1.35277798095536	4.93111568422959e-17	1.06622173289559e-15		621.365657574438	1.59207595651089	1.29385806302057e-24	3.83073693080745e-23
ENSG00000157353	FUK	288.377433349987	0.936939284896483	0.00518693241412841	0.0202098772957566		231.996538207276	0.741571208218889	0.00116546712268383	0.00476395864150752		238.374314156155	0.776050337510206	0.000572018997247258	0.00252732697910004
ENSG00000157483	MYO1E	4966.31708079519	4.46577743936997	8.81687315687258e-48	1.71700126967443e-45		566.503581940593	1.005603547574	1.77266467896713e-07	1.48074633614593e-06		737.35557813516	1.51993031899741	3.80449425093325e-17	7.36186878466087e-16
ENSG00000157601	MX1	276.296179997567	4.56914908567974	4.25330772226795e-17	1.29732291113091e-15		1197.6381889735	6.92354637645781	3.94986213421335e-170	2.52514686240259e-167		1438.53432779968	7.17234156386175	7.17239104229921e-187	4.05345570228762e-184
ENSG00000157827	FMNL2	1456.33368797946	4.81154839677948	6.72924872168637e-59	2.27145790600524e-56		182.739575083707	1.65894899339433	1.91731025704802e-10	2.27268809764673e-09		254.38357286185	2.23850440169157	3.29945354478006e-22	8.56743241391202e-21
ENSG00000158050	DUSP2	271.061742094886	1.87551580679903	2.7558450443903e-07	2.70942377106974e-06		198.782046034835	1.54096390049744	6.45130258762735e-09	6.52926291968892e-08		178.671865414264	1.30582447705805	2.81799734060956e-06	1.91877458893737e-05
ENSG00000158186	MRAS	1316.15048131347	1.37794394163187	9.66580014960231e-07	8.69278199067032e-06		1280.40144847804	1.57973981737334	5.6582156256535e-33	2.79687931660846e-31		1229.50145854716	1.47743783437047	5.22990924080593e-30	1.95892214545977e-28
ENSG00000158517	NCF1	404.026969032165	1.88017498200951	5.3100284736669e-09	6.7173021035088e-08		1016.11641226731	3.63585861314262	1.34676563359131e-122	5.27135062992811e-120		1788.23926252737	4.48228295280338	1.48799696066633e-224	1.14367446396814e-221
ENSG00000158714	SLAMF8	1386.87435801608	7.68783190436719	1.22047764138774e-79	9.50705141193303e-77		467.316397809265	6.2961104528837	1.08528466871417e-84	2.10249239002717e-82		680.755953389259	6.82688604645832	1.0601955191077e-105	2.14438493680573e-103
ENSG00000158715	SLC45A3	1094.02724315004	3.22973255284237	2.10370754092721e-25	1.24580084287716e-23		359.734797826865	1.53159085233074	8.48906699272266e-16	1.66728855566318e-14		322.255791847322	1.2889945445673	1.14151456963632e-10	1.34896694068646e-09
ENSG00000158869	FCER1G	8614.12876862971	4.86913069274795	1.08611481102584e-48	2.17792903640658e-46		2502.62248313987	3.17520584146391	2.47573766356192e-14	4.28926582199224e-13		2845.75510554706	3.36063431777568	9.18669916869031e-16	1.61207693631401e-14
ENSG00000158874	APOA2	36.4773416545774	3.94189545057676	6.75411432129718e-07	6.2604612059145e-06		19.756675370338	3.18674893754672	0.000137341145354232	0.000699804948658025		25.7966128014029	3.58892069494744	3.08288060462167e-06	2.08809323045306e-05
ENSG00000159128	IFNGR2	1453.00284534502	2.0878739300615	6.06445443327648e-12	1.1145498696656e-10		693.466213996464	0.893932979424955	4.61816737708368e-09	4.73140128873333e-08		947.561637530298	1.51522802701936	4.27417580971482e-27	1.42336721288857e-25
ENSG00000159200	RCAN1	617.798937905007	1.40561793854396	1.23460566673814e-05	9.20296966081984e-05		389.807284606024	0.699181139205506	0.000141198323848007	0.000716792655659325		427.255256009518	0.880660720991526	5.04830476656024e-07	3.83715095290566e-06
ENSG00000159202	UBE2Z	1975.38970940043	0.672544707692161	0.0148947751952232	0.0487971339419049		1810.16709479427	0.77542742186082	8.99252691439872e-10	1.00447101742139e-08		1933.34117419067	0.896404638427074	7.82176912444651e-13	1.11000955484667e-11
ENSG00000159388	BTG2	1194.64291456804	2.38830714673621	4.71273327712806e-09	6.02569362763097e-08		895.070756157449	2.11120614055716	2.63567072251419e-45	2.03010155771484e-43		1012.97103232776	2.30712817043518	9.14256986519923e-58	7.84261071249122e-56
ENSG00000159399	HK2	1421.96791664141	2.04534908007743	6.42417781599589e-07	5.97652151159232e-06		1185.0304546398	1.95523882946678	1.28157938897951e-37	7.85284699720067e-36		1176.26121356456	1.91972211880907	7.19010699137135e-36	3.35334722910681e-34
ENSG00000159720	ATP6V0D1	2092.60240335004	1.10209105745558	0.000127043952598844	0.000779467183273064		1861.17717938684	1.1310981583681	1.48717999210817e-23	4.76966974392016e-22		1954.11862477839	1.20746990458416	5.8222226920466e-28	2.04149651510357e-26
ENSG00000160013	PTGIR	44.1315262464191	1.47807986183998	0.0199463090714722	0.0619589873657249		65.2710595747466	2.42516176916126	3.98723989161117e-07	3.17176581838286e-06		70.6265388959652	2.53909097058001	2.85834579301988e-08	2.57613107002237e-07
ENSG00000160111	CPAMD8	25.9333381888873	4.03920989008724	8.27206838920337e-06	6.36286369489312e-05		18.5698354265097	3.72554902134355	4.36298716903779e-05	0.000244743290187118		25.4217427919913	4.18941221080448	5.8068316854277e-07	4.38077231391807e-06
ENSG00000160161	CILP2	46.4780084048731	3.32209253953877	9.356704215052e-05	0.000591083376380063		23.8571014099958	2.44558822760122	0.000659144285143546	0.00285237550649099		17.4758195088412	1.87492268617692	0.0175381491179567	0.0507065205088081
ENSG00000160209	PDXK	2804.43257781906	1.10340817364644	0.000102521908973668	0.000640856858778918		2282.26167750584	0.94233126930375	4.7935157578144e-19	1.17413587125316e-17		2215.68914463875	0.849790157433128	2.05667928483456e-15	3.54113731703369e-14
ENSG00000160211	G6PD	1388.40915475537	1.62613841575655	6.64746458735379e-07	6.16442766884965e-06		1076.70171397624	1.38570134894862	2.1364114088407e-27	8.37918904093165e-26		1179.34861042819	1.54087844998554	2.24070647394438e-34	9.92054721125373e-33
ENSG00000160213	CSTB	3703.48284677486	2.3943486462666	8.02614851932836e-18	2.62606762458735e-16		1506.61237548205	0.927478009595539	4.67884645173894e-15	8.61186142974099e-14		1853.2931757204	1.33717307654349	9.22779312959637e-34	3.95785814699094e-32
ENSG00000160255	ITGB2	38714.741626143	3.96680436308469	7.36551210437347e-41	1.05796962163033e-38		11220.6664574626	2.17067569916567	2.22952225361733e-74	3.50491863132186e-72		12859.5767418465	2.38687741184806	6.64702348497167e-90	1.06435463553109e-87
ENSG00000160256	FAM207A	608.496870904114	1.25614699842378	6.1398260292058e-05	0.000403209781353778		727.220536202335	1.85656582735586	7.95198278443214e-30	3.41953089288395e-28		650.501121719566	1.62495476425082	3.49803766262182e-22	9.0585975319782e-21
ENSG00000160326	SLC2A6	263.542948653269	2.25540364497011	1.21026278625844e-10	1.88840155701788e-09		1771.99215583776	5.43549972510753	4.95939428477766e-277	7.92635191564589e-274		1950.03579768926	5.55880940342611	3.23769822962905e-290	4.78556703710171e-287
ENSG00000160410	SHKBP1	1356.88626930232	0.789819886401108	0.0166281314996896	0.0533792276530692		1096.34885953814	0.598979669865525	3.04866156730425e-06	2.10855680488021e-05		1127.30585970419	0.636501802919222	6.20802709315916e-07	4.66147872587156e-06
ENSG00000160678	S100A1	47.1313129061501	1.81839023046681	0.00168057110333695	0.00767281482323787		41.7492954408279	1.83454857973547	0.000484789497977806	0.00217288566995007		48.4866503481797	2.08444650843121	1.91937454059573e-05	0.00011397027749551
ENSG00000160685	ZBTB7B	2374.19280889201	0.705931642562666	0.0193734974224511	0.0604299158011555		2147.07473255793	0.776085017594758	4.21269297996813e-13	6.56871859047226e-12		2290.38305207919	0.894304337620324	2.28267994042548e-17	4.46656772456981e-16
ENSG00000160710	ADAR	10982.3049046188	0.806180265655437	0.00227219829675671	0.00995001775226242		10814.9299355348	1.06046054229754	5.82391776203318e-35	3.13755389769759e-33		11408.6350471175	1.14781304930999	1.31944711737591e-40	7.22312716819889e-39
ENSG00000160741	CRTC2	1461.50607412637	1.47645970533681	4.21412396744025e-06	3.43593609953975e-05		919.595617481608	0.777621389936823	7.22539648006106e-09	7.26669528532203e-08		974.281718033512	0.88057954141461	1.16281015033267e-10	1.37244453554314e-09
ENSG00000160789	LMNA	11581.5916957594	2.33315834402621	1.34199868990599e-15	3.53439524924135e-14		8694.10365637474	2.06144224219437	2.77189354996861e-61	3.20253893944868e-59		8770.54358361163	2.05548225876461	5.43315087640544e-61	4.97133305191097e-59
ENSG00000160877	NACC1	2156.00538309696	1.07158177615493	0.000880938491746433	0.00436119464026901		1747.12480385667	0.900303272910483	3.43436284002645e-15	6.40735845416996e-14		1669.75974878072	0.771103580026845	4.22315074009229e-11	5.17524499176488e-10
ENSG00000160932	LY6E	9875.53253701686	5.72063515308362	2.29813303939439e-46	4.19316112133825e-44		3238.66338222025	4.25727059012811	6.48937297676118e-40	4.33657436659591e-38		4130.47717443353	4.6062519729638	1.74159799147028e-46	1.14214352921848e-44
ENSG00000161011	SQSTM1	2242.15158474159	2.21217840901801	1.65526353748142e-14	4.00526313316741e-13		1871.41994498422	2.12477794713947	9.27818806676882e-80	1.63253549479412e-77		2093.85809258413	2.30051657521227	8.57922143563882e-97	1.48513279176396e-94
ENSG00000161091	MFSD12	3469.29235675009	2.86473250932754	6.74548314041745e-13	1.3799623236654e-11		1135.29632072977	1.06349489875554	5.36831558726867e-17	1.15814313440074e-15		1177.00972973509	1.11439164932552	7.94858066943264e-19	1.70269763169619e-17
ENSG00000161640	SIGLEC11	43.5341995758218	1.41137646517174	0.0170857633719328	0.0545887309625738		34.8198024215059	1.22162610716145	0.028648394824181	0.0752358707836462		37.1998467420858	1.33207317749136	0.013105832039559	0.039516667007106
ENSG00000161791	FMNL3	1197.89334040833	2.91960994301642	6.62454149269525e-25	3.74767706289265e-23		308.469907092322	0.599831397693057	0.00398937333744481	0.0139595313334892		387.835965096525	1.08691491846142	3.65767966346743e-09	3.65102933680658e-08
ENSG00000161921	CXCL16	165.811954720811	5.5474090286601	2.02817667228879e-25	1.2045941977673e-23		26.2808979799168	2.93230204384441	3.22620582541511e-05	0.000185752168173329		40.6324412844449	3.60747277623055	6.25568738059655e-09	6.01918042154045e-08
ENSG00000162066	AMDHD2	82.5738717439757	1.19750435042415	0.0136851727502981	0.0456450628059235		71.8132801059798	1.18245209095588	0.00257245544917944	0.0095337435864372		65.9436199130354	0.975786358121149	0.0151973973763058	0.0450575513941856
ENSG00000162144	CYB561A3	795.526585933818	1.28842447089536	6.61711410594173e-05	0.000431475891782478		1646.3230789472	2.83091631707152	3.27548450251124e-92	7.05848508692843e-90		1744.44813257398	2.9059539103651	9.94039213173713e-99	1.78509004496569e-96
ENSG00000162645	GBP2	129.57408822539	4.03687120526262	7.79624516694328e-18	2.55911431711673e-16		397.994791522285	5.90686713830865	3.37659397515918e-78	5.68067507452437e-76		571.002249366767	6.41716194896316	1.32366393857099e-98	2.35501875737422e-96
ENSG00000162654	GBP4	266.501633900636	1.72227948625657	7.9493499111947e-07	7.23912696724039e-06		359.687952324324	2.48804408071742	3.1770798786706e-31	1.4718167872711e-29		441.831731695758	2.81177026902904	9.41110290095266e-44	5.70455338302225e-42
ENSG00000162745	OLFML2B	7.53971188146597	4.87223153134211	0.011731848125292	0.0401971104857957		45.0921794632057	7.68930925604355	3.88443249617108e-07	3.09383433737812e-06		98.5827606911546	8.80352554790109	2.39195102427559e-09	2.44865950620434e-08
ENSG00000162772	ATF3	2371.6539519855	5.49905287595386	3.88800766492964e-68	1.87485283899571e-65		228.459910864775	2.02418672591761	1.6514162871699e-14	2.91643765852961e-13		388.099493364211	2.90806724006431	2.13400949143535e-38	1.10228474134221e-36
ENSG00000162894	FCMR	307.065816645432	11.7173485074289	2.58121031726466e-15	6.6680169075971e-14		5.91931780855409	6.2095280725796	0.00132175538226073	0.00531556856288078		3.08244154731558	5.25010262762131	0.0217150334276351	0.0605594147042103
ENSG00000162909	CAPN2	5411.07041422696	0.881812296609093	0.00223213878010172	0.00980640058859007		4566.26196719443	0.796218559515295	6.20773611092028e-13	9.51704003767706e-12		4265.10267682376	0.609136892125996	3.13981158154009e-08	2.81659568344037e-07
ENSG00000163032	VSNL1	17.2432621228154	3.40597313146726	0.000734107129023123	0.00372628363010158		65.5674917770673	5.62168113119902	1.27887135997663e-15	2.4725276021161e-14		55.6874767059175	5.36306269846271	8.31334213514189e-14	1.2820294472452e-12
ENSG00000163156	SCNM1	1507.5608135423	1.03579769125944	0.000906240916066158	0.00446680391167873		1231.48370175364	0.880903929498346	1.13838639669989e-12	1.70438038269377e-11		1204.26528817934	0.803470350165188	1.10866789073093e-10	1.31419207405273e-09
ENSG00000163297	ANTXR2	1457.29976275192	3.36212404011547	7.51578057005719e-34	7.84624246831795e-32		348.655216253997	1.05378985932416	3.84430446087228e-08	3.50760776665412e-07		364.429491460119	1.12188591548298	2.48140228269371e-09	2.53482960456989e-08
ENSG00000163376	KBTBD8	235.83930150929	1.23028400822037	0.00289632970398444	0.0122487712455203		202.218804198921	1.18625039655653	3.19035271733192e-06	2.20020765069072e-05		185.7748935348	0.980729936854965	0.000137872225733028	0.000700850480809558
ENSG00000163462	TRIM46	413.467629268274	0.987663976660678	0.0012228836467065	0.00580024882827793		333.1426133312	0.798910194875158	5.16563319630682e-05	0.000284852441265004		371.353781825632	1.01262286121259	3.95598274128302e-08	3.49651372464366e-07
ENSG00000163536	SERPINI1	156.785450859734	3.57361737522209	1.5605254680463e-16	4.48302444033215e-15		42.054724183131	1.56083692200965	0.00268286791215062	0.00989513917060322		50.2848950789487	1.87441446311482	0.000100933019659674	0.000528166659248541
ENSG00000163565	IFI16	1883.23769971087	3.51208063488982	3.30614238441446e-34	3.56166498465671e-32		1264.79602754261	3.08886051459578	4.40019932596657e-98	1.01676413099654e-95		1766.70746335444	3.59949169886318	9.08403075577689e-149	3.42254217592653e-146
ENSG00000163568	AIM2	39.6198393490021	4.44567436494729	2.53301020969656e-07	2.50738298030227e-06		52.7135291392439	5.07952415728618	0.00420032472042257	0.0146123758050035		97.6520857907795	5.97099076882276	0.000740097146130654	0.00318641421978501
ENSG00000163659	TIPARP	677.245386291337	1.44707223464523	3.73680307544715e-06	3.07773374083087e-05		412.597169059748	0.665047830162861	0.000637306518890363	0.00277037663776026		447.092513920562	0.822181843287167	1.49218559084407e-05	9.05919308943723e-05
ENSG00000163661	PTX3	28.1508229553033	1.53942340254067	0.0377093543423289	0.103290174938489		195.909714676183	4.90998061717184	3.4606877484135e-43	2.56264595856457e-41		316.607023275396	5.60263189190198	1.89051297948479e-65	1.86288240516924e-63
ENSG00000163694	RBM47	606.952288159894	1.71111470498041	1.47543557846228e-07	1.51148188015157e-06		674.034553276577	2.13890376988745	4.8832037107103e-34	2.4908235097796e-32		905.619903396385	2.6260223536237	1.98909547828521e-61	1.83752257765626e-59
ENSG00000163734	CXCL3	23.8558199829437	4.52719052828509	1.74531044221757e-05	0.000127150260382131		17.4300971664366	4.25367672643068	0.000167757544215188	0.000837434133394868		52.7174216516454	5.8809443592488	3.5294971571917e-12	4.72608277877621e-11
ENSG00000163739	CXCL1	20.3217988079569	2.85109794337674	0.00180354447223318	0.00815969266414006		83.6477706788723	5.22717571900684	4.20276533679356e-20	1.11332646953541e-18		181.833015472862	6.350354969609	6.58624121243937e-35	2.98477888908072e-33
ENSG00000163823	CCR1	1344.39680079543	0.933502399267682	0.00134116020494377	0.00629636477300098		1270.33603018279	1.09621028532963	2.16840170940839e-13	3.4570055182663e-12		1537.96138748448	1.46118938141486	4.42915347845866e-24	1.28559190466138e-22
ENSG00000163840	DTX3L	1564.98880128374	1.50920597079993	2.74431263524957e-08	3.1312993691104e-07		1279.79869361288	1.37060529028996	1.38748127428593e-29	5.87428330232446e-28		1503.50564366291	1.66078011822576	3.27488618457355e-45	2.07679663487065e-43
ENSG00000163870	TPRA1	1061.76095291814	1.13084025566911	0.0026876525143556	0.0114668267059709		786.132419242091	0.760856756020427	6.84373433275796e-07	5.24604239680116e-06		816.227086362073	0.81899304510531	7.69833265960551e-08	6.53660901698276e-07
ENSG00000163874	ZC3H12A	545.454496311757	2.78854662322801	9.20807529070757e-16	2.45383090608816e-14		1133.08032147105	4.15009152936295	4.73337427283597e-136	2.32772782509541e-133		1363.39072615868	4.41238655039644	1.67782102493833e-160	7.86325146199754e-158
ENSG00000163947	ARHGEF3	741.839707389458	3.56583944673318	4.20111626818769e-32	3.9209773170325e-30		180.914732378615	1.36192069733921	1.16565885656389e-07	1.00027611678026e-06		221.389040340189	1.72979137595704	5.92699180318079e-13	8.5308724717692e-12
ENSG00000163975	MFI2	1121.62491432165	2.51581190507884	5.2253927818244e-12	9.69138095332321e-11		501.506609121584	1.27999039048738	1.41749345912656e-12	2.10093563003001e-11		481.518140810825	1.17141570788209	1.07362140061322e-10	1.2750083567851e-09
ENSG00000164054	SHISA5	3726.36108774549	2.31530822201603	8.66602987055875e-15	2.14040369473691e-13		1753.82381392054	1.14351135541906	4.21330030785775e-20	1.11457774626764e-18		1714.70155921765	1.07031645819424	1.58004116802212e-17	3.12029712677749e-16
ENSG00000164111	ANXA5	6690.67549463994	1.52420722779849	1.0936798305188e-08	1.32636512619744e-07		3906.07846155952	0.660477266430836	2.78839998507478e-11	3.62567615686435e-10		4391.87645240943	0.900426323052398	4.11860141138123e-20	9.48422219823846e-19
ENSG00000164181	ELOVL7	157.670314129265	4.10148289747778	4.43988425724488e-18	1.4937039179731e-16		26.8594141912228	1.34243425557544	0.0446317878017485	0.107916421867087		37.3868878545826	1.94963759709614	0.00111397504996927	0.00460422253929006
ENSG00000164292	RHOBTB3	149.71956479017	2.42295384745064	4.92316268987205e-08	5.43668560294322e-07		80.3229037202053	1.52663914560365	0.000176304081363242	0.000875540128551427		111.478175547992	2.1114988885214	5.40567184772786e-09	5.26457093533152e-08
ENSG00000164543	STK17A	753.237252572808	0.931175942307036	0.00156603482518412	0.00721948854132367		595.32429411353	0.694850231552321	6.94861476482054e-06	4.5098978874617e-05		647.663965569413	0.859636986703771	2.92428004444363e-08	2.6306198995311e-07
ENSG00000164674	SYTL3	39.8701296409383	2.89848270077401	4.60013192586723e-05	0.000309831965063482		20.8156724193577	2.01828731589359	0.0101559144706288	0.0315740450044076		27.4257788697982	2.47876412492281	0.000454566963647823	0.00205372777016057
ENSG00000164713	BRI3	1745.83309807209	0.997768930697251	0.000596581488411783	0.00311165719412924		1490.82188520305	0.94087617405462	6.40677473870728e-13	9.79868681927168e-12		1294.44572074857	0.589448738948883	1.27007857676305e-05	7.79698397843513e-05
ENSG00000164733	CTSB	10929.7984215983	2.35145252335954	2.68867507718197e-17	8.40335437317382e-16		6683.80292432109	1.70475807671075	2.18411184936563e-41	1.54003974849204e-39		10533.2881407254	2.49375899701941	3.67949007605294e-89	5.79519686978337e-87
ENSG00000164889	SLC4A2	3206.39590932988	1.29556454030403	0.00025630741992586	0.00146225188049533		2256.24621507875	0.824863097047408	6.92237958398492e-15	1.25367627989846e-13		2284.3571654317	0.825495966242641	2.96480845058116e-15	5.02370320792919e-14
ENSG00000164929	BAALC	85.3103119977822	4.92010343717018	2.96416174311675e-15	7.57994542718984e-14		38.0855849296321	3.89758615837232	3.98388025199771e-09	4.12563927392355e-08		36.334148537451	3.80641704772091	1.48885517366102e-08	1.39078036761772e-07
ENSG00000164949	GEM	2106.99613869127	8.72725320205352	6.04397990815693e-83	5.82898690856677e-80		38.5654165972539	2.97738956887656	5.20087667659073e-07	4.05808030025768e-06		42.2268817335054	3.10449446390374	6.8789220595009e-08	5.88506177085083e-07
ENSG00000165029	ABCA1	2373.47207751933	1.7298551145936	9.12900160847642e-06	6.9429091091428e-05		1613.60229475229	1.22837725736455	4.92946471113554e-23	1.52733770104796e-21		2076.41276164256	1.70046280163031	1.7749566630264e-46	1.16006096190654e-44
ENSG00000165030	NFIL3	654.252833174	2.68075410314463	8.5094561342321e-20	3.34644689488549e-18		214.871994865632	0.827727988951195	0.000370253265430612	0.00170412464067524		271.18291590111	1.29853433121522	1.90714028016198e-09	1.97444506914399e-08
ENSG00000165168	CYBB	913.762910691255	5.38702912154682	3.08214726358431e-60	1.15597645424765e-57		4717.05529781609	7.97264948898042	0	0		6426.53670687889	8.40279686912372	0	0
ENSG00000165169	DYNLT3	364.705827772297	2.05733582974886	1.86455590048036e-10	2.83504884777993e-09		166.886424817319	0.759326571999633	0.00351984252989031	0.012527068206068		179.594806210473	0.897414064560426	0.000439413991828689	0.00199370480590042
ENSG00000165178	NCF1C	114.232727212734	0.992289046907973	0.0237658730130123	0.0712870595575442		322.394146785615	3.10992007825093	7.62511986914811e-40	5.06028283634573e-38		564.064355965175	3.96808522970618	4.59820429992063e-85	6.74461798648664e-83
ENSG00000165233	CARD19	2386.60623798734	3.88015678867003	3.23238283867778e-32	3.04490463403447e-30		413.877333063199	1.07781473362214	1.08006163057788e-08	1.06228215450529e-07		433.374552628351	1.1495264195773	3.05718679515544e-10	3.44538676063999e-09
ENSG00000165424	ZCCHC24	411.793681415106	2.18700178100179	2.11024616158214e-11	3.65289021457462e-10		172.264517188075	0.723424006641667	0.00780550427832086	0.0251472814637856		168.043527741392	0.637161087706954	0.0201584815380455	0.0571221387337479
ENSG00000165752	STK32C	430.233505622903	1.1217431943019	0.00201218021150503	0.00896254361636495		384.644960309078	1.16438882651639	4.065856912227e-09	4.2059908155125e-08		302.525659996367	0.602995239191106	0.00511817612001254	0.0175994549294991
ENSG00000165914	TTC7B	568.9484856239	1.41061081041674	1.82316703815488e-05	0.000132536259956033		364.403125601511	0.741939554831317	6.70764243181938e-05	0.000362587018601645		372.291933241902	0.763371286473181	3.3296524978162e-05	0.000189624400549906
ENSG00000165915	SLC39A13	1782.18388243414	3.26999446702246	4.57576534049883e-27	3.04845313951062e-25		394.117584436786	0.753597298349949	6.01245496666213e-05	0.000327779629919309		462.658260506085	1.08065750334222	1.10305296952358e-09	1.17489816016606e-08
ENSG00000165949	IFI27	723.018310885477	5.26251327554754	1.1287928451979e-39	1.5240960995862e-37		6470.97419604128	8.64791804039651	0	0		7480.65475316676	8.84007229844312	0	0
ENSG00000166068	SPRED1	454.126283864172	3.54033200783668	1.27916326741682e-27	9.05835442482265e-26		131.224801255914	1.65984808070555	6.90659876022818e-08	6.10141214290264e-07		149.079344963263	1.87499599678915	4.85997107473743e-11	5.93670338214111e-10
ENSG00000166128	RAB8B	1021.81030950566	1.22182492406659	2.34175530816897e-05	0.000167411119860029		934.24881304086	1.30453766779119	9.7881803875702e-19	2.34953080917658e-17		1102.05168468825	1.6059294293545	2.14494329307214e-29	7.88051345628703e-28
ENSG00000166165	CKB	655.249572208537	2.58740903187276	1.00922460951412e-11	1.79769797858306e-10		211.86126287553	0.660144448605477	0.0139088270546926	0.0412937142541717		244.549000075844	0.957698340547821	0.000157203103903746	0.000789301709305066
ENSG00000166224	SGPL1	585.593064888282	1.16008384452627	0.000101767145289162	0.00063692521432058		482.630378304724	1.0290476030834	1.40906895546398e-09	1.54602594375536e-08		518.793936356062	1.15651098378218	3.18913458824558e-12	4.28526021770202e-11
ENSG00000166278	C2	39.3597083427947	2.09897631425684	0.00118176293169053	0.00562232667501253		49.7129120407143	2.72691099133556	8.97301325795015e-08	7.79408610843415e-07		69.3776014916774	3.24853731437367	5.73277143337677e-13	8.26991014206717e-12
ENSG00000166313	APBB1	60.9614043781442	1.76100252552643	0.000747588330809477	0.00378471659264786		57.4658575568203	1.89494588689685	2.08800589911069e-05	0.00012432742980144		49.3140538162814	1.58558441776193	0.000783276429577896	0.00335203933058781
ENSG00000166394	CYB5R2	77.1364315553908	2.18864718270628	8.25800477390727e-06	6.35445937256626e-05		202.47719464135	3.96567589075871	1.65925759336014e-40	1.13653219225193e-38		209.895224014999	4.00220574510172	4.67822312388448e-42	2.66742009867775e-40
ENSG00000166446	CDYL2	448.085152505709	2.72046123262434	2.63181475798561e-16	7.42369697680815e-15		230.904450732142	1.79100439790299	1.13986345855727e-14	2.03551594708286e-13		306.848831296474	2.27991021168138	1.23928603298008e-27	4.26754142002013e-26
ENSG00000166710	B2M	34095.7154399465	1.66073895417732	1.10266124849281e-10	1.73117816013371e-09		19387.5901534847	0.762940034655595	8.44315175055501e-19	2.03687053363389e-17		22897.728408556	1.10220907862221	1.76835988958242e-37	8.71257314828879e-36
ENSG00000166750	SLFN5	376.889485279399	3.72404754457924	4.28916065725275e-23	2.15554269953697e-21		185.899408898562	2.80425493897381	1.45940701176775e-24	4.93650213028106e-23		380.032216167118	3.91913941573632	3.30277088196127e-68	3.48696387345526e-66
ENSG00000166780	C16orf45	246.512577576415	7.13963295029033	1.57329454907509e-27	1.10638661466728e-25		20.7071165586054	3.65228726579803	4.434315192956e-05	0.000248453786402872		24.2485946356531	3.87778165061652	4.674210788236e-06	3.07480179034422e-05
ENSG00000166825	ANPEP	18648.1652299666	2.90595892585662	1.74050215696649e-19	6.56431847021273e-18		6805.32783199275	1.34074781041182	2.06695646930097e-46	1.65866770396332e-44		7233.71277072154	1.43825517189966	3.46747577875929e-53	2.75320442515949e-51
ENSG00000166839	ANKDD1A	219.169000928999	2.23418877283262	8.11110200565673e-10	1.13292516496942e-08		92.6632665844481	0.803996979922965	0.0226970996179682	0.0621868105104302		110.103734506424	1.15308312679157	0.000479295127148269	0.00215229162611684
ENSG00000166888	STAT6	4901.94073114516	1.15024319629116	9.00524650619135e-06	6.86683951392671e-05		3492.99056764646	0.691579887282001	1.81019824561028e-12	2.66445066404908e-11		3686.40894421229	0.787904145936958	2.90800702433761e-16	5.30145682852439e-15
ENSG00000167114	SLC27A4	1083.79339275704	2.11665652285336	3.05313412632892e-12	5.83350240193771e-11		525.922272715938	0.964370411462989	5.40860338042211e-09	5.50300287708837e-08		494.253325108498	0.799149680734348	2.07258889032118e-06	1.44240476376391e-05
ENSG00000167173	C15orf39	765.386263852563	1.32801953137741	0.000449209853096566	0.00241706885089393		634.883926576	1.21520844396016	2.73009784796692e-15	5.13842459530496e-14		637.069317479613	1.19723832850438	5.60523562722277e-15	9.30091559387612e-14
ENSG00000167378	IRGQ	2379.98445663799	4.3868130438843	4.47242635657437e-51	1.00644501110778e-48		364.16884789426	1.49580761816643	3.50556543899215e-14	6.00833239985974e-13		379.822797629504	1.55408898709725	2.2294262428177e-15	3.81804146664368e-14
ENSG00000167394	ZNF668	132.331243924756	0.807092942951679	0.0435056785963248	0.115678155259468		136.466128899065	1.16001653888567	6.15558522848034e-05	0.000334752352288612		123.123185115221	0.913426008475001	0.0031169533681351	0.0114472972035008
ENSG00000167460	TPM4	7346.82500643192	1.05696741925296	0.000109051267699605	0.000677489363411077		7096.06064185696	1.26019961078326	2.6864477307614e-26	9.92743372413736e-25		7417.71860003533	1.32569556599517	6.05242622669165e-29	2.19428999897887e-27
ENSG00000167470	MIDN	1962.98174329956	2.39699935736857	4.20590143795802e-09	5.41182476638906e-08		887.365617122435	1.15791502150232	2.21078449410297e-15	4.19808275370306e-14		1018.58971455915	1.41401276032833	2.00322981953963e-25	6.18843424155209e-24
ENSG00000167601	AXL	997.278153821178	1.84826629547079	5.56157348264332e-09	7.00053124574115e-08		708.109274432328	1.44735255157726	3.32925611775366e-20	8.94282956336099e-19		757.258351686008	1.55462409371835	1.04538270869554e-24	3.11910384279266e-23
ENSG00000167604	NFKBID	197.832810555281	1.69815179974581	2.56265508701323e-06	2.16617084629712e-05		144.061080757603	1.33582957811743	2.38837077687225e-06	1.6815918916899e-05		150.670482727318	1.4012164991192	5.46939037104209e-07	4.13757228266038e-06
ENSG00000167778	SPRYD3	817.526172954983	1.14570020979033	0.000249092805228021	0.00142450989555395		585.802005980306	0.703050668867693	0.000144364609360641	0.000730160559843812		571.976251727487	0.618331788739381	0.000869084711285842	0.0036872295710659
ENSG00000167996	FTH1	6211.78017133967	3.78021472986277	1.47883320580228e-44	2.47527346422427e-42		8956.15492876794	4.53666620488474	0	0		11465.894718755	4.88849752591556	0	0
ENSG00000168003	SLC3A2	4650.73796035714	1.66546476670505	4.03448631659991e-05	0.000274564688743609		2486.98975722591	0.62782424131132	1.05970682883925e-07	9.14265284314348e-07		2630.05195131251	0.730571567959022	4.59375970981569e-10	5.07585352640071e-09
ENSG00000168062	BATF2	228.705732179022	5.56959132578072	8.00207253859139e-20	3.15303453548816e-18		51.9435301010954	3.53463201241791	2.37987192158264e-10	2.80365869680795e-09		82.3560984202603	4.2259695854685	4.81848492895405e-18	9.86019040573504e-17
ENSG00000168172	HOOK3	2473.96413952429	0.818279749084947	0.0072824339034096	0.0268150510034227		2259.94458514731	0.909358391234298	6.65401596460565e-17	1.4148267426294e-15		2379.76819044659	0.995871705725992	5.56376614222543e-20	1.27271150503407e-18
ENSG00000168234	TTC39C	682.270671756037	0.845387911185474	0.00348813015760917	0.014339037472878		623.438316287156	0.935885674858586	6.85124819212528e-10	7.73682042407258e-09		617.637104678483	0.888504286184546	4.4911801154371e-09	4.42327144634156e-08
ENSG00000168310	IRF2	765.048035699401	1.66411298159684	7.59037381644504e-09	9.36793667912623e-08		435.80156913655	0.772848939539191	1.16429472170637e-05	7.25943058114645e-05		558.546044459484	1.28075271635434	4.92735693223782e-15	8.20443357477901e-14
ENSG00000168389	MFSD2A	7001.35600528068	1.62409544524725	1.29044014864184e-08	1.54068795657455e-07		9058.7615602788	2.32901231822311	2.19868059122608e-123	8.7851031373177e-121		8899.70936003008	2.27728146114408	7.43391366508697e-119	1.74198354969081e-116
ENSG00000168394	TAP1	3362.62116513087	2.61505450714098	2.2264863263485e-13	4.81248960165807e-12		2531.84322130621	2.35499841566166	6.67289357842074e-107	1.91014068567957e-104		2738.5475228143	2.46874964055983	1.10333800124822e-121	2.75332983038761e-119
ENSG00000168439	STIP1	7055.09591709915	1.13672348721228	1.03773199459295e-05	7.81017691805685e-05		5575.25610368091	0.912456077712263	1.31174772615819e-22	3.98069772784619e-21		5439.01407720693	0.830228652173938	9.52428375417265e-19	2.03117771738543e-17
ENSG00000168461	RAB31	5258.63598652803	1.94715396402111	2.66882963610457e-13	5.70166736498164e-12		2506.68723360546	0.714122699889516	6.50479582874641e-10	7.36455012984223e-09		2797.26015282355	0.934423268314149	3.11714891061759e-16	5.67197124218912e-15
ENSG00000168610	STAT3	3201.61064322289	0.803851135779956	0.00199417956006533	0.00889802128883081		2650.36455804084	0.669497575781011	8.75864131824315e-11	1.07888234966336e-09		2762.68908525375	0.737936687448981	6.24041978553298e-13	8.93563426322621e-12
ENSG00000168615	ADAM9	5595.28883444151	2.99838716024082	9.86130898834301e-25	5.54512682677651e-23		1795.13531637168	1.19431919194301	4.08161984742661e-27	1.57825377124587e-25		2463.49931687299	1.79007726837605	3.5369257143998e-65	3.44984911686255e-63
ENSG00000168685	IL7R	353.016337442381	3.87168274751662	3.18996517276164e-23	1.63147385464499e-21		141.29814072284	2.62088443418684	2.01387860642659e-14	3.51448387558286e-13		193.17476961187	3.11396892019416	2.53747320896175e-23	6.97532871390559e-22
ENSG00000168807	SNTB2	189.132426487009	1.41617427226842	0.000322512618847871	0.00179742654637477		144.367227645574	1.12822045282292	0.000363915100499358	0.00167817449205991		165.262565487834	1.38022506280495	5.33691569190599e-06	3.48095163000589e-05
ENSG00000168961	LGALS9	4845.88868442796	2.36114538509161	2.63090682094616e-13	5.62670663345770e-12		2455.1909435199	1.34813683971286	1.29395248921372e-36	7.45246690409307e-35		2483.42660336772	1.34680704887618	5.27292230909938e-37	2.57155335455189e-35
ENSG00000169047	IRS1	121.544172154665	3.49104561184526	7.35937420537074e-11	1.18012197768308e-09		29.6445942753172	1.26464082522598	0.0384453231445396	0.09582103347487		36.2859085164735	1.63913536640508	0.00379601153564373	0.0136002878935954
ENSG00000169071	ROR2	5.4375135003687	5.8928637055979	0.00496593750254693	0.0195026434436849		14.6772652617992	7.51939325346955	5.64299949422532e-06	3.71531367318048e-05		19.0564684524118	7.8782364858664	9.4351843289646e-07	6.90392486218792e-06
ENSG00000169084	DHRSX	254.505186187003	1.34294954142317	0.000513316501032905	0.00272866117990011		232.627250282687	1.42818884878075	2.74524188333907e-09	2.90889470058343e-08		259.954084686963	1.62047867260089	4.48251201490678e-12	5.94420071541986e-11
ENSG00000169136	ATF5	1106.04958932374	1.85901315262465	3.30498806225566e-11	5.57799360207199e-10		743.38072045926	1.34731249962498	5.36088121385157e-20	1.4045948196784e-18		777.268077284638	1.41206740371875	1.73311983664696e-22	4.57443649191913e-21
ENSG00000169239	CA5B	56.8486853596127	1.1572774592838	0.0289832245216037	0.0838687307095355		55.8821981919473	1.38981534490125	0.00168542292903212	0.00656206381565307		51.2122240778804	1.18775897551438	0.0101092173109311	0.0317088819179792
ENSG00000169245	CXCL10	86.587755988562	5.83694519572422	4.27456393131605e-15	1.07946063966264e-13		286.368397830415	7.77109138094435	7.64980912349197e-36	4.28993243214773e-34		611.397642315411	8.85127554986575	4.54999536419077e-48	3.14489787492538e-46
ENSG00000169248	CXCL11	21.9351100431102	4.40212830996695	4.15723631799822e-05	0.000282159876502741		54.3769138078425	5.94085931611156	1.62242183674013e-12	2.39541404209692e-11		84.3975512025124	6.56630189613055	2.24919260094058e-16	4.14762339991106e-15
ENSG00000169398	PTK2	424.954846798605	3.79717248220117	1.40196060262031e-28	1.06344225036963e-26		306.345916805703	3.49259257909239	1.14886655847324e-47	9.49746195041302e-46		310.293174374496	3.49366246319418	1.71605606814469e-46	1.12924716950001e-44
ENSG00000169429	CXCL8	1619.65997238004	4.70083378977731	2.30854162820445e-41	3.43785982323712e-39		2879.67772488109	5.74377456424729	2.14153149529216e-29	9.02690825235349e-28		5802.4938761541	6.75027756301548	8.01423043996343e-40	4.28951080512249e-38
ENSG00000169508	GPR183	402.880166753964	1.43711520886071	0.000143905696637961	0.000871567605863822		271.675164003667	0.893512663586413	0.00160378740343172	0.00629019194487054		307.499392029006	1.13476216930142	3.20065045140089e-05	0.000183200769805386
ENSG00000169756	LIMS1	7707.44827529879	3.55263887274657	4.27340058929584e-34	4.53137079240883e-32		1750.05166148354	1.2000048188185	1.08327930905936e-24	3.67720599441584e-23		2043.47318061651	1.4874275613445	1.09840200059595e-37	5.43963774264206e-36
ENSG00000169896	ITGAM	3171.27246771568	4.08856840275596	1.66217495486726e-50	3.58127971924752e-48		848.372942371954	2.16861696171125	4.00651119408768e-49	3.46130081943278e-47		898.852363232804	2.24881363692685	2.07854454887954e-54	1.68519972602196e-52
ENSG00000170323	FABP4	417.139345064077	9.71352239070002	1.26013384905512e-07	1.30211687984251e-06		20.5355083545452	5.5317401547258	6.72911166479018e-06	4.37928851778116e-05		27.339961379293	5.93440068205147	4.75709320463663e-07	3.62728356853543e-06
ENSG00000170425	ADORA2B	107.653773840865	1.89265302803401	8.66359381794482e-05	0.000550906642369973		131.897994686946	2.48387813973255	2.58397655992292e-15	4.87776441365764e-14		125.054677826392	2.37180062366907	5.75032658895269e-14	8.91787937100291e-13
ENSG00000170439	METTL7B	1504.68218628141	1.37166570137265	3.13076968731424e-05	0.000218270149663254		1079.19130984527	0.953319957335402	5.83225532031345e-11	7.34070857059881e-10		1015.11828351678	0.789807441473477	7.52671665071865e-08	6.40504253514433e-07
ENSG00000170458	CD14	54.0006920306692	3.08160731684731	7.33489009364373e-07	6.73261841648202e-06		840.380842399967	7.38326226208175	2.76799728035574e-110	8.99786776948181e-108		1470.42991250422	8.17658472234187	7.18947851406089e-141	2.34145473979119e-138
ENSG00000170525	PFKFB3	2010.11881644296	1.8694300183581	9.34802482490226e-07	8.42570301641056e-06		1122.27379133648	0.971386992882331	1.50610074206926e-13	2.45416364759103e-12		1384.97577614661	1.38391046344666	1.59638889823244e-27	5.42913498752857e-26
ENSG00000170581	STAT2	2278.60952786039	1.9344636972892	7.94206168834572e-13	1.61496561620548e-11		1139.01889636271	0.804189679594456	1.63286736964105e-09	1.77734184349294e-08		1490.34300422525	1.35049679110437	1.8410839991123e-27	6.2392291081028e-26
ENSG00000170776	AKAP13	926.070693594348	0.888226339155711	0.00871479346813037	0.0311893818890342		930.613470637774	1.18269988750884	5.06717429142989e-12	7.16163122589048e-11		1050.5451474702	1.40439364928231	4.63866341866722e-17	8.92211387284191e-16
ENSG00000170801	HTRA3	64.8774690584343	2.84111659100635	0.000352079675581034	0.0019413748079343		30.7823584040617	1.77111034380517	0.00489640601056151	0.0167069704551343		27.2399810611764	1.51524773936349	0.0218625622323017	0.0609001352991703
ENSG00000170873	MTSS1	3295.27012626658	6.44330270367401	6.61982038316292e-110	2.23452037033664e-106		137.671793370713	1.67409965336409	1.46542396476651e-08	1.41588746701547e-07		237.270510143479	2.61719897863607	2.97244918528483e-27	9.96782043547087e-26
ENSG00000170909	OSCAR	96.2723452308897	2.47894216389844	1.91767434743304e-07	1.92843389069322e-06		42.2838963867259	1.19978858109915	0.0184672282660475	0.0523242681215136		55.0124682143247	1.69531381448709	0.000194873009948493	0.00095914059584024
ENSG00000170955	PRKCDBP	45.6268238123744	5.91371637534948	4.52570142370797e-09	5.8012044895163e-08		12.8891816774295	4.22676495506114	0.000444494920606848	0.00201202928541863		11.8717338182325	4.08396492692655	0.000686038214878384	0.00297903373986173
ENSG00000171223	JUNB	1593.9551951288	0.887782262939214	0.00184107219455023	0.00831005909432267		1796.39587067329	1.41386016616359	5.32220177132911e-31	2.42457263117152e-29		2010.84498569538	1.61002365847723	3.34179380932003e-41	1.8558545678059e-39
ENSG00000171310	CHST11	5790.02271522641	1.61535807877598	1.29734506507548e-09	1.77240625502662e-08		5054.37033128455	1.60640384207428	4.93463172293816e-65	6.14553907884617e-63		5081.88064677947	1.59357643100392	1.18111467450215e-63	1.12835669259908e-61
ENSG00000171316	CHD7	1709.59164230747	1.45281238735908	1.4825496249651e-07	1.51723484357849e-06		1128.37971657715	0.857655250320859	6.97227095837866e-12	9.66193531146996e-11		1082.08087926418	0.734817013041932	1.57748348628287e-08	1.4692847886052e-07
ENSG00000171604	CXXC5	2272.29342593673	1.06271025510466	5.45199651651424e-05	0.000362149181531528		1817.671656092	0.861215378678838	5.34417421737715e-15	9.78014478197293e-14		1798.55575442788	0.81010505737952	2.17866223030537e-13	3.24016987270261e-12
ENSG00000171860	C3AR1	60.4697366356287	2.89108223803117	2.61940160523704e-06	2.20952689341382e-05		327.189272256925	5.66954171484004	1.20125617385739e-65	1.52575444757688e-63		462.593482885685	6.15960931541625	3.2632084311471e-84	4.75019318215845e-82
ENSG00000172081	MOB3A	2317.56798705955	1.48977737149819	1.32275241713724e-07	1.3647327918635e-06		1419.41790968272	0.731348277669486	1.63935782774401e-09	1.78339442871823e-08		1522.85993809713	0.863679597916748	4.34994510348294e-13	6.34174470132205e-12
ENSG00000172175	MALT1	406.578941051912	1.4076740704972	2.1925705810884e-05	0.000157748248592481		252.333039104271	0.664345306987073	0.00244855775314405	0.00914169537620202		276.198627537736	0.844168226821982	0.000110932020204233	0.000575474829434214
ENSG00000172183	ISG20	390.750442649273	5.08765104073269	8.57838400160279e-31	7.29991643632191e-29		122.674684402082	3.52759039391812	2.63701652825403e-23	8.29103934350557e-22		186.180905278558	4.15309282201602	2.82971264572615e-38	1.44608852360712e-36
ENSG00000172216	CEBPB	871.741556816832	2.30369257504481	1.10192848559296e-08	1.33556897778062e-07		365.022857236046	0.875899370829133	2.61267876868551e-06	1.82677966112356e-05		440.533185724125	1.25128055935625	6.15648717792134e-13	8.82812694953421e-12
ENSG00000172243	CLEC7A	28.9433156948302	5.84218998415963	1.86733722924728e-06	1.61001195844807e-05		34.0900448505148	6.27485113361476	4.97855372316285e-08	4.47859670996906e-07		53.6810292517617	6.91869811369756	4.23621140130324e-10	4.70785437108396e-09
ENSG00000172349	IL16	148.566715050716	2.26626425388548	1.40930153703513e-06	1.24044259146339e-05		66.667726516733	0.982018192876681	0.0181950877845637	0.0517289636258741		64.1481291214034	0.871248271067348	0.0315502097363816	0.0822574328472961
ENSG00000172543	CTSW	107.532633175768	5.73320203624999	3.06680977605151e-18	1.04565822212746e-16		11.0610730051142	2.42343204584232	0.0187069401852203	0.0529096601994308		10.4451526465495	2.30370459662454	0.029955058010803	0.0789664480282041
ENSG00000172575	RASGRP1	22.881908273963	1.85300539772382	0.019217157577187	0.0600162054604115		32.6671733764151	2.70363580427175	1.4271622757773e-05	8.76169823531782e-05		41.3879175777814	3.07152369152863	8.77740048363643e-08	7.40051558986722e-07
ENSG00000172590	MRPL52	1364.22875492578	0.922778534097091	0.00114238304941385	0.00545427878236579		1145.23718338954	0.82606161473158	2.92055785362439e-09	3.08273962986583e-08		1112.76779096444	0.7326326486459	9.21593192076408e-08	7.74985259770161e-07
ENSG00000172594	SMPDL3A	205.798271592198	1.07043537577048	0.00878465336062843	0.0314086627119121		162.900671176651	0.842710567151436	0.00173776814133079	0.00674805733601603		298.641140864767	2.02119446773522	2.3897759091411e-21	5.88712103771105e-20
ENSG00000172780	RAB43	65.1873352925385	2.4776192922337	5.68325873007223e-06	4.51561549863291e-05		35.3444949407692	1.61710510008315	0.00543233247973457	0.0183040591406939		39.8934090499152	1.82259112892737	0.00114575326020039	0.00472033638395164
ENSG00000172927	MYEOV	596.344408270186	8.22726923752186	7.16026304582062e-44	1.16949038279843e-41		22.9843986701722	3.60960399044609	8.19055863943812e-06	5.23273564776095e-05		37.3517482558528	4.33678898572003	1.04382051429302e-09	1.11738223855936e-08
ENSG00000172936	MYD88	925.786769055846	2.17454486053631	2.63096389763711e-13	5.62670663345770e-12		760.637259413968	2.05865205945978	4.3042961233677e-45	3.30208381400277e-43		844.305796138136	2.22187934481995	1.42068570525811e-55	1.1766584407989e-53
ENSG00000172965	MIR4435-2HG	541.284194605767	1.6195855267517	5.80633121064305e-08	6.34280614936104e-07		349.574584878578	0.999687250331214	1.95977147963697e-07	1.62852934176592e-06		341.305308425675	0.92090413016796	2.18094760248194e-06	1.51233880121582e-05
ENSG00000173083	HPSE	511.797400293905	1.41458179775759	6.92447221634249e-05	0.000450068471750913		390.649234121155	1.12932299407934	1.250849693545e-08	1.21962614501777e-07		474.088034442428	1.4965451161626	8.85772819807348e-16	1.55577008524664e-14
ENSG00000173110	HSPA6	23.3454253263493	2.18460561532608	0.0069700388058218	0.0258495139963942		29.5401581832457	2.80239804476604	3.57639858275583e-05	0.00020402066751539		30.9335035624837	2.85897286580019	1.11037899687069e-05	6.87368956986802e-05
ENSG00000173120	KDM2A	2591.98539748693	0.650414671305011	0.0194158266168425	0.0605526234171405		2588.19307104069	0.945184368536388	2.90381373386178e-20	7.83294565425248e-19		2597.1002391938	0.926109324210614	1.71609863573284e-19	3.8121196861973e-18
ENSG00000173166	RAPH1	49.6368015471155	4.1044855526038	2.12095419528748e-09	2.82417391960271e-08		11.7179645990564	1.96204106320752	0.0427216243860232	0.104045464647561		13.6327363527032	2.21000922202133	0.0150831656077841	0.0447534013516941
ENSG00000173193	PARP14	3775.48396642077	2.37588102477323	1.15268793898362e-18	4.07423888799918e-17		2255.47486260657	1.6841361463355	2.63704826670179e-48	2.20855671209928e-46		2632.16752568867	1.94779369664473	1.70847580240475e-65	1.69218363624779e-63
ENSG00000173264	GPR137	332.578540030895	1.31688635110798	0.000229843780194139	0.00132395508540156		217.997348477552	0.687041478689385	0.00308683194719981	0.0111956032366387		221.291818553185	0.693968906866747	0.00240361899891312	0.00912938111565833
ENSG00000173276	ZBTB21	417.354814349743	1.36383628252676	9.0377264420432e-06	6.88124336957522e-05		287.420229799977	0.852105401807498	3.51042206796537e-05	0.000200794467168231		286.433904262166	0.816992979380676	7.00113106261308e-05	0.000377671907265891
ENSG00000173327	MAP3K11	3000.91189484473	0.944509372089732	0.00458179191474193	0.0181523927326425		2552.38707868934	0.876954940461977	6.41873978007078e-17	1.36935495263601e-15		2463.01871126065	0.769131073149189	3.02825931189318e-13	4.46569475656388e-12
ENSG00000173486	FKBP2	805.236667374657	1.44097534538238	1.38837628962476e-06	1.22361988658704e-05		553.865534298354	0.93683229271214	4.97011202074719e-09	5.08382818378189e-08		524.993149269864	0.790093448570216	2.70640066748777e-06	1.84868428104434e-05
ENSG00000173559	NABP1	1154.47755039255	3.78057587193673	1.27131157262509e-22	6.2043068145484e-21		363.774250534083	2.09962389660383	1.10188103291885e-20	3.02331564096576e-19		521.420344042995	2.69733968252951	2.95498717077495e-40	1.59943883060396e-38
ENSG00000173706	HEG1	1031.14275151488	3.06100746687331	1.10208368177537e-26	7.08587327206238e-25		347.306806456922	1.3726450235268	1.50923200994025e-12	2.23345375915464e-11		325.767416741814	1.21798651032213	7.49664559516979e-10	8.12453723131345e-09
ENSG00000173786	CNP	2289.7487206437	1.00494725327911	0.000890895978042841	0.00440295662354848		1968.26718496191	0.961165856905518	6.15350448100745e-19	1.49201090317626e-17		1980.27767113789	0.947962246989924	2.04050397162496e-18	4.27105488178363e-17
ENSG00000173801	JUP	319.114117007773	4.40489052710418	1.30118575389894e-30	1.09348195326619e-28		108.279499251229	2.92424349345452	1.21598670316912e-15	2.35569787677581e-14		129.887281962326	3.19869438855159	9.83794714007778e-21	2.34245544357614e-19
ENSG00000173821	RNF213	9274.66117816289	2.72392713974736	1.28744450715704e-20	5.39847072535227e-19		5148.56342401884	1.93022557800082	1.71749250152322e-80	3.04998043395499e-78		6587.09236418191	2.34516477197926	1.42083707128691e-121	3.50017747753563e-119
ENSG00000174004	NRROS	2225.48112467293	1.56817137967913	2.16160219779133e-07	2.16085534609417e-06		1345.43163878613	0.795547562897135	2.2662355791814e-08	2.1428111045807e-07		1435.99071432576	0.914382077284926	7.57228254312007e-11	9.09383806662826e-10
ENSG00000174125	TLR1	200.719521460286	3.23123911920383	4.83596963987318e-12	9.00210414672348e-11		103.092078833222	2.34172447787777	1.16783627745701e-10	1.42028737890602e-09		188.983284869564	3.32119645391235	9.73631511974975e-29	3.49688401917741e-27
ENSG00000174177	CTU2	329.112535569087	1.0951876594724	0.0060758546443409	0.0230848908372222		264.128923485884	0.902945632098571	4.25475533398656e-05	0.000239091569148925		250.948767357229	0.759995351646968	0.000556042134046264	0.00246126459472448
ENSG00000174516	PELI3	93.4308817481298	1.41213990156575	0.00202973943479692	0.00902619390599663		89.566018306757	1.58194098195954	1.70729087188469e-05	0.000103421840398424		74.8264979364581	1.19947616114484	0.00216166486927487	0.00831567528748613
ENSG00000174600	CMKLR1	10.5404491860931	5.3710107114403	0.00294931223333689	0.0124394244719268		30.5148813532036	7.12216897625052	4.04145652744157e-06	2.73214997320416e-05		39.731819839975	7.4878677303098	8.4937466009584e-07	6.26035063051076e-06
ENSG00000174705	SH3PXD2B	318.678547763552	2.14408080819057	4.97298333917998e-08	5.48871016721592e-07		288.749380269014	2.20169371720671	2.13919060285612e-24	7.1726462538772e-23		427.431591413933	2.84610761135374	2.0185440230086e-49	1.45267128846855e-47
ENSG00000174718	KIAA1551	3349.99940885023	2.16095173162993	3.9327717633838e-12	7.39558277844124e-11		1908.87681344044	1.35407778849223	1.13790120418523e-29	4.84973493223746e-28		2390.32415773819	1.76538014785658	1.58445506450966e-52	1.24266547202257e-50
ENSG00000174775	HRAS	696.680251955958	0.8956720315878	0.00887045796006352	0.0316625634587886		648.432002750406	1.02578589292378	9.95890913206754e-12	1.35944397493649e-10		562.00425179483	0.677700044105582	1.69901597850339e-05	0.000102084402835968
ENSG00000174945	AMZ1	37.8100364928398	7.23987931397675	5.96498279756498e-06	4.71725094100287e-05		10.4053140631286	5.54848452848196	0.00127134200054209	0.0051343584393339		8.06832815362058	5.15431075061067	0.00396087249693616	0.014081066610292
ENSG00000175040	CHST2	233.456098568797	2.44510005495222	1.95777395065574e-10	2.9700970653656e-09		1487.65094677993	5.51854004160289	1.13579004785243e-242	1.45222115518412e-239		1462.75675788709	5.47577926618275	4.91014975786189e-233	4.28856943624165e-230
ENSG00000175130	MARCKSL1	1440.19541507128	2.21061245762872	1.06392311503103e-14	2.615004229214e-13		692.603297122249	1.05936130614183	5.80661006641633e-12	8.15263356250357e-11		968.559556636857	1.70528113069644	5.50201470570918e-34	2.39730640748757e-32
ENSG00000175274	TP53I11	577.881114169902	0.921688467421281	0.00541354045538073	0.0209757862718244		505.131704615586	0.914668918072537	2.29334677790284e-08	2.16670432775363e-07		475.389198253897	0.750604378957678	6.88742189383112e-06	4.41139372299883e-05
ENSG00000175445	LPL	3943.71981550612	3.73519888906492	3.39910605317843e-30	2.80988142428664e-28		757.867855538799	1.09545157758037	1.67277238312106e-14	2.9514352838895e-13		727.390472839237	0.981422406346671	1.20092336707959e-11	1.53429138952356e-10
ENSG00000175489	LRRC25	427.950663396382	4.14963879708697	2.7397798870664e-25	1.59909977097279e-23		278.054726873228	3.68987434228498	2.05052138153913e-46	1.65239283935037e-44		461.040843839684	4.44467304286869	4.77338067825518e-84	6.89627892726867e-82
ENSG00000175550	DRAP1	3042.13212687029	1.68129053766191	1.02982747957242e-06	9.24926649391582e-06		1942.77754927765	1.04519120642719	7.92154097334021e-21	2.20184397576365e-19		1873.76197652022	0.940578341713561	3.44927482995586e-17	6.68123143725826e-16
ENSG00000175592	FOSL1	558.430999408779	2.48571791687477	2.54668483821792e-08	2.92061200613972e-07		223.234410835688	1.00840019858789	2.18793518392043e-05	0.000129713783284111		203.923501699707	0.780878889733188	0.00142830094004583	0.0057512159603899
ENSG00000175634	RPS6KB2	536.995473989841	0.897992312311552	0.0130679055470769	0.0439058213412324		518.224369854154	1.10610158489552	2.39852128314919e-11	3.14645962308607e-10		472.673333316317	0.880412917899298	2.32279957300819e-07	1.84737557099969e-06
ENSG00000176155	CCDC57	1006.06752477743	1.51320718935197	3.58671921803821e-07	3.47402316226341e-06		820.144383459922	1.36709242203785	5.3382994803143e-21	1.49246713896426e-19		854.347697651587	1.42423277601057	2.15507104096595e-23	5.95822878448357e-22
ENSG00000176170	SPHK1	1570.7340126896	6.20004378610381	5.01945838402036e-54	1.39259028289814e-51		133.312148959616	2.63485059156916	3.18243107528455e-17	7.00755976956169e-16		199.184815485236	3.2696619321988	1.14478592417991e-32	4.74074602006831e-31
ENSG00000176490	DIRAS1	638.339263689485	0.858883882618232	0.00489701101611971	0.0192655718938369		612.216610018143	1.05266540708667	1.02922367738256e-10	1.25889546610459e-09		534.504442749344	0.723971826073619	1.91774427542095e-05	0.000113926161383187
ENSG00000176845	METRNL	1087.29649307142	4.73167418616877	2.68387543033767e-40	3.74872614418129e-38		335.143361183154	3.12079289506103	1.25331950319701e-41	8.86989474236729e-40		332.287491754409	3.0876170930561	3.15603272791411e-41	1.7577730106339e-39
ENSG00000176871	WSB2	1065.41935700212	1.49357192268074	1.06640813064364e-07	1.11417637675903e-06		639.293680135237	0.687582391087038	5.30520376399378e-06	3.50977933734518e-05		651.140523491662	0.702046215861323	2.45752926027862e-06	1.69070622041724e-05
ENSG00000177409	SAMD9L	2275.69656478346	1.91779107181307	7.29588515599521e-12	1.32049653319366e-10		1792.24498857821	1.71750777761591	1.06611870895357e-51	1.00230836857944e-49		2275.93176627621	2.1311134251127	3.57973640645869e-86	5.37379961328935e-84
ENSG00000177575	CD163	159.733890265717	7.32364655751339	5.63622848556314e-07	5.30685892692284e-06		320.93460444834	8.52282069449535	3.49075380185461e-30	1.52503797644122e-28		602.835211481731	9.4166820619213	2.1708553683874e-37	1.06682828397862e-35
ENSG00000177663	IL17RA	5508.02461777553	0.74856443064626	0.016960862749284	0.0542495820058827		5764.34737201124	1.13942876883475	0.000214051162441195	0.00104221559899967		5686.30173429713	1.08519507783294	0.00038502976761585	0.00177036300185177
ENSG00000177706	FAM20C	4445.43616643068	4.23490297026723	1.30616378234879e-40	1.83706493638265e-38		1337.70755235249	2.53795682658628	2.22658229316093e-75	3.58853964710365e-73		1425.4626224641	2.62454872147394	1.15650565817434e-82	1.59872346919569e-80
ENSG00000177989	ODF3B	258.780726628682	0.856663039750682	0.0369223277882827	0.101615423929351		322.06902828187	1.58150261762075	1.0124973668694e-14	1.81993317705607e-13		358.505032693958	1.76180075888533	2.6788300734142e-19	5.89416971716055e-18
ENSG00000178175	ZNF366	144.389432738686	3.44351865391786	1.43318731851435e-15	3.76476559816746e-14		90.3048472648324	2.90171431098086	1.3096899414222e-13	2.14322042547239e-12		79.441488756679	2.67034296890566	2.28957932124021e-11	2.87356411872179e-10
ENSG00000178199	ZC3H12D	772.798011893097	1.57530094778901	7.86141357413793e-08	8.41528589413402e-07		636.928557318026	1.45415302444877	7.33178903770156e-19	1.77098717826295e-17		725.823928831718	1.68305555654839	1.23705257138023e-30	4.72563919663443e-29
ENSG00000178209	PLEC	14089.3432191479	2.01784434215719	1.34737384034938e-09	1.83760016084822e-08		8320.48691249451	1.26660221229073	0.000167113741407383	0.000834453279914564		8235.63878890377	1.22081035337416	0.000279006188814691	0.00132865028948557
ENSG00000178297	TMPRSS9	180.360576155444	1.43940224031283	0.000303617485142214	0.00170054339783885		149.322859464723	1.32041333537634	2.27583368603721e-05	0.000134426283537134		155.886998315083	1.38233203170291	6.12983638819954e-06	3.95810575640524e-05
ENSG00000178409	BEND3	116.29405078887	1.20149899577585	0.00906313299919488	0.0322536694135818		105.265225080712	1.26691294057998	0.000121119569974019	0.00062327669238844		89.5749216966417	0.898012430805374	0.0105302824319738	0.0328579696216915
ENSG00000178573	MAF	152.463720758584	4.33766029186181	3.52123154008166e-18	1.19057599968738e-16		92.2841137637318	3.7661255186847	6.73977806137315e-17	1.43147512114148e-15		114.298457403333	4.07669006165588	4.44036800200747e-22	1.13762228211431e-20
ENSG00000178623	GPR35	73.7094481732572	1.54083959931807	0.00153628297164533	0.00710210888489681		269.564418174843	3.93608100840668	1.96714463903072e-51	1.82260227207585e-49		365.355025893543	4.38085584037816	2.40158629970292e-71	2.68293492725533e-69
ENSG00000178685	PARP10	5237.79557838929	2.49245031485577	2.63562876654058e-11	4.50839437573871e-10		1885.77253154087	0.784059646952223	1.87967703370129e-10	2.23637257005937e-09		2240.82567784011	1.13460539640953	2.04310043889712e-21	5.03956032521286e-20
ENSG00000178719	GRINA	3497.7997540565	2.03116812932552	2.5231002578797e-13	5.42466555444135e-12		1872.87675061242	1.07370024342533	2.19506405122618e-22	6.58828379318731e-21		2049.88350084413	1.23712443263896	3.23618206673265e-30	1.22649385428536e-28
ENSG00000178726	THBD	1259.84075755904	1.31110972029976	0.000117742334337626	0.000727910713473733		4157.98663864948	3.59859097045509	2.06168895704831e-172	1.41218330382962e-169		3956.39122577455	3.50184425518812	4.15700457930701e-162	2.04812417926626e-159
ENSG00000178773	CPNE7	323.172279331608	0.971792419505945	0.00678186468398608	0.0252859177917471		335.76114382198	1.32531646685225	3.08648257467315e-10	3.59851971426482e-09		270.962418068408	0.844365312200275	0.000126671489408749	0.000649411064298058
ENSG00000178803	ADORA2A-AS1	12.4125448450588	3.96848400096207	0.00190213637930961	0.00854189979826111		13.6669860303557	4.31903551430809	0.000210217004379524	0.00102563010099081		14.9515873719779	4.43656710002249	0.000104416703297197	0.000544468644194204
ENSG00000178860	MSC	1191.66133057796	3.78552356416613	4.27452307237793e-23	2.15353024340473e-21		558.442018966283	2.78497199481895	3.94247678914256e-47	3.21756435484958e-45		671.075071872535	3.06518568130964	8.64665447797462e-62	8.06531387350885e-60
ENSG00000179104	TMTC2	188.066766668285	1.56217297037035	3.22338981795703e-05	0.000223802927607418		248.693215350449	2.30823656457218	1.70577314444105e-22	5.15197214759605e-21		264.811745081099	2.39551233903265	2.42959973298138e-24	7.12744410217364e-23
ENSG00000179134	SAMD4B	2012.21100181517	1.1866282319929	9.0669372721505e-05	0.000574323607291445		1378.32364286224	0.639678540878524	6.70680070360076e-08	5.93858405791131e-07		1405.74517675438	0.657556513604401	2.35750549142619e-08	2.14486117508306e-07
ENSG00000179163	FUCA1	277.085016162841	1.44059695785027	3.18269577502507e-05	0.000221432969878333		242.575751681881	1.43581094216904	1.31441117337125e-10	1.58747430063522e-09		280.640736627652	1.69386300317377	5.78128900659513e-15	9.56825738688419e-14
ENSG00000179431	FJX1	18.1718949622576	3.02458224814851	0.0020408293715501	0.00907020348079967		59.7230014391234	5.05844324199932	5.62278352657204e-15	1.0250890233472e-13		57.2482000529145	4.97745378561798	2.0513853487058e-14	3.28478078961517e-13
ENSG00000179532	DNHD1	409.201409632107	0.826948593334244	0.0155846800086494	0.0505629033890255		324.105802131608	0.58597933465778	0.0104230451982549	0.0322893852135891		349.206586803472	0.733237778003239	0.000959952598720065	0.00403532907118925
ENSG00000179542	SLITRK4	391.465810032591	1.50321556505434	7.55693226451029e-05	0.000486647215113281		292.353798604	1.17684733043774	3.42012544056701e-08	3.14753290905156e-07		351.388272821021	1.5219586423631	1.6417502315409e-14	2.64427751039886e-13
ENSG00000179630	LACC1	649.876505038371	3.02423822144587	9.20559211448964e-19	3.28449626998457e-17		858.757776364922	3.67326401505811	9.9357331540507e-122	3.73642012081448e-119		1530.79413079751	4.53775885258152	5.19983389912391e-223	3.84287724506407e-220
ENSG00000179832	MROH1	2123.7467088268	1.0080203022013	0.000630888419097527	0.00326536753181248		1766.14748660807	0.888817441376288	9.66049740687773e-11	1.18313333184232e-09		1786.55921153001	0.88734851184464	1.1549062233081e-10	1.36395347761925e-09
ENSG00000181019	NQO1	1087.28781052641	1.91077367239562	2.94121797243612e-10	4.35124087624169e-09		920.727484252621	1.84748262863099	5.18814070307363e-37	3.05225001669476e-35		1002.42361757291	1.98058383970504	1.00191322359873e-43	6.03503529512529e-42
ENSG00000181036	FCRL6	50.2296632555434	5.03319126387163	2.7749582274416e-10	4.12032470530607e-09		11.7669486293643	3.00500219933637	0.00433566443349365	0.0150341182733637		19.2532631865186	3.7644163056448	3.13714556619666e-05	0.000179780053845716
ENSG00000181045	SLC26A11	341.53606166155	9.42516029593964	2.28453094307376e-18	7.88221553493575e-17		16.8736347424747	5.23953583433697	3.21766019067644e-05	0.000185319834225175		28.7445760009806	6.00632377775234	2.66355097315983e-07	2.10012851658868e-06
ENSG00000181467	RAP2B	889.923132122175	1.67459523697787	9.24782298565999e-09	1.12897021656764e-07		756.304060937562	1.61474783700786	4.68648554013242e-26	1.7120401176038e-24		744.393669734145	1.56111040873436	7.95671106064556e-26	2.52707773603809e-24
ENSG00000181481	RNF135	530.526293220417	0.87460088477355	0.0039148977283387	0.0158450087314236		414.608310143048	0.608660750453269	0.000540619790494488	0.00238961672318363		466.063263289547	0.851240068433932	4.02597215951076e-07	3.10180653748995e-06
ENSG00000181523	SGSH	259.861132161097	4.61758245699649	1.78793729394775e-28	1.34740864136731e-26		87.5993710207822	3.1418563245165	4.85406210003036e-15	8.92579645412103e-14		122.238700875632	3.64933689928881	2.09850373105851e-22	5.51610796064149e-21
ENSG00000181634	TNFSF15	220.603007848885	5.59856300746286	6.26149275888946e-30	5.05235110939395e-28		29.6835199228339	2.71677624623014	3.25196223935414e-05	0.000187014644043697		46.5638002383162	3.42503249533905	1.93330228143954e-09	1.9972259859065e-08
ENSG00000181649	PHLDA2	703.583835148355	3.99885847774325	2.70503987776109e-21	1.18839853892181e-19		136.972973366645	1.4701325235611	4.17958442970976e-07	3.31103881773661e-06		138.218839410175	1.46395692918769	8.20406593825046e-07	6.06312026936472e-06
ENSG00000181773	GPR3	79.6413406186696	1.40567914485466	0.00616619925315707	0.0233646461130384		59.9039118270895	1.09462939610268	0.0195004042399049	0.0547982788156976		60.5209643651092	1.0911473189261	0.0176998596054365	0.0510895001229477
ENSG00000181804	SLC9A9	27.0272572376043	2.15435473781028	0.00370065085155926	0.0150894466874632		57.0099284096999	3.59692059188886	4.06704911818549e-12	5.82538723208958e-11		94.0819634299895	4.34777670987044	1.02974830904015e-21	2.57974103757582e-20
ENSG00000182022	CHST15	73.2402557766304	9.64759602907574	2.69166075721277e-10	4.00545226420502e-09		62.4044125687485	9.60667616476767	1.51967977074176e-10	1.82733155630446e-09		129.751354623473	10.6456323897496	4.44037992412236e-13	6.45888722498192e-12
ENSG00000182197	EXT1	152.373865286649	2.41449317062299	3.71722309189639e-08	4.1616870801646e-07		211.226183066047	3.17099204164899	2.7777419512619e-30	1.21909182799204e-28		213.337422396226	3.16725067111669	4.26965812398716e-30	1.61181691262109e-28
ENSG00000182287	AP1S2	2211.07333448872	1.9003284551005	1.86713785983052e-08	2.17829165179422e-07		5602.58695875237	3.6647798918154	2.30537408728925e-205	2.21073848100603e-202		5717.63439151964	3.67758871051335	3.40102314554631e-204	2.10808579811846e-201
ENSG00000182578	CSF1R	10824.577058584	4.15639397846044	3.55538888790334e-43	5.62556962083644e-41		2223.79634193076	1.77089553678714	1.00782594546489e-53	9.86178255513829e-52		2711.33113152474	2.1094600353466	1.45573279627624e-79	1.9424934500311e-77
ENSG00000182718	ANXA2	9144.55710017009	3.03090252015127	1.35890329787393e-20	5.6513076985299e-19		4297.18361950905	1.97247391030211	2.00848199808692e-07	1.66467918069615e-06		4801.48236171147	2.14937400562805	1.36183427103477e-08	1.27647051306991e-07
ENSG00000182809	CRIP2	75.660381521416	3.61406383059159	1.18309167891251e-08	1.42710874169238e-07		38.1053769092345	2.7258365840512	1.98295888421676e-06	1.41537657016722e-05		32.8091337394899	2.45363255485652	4.60956381440385e-05	0.000255621266071486
ENSG00000182985	CADM1	283.958229552505	3.33974796082969	5.3399841978775e-20	2.13314990058408e-18		91.9324926180757	1.63265733885099	6.11243191684682e-06	4.00376816028706e-05		142.640425420696	2.40211935172001	3.54840576594388e-15	5.97045681196249e-14
ENSG00000183020	AP2A2	1389.71830946122	0.801812636351514	0.00513878738474859	0.0200570169403186		1201.81970441859	0.769175324079937	6.28518273257366e-10	7.12853457291723e-09		1222.99765336657	0.781474709873933	2.21430903304483e-10	2.53563456912732e-09
ENSG00000183023	SLC8A1	911.959893963171	2.19051906604383	3.81367443250041e-10	5.54873191676945e-09		571.532171002456	1.57467069627893	1.00544102445042e-18	2.41041917599183e-17		648.132221661745	1.78965512899859	2.77238634233243e-26	8.95317707023826e-25
ENSG00000183166	CALN1	57.747204349504	3.57846102389934	1.11803645291465e-08	1.3534723419534e-07		173.184662956112	5.43326885231156	3.29574282255607e-37	1.98770602496236e-35		154.461826174825	5.2459577427184	5.15037557713549e-34	2.24919242533315e-32
ENSG00000183250	LINC01547	426.327502724772	3.11462754230086	7.24078207781483e-18	2.38451316133307e-16		146.123980791386	1.47391184007399	4.93994471258741e-07	3.87022874357491e-06		162.44974879222	1.65492670524564	4.14371916424736e-09	4.11480949565959e-08
ENSG00000183484	GPR132	350.149330423167	0.997431958102152	0.00706568583394685	0.0261181484203186		542.40270577764	2.10538389847511	4.4115206050471e-22	1.29967056350535e-20		645.193418227078	2.38774181074338	1.01253203964665e-09	1.08509777701118e-08
ENSG00000183486	MX2	2792.72690280553	3.62964960820661	4.14845684008311e-26	2.59316964142603e-24		1440.34664565511	2.77861419815058	4.58467759459342e-104	1.23844410685503e-101		1792.06156976251	3.11500862039069	1.61880914272095e-140	5.18423627956384e-138
ENSG00000183578	TNFAIP8L3	448.996157816423	7.64564731844077	3.38302727491961e-40	4.66098308836374e-38		17.1993546783157	2.96198098521305	0.000654434090255694	0.00283775523785077		23.2773457839552	3.42653552687472	1.42786732608654e-05	8.6961872173543e-05
ENSG00000183696	UPP1	2133.82264860852	6.82925948054551	1.00767547366981e-81	8.50352140343113e-79		117.89508912153	2.64079334085821	1.3902921593608e-13	2.26931177228772e-12		150.719080823192	3.02457296262577	4.65199830908841e-21	1.12863822612543e-19
ENSG00000183762	KREMEN1	430.151814156261	1.62866885043773	3.24134050075101e-07	3.15458285255696e-06		625.734240811367	2.53300361280119	2.27677804743774e-53	2.19428774732705e-51		717.94931891836	2.74286102444593	1.14566792000474e-67	1.18354887542425e-65
ENSG00000183779	ZNF703	1312.56366738592	4.30414930969881	1.94245938745057e-24	1.07195177040971e-22		183.908548235663	1.21198156132727	1.51136411833776e-06	1.09589612195085e-05		198.204728987301	1.33994600214976	4.92544404090221e-08	4.30584200390973e-07
ENSG00000183853	KIRREL	50.2298126520012	6.65017471657674	1.69824881444038e-08	1.99620622396176e-07		4.96848492319798	3.3863858680732	0.0486964834229744	0.116134028297591		5.20138755198938	3.43998134961632	0.0410867182235098	0.102330692244296
ENSG00000184060	ADAP2	194.149388525481	1.66196310786778	9.3008145593337e-06	7.06561880233254e-05		281.87496128197	2.56045187548452	1.03630570948283e-27	4.14933344512969e-26		356.047440275754	2.92773294875742	6.17465905864123e-41	3.38988782319404e-39
ENSG00000184110	EIF3C	273.656535859412	0.951167318410651	0.0159813130172365	0.0516631336852499		460.029500491843	2.20943679907326	5.22882126280722e-35	2.83286901128191e-33		431.126625667713	2.07302659871101	3.83623646457265e-30	1.45104889107802e-28
ENSG00000184271	POU6F1	205.870040916521	3.53280506459188	1.26599299037981e-18	4.45141597815317e-17		55.9010197116492	1.53501073826322	0.000672788234350295	0.00290355660364634		54.0271181791621	1.44455872450645	0.00166027168076192	0.00658318620425924
ENSG00000184371	CSF1	344.666345300145	6.09786956592672	8.5742948341002e-41	1.22292389630304e-38		63.5286075122427	3.76575155179873	6.9104841058127e-14	1.15651112273457e-12		63.2546237908398	3.74043732468241	1.45518706021507e-13	2.19305249898295e-12
ENSG00000184384	MAML2	461.895444814936	6.14313128965617	1.78415090715319e-43	2.84522900177744e-41		234.609071564427	5.33963342773048	9.59458459123301e-51	8.63918018193699e-49		280.633766293021	5.58591623993464	9.06716323585989e-59	7.99199732004807e-57
ENSG00000184545	DUSP8	135.150596765254	5.24331207207808	1.41154990636412e-14	3.42372697647814e-13		27.679138214547	3.01759215234815	1.51693028028163e-05	9.26830386923265e-05		37.5439379618467	3.48448534088302	6.38783706936237e-08	5.49543123813443e-07
ENSG00000184838	PRR16	286.936656326784	7.16735535375985	2.03998426615568e-30	1.69327054682176e-28		55.2077213490675	4.94080728864032	6.06627142251079e-14	1.02146637060873e-12		85.2737275853214	5.56681909220782	1.16492031494171e-19	2.62107070861885e-18
ENSG00000184922	FMNL1	1830.90377181314	2.53388815948879	2.16008018000937e-16	6.12718541816942e-15		1055.72315493555	1.79468079599683	1.90450973781598e-30	8.41626549805821e-29		1111.99145274419	1.86833065078228	9.15585778204815e-34	3.93578987208177e-32
ENSG00000184956	MUC6	31.4184077574003	3.39259482530434	1.56859649715936e-05	0.000114854609027363		13.1463673442925	2.16737968515926	0.0192170107437292	0.0541129127960625		12.7921927206804	2.09753994298081	0.0242209364204214	0.0665244844651796
ENSG00000184979	USP18	1446.16691896779	5.18506842525274	8.70684637348901e-45	1.5201703413989e-42		663.955071418244	4.21511098803934	1.36715545472095e-114	4.68226329751663e-112		884.004171787755	4.62903304688419	3.82175970903008e-153	1.63189139575584e-150
ENSG00000184988	TMEM106A	282.247152036154	2.37505826437254	2.46755724684619e-12	4.76410266161829e-11		187.775198419312	1.88341964123535	3.69689274501131e-13	5.78797599645486e-12		244.828083606109	2.33372774234931	3.38737309680094e-23	9.24550767827131e-22
ENSG00000185022	MAFF	373.939650061318	5.09078963784931	9.91282483774977e-41	1.40394714292969e-38		140.702734770037	3.8114208533657	3.67106876478992e-28	1.49484984798102e-26		201.714272006162	4.34366113776955	5.06544419877967e-43	2.97652936634714e-41
ENSG00000185090	MANEAL	57.4275459499835	1.54556297901212	0.00638191154936785	0.0240559937854731		85.026507012181	2.49269291372569	1.09207669610836e-10	1.32983739394681e-09		84.9996003938753	2.47174969407297	1.18554730208954e-10	1.39670701469347e-09
ENSG00000185504	FAAP100	1628.19878221061	1.59113596863407	2.88954315168148e-05	0.000202848933972288		1042.43711510076	0.949403949554458	5.03187947892456e-12	7.11699236919573e-11		957.425557335069	0.730892703834484	2.25497200513789e-07	1.7971500240035e-06
ENSG00000185507	IRF7	2455.66430431363	4.0037576226626	4.48781098566016e-21	1.94212897206357e-19		536.239687900642	1.69895180031021	2.70234316082249e-21	7.74712099871668e-20		606.713346101521	1.9057368292137	2.61837375706332e-28	9.28266637305752e-27
ENSG00000185551	NR2F2	99.1315552586253	2.16125096468081	0.000170735554541895	0.00101613493568528		162.554049789262	3.20472570335853	3.3683515546131e-20	9.03519083439504e-19		159.323027796676	3.15286935737016	2.00609931863488e-19	4.43581109408161e-18
ENSG00000185650	ZFP36L1	865.890618992186	7.6755874799029	2.85771572522587e-55	8.3880168960869e-53		337.6058018266	6.49598490363983	1.3390338657748e-59	1.47593853515488e-57		619.718072041906	7.36218886044451	4.45868959198946e-83	6.2535562416115e-81
ENSG00000185745	IFIT1	1671.06086916102	5.86141761416383	6.81123397178137e-63	2.75895843260976e-60		542.939147458588	4.38249924720028	1.36196191635275e-23	4.37538820665484e-22		956.663993261921	5.21128333473019	1.44795009358439e-32	5.97046374425408e-31
ENSG00000185753	CXorf38	1120.2426264876	2.01107907918226	1.02154819875956e-12	2.06275330702665e-11		519.193339271342	0.730753522888112	1.59475968003709e-05	9.71597709765924e-05		553.206886857091	0.847755162867961	3.97244167778666e-07	3.06671220725876e-06
ENSG00000185800	DMWD	379.427477281607	2.9343130474115	1.68760428069534e-13	3.69104206230266e-12		145.634701369795	1.47410961269318	1.32985415749696e-06	9.71629443300347e-06		160.085912571396	1.63389843077503	1.64160349764822e-08	1.52531001969587e-07
ENSG00000185880	TRIM69	291.868259028876	2.30577154514969	5.46655217231094e-12	1.01188574742805e-10		149.849369253001	1.31071670164066	2.94564935579269e-06	2.04468364077988e-05		178.65432898088	1.63187755941695	2.59892581652283e-10	2.96018728894405e-09
ENSG00000185885	IFITM1	124.10733537024	3.52345186266769	4.08058007943376e-11	6.79638062078717e-10		523.915941195026	5.88775757744422	3.80397044726442e-100	9.11954365101053e-98		506.516008153459	5.8204091013883	3.02385415070246e-97	5.28212340961344e-95
ENSG00000185897	FFAR3	3.12488611614128	5.09298072840483	0.0381752263560109	0.104298240845581		2.54204358817498	4.98974385801339	0.0402357147057723	0.09925154628193		5.04438236688319	5.96069937892742	0.00281711857046666	0.0104843953770128
ENSG00000185947	ZNF267	1010.20887418195	1.4279438760118	2.22449549306845e-07	2.21825244811006e-06		669.914062919492	0.839790906333107	1.56312521646276e-08	1.50319851933967e-07		760.666810070835	1.09046941167113	1.59299228558329e-14	2.5722140140742e-13
ENSG00000186111	PIP5K1C	2395.63703154732	1.71807275364599	6.86684498253699e-07	6.35622538534376e-06		1336.46536435808	0.789538753076932	8.91468972707727e-11	1.0973994497793e-09		1342.3661219379	0.772026692037266	2.19081476070504e-10	2.51172467941214e-09
ENSG00000186431	FCAR	44.9033679804993	3.69477000362927	2.24842464416824e-07	2.24101103928836e-06		122.280846366151	5.39944790042555	2.45342151747368e-27	9.58333427365127e-26		126.736765540969	5.43448547492093	4.37839890113825e-28	1.54368687863067e-26
ENSG00000186517	ARHGAP30	5964.4592916673	0.962122564029605	0.000503545615690648	0.00268164852868333		4866.84173136321	0.803448342679938	1.04386128404029e-10	1.27598569576855e-09		5078.99417750881	0.872250700685856	2.01828524355842e-12	2.77207655146354e-11
ENSG00000186635	ARAP1	2882.2705388851	1.15582020501637	2.3916835909149e-05	0.000170499006570924		2293.35997778474	0.947013667301694	3.95854381931125e-19	9.74594504628634e-18		2646.31432559564	1.22517947924676	3.5638519020034e-33	1.50835714310562e-31
ENSG00000186806	VSIG10L	34.5619065118825	1.68580767608042	0.0122307205318365	0.041666742292899		26.414513886794	1.42310410447971	0.0250661643101875	0.067624696202713		34.4438119674494	1.90417457576806	0.000804465366099616	0.00343394859985616
ENSG00000187079	TEAD1	662.412736518387	1.38783706532497	2.3775555283699e-05	0.000169611243804423		443.426533378565	0.812762081161129	1.46482736018165e-05	8.96423865377276e-05		485.958328453497	0.98876136632477	5.2440806455874e-08	4.56570048051481e-07
ENSG00000187098	MITF	361.652010347643	2.63742902737829	6.13674115429774e-16	1.66382086476562e-14		117.180987573792	0.736213015524763	0.0177453056383584	0.0506002403862736		152.671694255906	1.28163523697591	4.08287334627245e-06	2.70527613032372e-05
ENSG00000187210	GCNT1	559.735061371548	0.958304506211727	0.00158534755384295	0.00729396728940965		484.542279121623	0.9309194104595	1.81395369768296e-07	1.51325871978519e-06		503.896403956397	0.989969427928537	2.0633700692981e-08	1.89582925309088e-07
ENSG00000187605	TET3	2549.02200559941	0.667573301234181	0.0189635769396714	0.0593816715289451		2284.66971022957	0.716728739226724	1.70895640170769e-10	2.04085148370808e-09		2191.41051351969	0.58970809551666	1.8338996260705e-07	1.48092504255038e-06
ENSG00000187608	ISG15	2521.53274263429	4.49081766829495	1.70940322824433e-41	2.58362265534571e-39		1651.58348147679	4.0477999310436	3.48452706203797e-209	3.51735497488559e-206		1825.48979693369	4.18205715011559	3.24622547422761e-231	2.71200967336016e-228
ENSG00000188001	TPRG1	108.433340806212	4.62907772640315	2.5895741506585e-15	6.68110130869893e-14		25.7216745342776	2.57764579079181	0.000276888399189615	0.0013170703928279		38.7612565803492	3.22840314245207	1.50437440090959e-07	1.22589288013053e-06
ENSG00000188157	AGRN	8085.56693041563	3.14309773185902	9.12573601536448e-19	3.26543341906673e-17		1856.08497535619	0.65378503434234	3.16250935691848e-09	3.31985588157305e-08		2123.40749012713	0.932439575938437	2.3469270217506e-18	4.87526515923652e-17
ENSG00000188215	DCUN1D3	122.768933579943	1.59692978987439	9.3263874594816e-05	0.000589720028775776		163.59320591508	2.35445309495017	4.18089280294771e-17	9.11197080315161e-16		155.156871731958	2.24135548044242	2.44956840177303e-15	4.17643805147017e-14
ENSG00000188313	PLSCR1	1380.89515393463	2.04375410637994	4.13706440037427e-13	8.68269070474404e-12		823.417936896752	1.31205531791905	2.77692660211413e-21	7.93720943397122e-20		1126.2477813969	1.89005867832527	3.72557715848885e-49	2.65136907779123e-47
ENSG00000188483	IER5L	719.256505043558	4.39058187005975	5.94457370660684e-29	4.61285253946009e-27		165.962940950065	2.25569350524128	3.14018382314919e-15	5.88140483829867e-14		173.976627121799	2.3165996666051	2.16912338224134e-16	4.00381419690368e-15
ENSG00000188620	HMX3	12.4203195490447	5.61964464859475	0.00130330780505058	0.0061421647215148		5.88423648920472	4.70448641028608	0.0135884945832561	0.0405246054442962		6.1035752255336	4.74147867363722	0.0119052640214535	0.0364615314268773
ENSG00000188641	DPYD	1757.8536430124	1.61608069605849	1.38747308454101e-09	1.88593908598718e-08		1412.58499060785	1.44535705082375	1.15169822306075e-33	5.82807921374198e-32		1582.61379089801	1.64207516178984	3.5658152172176e-44	2.20312345333879e-42
ENSG00000188763	FZD9	83.4132829443046	1.40666129652909	0.00959952901522001	0.0338296956925789		65.9432955855127	1.19723870906418	0.00381071877932006	0.0134151570243354		60.3420815751291	0.983737481680643	0.0199724541406662	0.0566451227030113
ENSG00000188786	MTF1	1302.73512058886	1.25645327451665	1.19103747728103e-05	8.89785393853657e-05		1923.99760832766	2.23584097262257	8.58382599175036e-71	1.266378451506e-68		2210.75268385983	2.45481403526247	1.35833456179826e-88	2.12198362641898e-86
ENSG00000196092	PAX5	107.351710925963	3.1414371417744	2.11349332505543e-08	2.44737451757277e-07		258.607027669165	4.70250054143987	4.53880969694895e-54	4.51035394703544e-52		277.581111740073	4.79021095905525	7.60983564117748e-58	6.55708483610876e-56
ENSG00000196141	SPATS2L	1051.16827070814	1.70869640201781	9.47833444848881e-09	1.15502230797379e-07		723.258148934433	1.232276162919	3.13273227762267e-17	6.90605429339371e-16		771.478126246919	1.33888501081926	5.26508328423319e-21	1.27256069567976e-19
ENSG00000196449	YRDC	566.202739709755	1.65579537035205	5.77322693695149e-08	6.31004668937283e-07		381.41287549963	1.13104511500785	3.19929427545464e-09	3.34930485310833e-08		395.636378855949	1.18220907354355	5.68708312001085e-10	6.21246743325802e-09
ENSG00000196562	SULF2	37.6206239215386	4.6010817213274	4.14387484377798e-08	4.62147011073983e-07		18.0221029279309	3.67882914672675	6.48631237360989e-05	0.000351315970102977		19.815765371539	3.80745835325197	2.55383835149406e-05	0.000148762590827178
ENSG00000196639	HRH1	396.784991369209	2.94466211822482	1.39705876939474e-19	5.2788491150283e-18		213.77467944166	2.11857576750491	1.22094658479222e-17	2.75813127794229e-16		261.333903617461	2.4467125315673	1.09854860557581e-26	3.61448826303754e-25
ENSG00000196664	TLR7	11.0116714706551	2.68155473318874	0.0220590264857626	0.0671145134658944		23.9261436326377	4.11430399779075	1.57885230803821e-06	1.14310337545734e-05		36.9150100899707	4.75099250069583	9.96015714097897e-10	1.067993412187e-08
ENSG00000196821	C6orf106	3911.89951606673	0.868383674010743	0.00132203336601357	0.00622099018630875		3659.02223098653	1.00841577089794	3.52320167125279e-23	1.10230807264204e-21		3562.19447378311	0.923466351836334	1.41472990629093e-19	3.16830246496272e-18
ENSG00000196878	LAMB3	340.096911113151	2.05448642974761	1.60531748225048e-07	1.63133441886698e-06		320.016143387833	2.17939033293079	1.02301166090856e-25	3.66735339150753e-24		369.081769987305	2.40628644264706	1.57524496566377e-34	7.03914698028589e-33
ENSG00000196923	PDLIM7	2970.12324901565	2.11437556767104	1.52218991539691e-13	3.34733033187119e-12		1401.83043484494	0.903319264622851	9.60318594695957e-11	1.17686583563411e-09		1572.35348617794	1.12492127254248	6.05781952619358e-17	1.15362737557789e-15
ENSG00000197006	METTL9	1618.53270680592	2.2498195900438	4.50453455617871e-16	1.24461580308714e-14		734.845886471942	0.985843186195309	2.94370222882051e-11	3.8198420193876e-10		750.886829710167	1.00640826520603	7.46637426987091e-12	9.69367443213307e-11
ENSG00000197019	SERTAD1	581.570066998196	4.31689401175297	5.52012413235838e-28	4.02154942635447e-26		68.5011421987092	0.860219352556906	0.0379059417782697	0.0947475638427518		70.5786264848313	0.900080653848032	0.0268031769698733	0.0722940827451031
ENSG00000197081	IGF2R	10518.3140590684	0.907137146243501	0.000455573212509574	0.0024493560586558		8057.97997924153	0.594787654157154	6.85781976585996e-11	8.52405218985277e-10		8494.43024772927	0.690914801398231	3.20542720745096e-14	5.0860680256953e-13
ENSG00000197122	SRC	405.430285374172	2.4757430535814	2.68028663850103e-09	3.53871220922825e-08		426.858514322079	2.78371928309893	1.67713461775816e-44	1.26636869425133e-42		669.619489970519	3.48806935204484	5.36099361004009e-90	8.65642791738826e-88
ENSG00000197249	SERPINA1	211.765574935933	3.53038842562614	4.10510828304158e-19	1.50890667979022e-17		272.969889514228	4.12642796103884	7.13090301358062e-53	6.83817944487313e-51		368.613230150065	4.56272145438833	2.29106656216991e-73	2.68431975561553e-71
ENSG00000197329	PELI1	293.857670729095	1.58061534381064	1.78300758029894e-06	1.54453603609044e-05		185.585056119081	0.903734419392506	0.000459039793771004	0.00207102427775443		224.044517787347	1.27771204695195	5.61608173560974e-08	4.87191921217793e-07
ENSG00000197381	ADARB1	1623.21647830525	4.48991235526819	1.07550730113577e-52	2.62436739396418e-50		160.61923267489	0.71828732968454	0.00772650652285275	0.0249220767914216		165.993186525564	0.766267593911964	0.00377068299983591	0.0135228607444022
ENSG00000197386	HTT	2418.86366924316	0.780388986746141	0.00303530976676293	0.0127486787030796		2204.43835736943	0.866029087760443	1.47744253316605e-15	2.84211337448262e-14		2118.31195918139	0.748126091240227	9.02052360824673e-12	1.15939371994957e-10
ENSG00000197405	C5AR1	728.358098062223	8.93259180337168	1.14833780249462e-41	1.74866808375364e-39		185.894048157343	7.14444639210436	3.00530546366615e-29	1.25848806741601e-27		376.560729993914	8.15025333850523	7.5112638361543e-40	4.03153448636047e-38
ENSG00000197442	MAP3K5	532.401706271554	1.10682320475747	0.000288330249297554	0.00162525815169033		386.353017647573	0.686082705145717	0.000198505384904116	0.000975740544160581		434.90644181177	0.926877844127912	8.55599802623737e-08	7.22652756369894e-07
ENSG00000197461	PDGFA	2837.54110974797	6.51175146628593	7.90643249333723e-73	4.70967580257526e-70		358.690973599065	3.62423608044947	5.65466238312321e-11	7.12554335387122e-10		325.117197950882	3.45138043484937	4.353356651318e-10	4.82966212789119e-09
ENSG00000197548	ATG7	1236.60376216443	1.50838150861073	1.04720292047649e-07	1.09777436585975e-06		1578.75570220131	2.20160776552794	2.00068988676778e-62	2.36859452705674e-60		1636.07153173386	2.2428541524028	4.85839477597226e-66	4.86219039689099e-64
ENSG00000197555	SIPA1L1	189.64456256682	1.05128408345316	0.00343556801329773	0.014182747446661		161.59927858658	0.987523099637104	0.000240279976742877	0.0011587452034075		182.913260212019	1.2235662454167	2.71410501989947e-06	1.85328812925971e-05
ENSG00000197646	PDCD1LG2	15.8164191435289	2.42855046344528	0.0116967791347994	0.0401040913859984		13.2359762009858	2.34428306074344	0.0127460825049557	0.0383702898073372		37.5142656005231	4.00272442723928	2.82268323867872e-09	2.85312248454559e-08
ENSG00000197746	PSAP	20657.85699103	2.93974857395382	3.60654778613922e-24	1.95826842661334e-22		9759.44907291176	1.87577765810753	3.44819842860372e-101	8.47858944387061e-99		12227.9394783851	2.25721517078303	2.6033522512849e-146	9.43837990725272e-144
ENSG00000197747	S100A10	3018.93312085876	3.79356122343261	2.40960149883189e-37	2.97571092413673e-35		612.914842288775	1.28789590771878	1.65447206639999e-16	3.41194836145004e-15		732.869826418155	1.61625147584384	8.17515771127496e-28	2.84575462721283e-26
ENSG00000197769	MAP1LC3C	3.18872434092227	5.12910191595777	0.0330662810357983	0.0929997763946706		13.5545364959697	7.4045104881106	9.47807259068459e-06	5.99933842299471e-05		28.3032328069856	8.448929751139	5.73949943637258e-08	4.97673653745032e-07
ENSG00000197780	TAF13	618.730188636102	1.18052338008778	0.000110642381682958	0.00068611149915032		526.123746783567	1.1160537760921	2.40496250296523e-11	3.15059944292146e-10		589.588066391492	1.32586166926897	2.35658716037634e-16	4.34149782230407e-15
ENSG00000197860	SGTB	604.997959373538	1.15316647510061	9.3466811361145e-05	0.000590634424492128		761.496762344484	1.85723877687898	1.3149626019571e-35	7.33129876248115e-34		1018.37691322829	2.35286145676532	4.86162827422965e-65	4.69428076830767e-63
ENSG00000197872	FAM49A	85.0504236334548	3.05094052430013	2.18594828829829e-07	2.18303800211565e-06		54.6989271357729	2.53475789600516	9.57744250528199e-08	8.2965569019333e-07		105.952477863226	3.58535400793158	1.17800794161627e-20	2.79105087523508e-19
ENSG00000197956	S100A6	4984.34605736796	1.72129386094798	2.35991462627847e-10	3.55091760223015e-09		2794.52702309333	0.804795854195071	2.41366907529353e-15	4.56976892349996e-14		2786.24809046106	0.770439238192523	5.31156073297764e-14	8.2707973650053e-13
ENSG00000197971	MBP	4291.94929917529	2.31284140099142	5.18186407250102e-18	1.73182001749774e-16		1826.58023278589	0.923357325662729	3.07215269561378e-16	6.24823081115342e-15		1859.55180027766	0.936092218134764	8.45025217305049e-17	1.59657419375777e-15
ENSG00000197982	C1orf122	971.323608473936	2.92376417816011	4.10991929552639e-14	9.63405040420092e-13		446.389842535018	1.80833321120551	6.33881650910442e-24	2.0710760107004e-22		495.477751988848	1.97715258569054	2.86258348778353e-29	1.04770555652877e-27
ENSG00000198053	SIRPA	2637.64941547396	1.79623500463704	2.54684730989988e-10	3.80954937720844e-09		1746.69203145616	1.24954928211304	2.02048297263401e-28	8.31563153050381e-27		1989.0642024546	1.48543624496729	1.90767736848095e-41	1.06558199521399e-39
ENSG00000198133	TMEM229B	457.337733271637	0.96680120954067	0.00832689141479239	0.0299911629488627		342.275169871515	0.606249277093296	0.00154026906237434	0.00607460833791434		387.594505849003	0.865499214426162	2.45360718217599e-06	1.68921755662886e-05
ENSG00000198142	SOWAHC	7.85536204654849	6.4259444575791	0.000757419076898072	0.00382543854474231		3.97044633341112	5.63239267081259	0.00821441734478425	0.0263012204099528		8.68808279534413	6.74505285596044	0.000185422746161675	0.000918036090568559
ENSG00000198198	SZT2	4501.16670406493	0.638386107120697	0.0182795546542988	0.0576731717855048		4064.35862468111	0.704243055130365	1.25919678240801e-09	1.38475545239697e-08		4195.02530378881	0.749365989422937	1.05868570675838e-10	1.26038697988613e-09
ENSG00000198355	PIM3	2141.21634571584	2.02382620599637	8.56938648368005e-08	9.11532481375904e-07		1738.95495369108	1.88563687601522	1.77203022635153e-46	1.4339986376032e-44		1647.12014769453	1.76289714160763	2.3148257062908e-40	1.25647954650785e-38
ENSG00000198598	MMP17	1757.75603236968	2.76896145426203	1.3801155205525e-12	2.74034114095587e-11		564.745274559407	0.896093099705272	1.44030155986781e-07	1.22012118448342e-06		512.82359508986	0.647884189882394	0.000135170155776569	0.000688937544627791
ENSG00000198715	GLMP	512.492303774591	1.13992897627485	0.000317922892740125	0.00177331102910101		353.955099734079	0.606929692505704	0.00124539181528568	0.00505189712888411		389.163963628684	0.799655256822251	9.07748028535503e-06	5.70012364977441e-05
ENSG00000198753	PLXNB3	39.7666746651317	3.38562979140037	4.29877876712028e-06	3.50073045317599e-05		21.4442751095182	2.59084004384529	0.00106442444907151	0.00440064593850884		20.1884549764109	2.46792624590486	0.00232184012125897	0.00885523188838905
ENSG00000198855	FICD	112.569176320494	0.990985244123826	0.017242402866876	0.0549851023874727		89.3692214779113	0.768883355777964	0.0273063974947017	0.0725761360242355		97.0647239761946	0.927198402840314	0.00569685631546136	0.0192822078741571
ENSG00000198909	MAP3K3	614.006276896703	0.835754759532929	0.00621644793727123	0.0235330317894494		507.965689631315	0.703798318881571	5.48608508588239e-05	0.000301656037448791		513.083162225816	0.69890415802025	5.48391986971643e-05	0.000301067200847432
ENSG00000198910	L1CAM	117.529553390154	3.88582216672498	2.36577690520883e-13	5.10267089043605e-12		36.2158018240225	2.18543963549391	0.000110867191455631	0.000575147921267934		24.5432396966648	1.44071237496952	0.027941356636785	0.0747657941478656
ENSG00000198925	ATG9A	1203.15563878755	0.622047925907917	0.0323430499789922	0.0913786448867458		1310.3798686649	1.10575471951663	5.58453943693102e-20	1.46119893398227e-18		1199.2849996988	0.887636541609353	5.68304274053327e-13	8.20433255141598e-12
ENSG00000198963	RORB	26.041964233979	2.95190760610027	0.000295147044024281	0.00165722569521036		21.227723008769	2.83608215715942	0.000274289763498816	0.00130893340983921		18.0512916309258	2.54537004946244	0.00206487867394332	0.00798644197258876
ENSG00000203485	INF2	2451.67919756709	1.38403772196346	7.45658078614052e-06	5.77949217993509e-05		1586.90533837933	0.73394488644135	2.44730438875975e-10	2.87956140319161e-09		1632.44564131473	0.771163625482386	1.43609438234588e-11	1.8274538779322e-10
ENSG00000203804	ADAMTSL4-AS1	49.3463739454395	2.43558656603817	0.000695533563239585	0.00355633457619069		33.4230987718205	1.98004435967688	0.00147117344922429	0.00583329245041816		36.5507426642381	2.11904511957251	0.000373870216753157	0.00172607309344351
ENSG00000204103	MAFB	2430.19739703265	7.27213459696117	6.65847794259939e-106	1.22594685246787e-102		1316.71538483168	6.5713044479377	9.10081102171506e-199	8.31164069454634e-196		1951.99044432045	7.12657266638475	4.63495595510424e-248	5.23886345160753e-245
ENSG00000204386	NEU1	1742.49074287657	1.86690868170861	1.18476574595238e-07	1.22953565662932e-06		901.55269511734	0.800073235054903	2.4643428707576e-09	2.62575732879222e-08		985.310372471665	0.970621547432122	1.50081651631836e-13	2.26004618817064e-12
ENSG00000204420	C6orf25	15.1479696213559	2.52820359333475	0.0143598996820369	0.0473709972018583		10.4749687481634	2.11964933672428	0.0414958191522496	0.101757871822145		11.5104179521371	2.26484498959765	0.0255914005138745	0.0695584026248087
ENSG00000204577	LILRB3	26.6453422526773	5.71825637085437	4.18506115645913e-06	3.41636612663308e-05		26.9963694807214	5.93231183557109	4.76290902652171e-07	3.73763634286661e-06		35.4685888847397	6.31383372099602	3.84255912597013e-08	3.41195811485749e-07
ENSG00000204592	HLA-E	6475.87087154174	2.89173904986512	3.05920039749922e-22	1.44088338722213e-20		2416.62316776949	1.36970792147175	8.94305384237018e-35	4.75121411752957e-33		2896.85385281678	1.69811958960701	1.2219885405719e-55	1.01647228602117e-53
ENSG00000204673	AKT1S1	1445.68108007892	1.57495699292725	5.30129883229353e-06	4.24376305337711e-05		931.474755535048	0.943743728689105	1.23838660138978e-12	1.84689087309912e-11		1032.04933458362	1.13764542050986	9.68658684039111e-19	2.06350073323853e-17
ENSG00000205413	SAMD9	1756.89019764547	2.23461133414921	7.08989342947655e-15	1.76402471286472e-13		1005.22033249995	1.44327844862775	1.25534429444397e-25	4.45856448576683e-24		1469.62901401447	2.12841737603375	5.24040806810378e-64	5.0347220514307e-62
ENSG00000205903	ZNF316	1593.31617490339	0.700205714808197	0.0340835101387194	0.0952391460871254		1505.8246211531	0.870251673206887	6.36888015360021e-14	1.0696037869168e-12		1356.43555345807	0.600912513830399	3.76909294860656e-07	2.91675880013996e-06
ENSG00000206190	ATP10A	1072.35761713517	3.38345355983694	3.19827121958365e-20	1.29549174020455e-18		513.3282291647	2.39321276766895	1.16668560777163e-27	4.64229528453364e-26		533.116942604238	2.43730414768473	4.80344459745556e-29	1.75138876546696e-27
ENSG00000206503	HLA-A	2200.7203096764	2.17710574897465	2.49358715239997e-12	4.80977339024348e-11		1031.1864051061	0.964353637140312	3.7015120895389e-12	5.33769175678696e-11		1198.31640159869	1.255771510731	1.71113101897116e-22	4.52261107696435e-21
ENSG00000212452	SNORD69	2.89551614267472	4.9819381741407	0.049829704472207	0.128511524853637		3.93409464184853	5.62060377902591	0.00906224020787218	0.028576899859714		3.36307098788826	5.37578949603993	0.0160942755968482	0.0471529340977015
ENSG00000213023	SYT3	356.403256683339	2.59508996388049	1.84915966061917e-11	3.22298025873667e-10		233.973718356225	2.09532821895063	3.35426698052703e-19	8.31156155291057e-18		227.905279092871	2.02673237753307	1.54658374187277e-17	3.05736693416516e-16
ENSG00000213073	RP11-288H12.3	110.449724202595	1.45747380589107	0.000727307849265167	0.00369918781295013		101.780616026328	1.55116779015028	3.97961735429158e-06	2.69319270423282e-05		102.71737946984	1.54561719310297	5.90689953830467e-06	3.83061338604537e-05
ENSG00000213190	MLLT11	103.422060861799	1.27618951028912	0.00385385383959533	0.015635437061964		77.9220820520626	0.953461725494496	0.0118386106751763	0.0359260623637984		81.2335206901986	1.01701554862017	0.00560866904768214	0.0190272909165276
ENSG00000213699	SLC35F6	319.106976531017	1.15386974016801	0.00138050149523811	0.00645413129802802		252.796086225618	0.93360852175059	0.000102581659852619	0.000535788032220417		283.55711082532	1.15350974156968	4.41661359462689e-07	3.38243245200302e-06
ENSG00000213928	IRF9	58.2629289526421	2.3744002849617	3.72888976382741e-05	0.000255570911630445		52.1391946798524	2.40525630873494	2.14705239933318e-06	1.52399400321284e-05		50.1436894679407	2.31698240668289	6.85580564285641e-06	4.3926077168218e-05
ENSG00000213949	ITGA1	19.6523177146098	1.76732571139287	0.0385241629677605	0.105024885258588		35.5693847817594	3.01338511539736	1.33382129498953e-06	9.74156839931611e-06		47.1270868256587	3.44334457095974	2.43890455273995e-09	2.49274207345203e-08
ENSG00000214063	TSPAN4	141.156531340839	1.1829846255202	0.00315159521789333	0.0131661010618799		123.94949689689	1.18471469627157	0.000106146832920375	0.000552753219815335		126.885001920875	1.20829946249109	5.44623408549804e-05	0.000299254755369874
ENSG00000214353	VAC14-AS1	15.1375227828957	3.83068349466843	0.00109141780463973	0.00525047144830605		10.2059004371513	3.42109153109132	0.00399318070060394	0.0139703051180013		7.61007166764155	2.93051807637031	0.0284640749536489	0.0758507229775178
ENSG00000214530	STARD10	79.6001813136034	2.0033910809892	0.000164726505818363	0.000983551274274562		57.2443319721184	1.63681939825516	0.000218686378520792	0.00106181925408868		50.5314438513908	1.36978762904686	0.00334316381028156	0.012168446082339
ENSG00000214655	ZSWIM8	941.847648415413	1.54216097256559	9.28397207415438e-08	9.83081107269129e-07		529.249217686694	0.589351531983542	0.000482680361295979	0.00216545652615101		606.241856631716	0.875232760401883	6.16346874368805e-08	5.31796371396345e-07
ENSG00000214872	SMTNL1	34.8492299488288	5.09121076312739	1.60478539720725e-07	1.63133441886698e-06		11.9218013160128	3.66443153223232	0.00126593648167791	0.0051157597518122		28.9081018629223	4.99084850263516	6.0296093152352e-08	5.21182829474783e-07
ENSG00000214900	LINC01588	138.591669639669	2.97696216863614	1.08080560601363e-12	2.17373941793388e-11		58.9378878910514	1.7223156766066	8.25123053163243e-05	0.000438345846373328		98.7895121585417	2.61350958324247	3.79694004792352e-13	5.55237465912104e-12
ENSG00000215375	MYL5	317.020046003491	1.56509715217457	1.38195182903575e-06	1.21848804499177e-05		201.084732522431	0.896347756434141	0.000305047508030176	0.00143605943949699		210.708456777422	0.972131482645324	4.89603620122433e-05	0.000270726145630289
ENSG00000215946	MIR941-1	3.54224312590301	5.2770360245829	0.0236820859930347	0.0711507501242977		6.5306657673674	6.35013386289383	0.000798712060186808	0.00338455559043809		3.08255360479018	5.25014934121849	0.0213081424914388	0.0596063412393357
ENSG00000221963	APOL6	1136.11630249375	1.00071012683074	0.000281157927972988	0.0015892524463402		1168.16895557945	1.33111239616672	5.80380216509901e-25	2.00922602390675e-23		1344.33380389826	1.5837162651669	9.4933255476815e-37	4.57178572427819e-35
ENSG00000223401	RP11-211G3.2	28.8436576700943	5.84078175023359	3.34536288818807e-06	2.77337841074388e-05		12.0163289814495	4.73196834410737	0.000483157574284806	0.00216658384783921		23.7034539725151	5.72163068212939	1.8943446311025e-06	1.32652449295316e-05
ENSG00000224596	ZMIZ1-AS1	208.156407523711	7.38377731729997	3.97763636917665e-23	2.00895434875149e-21		12.685598937305	3.41373035647548	0.00124725469788077	0.00505731455616391		28.8441046144344	4.65487275062443	1.15441587144886e-07	9.59848592379482e-07
ENSG00000225032	RP11-228B15.4	34.6908590703991	1.75440966330806	0.007473128359462	0.0274240385331009		41.2082600768697	2.2977190809607	1.87583418604427e-05	0.00011274404216278		34.2350558135497	1.94719896525667	0.000737518289430058	0.0031781596616727
ENSG00000225190	PLEKHM1	1124.95588786633	2.15235098341985	3.23957406398858e-10	4.76478529542198e-09		459.120075718191	0.617743975787056	0.000279318954140562	0.00132764763852833		502.831780933775	0.80094995717806	9.7218442193878e-07	7.08938279603555e-06
ENSG00000225313	RP11-415J8.3	47.633568404413	3.66971418868569	4.25104431763707e-08	4.72797367188927e-07		14.8598651989843	1.95958690407427	0.0279899888257317	0.0740241299555623		16.5277698393592	2.12747377031992	0.010553414245572	0.0329141137361898
ENSG00000225886	RP11-288L9.4	63.9589462166927	9.45420945838067	5.94470589583626e-10	8.46086637444637e-09		31.1522227084757	8.60459342106358	2.66311800223532e-08	2.49516073106356e-07		56.8891120890866	9.45610792261467	3.01164130618319e-10	3.40004040530611e-09
ENSG00000225963	AC009950.2	40.3341072610295	2.4618936430282	0.000110433128763662	0.000685023631500905		21.2847453550585	1.5426469772286	0.0292997733493263	0.0765785384327073		31.5664761750996	2.24306484292766	0.000309619426522213	0.00145888604233063
ENSG00000225964	NRIR	116.245919078059	2.66127427284535	1.43134974966625e-09	1.93648139478895e-08		49.5876469998988	1.35560063485642	0.0041706101507339	0.0145274486162233		71.5552532254598	2.026545296221	7.45564751004401e-07	5.55487657640542e-06
ENSG00000226312	CFLAR-AS1	14.4379744151855	2.10595300289752	0.0433305489178284	0.115257894304279		30.1141380551152	3.53105495675681	1.43230895359262e-06	1.04211887029412e-05		32.9772620539745	3.65395666314962	3.55457832999476e-07	2.7618771779559e-06
ENSG00000226318	RP11-474D14.2	7.10694153941561	6.28543726743964	0.00122795054141246	0.00581746954742143		2.83862964469099	5.14813405114575	0.028643858537273	0.0752342595023773		3.92287312186385	5.59795035690912	0.0098115865053208	0.0308862442168642
ENSG00000226824	RP4-756H11.3	23.1274376491577	1.77839765529129	0.0321651365827852	0.0909579043858068		24.3099232857776	2.11505402504077	0.00270952013162806	0.00998383988558975		24.5095632354691	2.10761534673882	0.00238134227961995	0.00905371822376285
ENSG00000227028	SLC8A1-AS1	9.89577102280809	4.24914385136749	0.00517850109928048	0.0201925650295971		9.70725598955601	4.41132865093727	0.00237664073123866	0.00890613376014582		8.0096082780932	4.09950097079762	0.00588771016455306	0.0198477808441907
ENSG00000227039	ITGB2-AS1	206.292213068566	3.6604905165367	2.4200829100811e-14	5.7595698211366e-13		55.7356006885456	1.68152493437216	0.000462140860288121	0.00208329130551617		73.3673036081374	2.16110525813609	7.99190372547753e-07	5.92684021941531e-06
ENSG00000227512	RP11-413M3.4	29.3759622803416	1.62298794459381	0.03115902003893	0.0886449828414735		24.3965787253276	1.51632930541505	0.0287266585074679	0.0754104275273373		28.5412464436194	1.79128062452422	0.00651264506438568	0.0216318884895715
ENSG00000228060	RP11-69E11.8	41.714450411228	1.28379809746955	0.0380619173071805	0.104129138352334		45.5423854317771	1.70723923319966	0.00104509121875641	0.00432911543942314		48.3637698541676	1.79734500622107	0.000401655233413378	0.00183844814436352
ENSG00000228278	ORM2	4.87708002953098	5.74283377462489	0.00705602986199549	0.0260971331702551		3.10795193253505	5.27966880273953	0.0207976992506814	0.0579176817088455		3.64280396866416	5.49108362120863	0.0120882828415904	0.0368985472281427
ENSG00000228477	RP3-342P20.2	290.819275252854	2.06610535040525	1.1632499473962e-08	1.40484801339387e-07		594.878185037531	3.47239474235704	7.27686449064143e-85	1.42411208230625e-82		533.456973323606	3.28091660480046	4.37118082679499e-73	5.09043876284035e-71
ENSG00000228651	RP11-556E13.1	87.7425565978877	7.46017677615891	3.27072292813335e-11	5.52476659411882e-10		5.79462763251146	3.62823562306667	0.0268080011139324	0.0714098129672375		7.72380285038017	4.05213141064934	0.00727094829493882	0.0237846904132192
ENSG00000229436	AC073850.6	6.10669577120658	6.06699489894945	0.00259603119984035	0.0111321712404518		10.1227347382467	6.98398500259248	7.19544972301542e-05	0.000386558908228887		12.6107318022588	7.28260929026843	1.5128047321152e-05	9.16988735886234e-05
ENSG00000230638	RP11-486B10.4	41.0281447729913	1.5579894310682	0.0113495305673477	0.0390788919722023		49.3936020511341	2.13850916704487	1.39087611822722e-05	8.56142929153487e-05		38.1181526336375	1.64162542045897	0.00230286755657336	0.00878840121143138
ENSG00000230733	AC092171.4	195.072425742923	0.992985819141514	0.00607703275829647	0.0230848908372222		158.980775661903	0.831521697078972	0.00179519179373847	0.00694572996007869		166.907753073061	0.912907225451433	0.000455304171122054	0.00205609157417398
ENSG00000231721	LINC-PINT	26.2780906610319	2.10639569334153	0.00563879767529174	0.0216908963566351		18.5219718122587	1.70159655138994	0.027368579648009	0.0726910385084012		18.7013503379526	1.69720535515875	0.0261302089566481	0.0707371041282043
ENSG00000231925	TAPBP	4399.67625416401	1.0493838239461	0.00019850257930666	0.00115858003997054		3219.8053149054	0.641381881576247	6.63547968424364e-10	7.50364769245924e-09		3233.73930267546	0.622829157263582	2.1249242142058e-09	2.18578258971972e-08
ENSG00000233223	AC113189.5	59.758142753976	3.24140720238569	1.32602675091064e-05	9.83736988505246e-05		30.1917480110842	2.33157003749879	0.000182420349409494	0.000901478969679125		42.3376481093823	2.87959792756924	2.00814470155607e-07	1.6131480117224e-06
ENSG00000233621	LINC01137	53.2527558648534	1.76153192514455	0.00270090838838789	0.0115112579103577		39.1760607107661	1.42055378660099	0.00706145708356829	0.0230443568837428		46.0962374614312	1.7107666429217	0.000454763362961363	0.00205413211549191
ENSG00000233974	RP11-823P9.3	13.5094910017948	3.30153896294385	0.0054087905528467	0.0209657212698342		11.8049286906476	3.30032053126976	0.00240555529439968	0.00899690814962783		10.3509120777107	3.0696452368269	0.00750838836491052	0.0244614585336988
ENSG00000234040	RP11-254B13.4	4.97877355343557	5.76457975184892	0.00783759987992585	0.0285699982664036		6.80907597810211	6.41049230296098	0.000628429840571204	0.00273675202368645		5.88470188395687	6.18300356238075	0.00136521966154325	0.00551765365341557
ENSG00000234127	TRIM26	328.726206174107	1.34062986232216	0.00102827593136163	0.00499296869764253		311.719529607756	1.49837463874526	6.92624751963978e-12	9.60509769914471e-11		350.0942908006	1.69795773336273	5.94091122015468e-16	1.05600933483138e-14
ENSG00000234191	RP11-157D23.2	37.0953869361248	8.66822505199031	3.22707314288252e-08	3.65740975729153e-07		9.6295297770118	6.9107815081588	8.30150910047784e-05	0.000440549648694146		17.6542177093452	7.767978018066	1.71433511225575e-06	1.21061922756318e-05
ENSG00000234362	AC104654.2	41.6820536567911	7.38661348005683	2.25340047102556e-06	1.91918081327505e-05		9.26440945151781	5.37719221798622	0.00215768406448465	0.00818477505394601		7.507965732272	5.0473405839436	0.00535483270931461	0.0182990879944275
ENSG00000234925	ATP5HP4	12.3429674154607	3.15904665365414	0.00910049876566512	0.0323695822797709		10.7578020498773	3.14800922523389	0.00620419255221772	0.0206007979499626		14.5573388061412	3.60863474669655	0.000497924564027043	0.002230214568247
ENSG00000235027	AC068580.6	26.9272481088911	4.70426044510691	1.32532284889988e-05	9.83575069943911e-05		10.7598221166868	3.50700411158538	0.00246441342195048	0.00919373371320526		17.1337568944718	4.20601951079144	4.2885764869809e-05	0.000239688764390163
ENSG00000235245	RP11-122K13.12	56.6729818213639	2.19179868124093	9.70601017321485e-05	0.000610863343810194		35.9468252977863	1.60044522962021	0.00558340065568127	0.018750488736703		35.0910585659569	1.52953480799315	0.00597555414226164	0.0200918506829679
ENSG00000235316	DUSP8P5	216.969465553662	2.33195452645307	1.84588322650311e-10	2.80876581415233e-09		107.722707601466	1.27068112033613	0.000119235831191738	0.000615068318027525		104.254540068554	1.17840536531906	0.000383732080397725	0.00176481855549121
ENSG00000235531	MSC-AS1	210.919225371183	2.2713737216007	2.61986795819299e-10	3.91010948837749e-09		102.97029654071	1.16487186053923	0.000423156006473987	0.00192634916880242		136.962603783589	1.70485858424172	5.04661181346183e-09	4.93740560059415e-08
ENSG00000235568	NFAM1	877.040487561575	1.39211286355267	1.27916449593367e-06	1.13132863616662e-05		660.430277789474	1.07662460389693	1.83617007868421e-11	2.44215713863277e-10		661.160785721413	1.05316271346388	3.51523402420892e-11	4.34653936777184e-10
ENSG00000235865	GSN-AS1	65.3207538148547	3.3844876861261	4.79104915058689e-09	6.11810330686231e-08		21.9910126763972	1.76547428727301	0.0131904610924185	0.0394972448542536		24.6728649824616	1.95519951347373	0.00381244515951472	0.0136468207414447
ENSG00000236383	LINC00854	64.0574593665531	2.02492483092274	0.000111642872155118	0.000691680357833465		79.0697874171018	2.61519055522127	3.58605993046708e-10	4.15571259253343e-09		105.397630177012	3.0674899571927	7.81483456952446e-17	1.477972896195e-15
ENSG00000236453	AC003092.1	6.73096746682527	6.20497264435764	0.00158964452559408	0.00731041566231993		2.55113151106563	4.9943062786309	0.0398797004960313	0.0985762051570285		2.80226033664129	5.1126165511798	0.0296580845345838	0.0783017442061044
ENSG00000237181	AC147651.4	275.686933962487	1.868899854326	2.49911412934934e-08	2.870933548594e-07		151.419625522719	0.935099796543882	0.000908123593960747	0.00380198699161169		156.614097733343	0.981930002040553	0.000282616362101868	0.00134384394896991
ENSG00000237276	ANO7P1	47.428688245688	2.20718336268461	0.000732380736610203	0.00372031779748343		28.6724450613135	1.52110251242512	0.0166125648669938	0.0478684467524149		29.3600476405962	1.54395621120362	0.0138752528085738	0.0415673499714291
ENSG00000238015	RP4-641G12.3	7.8139791093771	6.41892270198736	0.000761393155671271	0.00384263533062802		2.56021943395628	4.99886588531605	0.0403843836084159	0.0994775357341137		3.36307098788826	5.37578949603993	0.0160942755968482	0.0471529340977015
ENSG00000239713	APOBEC3G	645.519857973125	1.61082736740604	9.7248757974489e-08	1.02582244544652e-06		352.281062187806	0.607899787266936	0.00166002911528684	0.00647370849981421		406.646130205408	0.909553214693654	6.96303302458605e-07	5.2019704341921e-06
ENSG00000239948	RN7SL368P	8.02016104656914	4.96933525662733	0.0079337225297462	0.0288166575313755		11.8428047312554	5.73868444588302	0.000700335929812371	0.00301025163556061		8.90932001554184	5.30127513992508	0.00263499835849847	0.00990637711965331
ENSG00000240065	PSMB9	1453.13323628256	1.10088636497726	0.00053904988450695	0.00284974610047488		2012.97846507283	1.98980313996109	1.56058441671988e-49	1.35431893793079e-47		1874.26716825764	1.83739773261119	1.10890162126468e-39	5.90236693977863e-38
ENSG00000241839	PLEKHO2	1647.47939464035	2.99380318265694	1.23422777131311e-26	7.91038451025459e-25		781.419910011978	1.94519695430041	1.98721740065176e-37	1.20610261161709e-35		874.550529206255	2.12554562989279	7.70370894820882e-47	5.1577270884959e-45
ENSG00000242338	BMS1P4	48.5565647652611	1.14550449149966	0.0443128625448139	0.117285468520663		42.4223393175707	1.13717068526285	0.0245438772658526	0.0664338706043471		55.4517943737769	1.6471595207354	0.000253543933047854	0.00121979135541175
ENSG00000243302	RP11-274B21.2	140.746718682733	0.992019772320191	0.0152239795069374	0.0496188054319283		121.629469281438	0.955778787763455	0.00360064425255641	0.0127728127614255		136.056163883676	1.16881071700092	0.000178117487765383	0.000885289065548845
ENSG00000243716	NPIPB5	218.479314873097	0.740497718535173	0.0424833914423526	0.113361808548349		209.412218705708	0.936959995778737	0.000431683754417458	0.00196237561649027		194.933127814457	0.748285906820474	0.0060981523880208	0.0204388623994104
ENSG00000244165	P2RY11	197.253306543927	0.816712247943841	0.0286477844923057	0.0830761138778159		195.479497328858	1.08295392770518	1.82640485845263e-05	0.00011015288924611		188.721743823018	0.981470184568277	0.000134443530238372	0.000685415875173873
ENSG00000244242	IFITM10	1178.48426351091	6.77553697784741	2.8511730878912e-12	5.4682583853277e-11		44.1620880417243	1.89446680385225	0.000204534015660331	0.00100070354243609		69.448927738202	2.66236708897308	6.30459538042074e-10	6.86750568224402e-09
ENSG00000244405	ETV5	345.271195055115	1.50979138939714	7.10496059149079e-05	0.000459734079423205		332.704373593608	1.69146545007553	1.36513216141991e-14	2.42874487234439e-13		412.516373201495	2.06398403352906	8.81175822138788e-24	2.5121355226108e-22
ENSG00000245148	ARAP1-AS2	20.2337010134034	1.92466050930064	0.0364204309773637	0.100452538279252		36.6363405978845	3.15042216859589	2.67208966771968e-06	1.86356391771621e-05		34.0247176077812	3.01187419404619	7.83057483220039e-06	4.97238914080405e-05
ENSG00000245532	NEAT1	4441.33007440822	1.08331317665421	0.00107469499117338	0.00518356695790294		3825.37166433185	1.03869625440966	0.0232255924710931	0.0634896861463933		4387.12273970232	1.29891914663162	0.00454882937730873	0.0158861789322042
ENSG00000247317	RP11-273G15.2	5.5202926954861	4.40841639500492	0.0293667160201038	0.0846518786728099		4.15924768745257	4.18235363952618	0.0432365450612186	0.105139304897821		6.10379934048279	4.74153070194474	0.0119949198728061	0.0366718194679346
ENSG00000248323	LUCAT1	164.393931307865	6.35657416541185	6.10417097732953e-22	2.81612243288963e-20		37.7859961105065	4.37294336982694	1.61811555859794e-09	1.7632862669517e-08		53.0414371520602	4.86439368732343	1.96708395945185e-13	2.93915383210477e-12
ENSG00000249852	AC145676.2	21.2574469611708	3.09306461265718	0.000553102851335602	0.00291414985642558		21.956301590455	3.35170683900759	5.0278561765494e-05	0.000278054364504155		31.9719492561349	3.91841950993043	6.28401947969501e-08	5.41954372990752e-07
ENSG00000249992	TMEM158	2201.20022592137	5.67838476409298	3.66539022588417e-55	1.06050211778332e-52		127.145596752011	1.2872757885698	2.06417463150242e-05	0.000123099518835774		107.179465750193	0.899477960583106	0.00540723428357988	0.0184288528538619
ENSG00000250033	SLC7A11-AS1	37.5375192623627	3.67223383571052	1.66225761081427e-05	0.000121361583964749		21.6920270918827	3.00599488578783	0.000437262257488651	0.00198491191393487		17.8484958664886	2.66502827937447	0.0032519252660485	0.0118756917694353
ENSG00000250645	CTD-2228K2.1	38.1677984741912	1.82054263458776	0.00446430499061969	0.0177703555375433		48.6518826889854	2.47885941087935	1.01195557037424e-06	7.55186610280452e-06		61.2997878543596	2.84461722517055	9.38783130674765e-10	1.00887683757917e-08
ENSG00000250959	GLUD1P3	160.01453501623	2.22283327391904	1.29103428147089e-06	1.14031039261361e-05		75.1038935570659	1.01925183362135	0.00884406986394227	0.0280040310253506		101.068274557647	1.59634071689836	3.0442725942653e-06	2.06479696077684e-05
ENSG00000251562	MALAT1	4515.03846079166	0.840565995870023	0.0259510819709185	0.0765313127301002		3856.25800097078	0.777135352185269	2.0351048968598e-09	2.1890789016755e-08		4459.68281204911	1.07070699178941	1.12576222975016e-16	2.10628249704473e-15
ENSG00000253123	RP11-527N22.1	34.6803037698416	3.17123715041323	0.000130554965020403	0.000798451754871274		63.0289803688473	4.3021350415762	2.41118804259904e-14	4.18878400987382e-13		86.8601799387221	4.76633123038773	6.85332671365181e-20	1.56211948757793e-18
ENSG00000253230	LINC00599	224.351135031914	7.00491733981359	0.000305826284003335	0.00171149481346215		35.4872477141357	4.47101129614244	0.0130062460809548	0.0390187382428643		46.3889720542047	4.85433105569355	0.00716796932173406	0.0234946573649736
ENSG00000253831	ETV3L	26.3367207221411	6.71629872332262	2.84751373013718e-05	0.000200037098773736		5.59963709751334	4.62693418456038	0.0162335742922883	0.0469669213081606		11.9922097927558	5.73964154506346	0.000692271352611501	0.00300221805181097
ENSG00000254087	LYN	3141.64912380957	0.585942571724659	0.0254623495458422	0.0754041475876507		4566.26687897869	1.65307593285437	4.91652557301136e-65	6.14553907884617e-63		6032.05884129417	2.14067965081053	6.73116297410063e-113	1.48665858100395e-110
ENSG00000254470	AP5B1	1968.13773104558	0.923774560804995	0.00326319162783245	0.0135679367765326		1490.91165806391	0.585410856633713	2.56252223285938e-06	1.79629436783663e-05		1540.66173368042	0.634834438605737	2.75163603733079e-07	2.16336687632206e-06
ENSG00000254887	CTC-378H22.1	12.870552043327	3.58275371928481	0.00236211849411381	0.0102859569686706		12.7086935918297	3.76695049235351	0.000714573740488277	0.00306389666193263		9.568864206266	3.30239848349627	0.00739496753407469	0.0241369629976635
ENSG00000255823	MTRNR2L8	10.7922744471692	5.40868488519637	0.00236526725318779	0.01029745435916		12.6478728528536	5.83765329739531	0.000500361647882294	0.00223536828435465		14.7912097909793	6.04911323091156	0.000231906899728066	0.00112446690910953
ENSG00000256235	SMIM3	646.974286931153	0.967752518239313	0.00158072046769191	0.00727763847059884		514.471704358131	0.74750443566188	3.99871763917719e-06	2.70516421875765e-05		582.794719725039	0.998587465686915	4.40109805734867e-10	4.87699533863637e-09
ENSG00000258227	CLEC5A	9.81373789713023	5.27166113185462	0.0035381938422061	0.0145058785194737		17.2053021183401	6.28645182959165	0.000102757666561157	0.000536415157043124		26.0037355909114	6.87126329854775	1.06008045948629e-05	6.57927843314891e-05
ENSG00000258667	HIF1A-AS2	4.68909299323581	5.68468214590695	0.00815671484329577	0.0294785770380566		5.35340946419402	6.06461869822191	0.00219036846185903	0.0082939934313908		3.64314014108795	5.49120230260156	0.0114549287283921	0.0352937078757821
ENSG00000258875	CTD-2547L24.3	94.9594535744479	5.08147361746539	2.61803544818268e-15	6.74593790484019e-14		39.786600401735	3.96626708991204	1.14525958238197e-09	1.26162742851832e-08		41.3726825723463	4.00790191840026	4.34742682815124e-10	4.82586981530479e-09
ENSG00000259354	RP11-519G16.3	4.33557420825507	5.57449325571321	0.0117148460245381	0.040145647467846		5.65908344360068	6.14403844878957	0.00160498619111649	0.00629360665700739		7.2861682247013	6.49118820197474	0.000420803157769522	0.00191832329218063
ENSG00000259436	CTC-378H22.2	34.254372703556	3.39298191639895	4.86721580054655e-06	3.92419273919065e-05		17.3118042127017	2.49507012808717	0.00264433386236886	0.00976428169934008		14.4092720645838	2.1564906588111	0.0150979753559457	0.0447904271212748
ENSG00000259529	RP11-468E2.4	41.9091254309298	1.37426840579748	0.0234040519373066	0.0704731287371798		46.6546606215556	1.83390768956923	0.000198026789174908	0.000974084583120174		47.3374382786517	1.83800969680711	0.000147112555406205	0.000744082061629437
ENSG00000261253	AC137932.6	10.9899622524851	2.67423150253879	0.0207486984863366	0.0639804187642775		8.91304188082595	2.54420409393693	0.0280787164886903	0.07420538070371		8.8874655230211	2.51801023872301	0.0278235013549262	0.0745334697525313
ENSG00000261269	RP11-389C8.2	91.0456318663138	3.7770035462292	1.47054738051427e-11	2.58084888193721e-10		64.4929054759878	3.43923550767244	3.92649274513208e-12	5.62826639453574e-11		52.5987112030723	3.09469493118462	4.47176946407755e-09	4.40867369175219e-08
ENSG00000263069	CTD-2047H16.4	24.3181960300218	2.25194522428492	0.00767429243233704	0.0280403111369515		57.275464540757	3.85413630172702	6.90704757549536e-12	9.5854027098716e-11		74.0962229362801	4.23028873496508	2.75372592785937e-16	5.03452366354118e-15
ENSG00000263528	IKBKE	1071.31837692599	1.69595590723142	1.41646737212791e-09	1.92019502595091e-08		2007.81689553608	3.01066827104106	1.83612976337496e-152	1.00614664947909e-149		2063.79892383706	3.03560605685717	1.00998917537348e-156	4.51324232669802e-154
ENSG00000266709	RP11-214O1.2	67.4585520964149	1.88496551556037	0.000209287915626525	0.0012141816543065		39.9756683703758	1.11638128230701	0.0350346535939913	0.0889384012282143		40.8026502940247	1.13318651204274	0.0260962300999218	0.0706849536749361
ENSG00000267122	AC004490.1	11.2691959742246	5.47069559372783	0.00215986551277696	0.00953230687083716		19.8018732438589	6.49131514036409	5.06653691079971e-05	0.000280032021360887		10.3102260689133	5.51709819073208	0.00134337782198426	0.0054423370966535
ENSG00000267287	RP11-567M16.1	27.0028359226361	3.30454620869646	7.9836707528282e-05	0.000512011664841766		21.294595208445	3.13446484901205	0.000203386136682159	0.00099559538423357		27.4289853201237	3.51627783097788	2.13738779212404e-06	1.48373939399073e-05
ENSG00000267534	S1PR2	190.189708560216	3.08192601160033	1.2009147540227e-15	3.16694355640908e-14		130.786906824333	2.68354538787336	2.22751837847542e-17	4.94462673388657e-16		134.967942031199	2.71579277864414	3.058593768779e-18	6.29238536050199e-17
ENSG00000267632	RP11-400F19.18	33.3660779093365	2.69639665365259	0.000170317459211631	0.00101394459183221		17.8114313560972	1.82404799547189	0.0229752283895207	0.0628949336686579		22.7475115428592	2.24213395138496	0.00209569204485895	0.00808771292266816
ENSG00000268734	CTB-61M7.2	15.7920244701099	4.94847316200892	0.000252119902362881	0.00143957834298152		42.0549108469864	6.5789226810191	5.42164464035611e-09	5.51334690124018e-08		37.9956092112435	6.4131871519764	1.69705141088669e-08	1.57606780377901e-07
ENSG00000268758	ADGRE4P	162.124131327823	2.94996405482941	6.81714204073638e-11	1.09751651630393e-09		54.2308954691204	1.21658795620043	0.00616273203109971	0.0204986190815923		91.335562463434	2.17983404370956	3.07962393875348e-09	3.10141373077297e-08
ENSG00000268858	RP4-591C20.9	149.980405678014	1.79851633739718	4.77677729958058e-06	3.85718442776516e-05		87.2372293879662	0.979907253398905	0.00634876467566586	0.0210117269567896		107.616011476059	1.39054152371349	2.48637570124426e-05	0.000145126698357863
ENSG00000269720	CTD-2521M24.5	14.6416602855039	4.22186664570617	0.000570744476914558	0.00299308334825234		10.0232882640665	3.84193196792969	0.0024311920972707	0.00908216463450619		6.26665285757691	3.08343118573654	0.0321600591160139	0.0836205055364285
ENSG00000270379	HEATR9	7.1251497610871	3.74712129793696	0.0226474927060936	0.0685619835241426		12.0134302395155	4.73453024892068	0.000409714713948362	0.0018678199426707		10.5292114679646	4.51805603838826	0.00101746673216357	0.00425013549098324
ENSG00000271503	CCL5	4658.91868238477	4.31445813418981	6.96854074108495e-51	1.5509214904307e-48		1775.70796290255	3.01585275225428	2.37146054144342e-103	6.14624888166801e-101		2113.97964571811	3.27643594683038	1.01082513404391e-127	2.77471499295054e-125
ENSG00000271614	LINC00936	23.8537568405954	1.75678371751282	0.0299526378179429	0.0859128698097717		25.1179854302569	2.08364414836073	0.00338081418510506	0.0120993907923362		26.7166948905592	2.17104774933891	0.00170059014289862	0.0067263976113209
ENSG00000272825	LL21NC02-1C16.2	75.8560081284568	5.64486255666513	3.7599409784038e-13	7.9075892664187e-12		17.4140454081403	3.62905822649654	0.000139343525651473	0.000708126517877475		27.6576803178215	4.31988610431904	2.50104575840317e-07	1.97849297026418e-06
ENSG00000273749	CYFIP1	3898.03547435268	1.83836163211136	4.00362077520233e-12	7.51485927341731e-11		1923.46266623105	0.653383441496667	8.78726766992148e-09	8.75485748786619e-08		2041.63667419539	0.76382132089955	1.41069196394832e-11	1.79631849484871e-10
ENSG00000275302	CCL4	32.5297632888367	4.66065525397342	1.45845178901183e-06	1.28203229526287e-05		388.545366385459	8.47718871502132	1.13537437030545e-36	6.578654093078e-35		859.742623626341	9.60750553272271	3.9279424314115e-48	2.72474418121198e-46
ENSG00000275888	RP13-516M14.10	26.0805922440913	2.70002478506416	0.00102736469837413	0.00499093721184247		22.8523866612165	2.70427969585211	0.000342087422891235	0.00158782543166288		25.2120320089126	2.84681884671433	8.81303521412686e-05	0.000466765357330341
ENSG00000276070	CCL4L2	44.6778111468151	5.46353389640337	4.91299054774515e-09	6.26591924203291e-08		196.928390307302	7.81574980075041	6.47048351571402e-25	2.23196768611294e-23		426.002981448185	8.91498561058595	2.4960560833373e-33	1.06109994781695e-31
ENSG00000276085	CCL3L3	412.277392655128	2.51275357833155	1.72620093903355e-10	2.63457028019943e-09		483.749675439174	2.99026030557784	4.5404666982075e-08	4.09988751435601e-07		828.205034296367	3.82075816198849	3.13888873054214e-12	4.22069607819225e-11
ENSG00000276600	RAB7B	1050.89472202509	2.20862102429693	1.18418522610903e-13	2.65302028588343e-12		499.82421767487	1.03186481039457	4.62975010136443e-08	4.17854010325027e-07		552.069691800985	1.21563348488269	3.38848937984912e-11	4.19792543093493e-10
ENSG00000277258	PCGF2	211.769124373926	2.54396559728461	2.24360725832214e-12	4.34830409596156e-11		78.3373068239214	0.911821539341551	0.0141697632851071	0.0418933081617187		83.5695471168556	1.02607027874355	0.00417988627830214	0.0147315691191445
ENSG00000278330	RP11-4B16.4	70.2789695009054	1.66432766381512	0.00257225071654702	0.0110512926945751		54.169640593746	1.40776641698478	0.00538125877770649	0.0181702750171889		67.9815925232106	1.81960015861457	8.66561582255182e-05	0.000459844816432845
ENSG00000279117	CTD-2562J17.6	270.559931905746	2.07869548464258	6.74061078128573e-09	8.37531227934846e-08		129.002950718536	0.87610574343299	0.00378857164033271	0.0133445391166099		129.848522151892	0.863710749523005	0.00460719032022818	0.0160637201965495
ENSG00000279138	KB-1742H10.3	15.2106145297671	5.91451159847915	0.000481270205966559	0.00257520884582318		5.012654165438	4.46453233560893	0.0237875582701336	0.0647674020532215		5.26303159351073	4.51923476160715	0.0202276669091616	0.0572506436381707
ENSG00000279159	RP3-394A18.1	80.4690164154853	1.18788997080104	0.0133566790275125	0.0447424446483975		83.6176706395535	1.5250795937912	7.80783345762001e-05	0.00041665675538034		83.4796309975182	1.4985008929852	9.04656672937868e-05	0.000477161075226493
ENSG00000279369	RP11-51F16.1	15.2420245169578	3.21075993272443	0.00232820951302968	0.0101572195825359		9.47276104422936	2.64442908926724	0.0212826036124422	0.0590280628608864		11.4126929299313	2.93136765045368	0.00568781055409692	0.0192549823461896
ENSG00000279396	AC130469.1	15.4157782165596	2.06750857639289	0.0368960777317522	0.101570784599861		28.668829836311	3.31660148377344	4.32210822447462e-06	2.90447489969161e-05		25.3509494391965	3.10044836865419	3.71060857899908e-05	0.000209703952486668
ENSG00000279400	CTD-2353F22.2	16.7423931692713	3.3598417940906	0.00104507557920436	0.00505877526425094		13.4704711463124	3.21875817368956	0.00141922165544375	0.00565418615075937		19.2574306563876	3.76154171255704	8.71300327499525e-05	0.000462231799914505
ENSG00000279412	RP11-394B2.5	80.4691430399613	2.19949634050876	2.2943852564661e-05	0.000164650687050575		54.5282347164038	1.72903950757699	0.000299673453348578	0.00141353594731244		61.8388286769171	1.93918350059722	1.93308546326973e-05	0.000114713518149252
ENSG00000279433	RP11-4B16.1	23.9846764281009	2.96291479330465	0.00035426560836714	0.00195183388636009		14.5082558873601	2.34170466029259	0.00960234367744703	0.0300723953934939		13.9101054548582	2.24674599133545	0.0127434238367275	0.0385613998460975
ENSG00000279662	RP11-609N14.4	38.3576849339719	1.56656769475915	0.0168032761981613	0.0538561090111347		33.3506371296277	1.54963575541775	0.00793617293804156	0.0255211034169516		29.898555569424	1.30893933743822	0.0307810593937041	0.0806790419110658
ENSG00000279801	RP11-75C10.6	7.78579793772493	3.24268853365227	0.0316336798053821	0.0897180950985021		12.2534686918782	4.14814071051027	0.000710804039312676	0.00305114383840148		7.67048307694233	3.40216805567596	0.0167626913246151	0.048824482916853
ENSG00000279811	RP11-862L9.2	46.0778118568971	1.77128791269677	0.0137931136636553	0.0459007445004948		29.7838206003393	1.17699074177721	0.0472892321278865	0.113313366189497		37.2671556415137	1.59991168699314	0.00310244001705383	0.011409260273242
ENSG00000279816	AC010287.1	5.35474762602591	5.8723412324064	0.00489135896168936	0.019247074616494		5.08408717634996	5.98975273631774	0.00271916680712441	0.0100116913407255		3.64291602613876	5.49112350294176	0.0116564000522222	0.0358421710679229
ENSG00000280138	RP11-463O12.5	170.405070390976	2.2268019223879	1.72045965537602e-08	2.01996924059887e-07		163.798512305873	2.38340858494481	6.34970286479602e-16	1.26855157545753e-14		169.881054907841	2.42506603239665	1.01788265225025e-16	1.91188809022371e-15
ENSG00000280287	RP13-554M15.7	96.2336580944444	1.02154269862697	0.0352930893019066	0.0978512111623536		117.235239268755	1.68065619584045	5.72673811080033e-07	4.44308698329448e-06		120.983752016721	1.71701972326506	2.96578005224077e-07	2.32506991855595e-06
ENSG00000282608	ADORA3	20.3736285835885	2.1667778933741	0.0127344281249475	0.0430900661975389		19.3396722726021	2.30198784212364	0.00317145639359225	0.0114570280980798		23.7576941246287	2.63134507256911	0.000258311520407419	0.00124024384423502

## Sheet: co-repressed DEGs
		PMA vs Ctrl					QKI5 vs Ctrl					QKI5 M1 vs Ctrl
Gene	Gene names	baseMean	log2FoldChange	pvalue	padj		baseMean	log2FoldChange	pvalue	padj		baseMean	log2FoldChange	pvalue	padj
ENSG00000001460	STPG1	152.07730990787	-0.784010066567781	0.0379935999370693	0.103971074090575		131.609249740313	-0.836761792413197	0.00427303285942892	0.0148357163669419		139.486358002682	-0.658926393971725	0.0384291315163366	0.0970068000639
ENSG00000003096	KLHL13	25.2897247438292	-3.99267909710569	2.12666010775057e-05	0.000153169442255591		27.7215701385155	-1.6236812345049	0.0159623101987101	0.046307842580708		28.1934431807781	-1.59619343537316	0.0166522254622399	0.0485466670760187
ENSG00000003147	ICA1	348.417961992552	-0.78240220350943	0.0335683528433549	0.0940722084041051		256.379500126601	-1.61509458930321	1.13015761499192e-12	1.69338225765079e-11		258.124727820569	-1.64639955596835	2.50598479618796e-12	3.40300338224393e-11
ENSG00000004777	ARHGAP33	273.707150741623	-2.06705980733367	1.12998040220784e-09	1.552611471229e-08		263.60307906375	-1.47199951852389	2.15328131742665e-11	2.84419988890673e-10		277.11582055079	-1.27598162415949	1.04000309788299e-08	9.84369587799176e-08
ENSG00000004975	DVL2	445.137555267152	-0.653100672654666	0.0487873716763906	0.126384390207528		378.654287497926	-0.768026005483253	3.56101714214922e-05	0.000203264130265714		375.411243587182	-0.850084566088314	4.51946742414508e-06	2.97810584893511e-05
ENSG00000005073	HOXA11	217.488102566987	-0.844071698410614	0.0267268138881503	0.07848313203954		200.568272408272	-0.649655364544412	0.00715920040262429	0.0232880435077902		204.696657944154	-0.619302109979988	0.0131191958270416	0.0395490034227495
ENSG00000005108	THSD7A	1886.6201481911	-1.53059838381532	8.07439662588319e-08	8.62503981350276e-07		1736.03411155142	-1.28257024759162	7.03399025221429e-24	2.29430100420439e-22		1790.13277415197	-1.19275842382777	3.57432431974509e-21	8.70477082432216e-20
ENSG00000005189	AC004381.6	357.462869696352	-3.31064248943996	3.14496545779124e-19	1.1665748244807e-17		452.022198084837	-0.766531122574299	5.60415607703753e-05	0.000307619088155417		472.545204955581	-0.64413122223507	0.000492376962848713	0.00220691003992023
ENSG00000005381	MPO	74.8464694430557	-3.55993451203224	1.19353629422556e-09	1.63771616307251e-08		70.7067734022625	-2.57260850466061	9.78706966061385e-09	9.69556864777443e-08		68.005755518557	-3.18742782178751	4.31875143788745e-10	4.79680976179233e-09
ENSG00000006059	KRT33A	4.95726604278505	-5.7568466510785	0.00664102941955071	0.0248569153269563		4.35608735747566	-5.38706881292388	0.00932401859771209	0.0293252464226829		4.6897124823224	-3.97558236275592	0.0462179702612439	0.112648569570124
ENSG00000006377	DLX6	22.5597384835334	-7.94296465008093	1.09895518012056e-06	9.81788233920672e-06		21.4926016318735	-3.54709093610738	5.35740084085263e-05	0.000294937651413468		22.5679336990325	-2.990505526319	0.000149269202202566	0.000753799663685231
ENSG00000006453	BAIAP2L1	111.667252245057	-1.7141923578656	6.1824757355201e-05	0.000405879031025895		101.720142742616	-1.49396494930668	1.85939678416615e-05	0.000111831710999105		103.706960046915	-1.45323968799415	8.51765781121119e-05	0.000452868829115725
ENSG00000006611	USH1C	137.363849076484	-3.04049086994649	4.40904810955819e-13	9.20581972813216e-12		109.416700154189	-5.76214699119771	2.04193414797283e-20	5.52359027136401e-19		110.431831635859	-6.01521130526025	8.01049288339768e-20	1.81725644338237e-18
ENSG00000007255	TRAPPC6A	542.550202119844	-0.761326983635028	0.0123277360086228	0.0419337650961771		488.01823216246	-0.662887717882419	0.000358239892763624	0.0016555862417623		466.08212980323	-0.889803033473156	1.09268563729878e-06	7.92300170592306e-06
ENSG00000008282	SYPL1	1375.91842738719	-1.32516635284681	1.21921551895377e-05	9.10164832486943e-05		1288.5044291241	-1.0195508471011	4.68120331546965e-17	1.01677008366243e-15		1325.71669012893	-0.949372211797524	2.39256730059951e-15	4.08287572655591e-14
ENSG00000008311	AASS	57.410411897746	-1.87177134415283	0.000628458014838151	0.00325528393210155		56.1213535293636	-1.26659569788505	0.00849726994614469	0.0270578018092494		54.9654803704879	-1.43315914040162	0.00181098711188724	0.00711181634067306
ENSG00000010292	NCAPD2	1667.6080017185	-2.72592912020243	4.54564684121381e-23	2.27878676918572e-21		2065.38169705878	-0.675733717666795	3.17970993358511e-09	3.33608625909348e-08		2083.49292413458	-0.688362183875108	1.77241545747277e-09	1.84091691974807e-08
ENSG00000010310	GIPR	84.7944118942655	-1.78104835704106	0.00019593738616539	0.00114525826320567		74.68342115253	-1.76577582052771	2.09824013936204e-05	0.000124898037345824		71.5933108178363	-2.14889468788224	7.98161275808465e-07	5.92198662856878e-06
ENSG00000010318	PHF7	175.39383631089	-2.76820662620855	1.17810824164391e-12	2.35772986344013e-11		200.333537957452	-1.01952431478286	3.03754188107606e-05	0.000175843693743307		203.891527632612	-0.995780486460696	4.08284350127322e-05	0.000229056460954642
ENSG00000010319	SEMA3G	102.816206507458	-1.78385075187167	0.000153405743525175	0.00092303224112162		111.68515052408	-0.738531291206254	0.019082260556073	0.0538045685393891		111.602127631319	-0.788782670381673	0.01196984391661	0.0366009788124859
ENSG00000011258	MBTD1	631.828485906293	-1.28393377498714	0.000379804189746983	0.00207896601485017		579.90745934904	-1.07207685163038	7.94153238016845e-11	9.813830510261e-10		578.772456174672	-1.13558311228217	1.24420554528725e-12	1.74506639070762e-11
ENSG00000015171	ZMYND11	840.561463622575	-1.60800544840123	1.18263581523345e-07	1.22830375209861e-06		854.427683607001	-0.890804813759385	5.22719358313054e-10	5.97451404832304e-09		871.519838700312	-0.859537298594609	1.32781130951773e-09	1.39572725997719e-08
ENSG00000018236	CNTN1	18.591239799323	-7.66384874088757	4.16755275874809e-06	3.4034454041502e-05		20.2908885171862	-2.04339488668097	0.00767625152009118	0.0247766455576958		19.0511046172314	-2.7122235060369	0.00159046506723954	0.00633121737456137
ENSG00000019991	HGF	21.7198695834366	-2.69127686499472	0.00193459346898528	0.00866832175587035		21.6333645418405	-1.69707741369419	0.0188447954033088	0.0532289147334403		20.375633741637	-2.19946613041529	0.00427003576870251	0.0150057124892739
ENSG00000020922	MRE11A	859.897248753071	-1.73347805033209	3.6438188492126e-07	3.52595619460596e-06		887.681203700248	-0.915226679926068	1.52976766796003e-11	2.04884176702552e-10		953.973204761608	-0.678598748106075	2.30198570490701e-07	1.83309802402769e-06
ENSG00000021762	OSBPL5	1736.02409076254	-1.3850850548907	3.18227690331415e-07	3.10157142073251e-06		1653.39062204818	-0.995968913991961	1.33046693084017e-18	3.17375936151538e-17		1599.47285933698	-1.20112755154485	8.36035413780799e-25	2.49835466186595e-23
ENSG00000023171	GRAMD1B	805.217598967374	-0.905591111554221	0.00327631892394808	0.013611340957276		613.337343147013	-1.59593335983764	9.31167414678937e-23	2.85285301056347e-21		616.715911948587	-1.63493023549556	5.92175791021263e-22	1.50312520798858e-20
ENSG00000023892	DEF6	1637.02359352121	-0.903630749599622	0.00177248607048849	0.00803630185484742		1473.14626885689	-0.796681700147959	1.62075028606074e-08	1.55266582099695e-07		1450.42779268984	-0.908468199479067	2.20178827946143e-10	2.52280034525053e-09
ENSG00000024526	DEPDC1	576.244103169672	-3.67596114939406	6.09330412987199e-28	4.4232146430931e-26		703.566348550398	-0.998209855269633	1.37311734998767e-11	1.84548126527074e-10		723.702450000508	-0.929767926624243	4.20461392116103e-10	4.6754430842077e-09
ENSG00000029534	ANK1	78.1202027082435	-1.2751146775334	0.00721444566539344	0.0266194512773207		74.2527991222098	-0.916417218796032	0.0196324170455138	0.0551369346194039		76.3201410909521	-0.854027385277551	0.0322079360180447	0.0837110091419897
ENSG00000031003	FAM13B	967.274457649278	-0.785046207517846	0.0204269351292327	0.0631999262408111		806.522742009338	-0.993068927440331	7.75878445418178e-12	1.06900665981862e-10		846.597702681205	-0.841646955425882	2.64659057100159e-09	2.68927751569516e-08
ENSG00000035499	DEPDC1B	572.846709158727	-1.11927617461776	0.000143717940724346	0.00087069083263242		501.832852439259	-1.1237137238974	3.23464569794728e-11	4.18322790565953e-10		539.846315577445	-0.861083213491967	2.05813496515259e-07	1.64985662725937e-06
ENSG00000040275	SPDL1	838.815111492039	-2.42567189886984	1.85144131315646e-16	5.28130153737435e-15		970.985405017212	-0.820397360442414	1.42912121347693e-08	1.38429877541788e-07		994.57248705933	-0.773384920745563	6.98327492318334e-08	5.97167902309604e-07
ENSG00000040341	STAU2	860.538262772357	-1.07584689524107	0.000157493284463562	0.000944539973420348		836.021882865375	-0.658865373475624	2.9056078259804e-06	2.01835032576885e-05		833.617037478095	-0.715297508642115	1.63815909367945e-06	1.15895533818301e-05
ENSG00000046604	DSG2	125.390508281672	-4.23006813173766	1.37447414314503e-14	3.34180370001396e-13		110.280155616212	-4.20947864741229	2.55876001888402e-18	5.99932254305337e-17		110.397683336389	-4.56184269865702	3.73725212990223e-19	8.16037496318993e-18
ENSG00000046651	OFD1	513.886315737131	-1.58065743913821	4.4129707167966e-05	0.00029801899275519		424.175200804431	-1.97282279987497	1.26973223737736e-24	4.30250787644175e-23		442.176816888936	-1.77393114507752	5.21276352752359e-22	1.33018925871668e-20
ENSG00000046653	GPM6B	64.9515864086048	-1.56509047015083	0.00258531385831464	0.0110979994854698		53.962210919204	-1.91476915271571	4.7319910156491e-05	0.000263605534130748		56.6258876048512	-1.6822839261756	0.000232591850024261	0.00112717588857911
ENSG00000047936	ROS1	171.424443633506	-7.85359737720454	1.122381492691e-16	3.25201607603303e-15		150.228379516566	-10.4951927250547	3.78385819993147e-10	4.37172388051119e-09		153.474436121451	-6.76179231103866	1.90442729149077e-20	4.49000863877242e-19
ENSG00000050030	KIAA2022	54.2505043621511	-3.99136030281029	1.62749765508717e-09	2.18869256364412e-08		68.3680791511404	-0.932536911084574	0.0246080225639914	0.0665290759451354		68.390034103889	-0.982365397349171	0.026326392952564	0.0711979789702346
ENSG00000053371	AKR7A2	902.246521269872	-0.844664958603329	0.00342062902299048	0.0141325988581449		832.242932253731	-0.647545650058255	2.16084917700378e-05	0.000128266562568107		781.477236304314	-0.943514339297632	1.2570417664684e-09	1.3278756208186e-08
ENSG00000054219	LY75	237.360164593713	-1.84286444368154	9.46687582942583e-06	7.18099760948919e-05		249.254255183567	-0.91160418799586	0.000141943977706408	0.000719245323231491		248.794833771174	-0.970471252692188	8.11862235288417e-05	0.000432970659202524
ENSG00000056097	ZFR	4956.96903666634	-1.0444094185271	5.05377359197053e-05	0.000338137021995967		4577.38152286594	-0.829711768163511	3.21753030288958e-18	7.50717927969821e-17		4586.46773909494	-0.870728606969471	6.68252883973819e-19	1.43790360196606e-17
ENSG00000057294	PKP2	19.6550811208393	-3.32759855825282	0.000719513256508065	0.00366439545150276		18.8310441494025	-2.3279825818659	0.00661036248052088	0.0217498956963304		19.2513299166128	-2.23985026543389	0.00607707141746763	0.0203753144803072
ENSG00000058668	ATP2B4	1988.57319107027	-1.36990519797524	9.61622946306234e-07	8.65588868068451e-06		1549.11685712887	-2.11846407382778	1.37232115894383e-45	1.0699084352595e-43		1575.28513821524	-2.08362344878943	3.42661282301125e-46	2.22440423628923e-44
ENSG00000058866	DGKG	235.882471748863	-2.76394677405773	4.12733651049741e-10	5.9836038902723e-09		238.346069618211	-1.64231260100505	1.21294788656849e-10	1.47328229996815e-09		243.017279353756	-1.60090913541711	2.09268492893478e-12	2.87015995071248e-11
ENSG00000059588	TARBP1	1774.32612315424	-2.14310471932699	6.36064098256579e-13	1.30651178316334e-11		1882.51289606609	-1.0502957797344	1.85718377907775e-21	5.37238728490681e-20		1873.49263161141	-1.12664867455962	4.61562879002535e-24	1.33769694118156e-22
ENSG00000060656	PTPRU	129.266558621852	-1.60525397769046	0.0030443579819641	0.0127785439451655		112.239949447035	-1.6676344452573	1.49159120853954e-06	1.08237713918198e-05		111.919693778837	-1.760536542305	3.97850189047608e-07	3.0701571817469e-06
ENSG00000061455	PRDM6	167.584516137033	-2.96833882317918	1.26942191310107e-09	1.73732789020618e-08		133.633265766949	-5.38874576950595	1.51741549190799e-23	4.85851614679521e-22		136.590230157723	-4.88065954292561	1.28741891195575e-24	3.81755469031322e-23
ENSG00000062524	LTK	128.869998186335	-3.87425258498937	3.68451522424394e-13	7.77317571214714e-12		106.86164476608	-6.54488554961293	6.34603776685465e-17	1.35597472710026e-15		108.131496129371	-6.57685445986061	4.05421454923176e-17	7.8214590927197e-16
ENSG00000063601	MTMR1	398.872796436618	-1.36218948924917	1.5412489322274e-05	0.000113056554235427		381.276113300475	-0.958316866779839	6.28237547877898e-07	4.84283276959413e-06		400.787182955973	-0.803368047147012	1.82554630281492e-05	0.000109072985723223
ENSG00000064218	DMRT3	45.3852891607494	-3.02600188197319	2.59374363208148e-06	2.19062092496023e-05		38.517883902461	-3.50921850845981	1.13783311856658e-07	9.77272789117264e-07		38.3619576427569	-3.82909733575299	1.11642829755674e-07	9.29067550348759e-07
ENSG00000064652	SNX24	136.706962717883	-1.1961863569393	0.00264324640818696	0.0112987905244851		120.080084661727	-1.19538503941569	0.00015145038712038	0.000762980555445697		131.124140027684	-0.862770138103644	0.00391100369019411	0.0139279225887608
ENSG00000064687	ABCA7	591.18617665691	-0.83110445438494	0.0108739306958198	0.0376877344632202		421.283669328547	-1.90815083088723	1.70705217920175e-16	3.51282765503331e-15		436.201970770378	-1.75884435118542	1.26799365492732e-14	2.05955182412752e-13
ENSG00000064933	PMS1	397.916620682821	-1.87397047152186	1.6307833265132e-09	2.19165591983224e-08		428.742285432313	-0.828908230639448	2.48454676412773e-06	1.74482322919098e-05		420.870475950619	-0.955289500955726	7.00579990128954e-08	5.98827602772592e-07
ENSG00000065675	PRKCQ	84.820456719146	-2.17876293402484	5.7834924936696e-06	4.5916532134179e-05		75.0546655814434	-2.10617904452866	1.95513904558368e-07	1.62608897464221e-06		73.4200791350139	-2.38895699601449	1.07568857581731e-08	1.01719271576426e-07
ENSG00000065809	FAM107B	3810.41557167276	-1.28384915913697	1.43635942518591e-06	1.26316054877508e-05		3418.35292457273	-1.17739826579394	3.68310503221476e-31	1.69803537050113e-29		3379.78536006626	-1.29089584087397	4.99191493183283e-37	2.44070344567857e-35
ENSG00000066279	ASPM	1660.02320519226	-3.47295994291329	2.98436064720515e-28	2.20592175868051e-26		1832.2283104099	-1.42974724434265	6.89384843858175e-37	4.04333697870212e-35		1941.61393263893	-1.19918972857466	1.39309819301904e-27	4.78006817479658e-26
ENSG00000066294	CD84	921.078843436144	-0.773248514091543	0.0181648862142897	0.0574295099122712		625.062910551268	-2.1427752631272	2.76374593995676e-39	1.7907393034605e-37		682.605972213948	-1.62940498541469	4.01464052796895e-25	1.22059047064752e-23
ENSG00000066405	CLDN18	18.5105389336352	-2.27513429666143	0.0144138367852339	0.0474981185179534		16.3411373103014	-2.25895215105458	0.0119472726768258	0.0362099782978575		15.3682330965251	-3.02462907909341	0.00215483737776217	0.00829431094024442
ENSG00000067177	PHKA1	60.0673064111704	-1.86668284141056	0.00132988150108113	0.0062506590952416		50.511790439573	-2.18862635947219	6.25247604536669e-05	0.000339706056867104		44.72221716345	-3.90264084284133	5.67842552011206e-09	5.51343842187738e-08
ENSG00000067191	CACNB1	77.5360939918771	-1.09553959776861	0.021462668083279	0.0656224964810763		55.9810741012613	-2.26979846850141	2.20771628000148e-06	1.56589462034572e-05		58.1456734344583	-2.06588128377442	1.04615867139608e-05	6.50250154240741e-05
ENSG00000068489	PRR11	874.633711763644	-2.46348475411131	1.27484604297092e-17	4.11137848858121e-16		1070.65967466869	-0.623055259988709	4.58676171233283e-06	3.06407185234522e-05		1090.33683013867	-0.600931941179907	9.78521640281127e-06	6.11655605660438e-05
ENSG00000068724	TTC7A	5474.85215793712	-0.791493409661667	0.00431531345988786	0.0172450756714895		5051.47124957652	-0.600494712189736	6.71822500426831e-11	8.36478361897438e-10		4895.00819040215	-0.764268659362721	3.35651959267879e-16	6.061609395989e-15
ENSG00000068831	RASGRP2	1734.00990933757	-3.58500832315616	7.37515928234423e-27	4.7874711841448e-25		1887.80447298885	-1.53764052094368	4.14969692885023e-43	3.06103989993918e-41		1863.78811360622	-1.68345364447284	9.65325941647381e-50	6.99952376179413e-48
ENSG00000068885	IFT80	192.112255477576	-1.0244157222311	0.044495127282212	0.117660244528873		164.399097525868	-1.14188565683666	2.51611170566699e-05	0.000147708926853343		176.708903825399	-0.879991637003671	0.000547673040516015	0.00242701509998045
ENSG00000069275	NUCKS1	11589.114622936	-1.71678824252789	5.83800760529788e-09	7.32118687492867e-08		12750.1038747009	-0.653043778075428	4.75155201325806e-14	8.05035477581947e-13		12878.942825321	-0.660712072480949	2.88928493921208e-14	4.5996362971798e-13
ENSG00000069943	PIGB	473.254452660054	-1.8250998835386	3.13664665101198e-08	3.56489924932355e-07		501.505632224304	-0.865286759891586	3.05829954889676e-07	2.46346606670689e-06		508.176607401059	-0.860619208838621	9.64064753455268e-07	7.03551243359019e-06
ENSG00000069974	RAB27A	1643.10191641605	-2.51910564478496	2.72492280299686e-20	1.11265849857047e-18		2043.32817956505	-0.589245616988521	4.90560009577965e-08	4.41918761094213e-07		2050.92596116961	-0.619888707416125	1.04046559085096e-08	9.84369587799176e-08
ENSG00000070081	NUCB2	3961.51381980773	-2.28492626594742	3.88201376289292e-16	1.07701951698453e-14		3699.51992714927	-1.82416299771836	6.98324182925023e-67	8.92877300287934e-65		3677.5397731968	-1.94669941404203	4.64688618372952e-75	5.61571811448823e-73
ENSG00000070159	PTPN3	103.574006159527	-1.30131302408213	0.00294412259281488	0.0124249457954323		98.2599935078633	-0.941936820442323	0.00553568500410749	0.0186163252137081		105.211671325484	-0.717074693419876	0.0279007022031068	0.0746900790071858
ENSG00000070761	CFAP20	481.538733895586	-1.16821574974018	0.000112718436066548	0.000697703693660084		473.11805170652	-0.694247521913498	4.7731622948108e-05	0.000265654322844389		456.838787358499	-0.879705781875444	4.31159170974213e-07	3.31124039579117e-06
ENSG00000071794	HLTF	363.779009300807	-2.51355100748347	3.45093263665008e-14	8.12694635931094e-13		424.498707357018	-0.832044407741789	7.51354923311357e-06	4.85193133811061e-05		452.541672145753	-0.63319898089077	0.000416079882933611	0.00189859295905232
ENSG00000072422	RHOBTB1	133.675766083275	-2.14420267655666	5.56903292793049e-07	5.24901081329967e-06		153.094758642438	-0.736417337932418	0.00708527284252085	0.0231102802460387		147.839128466612	-0.924952818378294	0.00155832424803752	0.00622002501579579
ENSG00000072571	HMMR	1006.2580615481	-3.04987840961222	2.18483195970371e-22	1.03871834929294e-20		1194.99145555878	-0.947363324821646	1.08214386026912e-10	1.31857923101025e-09		1258.31891636189	-0.78633799007236	8.22822739070229e-08	6.97113709490055e-07
ENSG00000072657	TRHDE	586.480798408181	-2.28311780177027	2.04136756157697e-13	4.431277301674e-12		646.680720653062	-0.957779585303475	5.7596159140872e-10	6.55570763301356e-09		658.543616944927	-0.9322948841163	1.92225021810233e-09	1.98794606785986e-08
ENSG00000073737	DHRS9	1612.95793203097	-3.11678769427649	2.82529241773527e-26	1.77153706923816e-24		1546.94184701145	-2.17996438738788	6.24544613711028e-49	5.27671416139374e-47		1515.01604441646	-2.46506077446052	1.23248544002287e-60	1.10664522102988e-58
ENSG00000074935	TUBE1	231.261684135932	-0.796950868880329	0.0210187814500325	0.0646655598826534		198.847227113673	-0.880671443239718	0.000594864502647524	0.00260417856568748		209.724976787647	-0.717501205946797	0.00298859778361097	0.0110519450369678
ENSG00000075239	ACAT1	963.365060375675	-1.71459899212552	7.91457716335347e-10	1.10776732059017e-08		1064.62152741192	-0.634858647560268	1.02942995561724e-06	7.67629748008675e-06		1048.38662971351	-0.738441377748613	5.37566651877333e-08	4.67391095738595e-07
ENSG00000075643	MOCOS	34.7772514690391	-1.86511585031044	0.00455722493097941	0.0180727386973029		34.4008343340376	-1.19082269850356	0.0343706167807793	0.0876813630819288		35.4189001833325	-1.11089665212428	0.0429475600629216	0.106112558391287
ENSG00000075790	BCAP29	876.042149289448	-0.753108704138993	0.017482124683465	0.0555920036448763		753.565400465787	-0.830803162802682	6.38857569465367e-09	6.47260925767368e-08		789.514954995763	-0.696687356002242	6.82569268323862e-07	5.10929820445773e-06
ENSG00000075884	ARHGAP15	847.716336422459	-1.0158807645464	0.000714529072596139	0.00364517816304524		676.251611973894	-1.47708677863309	3.45451414915345e-22	1.02560567904975e-20		693.327243398563	-1.4084462867956	5.8710797315192e-21	1.41369419851054e-19
ENSG00000076554	TPD52	692.925520738337	-2.08464528662573	4.74198710546687e-12	8.8352773548317e-11		775.622138620433	-0.794738869417429	2.08911126142139e-08	1.98450048948989e-07		760.889475596409	-0.921889902418757	1.57223684182458e-10	1.83094126761572e-09
ENSG00000076555	ACACB	238.939278065845	-3.64270993435758	1.75129760458226e-18	6.07346410712408e-17		280.539711303351	-1.17040304378818	7.28773877586929e-07	5.57525097656151e-06		283.494235364794	-1.17825152270996	5.56932266967471e-07	4.211512597316e-06
ENSG00000077097	TOP2B	4392.89952139118	-1.27027377703561	4.87065340156567e-05	0.000326748404577375		4047.48794763498	-1.04273390268539	2.30771228550503e-27	9.03257427014307e-26		4116.65811147794	-1.02154040031074	1.97041208117723e-26	6.41719798980008e-25
ENSG00000077152	UBE2T	470.423633167891	-2.3104257194539	3.02587410621591e-12	5.78687707962142e-11		481.4715141798	-1.30986591955297	4.96722648951022e-11	6.31731350793247e-10		517.671600520527	-1.02745564399238	2.62332166302799e-08	2.37545361711041e-07
ENSG00000077254	USP33	1495.11609497432	-0.618311403851255	0.0334394784156812	0.0938278964190624		1243.29368616346	-0.823677776759353	1.97618517472027e-11	2.6192989264658e-10		1312.49211046414	-0.661609533077363	3.93914280895834e-08	3.4848355927318e-07
ENSG00000078403	MLLT10	1098.22889416583	-1.05006199179943	0.000171353361825819	0.00101831562120256		967.37692508972	-1.0314688771747	1.17135871736468e-14	2.08981291538021e-13		1031.88234168073	-0.812419449819607	3.8111747399964e-10	4.25518434799714e-09
ENSG00000079335	CDC14A	347.892530616658	-2.12172975529632	8.9407903958686e-11	1.42021825794139e-09		356.834169266014	-1.18964015847898	4.21542095198581e-09	4.35132176739159e-08		383.335877349829	-0.924629271613064	1.02384821067746e-06	7.45198612430584e-06
ENSG00000079462	PAFAH1B3	177.700182226688	-1.19093077964671	0.00245202821463205	0.0106176974114933		170.13500013705	-0.807356344207478	0.00241966489989317	0.00904615070468832		164.52665395545	-0.996760221460078	0.000190144820485808	0.000938556185313149
ENSG00000079739	PGM1	146.54319006362	-2.85463243605998	5.39376733366702e-12	9.99450775926424e-11		174.597730805315	-0.871013247410776	0.000777524029869784	0.00330426177019113		178.698866113384	-0.825790686286031	0.00110815259430582	0.00458311495901555
ENSG00000079931	MOXD1	93.7064514290906	-3.6655539383986	5.82249175674605e-12	1.07202659590343e-10		84.9529676551935	-3.11740183601186	2.263937903443e-13	3.6003370688336e-12		86.6265537016205	-3.01632665103446	6.83398825753219e-13	9.75594980449339e-12
ENSG00000080709	KCNN2	630.734987634471	-0.865710678409102	0.0137219873248291	0.0457317140345917		541.450023630523	-0.955092293451234	3.88932212960543e-09	4.02989244320381e-08		522.399850499875	-1.16839493073432	1.62492063525402e-12	2.25435740118455e-11
ENSG00000080986	NDC80	722.504601858571	-3.06063801472764	1.03545743084308e-19	4.01745581357564e-18		857.698857487887	-0.95114803157868	2.57830139420579e-08	2.4192388669018e-07		909.022244792412	-0.764475880509031	5.02568438924223e-06	3.29472963286555e-05
ENSG00000081377	CDC14B	337.429076657764	-1.37095118042162	6.57426087215589e-05	0.000429096053637684		325.127363183796	-0.940321975890055	8.70467171583185e-06	5.54088612140521e-05		313.616508775155	-1.15375252677694	6.31035111459816e-08	5.43956546812093e-07
ENSG00000082068	WDR70	567.756679378997	-0.859303744486681	0.00349315484206004	0.0143502768795623		527.01789982735	-0.639763750360226	8.4612548967438e-05	0.000448654707394662		534.233188847587	-0.634159234988848	9.52830171086305e-05	0.000500783143802608
ENSG00000082175	PGR	113.908154249178	-1.81719130110253	0.000146796375233657	0.000887747682175951		85.0886668728457	-3.46805506458911	6.6257102292566e-12	9.22166157379625e-11		88.2626706522122	-3.0946284700978	1.16722915212358e-10	1.37681449711814e-09
ENSG00000083123	BCKDHB	269.561896025034	-2.06861207241534	1.37246210901353e-09	1.86678811913036e-08		292.118552192619	-0.915108445384318	1.20791200810034e-05	7.52160532576505e-05		297.748987734993	-0.88639074760367	2.43636214635927e-05	0.000142380470323277
ENSG00000085231	AK6	480.731039334172	-0.99384191291874	0.00209392731550902	0.00927565833792743		439.476047412405	-0.821286633243041	6.76208262004453e-06	4.39478083937086e-05		434.850003170957	-0.914062980962169	3.56289636499153e-07	2.76722124710235e-06
ENSG00000085449	WDFY1	3755.2275925215	-1.27845533570863	5.91245834242084e-06	4.68302772033826e-05		3691.96927447732	-0.776663646250868	5.98902837440081e-13	9.20381211479432e-12		3798.31153699699	-0.713728824230073	6.96712953302466e-11	8.37755907240731e-10
ENSG00000085662	AKR1B1	1158.36185120435	-0.797444935627026	0.00561618280266806	0.021628551112842		1045.20176725356	-0.686405854169295	7.7776819975636e-07	5.93586004899611e-06		1007.50093680825	-0.877831682549109	1.72553784005578e-10	2.00339635025207e-09
ENSG00000086289	EPDR1	429.588000794155	-0.766802945832601	0.0143626127545823	0.0473709972018583		354.696467578938	-1.01203652923142	6.14488565242139e-07	4.74256587234567e-06		362.202198958874	-0.974208771822489	8.6396063940867e-07	6.360537810819e-06
ENSG00000086300	SNX10	734.363353017937	-1.49191287369576	5.25694735767401e-06	4.20992308560584e-05		624.603542209778	-1.66399395359922	3.6073860453173e-20	9.62253921601397e-19		690.466165057505	-1.19513151749965	6.42190047743894e-12	8.41724540750268e-11
ENSG00000086548	CEACAM6	91.7395645006052	-2.01876677402537	0.000121228528450887	0.000747409858969809		66.4605408185629	-5.02608909400971	2.0736541292335e-13	3.31421771204743e-12		68.0691048370992	-4.54184182192698	1.00531607346706e-13	1.54167185567994e-12
ENSG00000087250	MT3	3.46889251884627	-5.24181278530567	0.0265386056498061	0.0780096342852718		3.05389913732734	-4.87449702521946	0.0344933582475315	0.0878187144243022		3.09145140747117	-4.9058410906997	0.0320571857011919	0.0833755851716842
ENSG00000087338	GMCL1	935.282843203271	-1.41115394262557	1.2330481340374e-06	1.09290695223892e-05		941.40792668965	-0.791068938322639	8.21388211180559e-09	8.20917378959455e-08		927.305824056729	-0.900993780122564	6.58228111671868e-11	7.93466321566809e-10
ENSG00000088002	SULT2B1	17.1527433444319	-3.99167299194638	0.000328640308821039	0.00182705247723099		18.7118144353484	-1.63908820661108	0.0410286635840907	0.100792716649068		16.5725103613566	-2.67607309340179	0.00271897490289025	0.010184230557317
ENSG00000088305	DNMT3B	127.56481476696	-1.58420554056579	0.000156293802195558	0.000937901740997521		126.245778397157	-0.985902696433217	0.00156774382478589	0.006170276793673		128.921843099495	-0.948862718497336	0.00173813454066395	0.00685373593245595
ENSG00000088970	KIZ	221.26480866002	-1.17880720837367	0.000618016840574223	0.00320858627842854		199.879749031755	-1.04465212854796	2.62098806488019e-05	0.000153302623044639		209.70500546239	-0.892289847393985	0.000171188736038111	0.000854165557770011
ENSG00000089091	DZANK1	1279.85754033675	-5.51950652549457	8.99285491562529e-73	5.20377973160454e-70		1589.91800117382	-1.16260476851216	1.05758274819342e-23	3.42624654182461e-22		1577.58243175342	-1.25773263319732	8.63547390817544e-27	2.85104177226102e-25
ENSG00000089123	TASP1	87.0253164297923	-1.34436467943236	0.00351992575891087	0.0144426775517062		81.1833880857893	-1.05805706205031	0.00464624999338838	0.0159925392360366		87.7342458458953	-0.784256797475312	0.0273085439866741	0.0734304048004398
ENSG00000089248	ERP29	2886.03699255781	-1.18225161730345	5.84752991134913e-05	0.000385891245664887		2773.47952156963	-0.789839282376959	5.25710700376829e-15	9.6392022203893e-14		2726.88713085124	-0.907264514055351	4.24564904224302e-19	9.23897467120041e-18
ENSG00000089335	ZNF302	241.219940212889	-1.25460493204254	0.00449296886284965	0.0178668954210277		222.612941913938	-1.01992381885002	2.68951534129213e-05	0.000157071299423391		226.567954975765	-0.996093187646659	3.32250353054511e-05	0.000189300812764669
ENSG00000091490	SEL1L3	989.456029605148	-1.88728997883865	6.6370176674736e-11	1.07107186310233e-09		785.406151807516	-2.74604276524043	3.64167072397898e-70	5.1736002085328e-68		799.725770842591	-2.68084479218688	3.57292645919573e-68	3.75157278215552e-66
ENSG00000092621	PHGDH	821.784016634065	-2.38000832583692	2.53684746041006e-15	6.57017539842517e-14		956.032099213814	-0.783994219704567	5.06926056161988e-09	5.17420693514144e-08		994.719299236483	-0.678394982250191	3.56750993548617e-07	2.76968498627744e-06
ENSG00000092758	COL9A3	145.865763797606	-3.70243641046774	6.70809818448263e-15	1.67520484007801e-13		137.275428379997	-2.69218259611768	7.50008531542645e-16	1.48445961057341e-14		136.025316689023	-2.93872054613661	7.76342228260457e-17	1.47114555384859e-15
ENSG00000095015	MAP3K1	1392.00209167646	-1.33179138079779	1.17076479709508e-06	1.04180577484915e-05		1109.32004915665	-1.89379433553023	2.37884411266479e-45	1.83967142083863e-43		1159.72012314407	-1.68635486058752	2.75550393275986e-38	1.41192021514615e-36
ENSG00000096654	ZNF184	121.448259349474	-1.31262401201366	0.00174361736562288	0.00793026779832925		113.142368094272	-1.02417009706246	0.00160043597450089	0.00627914702816249		117.412641956784	-0.918171803665507	0.00400563931799932	0.0142139168043134
ENSG00000097046	CDC7	760.025260453439	-3.32469499030308	3.05558070955314e-25	1.7782952905339e-23		936.634662294537	-0.878299322043744	1.93105312159694e-10	2.28756441130993e-09		987.846892341353	-0.71583831584911	2.12299379684826e-07	1.69618818321993e-06
ENSG00000099797	TECR	1972.45668666544	-1.03573555201255	0.000682407518796699	0.00350252413537562		1844.45170931261	-0.772330185273166	1.30730393804493e-11	1.76320550124921e-10		1795.20178675717	-0.930933095112136	7.58058465972808e-16	1.33633884620803e-14
ENSG00000100075	SLC25A1	2162.81356867208	-1.13055395048778	0.000424635007466804	0.00229827172801314		1910.92313435225	-1.09952491849153	3.93239973690559e-21	1.10748156467125e-19		1829.70518022426	-1.36819506378096	2.97328179208227e-31	1.16357657097476e-29
ENSG00000100099	HPS4	968.40216305709	-1.83785883395508	3.63560940465499e-11	6.10547241065319e-10		915.12819431965	-1.40147762633447	7.80255679779603e-25	2.68181428001667e-23		928.893119200034	-1.38662998497842	1.0542759734886e-24	3.14076167916021e-23
ENSG00000100271	TTLL1	111.235212785364	-1.61279448534485	0.00013642260236552	0.00083046797887252		116.506134796952	-0.772819895222817	0.0128648829389482	0.0386793525452404		117.821670907793	-0.776087587006265	0.0167918453485876	0.0488797619107877
ENSG00000100290	BIK	599.206136898658	-2.14097715504975	6.13351458190995e-13	1.26499053795746e-11		477.790827106059	-3.11368174287726	1.16909969753402e-56	1.22525481415328e-54		481.462707030699	-3.17748372490241	2.69247887158205e-58	2.3409946387986e-56
ENSG00000100344	PNPLA3	326.493808517476	-0.91038584621734	0.0160864804893437	0.0519367909055759		222.869759385599	-2.4047602463756	3.22873783357519e-14	5.5537186466492e-13		217.784718122263	-2.75924442339148	9.00512875611438e-17	1.69474582809733e-15
ENSG00000100373	UPK3A	12.6826296372379	-4.56880993651078	0.00149038916912885	0.00691361700466483		12.1261376487725	-2.90507358454118	0.0133597679768514	0.0399480807652061		13.0623140138656	-2.27037007920556	0.0307177856836892	0.0805571518919186
ENSG00000100422	CERK	952.429985921691	-0.688388603893126	0.0228135667391465	0.0689822584604262		844.045954872443	-0.652486647405901	3.03918671564489e-06	2.10276197761015e-05		822.297248401196	-0.798836176463753	2.0640514168442e-08	1.89582925309088e-07
ENSG00000100427	MLC1	2811.35482604421	-3.52836756819677	2.9455351273423e-18	1.00770140091324e-16		2907.82737603983	-1.84121348029574	2.76188370886212e-09	2.92329843555555e-08		2773.12219933103	-2.2857687643634	1.61898381621541e-13	2.43037297098274e-12
ENSG00000100433	KCNK10	39.6781437140519	-2.82650648778945	0.00012802822020552	0.000784555383909953		44.1074730195112	-1.16483175158484	0.0253113906621176	0.0681903584083093		38.717865247354	-1.97602321054742	0.00121135084887332	0.00496927979528197
ENSG00000100448	CTSG	8979.37665198497	-3.06172388638933	0.000728937607577575	0.0037056158047863		7764.09400919308	-3.29494091218155	4.99250962366929e-30	2.17123224653862e-28		7640.50419532412	-3.81128783767109	1.53518447885306e-39	8.12632775789576e-38
ENSG00000100632	ERH	1641.82815507432	-1.19532163447304	8.87690149975982e-05	0.000563762577844577		1471.15405930753	-1.09432564481255	1.02276446542906e-16	2.13910574508877e-15		1452.92203304762	-1.20838499421413	1.13658537945005e-19	2.56031513084791e-18
ENSG00000100650	SRSF5	3914.98783536115	-0.702493198145148	0.0362390542793452	0.100020382436574		2909.95591662358	-1.44064613943391	6.36122300564618e-42	4.55230955318239e-40		3069.08195298487	-1.23152383973058	1.3437665895909e-31	5.33480888822089e-30
ENSG00000100836	PABPN1	1219.78241546127	-0.691201910830286	0.0316805358490505	0.0898384055657828		926.365156573378	-1.31953588553243	2.28566310983831e-19	5.73779224916085e-18		942.426506845749	-1.29432714113035	4.96152940618047e-19	1.07481158443921e-17
ENSG00000100941	PNN	2625.69764551553	-1.09014853281339	0.000257791741584912	0.0014694782275033		2605.90625056847	-0.593621354949534	9.78397768295484e-09	9.69556864777443e-08		2620.73276131057	-0.617000658665208	1.71541837160021e-09	1.78751431726128e-08
ENSG00000101004	NINL	302.77942282263	-0.92957452610046	0.00455437941864596	0.0180678805096894		233.665585538745	-1.55371896020709	6.02419331129657e-11	7.55150349786646e-10		246.776577006876	-1.32667268532342	6.28872487223259e-09	6.04794036135882e-08
ENSG00000101190	TCFL5	417.962473740504	-1.36122028132274	2.96827443897134e-05	0.000207943487417802		413.407383723665	-0.818558767897869	4.36459322520003e-06	2.92994516857233e-05		382.785550741753	-1.20621778465717	1.06519044868976e-10	1.26734578771354e-09
ENSG00000101236	RNF24	1002.86642310739	-0.700368977344783	0.0140501617720809	0.0465724920409092		867.276538622972	-0.754652879914362	9.15531418460571e-08	7.94883525335233e-07		801.667375339602	-1.13744150440396	1.12768909071838e-15	1.97345590875716e-14
ENSG00000101307	SIRPB1	414.804411123978	-2.77797980404059	1.56687583331123e-18	5.46195116214327e-17		428.865825019946	-1.5116322336181	1.23508063702829e-16	2.574740384518e-15		422.571897920835	-1.66771099464564	2.00349870607396e-19	4.43516447433309e-18
ENSG00000101417	PXMP4	194.211623753524	-1.34972044944997	0.00103736721321753	0.00502867356852434		194.840010855344	-0.75726524629889	0.00207161794113735	0.00789421031056491		198.167822685603	-0.7385668967504	0.00254079508539853	0.0095972827925954
ENSG00000101447	FAM83D	299.153282459458	-1.68690952906181	4.16118331600704e-06	3.39961459052403e-05		301.063784216043	-0.982122630820244	1.67767970572783e-05	0.000101887964142349		309.924853400483	-0.910932890423385	4.41416602137327e-05	0.000246135229543492
ENSG00000101751	POLI	277.42904474262	-1.62830744246682	1.3309135190908e-05	9.86639513255707e-05		241.654439336205	-1.67453009235747	7.98191687023281e-13	1.21015955457862e-11		243.72532742208	-1.69708314925983	1.03272957948038e-13	1.57741644433351e-12
ENSG00000101888	NXT2	778.607076316466	-2.89163810295964	6.28374070586557e-19	2.27258215206956e-17		791.482757299152	-1.65883417445962	3.56468491397947e-20	9.53515926990408e-19		806.257328237027	-1.62073920035499	1.53592463897463e-19	3.43171999277877e-18
ENSG00000102098	SCML2	203.670469439322	-3.16021103172075	8.70794059391488e-17	2.57087348175741e-15		248.917306846254	-0.866003015127143	9.54021302503699e-05	0.000500880770892922		257.70700604008	-0.776227565258974	0.000382783761729299	0.00176214422176054
ENSG00000102287	GABRE	11.8843168739761	-5.55897224503171	0.00131917485454786	0.00621042499515526		11.0602529032379	-3.59220600195363	0.00331839134910423	0.0119137827937982		10.9006367656827	-4.20565059193194	0.00224562175969452	0.00859725485406059
ENSG00000102543	CDADC1	152.939418065652	-0.902564803762937	0.0175927622679942	0.0558561238773611		138.021463858061	-0.789301980153058	0.00602290024503485	0.0200892528346997		131.383287507738	-1.0456127990251	0.000358891605428816	0.00166371585001561
ENSG00000102710	SUPT20H	755.430042964546	-0.679678316114332	0.0311802024339598	0.0886803313993804		630.737892495881	-0.872084782025243	8.4157775271233e-08	7.35670907897437e-07		672.316235004388	-0.669826288760811	1.37906935279054e-05	8.42301894910052e-05
ENSG00000102901	CENPT	568.62112281818	-0.663274313174636	0.0253018959546213	0.0750279044948395		438.66939748933	-1.2040880602889	1.73666756175239e-11	2.31624111035112e-10		444.684055040588	-1.19666522145375	8.14554313048749e-12	1.05327463830631e-10
ENSG00000103269	RHBDL1	140.149668737246	-0.959555217282874	0.0209419442278668	0.064497125948869		99.2335512162047	-2.16528337412026	1.49350892605416e-09	1.63306771338613e-08		95.5933160383113	-2.61033487332743	4.06870811321983e-12	5.42165231591671e-11
ENSG00000103365	GGA2	3706.36850554592	-0.881135862913301	0.000878074745118585	0.00434914351012147		3368.2404715873	-0.74039644293707	3.92574784160716e-14	6.6807380527226e-13		3470.01520152658	-0.673386891807036	4.73234138133739e-12	6.25391606894072e-11
ENSG00000103479	RBL2	1225.43116177872	-1.12691596413255	0.000785031999371775	0.00394522409014307		1104.66196003322	-1.00767913095163	3.77453121715624e-14	6.44054574856223e-13		1137.72294624706	-0.933758081133952	3.71871922507523e-13	5.44213175246158e-12
ENSG00000103995	CEP152	498.739778048924	-2.34364577418269	1.30559529811102e-13	2.90893526651733e-12		584.120599586869	-0.744194795712635	3.25087640595564e-06	2.23872741794697e-05		612.081873716355	-0.614299001135795	8.87649926425516e-05	0.000469350394503751
ENSG00000104055	TGM5	122.083825570225	-3.93302577589718	1.2603498498917e-16	3.6465522156938e-15		125.048462469945	-2.03298476188452	6.71691600728558e-10	7.59126294070301e-09		117.1584128756	-2.72264794505911	1.89759535758023e-14	3.05123805823466e-13
ENSG00000104177	MYEF2	422.758127752896	-1.62509191717353	1.8371179301197e-06	1.58463157745802e-05		394.448258063883	-1.29156038618056	2.20867396935102e-11	2.90935151498512e-10		410.373722054877	-1.15882009173502	3.41980981414377e-10	3.84278629115629e-09
ENSG00000104218	CSPP1	566.453688362382	-0.791632799614999	0.00689347142252157	0.0256077543507574		515.699175152965	-0.648757095146366	7.82565346087731e-05	0.000417375438615589		514.028194816914	-0.706368367069914	1.74403573859007e-05	0.000104723895990651
ENSG00000104219	ZDHHC2	729.087603865496	-0.985454299875041	0.00115217392632817	0.00549705030151341		564.522600859616	-1.60477392205175	4.16283136753763e-22	1.23000692885566e-20		571.828333346511	-1.60061615353142	1.77541513717023e-22	4.67964360229437e-21
ENSG00000104231	ZFAND1	692.298201541199	-1.10155011879885	0.000524518434763464	0.00277945365234548		664.309811635707	-0.728539238359028	2.58836600506423e-06	1.81242320595571e-05		649.650487152691	-0.86414713631431	1.10928769713459e-08	1.04793328910723e-07
ENSG00000104290	FZD3	449.139882388586	-1.0780740989151	0.00233410194355922	0.0101770864721001		355.684735666979	-1.6110870004931	3.03412655105728e-11	3.92920412712543e-10		371.296117131269	-1.43884116720827	1.5333247347931e-09	1.6029833938547e-08
ENSG00000104413	ESRP1	17.3689115523792	-2.94603570309099	0.00223183164438683	0.00980640058859007		14.0753885851045	-4.57091071380158	0.000486829425869383	0.00218151905578245		13.9458493639245	-5.60755214970724	0.000708501795343685	0.00306687587238768
ENSG00000104490	NCALD	245.243096696853	-1.64460459772144	2.38701672469209e-05	0.000170226231426721		175.874683923415	-3.68132886170461	8.31631726599218e-30	3.56820243499919e-28		168.247528281246	-5.74357761172417	1.60494171599194e-30	6.10672377678915e-29
ENSG00000104823	ECH1	964.340459452351	-1.36935176022607	1.07217116361787e-06	9.60401706181009e-06		1001.53188170365	-0.639641744862318	1.76685213327178e-06	1.26820572844385e-05		952.070455781008	-0.883901809743269	1.05239157759657e-10	1.25367043791185e-09
ENSG00000104886	PLEKHJ1	672.88045761572	-0.676637245417087	0.0239007533099441	0.0716570237770309		566.660488948595	-0.832157890594769	6.3678850263535e-07	4.90480590041903e-06		562.84846320201	-0.908856538729327	3.89003746085293e-08	3.4509265840392e-07
ENSG00000105136	ZNF419	121.137362486639	-1.05176634777796	0.0288956921373136	0.0836393386961573		102.212385983679	-1.23544196459471	0.000393263991562067	0.00180095752009763		113.831822483355	-0.818282548223592	0.00850718600788338	0.0272897461004139
ENSG00000105427	CNFN	28.0388775925473	-2.30203685557402	0.00178332865027841	0.0080782275003553		25.2433431457695	-2.0880578389359	0.00236564720211079	0.00887013640064181		22.3681566295494	-3.62096434794672	2.86673396828924e-05	0.000165319007204915
ENSG00000105492	SIGLEC6	45.3470655673064	-6.51233471016906	3.08328482023387e-08	3.50621939720363e-07		60.5331238853395	-0.890910760599532	0.0398243703317569	0.0985664729117003		51.5725184901656	-1.75800723963599	0.000423098720244319	0.00192787334823206
ENSG00000105854	PON2	222.807610752687	-1.65052946756265	1.50113384561513e-05	0.000110293890864385		218.73270583826	-1.07506431630291	4.53594873943873e-06	3.03329710159329e-05		222.726629186168	-1.04868363883351	5.50076946075291e-06	3.58022291073238e-05
ENSG00000105875	WDR91	1373.40534330539	-2.04664723978245	2.41018422585161e-11	4.14375731122009e-10		1326.51960604541	-1.45313927136838	3.48162825295117e-17	7.63133123009719e-16		1288.72419740165	-1.68827488855607	2.2498670618064e-22	5.89784387348022e-21
ENSG00000105880	DLX5	3.71869560152833	-5.34207200955922	0.0198740988750673	0.0617820605551402		3.26416677617276	-4.97086284631203	0.0264351744102265	0.0705754331497423		3.30402818716157	-5.00210403198717	0.0244445887632524	0.0669664632286706
ENSG00000105926	MPP6	232.456215706568	-1.04755231115592	0.00230736018969095	0.0100821932948891		226.190322544242	-0.630977724978987	0.00609174830728569	0.0203118290656176		219.275054803149	-0.795692639953663	0.00057087977128905	0.00252287369027578
ENSG00000105968	H2AFV	2466.85460955652	-1.94500905434031	1.94940583475083e-11	3.3918656676296e-10		2779.23004084858	-0.693180211938951	1.99387665826585e-10	2.35907220412589e-09		2796.83259820416	-0.715212290385707	1.84393830467199e-10	2.13698881328542e-09
ENSG00000105974	CAV1	65.4941256673615	-1.40688996019015	0.00685822582201881	0.0255095771484567		47.4438810744403	-2.88872201708237	2.94985815882682e-07	2.38312256226367e-06		48.2084466483918	-2.846206608067	2.48072290459097e-07	1.96403339974106e-06
ENSG00000106031	HOXA13	416.22459078774	-3.07122677812617	2.25436641322118e-21	9.96892641200187e-20		500.906563679313	-0.902118118523994	5.60106819863523e-08	5.0033948291395e-07		489.729211338008	-1.05047606739958	6.83015096801556e-10	7.42735432090656e-09
ENSG00000106049	HIBADH	314.941908605072	-1.0408848321751	0.00140519673464363	0.00655529811689099		261.206191273111	-1.30546213624709	2.1817542024424e-09	2.34026084164668e-08		268.943136346374	-1.22175638073686	1.30166322388369e-08	1.22245644413124e-07
ENSG00000106066	CPVL	335.292602211244	-1.45720357264159	7.36117872137738e-06	5.71429485028961e-05		313.945591449817	-1.12980786425428	2.90591093217098e-08	2.70021636473388e-07		319.260719876686	-1.10826415259692	8.06378396015542e-08	6.83784681352103e-07
ENSG00000106069	CHN2	46.7286087417856	-2.68724410608737	1.23431948257987e-05	9.20296966081984e-05		43.9300515995121	-2.06326736064452	7.92637781414763e-05	0.000422395110023721		44.8498652490461	-2.00055216652915	0.000130688400888063	0.000668221826254425
ENSG00000106415	GLCCI1	1306.95450418883	-1.40975169913797	3.25414647074305e-07	3.16400520748723e-06		936.276365345012	-3.01189496842589	1.41379357677989e-92	3.08126670557517e-90		929.742621941255	-3.28347161861572	3.9532534776171e-104	7.75120056861353e-102
ENSG00000106484	MEST	99.1743547999438	-3.168755758331	2.01126115368866e-11	3.4934881771575e-10		112.307665045841	-1.20471899451908	0.000175445557913931	0.000871953966113315		99.7306576697092	-1.95412764359567	7.33921332887835e-08	6.25934239300477e-07
ENSG00000106524	ANKMY2	436.101907288525	-0.837379167271678	0.00807203053667342	0.0292194520928055		404.336794643755	-0.625312087607838	0.000504698442262763	0.00225316839482252		408.305345855109	-0.63382402145433	0.000459099293952079	0.00207176912477436
ENSG00000106688	SLC1A1	52.5465355000409	-3.10800660184994	8.22398706416144e-07	7.46907668208348e-06		50.7265851900732	-2.15097041546893	4.93374129817624e-05	0.000273559480652565		57.0524315826107	-1.46963635207065	0.00229501808742145	0.00876192579968271
ENSG00000106714	CNTNAP3	129.367621121685	-2.78901501831249	1.80327522164212e-10	2.74599496721186e-09		113.425902377879	-2.81279403387207	5.7328322658252e-14	9.67018381937216e-13		123.780762470049	-2.11139935378433	4.70302091330668e-10	5.19061153642665e-09
ENSG00000106804	C5	471.744067023461	-2.85291366895822	1.88646457813993e-14	4.53759704288219e-13		490.813936405653	-1.51593951096702	7.92428152327902e-18	1.80928327779724e-16		489.113452544262	-1.60416068674126	1.04399143359188e-20	2.47657967857629e-19
ENSG00000107362	ABHD17B	617.68396549036	-0.941449236451132	0.00132639888658502	0.00623718519851552		573.290200265272	-0.713472752281864	1.07342197752168e-05	6.72563218127677e-05		572.315324564447	-0.766773202896549	2.1852572928634e-06	1.51478062346213e-05
ENSG00000107560	RAB11FIP2	341.332598300273	-0.841026171632433	0.0355613098053542	0.0984584015704496		300.493498057159	-0.828467944816696	5.37723260029649e-05	0.000295925233977292		307.814418116716	-0.78142740259691	0.000101497192278567	0.000530685319627935
ENSG00000107566	ERLIN1	1669.9015185865	-2.3244533319503	1.9802100976964e-17	6.29594899664761e-16		1851.96140044468	-0.952965594968255	5.29295141157419e-18	1.22305439906724e-16		1923.18758882354	-0.847057792123277	1.76944776463824e-14	2.8475660634442e-13
ENSG00000107672	NSMCE4A	453.4935500544	-1.09419197443988	0.00112497018784404	0.0053837479240088		408.775257715483	-0.974556200914497	2.09335360891345e-07	1.72979012776179e-06		414.076762521341	-0.971739565886766	1.19743737451797e-07	9.92184525716379e-07
ENSG00000108001	EBF3	99.5982473794497	-3.36130595728655	3.57581615946425e-10	5.22518071267168e-09		127.335807233153	-0.74634080029091	0.0351221637462807	0.0890898000912468		114.668472677763	-1.2517204374296	0.000785109464281183	0.00335764040867192
ENSG00000108379	WNT3	51.739823853586	-1.6829102027491	0.0026098528303489	0.011172553238862		47.5905508186938	-1.40961304486149	0.00356574572017257	0.0126619954021829		50.4100927310353	-1.18300846326255	0.0167278675709457	0.0487378279568949
ENSG00000108423	TUBD1	92.7580317989467	-0.906972961416284	0.0385887963342739	0.105153322687229		83.2029725926045	-0.814862658540485	0.0361595334706889	0.0912865199992554		83.1400604527246	-0.868279605440695	0.0164497792934531	0.0480587667817701
ENSG00000108852	MPP2	73.8102907081446	-3.61864715750778	1.62340665468769e-10	2.48517422353665e-09		83.0114810260336	-1.36624017500925	0.000216065031557216	0.00105068743413688		86.8818485702642	-1.20043937628287	0.00125791993688513	0.00514165743187574
ENSG00000108984	MAP2K6	44.6487980427944	-5.8709706170247	5.18350168034458e-09	6.57366684608759e-08		43.0457822617909	-3.09054722468832	1.49285783537568e-07	1.26074506493484e-06		48.526080923089	-2.03307424163532	6.44914884394399e-05	0.000350057613097129
ENSG00000109667	SLC2A9	613.014395139315	-2.25477728945408	4.15379148950476e-14	9.7256345707445e-13		639.615610029431	-1.18997366893012	1.21416458296454e-14	2.16416938073206e-13		640.692991957076	-1.24002608269072	1.3740712489089e-14	2.22808262006621e-13
ENSG00000109674	NEIL3	437.748646224787	-3.90178653138118	5.05184972112865e-32	4.67192294073144e-30		554.679757808915	-0.886619075100625	2.8547977105653e-08	2.65787210150155e-07		593.301992165519	-0.670291358903641	2.24718708930955e-05	0.000132128824727916
ENSG00000109705	NKX3-2	210.183667220234	-1.70020069243254	3.03743135561395e-06	2.54202881178716e-05		189.697342340428	-1.53390488051508	2.591667354607e-09	2.75224740830608e-08		180.266216921539	-1.92610449402889	5.95878885342606e-13	8.56380911133746e-12
ENSG00000109738	GLRB	65.0910019942932	-1.27800366732408	0.012713788643855	0.043037332676583		52.3852521851228	-1.76888328676984	0.000239595489501596	0.00115573488258328		49.4040095846237	-2.2856180539346	8.31185236418246e-06	5.25715086167762e-05
ENSG00000110077	MS4A6A	1041.91194828986	-6.62059959775306	3.24666122346564e-75	2.19182099196165e-72		1408.81499344014	-0.845273956283983	2.51893804579311e-12	3.67941453010404e-11		1379.34862931312	-0.983759039012392	7.49913607675901e-16	1.32319467139508e-14
ENSG00000110079	MS4A4A	60.9999569781651	-6.92737329940762	1.0794076571725e-09	1.48614842153057e-08		76.8937074136354	-1.15606110285301	0.00306963879731581	0.0111480027445029		70.5221356287827	-1.67554524856667	5.96347141013178e-05	0.000325534383936597
ENSG00000110080	ST3GAL4	1197.10059438605	-0.968708753602197	0.000503964701689904	0.00268281153924762		1120.15918727369	-0.707435858642311	4.04648913385213e-08	3.67983001887861e-07		1085.12689904299	-0.880489425022461	1.07174607581258e-10	1.27356838879027e-09
ENSG00000110455	ACCS	634.026910733216	-0.955749153060268	0.00704019208923724	0.0260524411444038		529.882857428839	-1.17554901686639	2.60793118937195e-12	3.80361310121403e-11		534.03876668003	-1.19611930062055	7.81111403701164e-13	1.10931674960221e-11
ENSG00000110583	NAA40	708.537315338261	-0.814326890618658	0.00510720183369858	0.0199568124132544		588.383624683894	-1.04510273085026	2.26552363012919e-11	2.98014250358352e-10		592.282653293603	-1.06966847023554	6.92875212455817e-12	9.02005230849494e-11
ENSG00000110876	SELPLG	748.7374938659	-2.27084766468312	7.70700105977521e-07	7.03741625174154e-06		860.684802148885	-0.773796899055992	1.4632286527384e-05	8.96303491883415e-05		825.680657877735	-0.993766460748389	3.53832904405372e-08	3.165223118319e-07
ENSG00000110881	ASIC1	203.697451534103	-1.87558086092394	1.08531737281758e-06	9.71747690171281e-06		226.96290800514	-0.705622615679089	0.00648432217059152	0.0214012760126957		217.52836292465	-0.923059580520082	0.000478931379061294	0.00215116092769115
ENSG00000111052	LIN7A	1436.4929168848	-2.12105116556543	7.76433140853035e-15	1.92473689127252e-13		1699.33806835453	-0.60410744680216	2.36371322593386e-07	1.93816400000793e-06		1680.65484367851	-0.689878272529769	3.29809785579347e-09	3.30929244381575e-08
ENSG00000111554	MDM1	281.245941350725	-2.08871713258707	1.9868416527014e-08	2.30731100872485e-07		277.782448227032	-1.36095621415017	2.56033263527141e-10	3.00517867881704e-09		309.9800245734	-0.91111801287676	5.50215886307194e-06	3.58022291073238e-05
ENSG00000111665	CDCA3	223.52821258116	-2.94848596983719	8.92870813644149e-16	2.38251812763306e-14		267.56010186816	-0.88275144335146	6.74635779882709e-05	0.000364371715639833		266.965637688841	-0.942849192268534	1.30069901521134e-05	7.97222697840058e-05
ENSG00000111696	NT5DC3	353.188943097576	-1.32834552838578	4.81064197693395e-05	0.000322936466552347		342.160010901152	-0.882217831769117	4.88335009016063e-05	0.000271000495888862		299.946305212011	-1.57464377777803	4.08646338497237e-12	5.43776966359031e-11
ENSG00000111850	SMIM8	180.971033803386	-1.41115178267776	0.00181447687751456	0.00820268779281567		188.56994444278	-0.661290714648044	0.00803155812172178	0.025780293425356		175.491262281697	-0.997313616987264	0.000117974968696641	0.000608397483495962
ENSG00000112208	BAG2	380.676268714443	-1.42091461370305	5.859649576134e-06	4.64665163921073e-05		364.746855415076	-1.00246005527336	2.78921790958459e-07	2.26383454455873e-06		357.235062897613	-1.1499108728521	5.82080752424988e-09	5.63176317112092e-08
ENSG00000112294	ALDH5A1	233.878442323967	-1.27635907486033	0.000375901412333597	0.00206038736237952		199.638869501888	-1.41925462048127	9.19715132024916e-09	9.13475738845462e-08		192.474259551112	-1.69580349111621	5.17426150656253e-11	6.30459320536456e-10
ENSG00000112357	PEX7	155.545265102595	-0.793328468049251	0.0420677112987343	0.112461618137889		140.542625253987	-0.679876509257283	0.0170163897635688	0.048885161664992		144.472421226208	-0.622627276489815	0.0259622574122482	0.0704014643206814
ENSG00000112414	ADGRG6	48.1282459695586	-2.44718591867332	3.84263343680039e-05	0.000262566987164367		49.2037235240809	-1.39436559101855	0.00375205869410855	0.0132395851532146		43.9301325795381	-2.20124328264819	3.90103061858921e-05	0.000219754627194933
ENSG00000112701	SENP6	2415.70607494806	-0.677282607291485	0.0157453659191529	0.0510062213628606		1622.24181137823	-2.03529758295798	1.1432896146806e-64	1.40558663589483e-62		1633.83180587438	-2.07225732616307	3.67112838451648e-65	3.56266322770122e-63
ENSG00000112742	TTK	1052.70320070005	-3.16870910088855	1.01444756844655e-24	5.67558193473702e-23		1172.59718532241	-1.2806442512081	8.61078698143089e-21	2.37962944548794e-19		1252.98627627207	-1.02829383914772	6.52601656670581e-15	1.07360794802442e-13
ENSG00000112837	TBX18	1654.96661649997	-1.1359115955836	2.65250059800405e-05	0.000187770341179224		1465.10822989872	-1.09234878444804	7.13751425053804e-19	1.72623437340566e-17		1526.79420786488	-0.964514363005053	1.59146429067929e-15	2.76491739108522e-14
ENSG00000112874	NUDT12	297.293867935796	-1.59899566853119	0.000234638549864012	0.00134659522538845		290.809409364847	-1.04965162420063	7.83723720542418e-07	5.97893287043876e-06		323.179957645229	-0.670538296660941	0.00091035244410699	0.00384702489850799
ENSG00000112984	KIF20A	713.612514741524	-3.60272640841986	4.75196039830835e-27	3.15545750645702e-25		795.254916525064	-1.40886494343318	1.2802717999035e-15	2.47274248241181e-14		801.039021032034	-1.43447222822105	5.0173506088825e-16	8.97471843863843e-15
ENSG00000112992	NNT	2578.60304787368	-1.28636868994156	1.50835216288294e-06	1.32302539432084e-05		2528.36702024114	-0.798697642861889	7.622976637568e-12	1.05105010015756e-10		2549.01240473671	-0.814574769307028	7.72939144131065e-12	1.00081035407536e-10
ENSG00000113209	PCDHB5	128.21422245888	-1.03957877131565	0.00933855914077306	0.0330422498738778		109.108001144756	-1.18007828699443	0.000266790398382273	0.00127600325450714		106.880483210472	-1.33995955528665	4.10753910488122e-05	0.000230374675715974
ENSG00000113211	PCDHB6	112.776941573274	-0.965305029933807	0.0246587987644014	0.0735190124209365		98.832916866667	-0.971091310511428	0.0039246765077043	0.0137657956732371		102.953779690358	-0.851559299824422	0.0116885099493773	0.0359294062833604
ENSG00000113296	THBS4	232.4920551008	-3.79785484431227	3.91337054971314e-23	1.98143734358351e-21		240.649723241908	-1.92360945140263	6.96053821394121e-14	1.16387238365456e-12		234.208401040785	-2.21620721190311	1.22108178590712e-19	2.74422064517022e-18
ENSG00000113456	RAD1	595.257451149896	-0.931106582987115	0.00135164429370025	0.00633530476285842		540.528040042382	-0.792286591494635	1.25432341925716e-06	9.22772108091026e-06		558.12704289593	-0.714904645909219	7.05398166118817e-06	4.51356169229873e-05
ENSG00000113494	PRLR	233.752529151787	-4.11737855962296	2.84738501996176e-23	1.45995161542495e-21		235.453356459382	-2.20810472085897	1.87629735931873e-16	3.84871733201859e-15		222.803391801874	-2.86443015118497	9.92525616862031e-24	2.80461466588293e-22
ENSG00000113790	EHHADH	161.418819494136	-1.92861275254398	3.32504350124748e-06	2.75992237831005e-05		166.720741275141	-1.04262457820007	0.000337052796024252	0.00156749165250949		176.904088307468	-0.842580236928722	0.00100323277686383	0.00419797861660245
ENSG00000113810	SMC4	4450.09866743488	-1.590615750789	5.90869177501072e-08	6.44754485689915e-07		4315.9023086417	-1.08328800590802	9.85906000623203e-27	3.72952488874801e-25		4586.24172643425	-0.87486222872509	2.91809504051854e-18	6.00977451270779e-17
ENSG00000114107	CEP70	295.920761418446	-3.2748899531761	6.11715944188148e-21	2.62480572407681e-19		264.834324119225	-3.00117826060128	1.84323094520601e-33	9.23011130498855e-32		269.704005670258	-2.92463162856421	2.80412733101465e-32	1.14397678695216e-30
ENSG00000114120	SLC25A36	1442.1792367049	-0.81281301087198	0.00652649248464687	0.0245006584414371		1299.04728270919	-0.710020502143168	5.21199966230577e-09	5.31142090984923e-08		1342.05711804775	-0.633608101011365	1.57561499344344e-07	1.28122903508319e-06
ENSG00000114204	SERPINI2	112.339031335324	-4.76517953924623	1.81078909822359e-18	6.26904471902948e-17		108.623138223669	-2.81079406372789	5.33149586828069e-14	9.00905367909738e-13		107.746598776598	-3.06649196578583	3.5696622248953e-16	6.44047508463503e-15
ENSG00000114346	ECT2	738.06269032964	-2.17960767207427	9.74648972347472e-11	1.54094969843508e-09		817.928372776306	-0.883169156542162	9.43967655569196e-09	9.36593671296514e-08		892.674492774518	-0.592903839181713	2.61855661587377e-05	0.000152286820139269
ENSG00000114455	HHLA2	55.2110325317315	-5.79527117044203	1.43505379818567e-10	2.21188314875604e-09		59.5385911701366	-2.00366005063091	8.82446010425399e-06	5.60968910638009e-05		57.4847157130022	-2.38281993633016	7.57047012339076e-07	5.63387232459153e-06
ENSG00000114480	GBE1	835.864383846648	-0.710185641972014	0.0189445429887804	0.0593570280247167		670.828632244097	-1.08164276945013	5.84779535818294e-11	7.34959811104787e-10		679.459379912911	-1.07881862169945	5.07046557412255e-11	6.18204289383025e-10
ENSG00000114698	PLSCR4	17.5927716717277	-3.72604170159685	0.000333556480082636	0.00185234970965551		16.3349905686543	-2.85955281683663	0.0017506118620842	0.00678831073653717		15.3748483023207	-4.11161266460767	0.000263701223456446	0.00126233657416931
ENSG00000114779	ABHD14B	414.57115145388	-0.773734418269599	0.0112196903493324	0.0387173945552955		381.235489246768	-0.595650149683781	0.00125699917785325	0.00509077951278588		354.969906916865	-0.919913525414832	1.20345314759378e-06	8.66729843741175e-06
ENSG00000114857	NKTR	2932.70479003789	-0.699395444599432	0.0250120704738007	0.0743751964918345		2431.58525410307	-0.927621190861982	1.76753097279828e-13	2.85109138160624e-12		2582.29603882474	-0.735260147273846	3.11692111819759e-09	3.13568792074171e-08
ENSG00000115163	CENPA	349.255637137664	-3.04564575296575	1.41474087482772e-18	4.94866095645697e-17		375.021411507685	-1.41888854439904	5.42830133819928e-12	7.65510230627383e-11		375.188583777833	-1.48174307848557	1.79181270531229e-12	2.47339663308732e-11
ENSG00000115365	LANCL1	517.125392848747	-2.24084864776937	6.68540515492682e-11	1.07716396660885e-09		580.223141475851	-0.863823319243074	6.55247851387047e-08	5.80461826408877e-07		588.057839989367	-0.858346284578035	4.75470229090051e-08	4.16795641056813e-07
ENSG00000115425	PECR	138.816996700559	-1.55467875594951	0.000143114155809646	0.000867292339201901		149.766046551869	-0.62799871728606	0.0218868961520482	0.0603612829674667		152.849584569427	-0.597889242718511	0.0286407392501069	0.0762549265194406
ENSG00000115596	WNT6	233.19220245452	-1.10106394902116	0.00346902696831504	0.01427432003033		204.263760389348	-1.10256526198384	1.92323675802476e-05	0.000115231983074529		193.997413587991	-1.41299321282033	4.68504243694914e-08	4.1087672490177e-07
ENSG00000115942	ORC2	320.123460077236	-1.06943379916644	0.00328078448629161	0.013624303506431		307.896922902159	-0.696363584907946	0.000688839770118047	0.00296549000024557		307.047474362168	-0.753048776825066	0.000287264443581622	0.00136358356803875
ENSG00000116005	PCYOX1	947.249443810974	-1.24793491740618	0.00010636718840649	0.000662439934439312		885.56891753674	-0.959380406633183	1.64937395272906e-12	2.43333407995312e-11		909.162203813088	-0.899913633928068	3.42415900729836e-11	4.23938243074987e-10
ENSG00000116157	GPX7	678.50996311407	-1.27551742839348	6.55862755459076e-05	0.000428213681054567		566.899786219989	-1.52854833199265	6.54400805724557e-21	1.82689272969305e-19		580.805048631032	-1.46190702049477	7.67370351295825e-19	1.64564969867737e-17
ENSG00000116205	TCEANC2	896.110141146654	-1.59775702902862	9.26701059858529e-07	8.36012319167697e-06		942.832245627489	-0.746348186243453	6.94364446243236e-08	6.1284931958118e-07		965.293849564767	-0.702622504799351	6.08445452499743e-07	4.57763483546694e-06
ENSG00000116985	BMP8B	11384.4337770365	-1.34156099687138	1.29998082437233e-05	9.65121394281997e-05		11590.0475325582	-0.695906180137267	2.16618393951415e-11	2.85910410445834e-10		10786.9477655755	-1.03772770991581	1.72888576816751e-23	4.82856686560155e-22
ENSG00000117054	ACADM	2178.49106007232	-0.887713329656471	0.00122671277619193	0.0058129653383751		1625.44124677166	-1.68852012881535	1.01377399797087e-42	7.42105782713106e-41		1674.43347633991	-1.5846582220591	1.15931730381691e-43	6.93965171116571e-42
ENSG00000117115	PADI2	96.6869756313546	-1.17831592709166	0.0250164473518445	0.0743772912825759		77.8329295991847	-1.61297275484594	8.63168669684385e-05	0.000456555761607193		66.9539546046386	-2.9726095635253	2.32565597651589e-10	2.65680615866545e-09
ENSG00000117245	KIF17	1137.91869591609	-0.620087693583084	0.0292677963321856	0.0844508732178025		948.69239659948	-0.810699908102547	5.11176743217766e-08	4.5941231294159e-07		969.153125767142	-0.774319698808166	1.52524424320215e-07	1.24237253637682e-06
ENSG00000117602	RCAN3	310.908802825065	-0.825819141925103	0.0135959144612803	0.0454311261482116		219.355799524701	-1.9570513609903	2.88078148883954e-15	5.40611625973127e-14		221.978710597793	-1.95959671963779	4.47977908985761e-16	8.02975328466548e-15
ENSG00000117632	STMN1	5530.27407953742	-3.26280153809119	1.57363064288578e-35	1.79049109046998e-33		5687.99680027619	-1.76224939809748	3.6355937609459e-77	6.01095282251565e-75		5724.47061148922	-1.79895187121821	3.50933792943859e-83	4.95823002310018e-81
ENSG00000117650	NEK2	639.719316173585	-3.01488325854537	6.88033075263974e-23	3.41537594934345e-21		749.491152539219	-0.995389730651729	6.01554618897123e-11	7.54559583768994e-10		763.85410237795	-0.965853894097793	1.55089615117228e-10	1.80718432654793e-09
ENSG00000117724	CENPF	4791.34904524719	-3.06730469294039	1.49118152717423e-30	1.24797105247354e-28		5496.91177409356	-1.10676401855459	2.08954968595975e-30	9.19162234564728e-29		5686.99071136812	-1.00945896089917	1.10723634140356e-25	3.4877944754212e-24
ENSG00000117791	MARC2	36.8014496267787	-1.62198339869717	0.0139544579594009	0.0463083134608792		28.9596349447653	-2.42544891476406	0.000518195199607072	0.00230449444361153		34.23268756097	-1.37414238117867	0.0205766310531322	0.0579821076004528
ENSG00000118193	KIF14	724.684904625032	-2.82233801362385	5.53655391865352e-22	2.56008736334452e-20		878.951759294557	-0.791220458617757	4.81245622954963e-09	4.92519199714688e-08		907.983541417456	-0.712355420513479	9.58877157269749e-08	8.03875417841982e-07
ENSG00000118418	HMGN3	1162.38947107252	-1.56147134765744	4.8294100851037e-08	5.33897611646317e-07		1074.6148864596	-1.2824821434787	5.75551775713395e-23	1.78040443651729e-21		1072.65873606515	-1.35279481635717	1.91959254819555e-25	5.96844187921965e-24
ENSG00000118513	MYB	4911.6039151346	-3.58516481683623	8.81786058859434e-32	7.9726843973572e-30		5793.72884735409	-1.13246029560871	3.08490935709249e-32	1.49786016606777e-30		5598.16087317676	-1.35840371664179	9.59537809929568e-44	5.79796195528196e-42
ENSG00000118640	VAMP8	3209.77001631964	-0.89411335348123	0.00105008596766422	0.00507938645882575		2951.01552618536	-0.706015504504039	4.80455040138442e-10	5.5045682286829e-09		2825.31781731942	-0.927617090151936	5.495491323735e-16	9.79553485951467e-15
ENSG00000118922	KLF12	108.499716521683	-1.53794177486191	0.00198854807670352	0.00887680498070894		84.0415665374464	-2.44800043751486	7.62583697718308e-09	7.64536996264476e-08		93.1945917273494	-1.75492270451271	7.22536266325069e-06	4.61707161870176e-05
ENSG00000119326	CTNNAL1	353.777021236955	-1.12045394671641	0.000696765402291868	0.00356083514827585		347.353373686599	-0.656106575936172	0.000612572618955515	0.00267437520121735		331.969045812613	-0.880262283935046	1.02494065050111e-05	6.39008260849412e-05
ENSG00000119397	CNTRL	1600.70160884218	-2.59748354778692	2.39085323344877e-17	7.53062994355178e-16		1936.8416232163	-0.719281769752234	8.24645692004474e-11	1.01775287818236e-09		1983.85539654193	-0.674455847899347	8.89330222753072e-10	9.57874452365486e-09
ENSG00000119401	TRIM32	221.311211374118	-1.17669259334472	0.000726329883917642	0.00369580262547993		223.99321560487	-0.591241456283886	0.00973270059426139	0.0304210340119523		219.507964768444	-0.711329215922415	0.00248287934838463	0.00940069491215975
ENSG00000119411	BSPRY	93.9477242575463	-2.34789232425645	7.20416547777032e-07	6.63510520333253e-06		79.4894408716353	-2.7180405118747	1.62913341895212e-10	1.95282186513017e-09		84.6834046566561	-2.23306830845613	8.67216455374393e-09	8.26565684028718e-08
ENSG00000119535	CSF3R	1445.04797824885	-1.26903152054457	0.000134831454597436	0.000822264814803336		1355.96440550624	-0.964066456633127	6.17683596091736e-13	9.47724295155473e-12		1362.52673865104	-0.995511382736321	8.18509326070736e-14	1.26428108524511e-12
ENSG00000119547	ONECUT2	1270.15858825688	-3.21039862169241	5.4788955872974e-28	4.00592318879185e-26		1495.86941625981	-1.04074455430168	1.71065492013026e-13	2.77100090482925e-12		1442.35213023699	-1.26677457202519	4.91528448482696e-18	1.0047573550633e-16
ENSG00000119640	ACYP1	123.567900813841	-0.903951275637912	0.0274043537845839	0.0801546108281238		110.917416789844	-0.81518803084524	0.0106196246869603	0.0328294297020005		112.21914158113	-0.816796450346846	0.0131922144925105	0.0397379528881627
ENSG00000119711	ALDH6A1	167.662868722627	-2.26353368901177	1.59430032084339e-07	1.62339690286784e-06		187.307763915907	-0.890891947145966	0.000781256370799941	0.0033186524774246		182.850927788357	-1.04512494782524	9.63784510696259e-05	0.00050623884353707
ENSG00000119950	MXI1	555.7882549022	-0.904366034464739	0.00269963651022432	0.011510681735068		485.286537316825	-0.921856451525675	3.45000376350719e-07	2.75813347979593e-06		461.298097486739	-1.20098733471294	1.30916487060482e-10	1.53762854453983e-09
ENSG00000120280	CXorf21	2091.48256274008	-3.29791710031605	1.02285385653127e-28	7.87675253092309e-27		2629.83029258047	-0.78459062550813	5.70357048311918e-10	6.49577068264506e-09		2545.29473201873	-0.967664790781389	3.31675137290217e-14	5.2583644909501e-13
ENSG00000120332	TNN	149.063282189591	-1.13528194603722	0.00662087362825697	0.0247860542685931		123.620786208238	-1.41769343865553	1.94925099557359e-05	0.000116644882508911		119.358234766888	-1.68556549387696	1.09725870889552e-06	7.94716399978421e-06
ENSG00000120437	ACAT2	613.035988749862	-0.865414473290807	0.022471305340083	0.0680998574072574		517.162940363413	-1.03303451783985	6.65137544871995e-09	6.71050656133613e-08		508.019995876399	-1.1690226601965	2.0112930784315e-10	2.3183561188999e-09
ENSG00000120696	KBTBD7	167.736017365536	-2.26401082234449	9.99442316566775e-09	1.21498830956944e-07		201.074848829548	-0.623292787921447	0.0171023431211308	0.0491173762683689		190.686716710113	-0.875763887463031	0.00101827377052907	0.00425258215620866
ENSG00000120832	MTERF2	49.5409945557719	-1.42885113157458	0.0232293277030588	0.070058550073459		43.332618587557	-1.45467499269725	0.00427108238796427	0.0148316293896011		46.7138436842342	-1.14120131011462	0.0173507301804107	0.0502175448737148
ENSG00000120833	SOCS2	18.8475281562618	-5.20481929948159	5.77020601978608e-05	0.000381409864617257		16.3835706659738	-5.8288389685382	0.000321467817076971	0.00150376372285835		16.8528575175978	-4.86138922420379	0.000103141650247724	0.000538258231806088
ENSG00000120837	NFYB	408.915194318218	-1.1653649415866	0.000304697693180426	0.00170612175282919		401.22475664212	-0.696968635782573	0.00010674403882886	0.000555561443880247		411.74413467434	-0.645403854191287	0.00029687345128379	0.0014043385934067
ENSG00000121005	CRISPLD1	432.465879958802	-3.37077732284696	3.43377805274121e-24	1.86947061564967e-22		418.265040065316	-2.25391089998844	5.39351515486657e-31	2.45123761031246e-29		422.5323045973	-2.26951344920767	3.31195325129911e-33	1.40483844864707e-31
ENSG00000121058	COIL	660.060857645957	-1.0883117176536	0.000508571575727396	0.00270414810270595		604.087589506241	-0.905173424327134	1.14751769578703e-08	1.12631739444726e-07		613.5775168729	-0.891130454269231	1.08419545221501e-08	1.02473269130897e-07
ENSG00000121211	MND1	349.751740481049	-1.49732482305385	6.6074598087541e-06	5.1768233464873e-05		350.830945576365	-0.867420431456299	5.36370680098751e-06	3.54359396266412e-05		364.168268779659	-0.766934576426491	6.51645326413438e-05	0.000353311652004352
ENSG00000121316	PLBD1	75.1852392815935	-1.42728436656805	0.00314122499174047	0.0131382268678017		71.7451930130352	-1.01758307940011	0.0113044258249173	0.0345951145517934		74.3983790743755	-0.915208323541499	0.0191417673643798	0.0546359269023408
ENSG00000121621	KIF18A	230.183381058234	-2.53626599099899	5.19449530668061e-11	8.51165966393223e-10		257.517828315922	-1.0100143803735	2.82268166366272e-05	0.000164397848853287		269.997311592734	-0.86185303385429	0.0002628014091566	0.00125865630033501
ENSG00000121690	DEPDC7	117.819259275538	-1.56134824284912	0.000262373289052893	0.00149181533497705		111.597622141016	-1.16222814245915	0.000496507757485675	0.00222021969708971		111.708310385716	-1.21538695420659	0.000291210310853758	0.00138026791392574
ENSG00000121691	CAT	6609.36312813519	-3.14848363937044	3.35124952412666e-34	3.59115643450462e-32		6905.50073685249	-1.62059085393559	1.97745373627686e-72	3.03404681664431e-70		6795.58344374849	-1.79387580598733	6.06944281225776e-87	9.32994749100263e-85
ENSG00000121807	CCR2	2000.16840570241	-5.9901595647644	2.17728656691011e-77	1.5748780299868e-74		2603.12689869035	-0.974534830721675	3.56659044969417e-12	5.1547579679491e-11		2601.68809853864	-1.02925320987284	2.01678866047433e-13	3.00874177880546e-12
ENSG00000121931	LRIF1	583.318715265759	-0.714083077383798	0.0196254797139852	0.0611123678732077		481.269101889091	-0.961966546979272	1.06588697213869e-08	1.04995614990487e-07		508.244608686095	-0.788478096802447	1.48906395176183e-06	1.06128945968485e-05
ENSG00000121957	GPSM2	548.484733792853	-2.19597075313661	4.98085732936589e-12	9.25479848547223e-11		599.340704644036	-0.947942274933925	1.85141916508493e-08	1.76658548095342e-07		603.560311092715	-0.969814952752625	9.4695510681887e-09	8.99888347058585e-08
ENSG00000122025	FLT3	798.405417890244	-2.30304269585146	4.24157875102315e-12	7.93943571575526e-11		844.266780136468	-1.14509873440972	2.09398332098729e-09	2.24862856177017e-08		873.172325096711	-1.04747569522002	2.45918362321225e-08	2.23419448321623e-07
ENSG00000122126	OCRL	586.109367653555	-1.41599230118874	3.49568843027548e-06	2.8861874349111e-05		610.318828073699	-0.664783228337633	2.51132212174528e-05	0.000147472893364828		610.00110610945	-0.712270697464374	6.53946048327316e-06	4.20534582282777e-05
ENSG00000122188	LAX1	8.70213395834607	-5.0659555650833	0.00538869910622254	0.0209025216483662		7.66810551199983	-4.70942168262149	0.00899778676438858	0.0284157010298384		7.47961705736472	-6.18101810414235	0.000718060145191202	0.00310475375559157
ENSG00000122565	CBX3	4820.35680051088	-1.39051051693524	9.22162663399931e-07	8.32288788851997e-06		4821.32267707342	-0.796819771149542	5.83944785895165e-16	1.17026928408395e-14		4816.76206302161	-0.848964938656828	1.21228564309364e-17	2.40890058242444e-16
ENSG00000122859	NEUROG3	116.067308790938	-3.41466409223506	9.79160892043564e-14	2.20834582923812e-12		127.408946988116	-1.44294069489373	2.94340870053999e-06	2.04386804734455e-05		129.866677260049	-1.40535650014376	4.03245013503621e-06	2.6755204101622e-05
ENSG00000122862	SRGN	19687.972279577	-2.57739428787287	3.92652327163896e-24	2.12063668854677e-22		23359.5329461971	-0.78801150801813	2.72545240898861e-21	7.80170921671531e-20		22801.3962604214	-0.935561336453722	4.85151237805714e-29	1.76556458985546e-27
ENSG00000123119	NECAB1	60.5947768706592	-2.41509111573336	1.09346164313156e-05	8.1961060911708e-05		65.9635045377385	-1.0831341239384	0.0111538613165815	0.0341998251304104		67.5141870366437	-1.03525728008981	0.010343660815616	0.0323755404091972
ENSG00000123636	BAZ2B	621.901878892341	-0.9838777848475	0.000717242548804276	0.00365625807725472		494.641641713544	-1.4528108205594	1.30037556288092e-17	2.93410622594038e-16		513.282172550358	-1.32315034865845	2.84564182916656e-15	4.83030103775932e-14
ENSG00000124107	SLPI	531.486199151805	-1.47145748508891	2.2263521282184e-06	1.89694192902008e-05		462.550780681178	-1.50938489864812	1.29572608304317e-15	2.50007349564234e-14		466.126183338121	-1.53384509414978	3.28824309686408e-16	5.95509812499936e-15
ENSG00000124491	F13A1	193.75572394745	-6.43485869206191	1.19275329809499e-25	7.23258459470594e-24		177.368219314616	-4.21705592273274	9.22728885216905e-31	4.12517885537879e-29		176.547596125944	-4.78833705379004	3.37066408939244e-32	1.37218878130669e-30
ENSG00000124721	DNAH8	72.0736232937907	-4.54824936038788	1.21386537068522e-12	2.42210988694462e-11		62.7275089770682	-4.94131191932181	4.49127798560459e-13	6.98606816592947e-12		63.7461210741633	-4.7777051860892	1.88813793415608e-13	2.8277919255502e-12
ENSG00000124767	GLO1	20259.0748867604	-1.99394789464524	2.24252120629804e-14	5.34956207198518e-13		17989.1544160684	-1.91025595775019	5.76024825101024e-108	1.72618439384571e-105		18351.2862426866	-1.85744062496244	6.19510607561159e-102	1.14460541579689e-99
ENSG00000125124	BBS2	316.09227552066	-1.17424860420956	0.00125573458205952	0.00593659955426035		254.377242334826	-1.63390575320199	1.42185018353106e-12	2.10576561157856e-11		275.15738680092	-1.27558758776826	8.08312763812936e-09	7.71093103273412e-08
ENSG00000125144	MT1G	295.044445713157	-3.73266925500266	4.54367051492052e-24	2.44741912070971e-22		348.520087754306	-1.15854332787003	3.71513889101874e-09	3.8640265070959e-08		338.893177832803	-1.35442387228329	3.69778537274467e-11	4.56052284578233e-10
ENSG00000125246	CLYBL	132.682362416861	-1.13842794224651	0.00624560527980159	0.0236082556395595		114.960494265529	-1.20326642520997	0.000387806472862941	0.00177936371843023		125.691361708243	-0.864394422218558	0.00734497235040363	0.0240064030809671
ENSG00000125351	UPF3B	508.627240785711	-1.35077075710621	9.28847709766776e-06	7.05889405850151e-05		527.40078791044	-0.633799488821694	0.000138899865056348	0.000706694849547085		532.86352346416	-0.640704610234738	0.000122524987097555	0.000630170671059831
ENSG00000125354	SEPT6	943.706961113535	-0.978421230954328	0.000677042810925802	0.00347759270851643		730.539001663748	-1.59796879350601	6.98014632494219e-27	2.65619496758068e-25		715.262819777657	-1.80146329644311	4.84398651719718e-33	2.03225329536995e-31
ENSG00000125375	ATP5S	200.733880826547	-0.880228416643004	0.0218573582910093	0.0665980257962706		173.110567993651	-0.955989685142396	0.00025030388179436	0.00120435979652133		177.826439746285	-0.893977424150145	0.000452348645040937	0.00204547761676556
ENSG00000125434	SLC25A35	87.0057349841765	-1.9542238592127	2.49098779164566e-05	0.000177067828662498		79.9669521582672	-1.65752499200852	1.69063526224921e-05	0.000102577328992969		94.2457084444131	-0.906365468620653	0.00898915358827859	0.028592383082068
ENSG00000125457	MIF4GD	606.131293392282	-1.6283357376025	1.57307690369127e-07	1.60339841622845e-06		581.015492266432	-1.16028035644894	4.27875505295273e-10	4.92570487158346e-09		576.352750344989	-1.2560593761546	2.29135666151678e-12	3.13146644744274e-11
ENSG00000125675	GRIA3	108.816843531203	-2.28525771034583	4.39528896365596e-06	3.57214235075939e-05		81.5714678118862	-5.13376347996147	1.80148665691765e-15	3.44130603516172e-14		81.6999249523883	-5.84045040012283	8.7227794194761e-15	1.42766785813657e-13
ENSG00000125740	FOSB	764.943066288431	-3.28974843850971	0.0013963109727377	0.00652051789966722		702.655677800149	-2.74265821342484	0.000369073826410383	0.00169953059210475		746.077815016948	-2.28214479636029	0.00302887209088281	0.0111815133960256
ENSG00000125772	GPCPD1	794.942658025965	-1.20554603044749	0.000447871167693111	0.00241114693229361		787.775561869766	-0.684074809764224	0.000550154437819725	0.00242784444614462		792.70417833169	-0.706182646364049	0.000331433537495751	0.00154988937040177
ENSG00000125816	NKX2-4	285.728502304422	-1.70972097603278	1.39803402562853e-05	0.000103148936688724		252.965884616987	-1.65040722882467	2.12334054032274e-13	3.39080334911322e-12		239.585689047378	-2.09673568472832	5.92343782607712e-19	1.27742825845199e-17
ENSG00000125869	LAMP5	346.563258675728	-5.16839928164579	6.64389853762203e-32	6.06121067939004e-30		384.028588584181	-1.73334205281984	2.19574650558649e-15	4.1736592894592e-14		375.607773876341	-1.96053053936503	9.85859713701936e-19	2.09781776287738e-17
ENSG00000125962	ARMCX5	141.729467864887	-1.37692197638391	0.00142223738422794	0.00662478696935796		136.091740522171	-0.953378871837329	0.00155552948332469	0.0061284921858431		128.393696110882	-1.27465673589102	4.35656291646091e-05	0.000243064333448886
ENSG00000126091	ST3GAL3	1609.77908883453	-1.91010950256742	4.762823925185e-11	7.8360254229709e-10		1666.38985355842	-1.01377888313232	2.3812916899447e-15	4.51292424124994e-14		1585.07489753632	-1.30334382731338	1.11532915324693e-23	3.14238265097356e-22
ENSG00000126226	PCID2	726.572787459446	-0.75438164785627	0.00811213549183911	0.0293541325917844		648.498387669544	-0.69028079901952	1.70778960603686e-05	0.000103421840398424		649.310429535337	-0.731297843880735	2.38673861146837e-06	1.64790450662468e-05
ENSG00000126500	FLRT1	99.3357946150231	-2.18109708429645	3.42708277271514e-06	2.83532301453431e-05		115.798408204105	-0.684647681509074	0.0293017888424125	0.0765785384327073		109.532039205184	-0.954998343757616	0.00310536543717958	0.0114156489143688
ENSG00000126787	DLGAP5	843.108371956819	-2.90555315365315	7.24155438613466e-21	3.08115968450389e-19		1002.26405341749	-0.896709752606924	1.09750822930166e-09	1.21111106615515e-08		1016.9889756339	-0.886441285958785	1.73296791908281e-09	1.80384499269644e-08
ENSG00000126970	ZC4H2	134.331287874882	-1.19333920276825	0.00383595049447719	0.0155690391512318		119.600810293235	-1.12955518095786	0.00117743178754613	0.00480569573384705		124.86998576492	-0.992883859249003	0.00227557221520003	0.00870029953356721
ENSG00000127483	HP1BP3	4407.53219771715	-1.09449741597025	0.000176807410808188	0.00104639198591126		3573.50270561292	-1.4849621887412	1.03098133784867e-50	9.1968330598138e-49		3653.08629135848	-1.4313689721829	5.75684029955808e-47	3.89498895619749e-45
ENSG00000127989	MTERF1	222.527313314351	-0.853576533374737	0.0205440894885319	0.0634557639791422		194.909812000364	-0.859050603270884	0.000615595520461433	0.00268644179813141		204.518092525061	-0.717556690029455	0.00468371023714046	0.0162714684879143
ENSG00000128274	A4GALT	834.605282512652	-0.630710376520058	0.0436269640699741	0.1159093405889		484.811412699119	-3.48112215836111	4.68885899089039e-63	5.62047666164293e-61		507.325912148854	-2.98503620237806	1.11596581467354e-44	6.98478277816026e-43
ENSG00000128606	LRRC17	22.7574824398847	-3.61874669471272	9.02864756742707e-05	0.000572143927356385		20.1991096375271	-3.44969238354783	0.000123811412932496	0.000636275211316276		21.2588504477867	-2.89306308741381	0.000506747227991591	0.00226445301996708
ENSG00000128694	OSGEPL1	93.5062152458394	-2.2493132120186	5.42682314228572e-06	4.32884793622342e-05		93.2659986700712	-1.41771088212797	9.08010986856868e-05	0.000478426997717799		101.219739601037	-1.07964488029383	0.00271483547215664	0.0101745478429722
ENSG00000128881	TTBK2	496.073155450347	-1.35616966771026	6.44328073042274e-06	5.05980300350709e-05		427.446986114283	-1.45246124737404	3.62164743452434e-14	6.19621553494579e-13		435.184645455088	-1.42209822456741	1.526030885649e-14	2.46616345397355e-13
ENSG00000128951	DUT	1722.53314520243	-2.80163496210977	1.12365692888161e-19	4.32650642217478e-18		2007.88136749817	-0.947039019563034	1.33298696216274e-17	3.00415475291648e-16		2107.21964175936	-0.799310262303594	6.71455869943713e-13	9.59258330183527e-12
ENSG00000129204	USP6	68.624029694123	-1.05227953468926	0.044021545957885	0.116697430665582		42.3591076184318	-4.58659411056947	1.61387138423637e-09	1.75966113008922e-08		46.7804793396202	-2.87706467105267	1.24042246175332e-07	1.0242680533988e-06
ENSG00000129534	MIS18BP1	1794.12926176711	-2.00679397400881	2.73842801891091e-11	4.67633917934255e-10		1827.26162461244	-1.15295902758729	2.47575144455286e-25	8.69641702473978e-24		1985.6606115778	-0.845855787061551	5.10157257702928e-15	8.47981981553785e-14
ENSG00000129675	ARHGEF6	1746.07616907626	-1.36632688459381	3.18756867466668e-05	0.000221619733498195		1779.22391273288	-0.705441046278669	5.37857458273226e-08	4.81361991194822e-07		1758.85531568129	-0.796767474949317	1.08141358930532e-09	1.15569311003903e-08
ENSG00000130024	PHF10	3234.31303996981	-0.881906161920241	0.00248899600874285	0.0107529087382826		2761.63161518382	-0.997181548137173	2.88946038138975e-21	8.24657152599315e-20		2628.76746466555	-1.28081380355387	2.13618652308082e-33	9.10129136164032e-32
ENSG00000130193	THEM6	173.645048377316	-1.34485502643857	0.00171475952943213	0.00781305393691541		159.242024619723	-1.12405177136321	3.47955364263082e-05	0.000199207042722437		160.647054835953	-1.13921984213016	2.30568868588569e-05	0.000135444231425538
ENSG00000130270	ATP8B3	487.211118065646	-2.47660315036571	6.49416172610472e-15	1.62378095603455e-13		431.396800425218	-2.40002297504497	5.56986535040276e-31	2.52540065142729e-29		431.868525084944	-2.50357914533057	7.36585320850053e-33	3.06352531171726e-31
ENSG00000130332	LSM7	1411.11413576826	-0.80022160541792	0.00312008721596587	0.0130641154403467		1308.4435434955	-0.589877196221229	1.20489917796157e-06	8.88456798697617e-06		1223.62275193398	-0.894898294525041	5.07723829096665e-13	7.35740073611796e-12
ENSG00000130844	ZNF331	133.623893465069	-1.40248727134101	0.000507160259804839	0.00269735208556392		122.184929239575	-1.19909206417293	0.000139697718267945	0.000709738420837328		133.234384950983	-0.871631277263026	0.00383045570616431	0.0136934337477111
ENSG00000131002	TXLNGY	1054.83116033886	-1.42306038885919	2.99210485023479e-05	0.000209470271861665		1000.14341392898	-1.05266042845088	4.48377495131558e-12	6.37467159312687e-11		1065.32709171585	-0.837508040601444	2.76384376813265e-08	2.4968151389125e-07
ENSG00000131149	GSE1	2123.68289883626	-1.4342897570015	1.00054776293372e-07	1.05296132681231e-06		1942.77738196976	-1.22323044564465	1.36853096457112e-27	5.43417295434978e-26		1965.26475395046	-1.2261599410614	8.35417223374474e-28	2.90281047868726e-26
ENSG00000131374	TBC1D5	1832.18743406307	-1.01689085446874	0.000151355409499907	0.000912050314966266		1718.51597007162	-0.743837950596116	5.42279057854024e-11	6.84685322618981e-10		1788.59139175611	-0.638789521229253	2.03191681834773e-08	1.8689938566085e-07
ENSG00000131401	NAPSB	1391.41987067836	-2.81262347000013	6.32797750040445e-15	1.58418452800607e-13		1234.62575021967	-2.65940706657648	1.79224770245097e-10	2.13632807242431e-09		1262.66241768684	-2.55301116022568	1.8516005741347e-09	1.92004884144621e-08
ENSG00000131747	TOP2A	6964.03983152873	-3.16251759131403	6.71011128045711e-34	7.04144475456465e-32		7741.37335806083	-1.28897773651717	2.28597101392231e-40	1.54375486183155e-38		8396.99828673146	-0.970852315321326	6.35419204713653e-25	1.90774687790201e-23
ENSG00000131778	CHD1L	2523.45146102647	-0.668488323110277	0.0115043591942764	0.0395313516731728		2251.40271216409	-0.605433291181777	1.50466565545711e-08	1.45093244067433e-07		2216.02737345508	-0.709328305228832	4.29223142803182e-11	5.25319916494468e-10
ENSG00000131781	FMO5	171.526459240531	-1.8001035406102	2.14823482532948e-05	0.000154668325337355		166.603471622944	-1.24059049562127	3.86865319501061e-06	2.62179857339606e-05		169.768242027566	-1.20803703134693	9.01553875951897e-06	5.66678368544838e-05
ENSG00000132164	SLC6A11	44.9135225142673	-5.87953029605523	5.20677805554578e-09	6.59905356439103e-08		55.6480586378781	-1.1888037086682	0.00852105220115669	0.0271200232602032		52.3219698342928	-1.5717699543948	0.0010291023725761	0.00429500479779532
ENSG00000132300	PTCD3	1369.47958345443	-1.10363374278698	0.000192836623404944	0.0011300694831656		1343.61159277965	-0.647749841096995	7.3215376388889e-08	6.44422993924967e-07		1381.91903650265	-0.589217521504918	8.02197004602168e-07	5.94684237786677e-06
ENSG00000132386	SERPINF1	1237.80499289788	-0.669895011008047	0.0175278092206696	0.0557022940759801		962.181387293509	-1.17152807747309	5.56566279801511e-16	1.1177366157396e-14		1020.0448274859	-0.965076841416703	8.12692488959853e-13	1.15161402473183e-11
ENSG00000132749	MTL5	409.805181647438	-2.25133902666844	6.21794010691833e-13	1.28109807716599e-11		375.246395428814	-1.92905346146059	9.23091235595063e-23	2.83263468919644e-21		368.099532531077	-2.16120711923663	2.26286086898215e-27	7.6148636773191e-26
ENSG00000132763	MMACHC	233.925485555252	-1.49425199307033	2.904693677337e-05	0.000203841860870084		247.957267716965	-0.645461369173004	0.00532732555887918	0.0180198901047167		247.540851671455	-0.697134074769339	0.00270594360771455	0.0101433293839709
ENSG00000133111	RFXAP	134.325939778273	-2.36236769253682	1.00236223849512e-07	1.05404166231784e-06		143.128692026284	-1.15343370882121	5.00302348417244e-05	0.000276760852041948		156.838114798619	-0.813078005344215	0.00240581528037065	0.00913591711705968
ENSG00000133169	BEX1	406.016594606721	-2.2633650433094	2.53607272020549e-12	4.88706763104869e-11		382.198392103949	-1.75391451462821	5.03786377341592e-20	1.32176729562714e-18		378.543469267395	-1.89644241228887	1.16052770033348e-22	3.08857891439166e-21
ENSG00000133317	LGALS12	25.5562287222224	-3.20952466867764	0.000102669804849068	0.000641583325395917		23.9128537859398	-2.46100058841939	0.000731349650777738	0.00313162646846757		26.6510723444203	-1.73237535537377	0.008848786021703	0.0281957033166515
ENSG00000133739	LRRCC1	758.922997927562	-2.99280206411915	5.32054650864148e-17	1.60591696631171e-15		908.701443302917	-0.898944339013125	5.018178154476e-11	6.36953268197851e-10		947.62395451443	-0.779123983902986	4.38601073593619e-09	4.33524672278878e-08
ENSG00000133863	TEX15	280.419764103245	-5.37816720755385	4.11694579239663e-32	3.86020847839857e-30		376.800767688135	-0.816677175353972	1.26146616283949e-05	7.82713022876043e-05		380.570743273893	-0.824997988378045	8.81727647644722e-06	5.54760862786291e-05
ENSG00000134057	CCNB1	1697.00176745243	-2.41133743790411	6.19151651440827e-17	1.86602357092724e-15		2072.62574754627	-0.608803426979504	4.86824329077093e-06	3.23632714293573e-05		2016.33613703247	-0.757722732982389	1.46317396060934e-08	1.36812105367924e-07
ENSG00000134109	EDEM1	4565.83824003654	-1.05923046517263	4.23159001595528e-05	0.000286917953107272		4107.17415178293	-0.951313290635612	8.43760198256227e-23	2.59334564781349e-21		4356.57999466724	-0.761473087871716	4.21510869128562e-15	7.04902641453901e-14
ENSG00000134152	KATNBL1	536.249201310701	-0.741765546949112	0.030640694351165	0.0875262449936338		467.429864587004	-0.768782110522182	6.05551194632478e-06	3.9678395496605e-05		487.02347047431	-0.658503048346961	7.60686559009059e-05	0.0004074879350811
ENSG00000134202	GSTM3	364.851781643339	-1.74285782867159	2.05980809379824e-07	2.06215457095578e-06		403.757731278488	-0.651117003658704	0.00117213514825298	0.00478815335640979		396.537539402511	-0.765738482570838	0.000143781128652602	0.000728574469161323
ENSG00000134222	PSRC1	485.033251470096	-2.49348142586187	4.62173983983408e-15	1.16278381336844e-13		506.97519920737	-1.3055025126082	8.48488470717932e-12	1.1640315007081e-10		488.387893760005	-1.57050990229654	1.33531861734365e-16	2.48384774755646e-15
[truncated: 749 more rows]

## Sheet: GO term(PMA 48hr vs Ctrl)
ID	Description	GeneRatio	BgRatio	pvalue	p.adjust	qvalue	geneID	Count
[truncated: 391 more rows]

## Sheet: GO term(QKI5 vs Ctrl)
ID	Description	GeneRatio	BgRatio	pvalue	p.adjust	qvalue	geneID	Count
[truncated: 205 more rows]

## Sheet: GO term(QKI5 M1 vs Ctrl)
ID	Description	GeneRatio	BgRatio	pvalue	p.adjust	qvalue	geneID	Count
[truncated: 465 more rows]

[truncated: 2 more sheets: GO term(co-activated), GO term(co-repressed)]
