# Supplementary material for: A global screening identifies chromatin-enriched RNA-binding proteins and the transcriptional regulatory activity of QKI5 during monocytic differentiation
Source: Genome Biol. 2021 Oct 14;22:290. doi: 10.1186/s13059-021-02508-7 (PMC8518180; doi:10.1186/s13059-021-02508-7)
Supplement: Supplementary file 7 — Additional file 7: Table S6 QKI5 transcriptionally regulated genes [file 13059_2021_2508_MOESM7_ESM.xlsx]

## Sheet: readme
Table S6. QKI5 transcriptionally regulated genes. Related to Figure 5.
sheetName	content
transcriptionally activated	QKI5 transcriptionally activated genes(RNA-seq&ChIP-seq)
transcriptionally repressed	QKI5 transcriptionally repressed genes(RNA-seq&ChIP-seq)
QKI5 regulatory genes GO	QKI5 regulatory genes (RNA-seq&ChIP-seq)

## Sheet: transcriptionally activated
gene name	gene id	transcript id	peak id	chromatin	start	end	annotation	strand
FGR	ENSG00000000938	ENST00000468038	1-14850	1	27627677	27628065	promoter-TSS	-
KDM7A	ENSG00000006459	ENST00000397560	7-4043	7	140088217	140088605	exon	-
ST3GAL1	ENSG00000008513	ENST00000399640	8-3407	8	133484836	133485224	intron	-
ST3GAL1	ENSG00000008513	ENST00000522652	8-4548	8	133516484	133516872	intron	-
FAM76A	ENSG00000009780	ENST00000530324	1-18144	1	27759686	27760074	TTS	+
PLAUR	ENSG00000011422	ENST00000601723	19-621	19	43650104	43650492	intron	-
CCDC88C	ENSG00000015133	ENST00000389857	14-740	14	91296339	91296727	intron	-
PRKCH	ENSG00000027075	ENST00000555185	14-2822	14	61233003	61233391	intron	+
PRKCH	ENSG00000027075	ENST00000556164	14-2824	14	61367639	61368027	intron	+
POU2F2	ENSG00000028277	ENST00000532176	19-1882	19	42140446	42140834	intron	-
POU2F2	ENSG00000028277	ENST00000560398	19-5	19	42132984	42133372	promoter-TSS	-
ATP6V0A1	ENSG00000033627	ENST00000586315	17-2712	17	42488507	42488895	promoter-TSS	+
DAPK2	ENSG00000035664	ENST00000558069	15-384	15	63952367	63952755	intron	-
MSR1	ENSG00000038945	ENST00000518343	8-838	8	16275093	16275481	intron	-
MSR1	ENSG00000038945	ENST00000518343	8-15208	8	16264462	16264850	intron	-
MSR1	ENSG00000038945	ENST00000518343	8-6501	8	16520087	16520475	intron	-
PHLPP2	ENSG00000040199	ENST00000393524	16-3281	16	71660579	71660967	intron	-
ADAM28	ENSG00000042980	ENST00000265769	8-1491	8	24305836	24306224	intron	+
TNFRSF9	ENSG00000049249	ENST00000377507	1-12038	1	7941000	7941388	promoter-TSS	-
TNFRSF9	ENSG00000049249	ENST00000615230	1-27051	1	7919985	7920373	exon	-
RCN1	ENSG00000049449	ENST00000532942	11-11402	11	32059815	32060203	intron	+
RCN1	ENSG00000049449	ENST00000532942	11-3343	11	32079960	32080348	intron	+
RRP12	ENSG00000052749	ENST00000370992	10-4588	10	97378122	97378510	intron	-
FNIP2	ENSG00000052795	ENST00000264433	4-4049	4	158791413	158791801	intron	+
EIF2AK2	ENSG00000055332	ENST00000411537	2-184	2	37158771	37159159	promoter-TSS	-
TRAF1	ENSG00000056558	ENST00000540010	9-1503	9	120904051	120904439	exon	-
AHRR	ENSG00000063438	ENST00000510910	5-383	5	421654	422042	promoter-TSS	+
AHRR	ENSG00000063438	ENST00000510400	5-28	5	396396	396784	intron	+
HIPK2	ENSG00000064393	ENST00000428878	7-8306	7	139581252	139581640	intron	-
ME1	ENSG00000065833	ENST00000369705	6-4192	6	83302912	83303300	intron	-
ACSL4	ENSG00000068366	ENST00000505075	X-563	X	109632111	109632499	intron	-
OSBPL3	ENSG00000070882	ENST00000415162	7-9200	7	24918882	24919270	promoter-TSS	-
ATP2B1	ENSG00000070961	ENST00000428670	12-11152	12	89605586	89605974	intron	-
ATP2B1	ENSG00000070961	ENST00000428670	12-3254	12	89648369	89648757	intron	-
ARHGAP10	ENSG00000071205	ENST00000506020	4-5857	4	147945844	147946232	promoter-TSS	+
RPS6KA2	ENSG00000071242	ENST00000503859	6-2011	6	166451116	166451504	intron	-
RPS6KA2	ENSG00000071242	ENST00000366865	6-5042	6	166485590	166485978	intron	-
RPS6KA2	ENSG00000071242	ENST00000509742	6-15911	6	166424310	166424698	promoter-TSS	-
RPS6KA2	ENSG00000071242	ENST00000510118	6-32567	6	166789017	166789405	intron	-
RPS6KA2	ENSG00000071242	ENST00000512860	6-467	6	166558419	166558807	intron	-
RPS6KA2	ENSG00000071242	ENST00000512860	6-6844	6	166663943	166664331	intron	-
RPS6KA2	ENSG00000071242	ENST00000491836	6-466	6	166444465	166444853	intron	-
TRIB2	ENSG00000071575	ENST00000155926	2-521	2	12731837	12732225	intron	+
P4HA2	ENSG00000072682	ENST00000471826	5-3138	5	132248022	132248410	TTS	-
MYDGF	ENSG00000074842	ENST00000599761	19-1608	19	4647203	4647591	intron	-
ARHGEF10L	ENSG00000074964	ENST00000466782	1-6871	1	17639697	17640085	promoter-TSS	+
FNDC3B	ENSG00000075420	ENST00000416957	3-3634	3	172093586	172093974	intron	+
CAPZB	ENSG00000077549	ENST00000264203	1-12061	1	19470250	19470638	intron	-
CAPZB	ENSG00000077549	ENST00000264203	1-12062	1	19475685	19476073	intron	-
CAPZB	ENSG00000077549	ENST00000264203	1-6872	1	19478653	19479041	intron	-
CXCL2	ENSG00000081041	ENST00000510048	4-223	4	74099002	74099390	promoter-TSS	-
NKAIN1	ENSG00000084628	ENST00000373736	1-12105	1	31199844	31200232	intron	-
CD82	ENSG00000085117	ENST00000530601	11-3425	11	44596854	44597242	promoter-TSS	+
FAT2	ENSG00000086570	ENST00000520200	5-2278	5	151511867	151512255	intron	-
SLC7A8	ENSG00000092068	ENST00000617478	14-3487	14	23163111	23163499	intron	-
DPYSL2	ENSG00000092964	ENST00000521913	8-851	8	26539387	26539775	intron	+
MYO9B	ENSG00000099331	ENST00000595618	19-584	19	17143999	17144387	intron	+
MED15	ENSG00000099917	ENST00000493216	22-1035	22	20580720	20581108	promoter-TSS	+
MED15	ENSG00000099917	ENST00000433831	22-775	22	20544242	20544630	intron	+
SBF1	ENSG00000100241	ENST00000380817	22-1367	22	50462803	50463191	intron	-
TOM1	ENSG00000100284	ENST00000443206	22-865	22	35313994	35314382	intron	+
TOM1	ENSG00000100284	ENST00000608749	22-4	22	35299340	35299728	promoter-TSS	+
HMOX1	ENSG00000100292	ENST00000481190	22-867	22	35383476	35383864	intron	+
MYH9	ENSG00000100345	ENST00000401701	22-107	22	36340970	36341358	intron	-
MYH9	ENSG00000100345	ENST00000472210	22-350	22	36322397	36322785	promoter-TSS	-
RIN3	ENSG00000100599	ENST00000555589	14-6470	14	92568486	92568874	intron	+
RIN3	ENSG00000100599	ENST00000555589	14-6471	14	92573077	92573465	intron	+
PCNX	ENSG00000100731	ENST00000557428	14-690	14	71077993	71078381	promoter-TSS	+
PCNX	ENSG00000100731	ENST00000556272	14-2959	14	71101462	71101850	intron	+
REC8	ENSG00000100918	ENST00000620473	14-1208	14	24171744	24172132	promoter-TSS	+
ABHD12	ENSG00000100997	ENST00000471287	20-417	20	25307482	25307870	TTS	-
NPRL3	ENSG00000103148	ENST00000422814	16-2539	16	116349	116737	intron	-
CRISPLD2	ENSG00000103196	ENST00000566165	16-1774	16	84917821	84918209	intron	+
CPPED1	ENSG00000103381	ENST00000381774	16-3755	16	12731892	12732280	intron	-
CPPED1	ENSG00000103381	ENST00000433677	16-827	16	12684580	12684968	intron	-
AP3B2	ENSG00000103723	ENST00000620652	15-2402	15	82667111	82667499	intron	-
VPS18	ENSG00000104142	ENST00000558855	15-458	15	40895791	40896179	exon	+
CLPTM1	ENSG00000104853	ENST00000586915	19-1061	19	44992339	44992727	promoter-TSS	+
TBC1D17	ENSG00000104946	ENST00000600354	19-1968	19	49884546	49884934	promoter-TSS	+
MED25	ENSG00000104973	ENST00000312865	19-3371	19	49827179	49827567	intron	+
EBI3	ENSG00000105246	ENST00000599339	19-2760	19	4233699	4234087	intron	+
PLPPR2	ENSG00000105520	ENST00000251473	19-734	19	11354036	11354424	promoter-TSS	+
SNX8	ENSG00000106266	ENST00000447136	7-106	7	2350932	2351320	intron	-
SNX8	ENSG00000106266	ENST00000435336	7-2921	7	2296090	2296478	intron	-
AHR	ENSG00000106546	ENST00000463496	7-4464	7	17325852	17326240	intron	+
CLIP2	ENSG00000106665	ENST00000361545	7-10081	7	74304708	74305096	intron	+
CLIP2	ENSG00000106665	ENST00000361545	7-2390	7	74323314	74323702	intron	+
DDX58	ENSG00000107201	ENST00000379868	9-1395	9	32498474	32498862	intron	-
RAPGEF1	ENSG00000107263	ENST00000372195	9-2843	9	131703191	131703579	intron	-
CDH23	ENSG00000107736	ENST00000224721	10-956	10	71466143	71466531	intron	+
ZMIZ1	ENSG00000108175	ENST00000334512	10-239	10	79142561	79142949	intron	+
CYTH1	ENSG00000108669	ENST00000586299	17-4467	17	78678041	78678429	promoter-TSS	-
ABCC3	ENSG00000108846	ENST00000427699	17-2116	17	50642005	50642393	intron	+
KIAA1211	ENSG00000109265	ENST00000629263	4-7074	4	56067509	56067897	intron	+
KIAA1211	ENSG00000109265	ENST00000629263	4-4877	4	56113275	56113663	intron	+
RAPGEF2	ENSG00000109756	ENST00000505478	4-8721	4	159217190	159217578	intron	+
RAPGEF2	ENSG00000109756	ENST00000505478	4-5986	4	159202922	159203310	intron	+
SNX25	ENSG00000109762	ENST00000513433	4-4249	4	185362860	185363248	TTS	+
KLHL5	ENSG00000109790	ENST00000515612	4-6841	4	39125672	39126060	intron	+
LPXN	ENSG00000110031	ENST00000528954	11-1308	11	58546473	58546861	intron	-
PANX1	ENSG00000110218	ENST00000227638	11-1035	11	94173339	94173727	intron	+
GALNT18	ENSG00000110328	ENST00000526064	11-11000	11	11556213	11556601	intron	-
GALNT18	ENSG00000110328	ENST00000227756	11-8174	11	11441042	11441430	intron	-
GALNT18	ENSG00000110328	ENST00000526064	11-6065	11	11593525	11593913	intron	-
AMBRA1	ENSG00000110497	ENST00000458649	11-6421	11	46520908	46521296	intron	-
AMBRA1	ENSG00000110497	ENST00000458649	11-4712	11	46435323	46435711	intron	-
SLC22A18	ENSG00000110628	ENST00000463571	11-10791	11	2916403	2916791	promoter-TSS	+
CORO1C	ENSG00000110880	ENST00000549384	12-243	12	108719147	108719535	intron	-
PTPN6	ENSG00000111679	ENST00000542277	12-6733	12	6953603	6953991	TTS	+
DSE	ENSG00000111817	ENST00000606265	6-6124	6	116423391	116423779	intron	+
NCOA7	ENSG00000111912	ENST00000392477	6-570	6	125878475	125878863	intron	+
SASH1	ENSG00000111961	ENST00000367469	6-4850	6	148282365	148282753	intron	+
SASH1	ENSG00000111961	ENST00000367467	6-20	6	148342742	148343130	promoter-TSS	+
UST	ENSG00000111962	ENST00000367463	6-3517	6	148763007	148763395	intron	+
UST	ENSG00000111962	ENST00000367463	6-8901	6	148974807	148975195	intron	+
UST	ENSG00000111962	ENST00000466695	6-69	6	149066043	149066431	promoter-TSS	+
ARFGEF3	ENSG00000112379	ENST00000251691	6-591	6	138246374	138246762	intron	+
PHACTR2	ENSG00000112419	ENST00000427704	6-600	6	143619719	143620107	intron	+
PLXNA1	ENSG00000114554	ENST00000393409	3-4925	3	127021542	127021930	intron	+
CCL20	ENSG00000115009	ENST00000358813	2-2991	2	227818012	227818400	TTS	+
OTOF	ENSG00000115155	ENST00000403946	2-2245	2	26548449	26548837	intron	-
CYTIP	ENSG00000115165	ENST00000418920	2-1317	2	157440479	157440867	promoter-TSS	-
CLIP4	ENSG00000115295	ENST00000320081	2-14317	2	29171924	29172312	intron	+
STAT1	ENSG00000115415	ENST00000361099	2-2013	2	190972290	190972678	intron	-
ST3GAL5	ENSG00000115525	ENST00000433665	2-2509	2	85881975	85882363	intron	-
IL1R2	ENSG00000115590	ENST00000464994	2-7854	2	101996727	101997115	intron	+
IL1R1	ENSG00000115594	ENST00000452403	2-15899	2	102065154	102065542	intron	+
FHL2	ENSG00000115641	ENST00000393352	2-5378	2	105420106	105420494	intron	-
FHL2	ENSG00000115641	ENST00000447958	2-3636	2	105392137	105392525	intron	-
HPCAL1	ENSG00000115756	ENST00000622018	2-1506	2	10340421	10340809	intron	+
NFE2L2	ENSG00000116044	ENST00000464747	2-925	2	177237561	177237949	intron	-
KMO	ENSG00000117009	ENST00000366557	1-11825	1	241591703	241592091	intron	+
MAN1C1	ENSG00000117643	ENST00000374332	1-18126	1	25786438	25786826	TTS	+
MAN1C1	ENSG00000117643	ENST00000611903	1-22274	1	25635132	25635520	intron	+
STX12	ENSG00000117758	ENST00000373943	1-14852	1	27805126	27805514	intron	+
NRP2	ENSG00000118257	ENST00000360409	2-18230	2	205783343	205783731	intron	+
SGIP1	ENSG00000118473	ENST00000371039	1-48831	1	66558398	66558786	intron	+
SGIP1	ENSG00000118473	ENST00000371039	1-12355	1	66555821	66556209	intron	+
SGK1	ENSG00000118515	ENST00000484353	6-4676	6	134205202	134205590	intron	-
FKBP15	ENSG00000119321	ENST00000489645	9-11389	9	113189660	113190048	promoter-TSS	-
PPP2R4	ENSG00000119383	ENST00000417504	9-5180	9	129118477	129118865	promoter-TSS	+
GPR68	ENSG00000119714	ENST00000535815	14-21	14	91232763	91233151	exon	-
ENOX1	ENSG00000120658	ENST00000261488	13-3663	13	43538798	43539186	intron	-
ENOX1	ENSG00000120658	ENST00000261488	13-5254	13	43393892	43394280	intron	-
ENOX1	ENSG00000120658	ENST00000261488	13-3659	13	43320710	43321098	intron	-
ENOX1	ENSG00000120658	ENST00000261488	13-2526	13	43472337	43472725	intron	-
ENOX1	ENSG00000120658	ENST00000261488	13-2527	13	43565104	43565492	intron	-
ENOX1	ENSG00000120658	ENST00000261488	13-3666	13	43636074	43636462	intron	-
SIL1	ENSG00000120725	ENST00000509400	5-728	5	139290955	139291343	intron	-
SIL1	ENSG00000120725	ENST00000509400	5-4647	5	139120062	139120450	TTS	-
SIL1	ENSG00000120725	ENST00000503732	5-3211	5	139012489	139012877	intron	-
SIL1	ENSG00000120725	ENST00000509400	5-353	5	139208724	139209112	intron	-
SIL1	ENSG00000120725	ENST00000503732	5-9568	5	139046410	139046798	intron	-
EEPD1	ENSG00000122547	ENST00000242108	7-6713	7	36167647	36168035	intron	+
RBM19	ENSG00000122965	ENST00000552384	12-1318	12	113857850	113858238	intron	-
RBM19	ENSG00000122965	ENST00000545145	12-4707	12	113909717	113910105	intron	-
RBM19	ENSG00000122965	ENST00000545145	12-6474	12	113907379	113907767	intron	-
SH3TC1	ENSG00000125089	ENST00000512966	4-896	4	8239814	8240202	promoter-TSS	+
RRBP1	ENSG00000125844	ENST00000455029	20-2665	20	17645902	17646290	intron	-
RRAS	ENSG00000126458	ENST00000246792	19-153	19	49635875	49636263	intron	-
MAP2K2	ENSG00000126934	ENST00000593364	19-929	19	4099064	4099452	TTS	-
HIVEP3	ENSG00000127124	ENST00000489103	1-970	1	41988863	41989251	intron	-
ADGRE2	ENSG00000127507	ENST00000392965	19-1271	19	14750228	14750616	intron	-
DOCK4	ENSG00000128512	ENST00000428084	7-2599	7	112010508	112010896	intron	-
DOCK4	ENSG00000128512	ENST00000423057	7-5396	7	111848792	111849180	intron	-
DOCK4	ENSG00000128512	ENST00000428084	7-405	7	112138303	112138691	intron	-
ARHGAP22	ENSG00000128805	ENST00000374170	10-4040	10	48471163	48471551	intron	-
ALDH1A2	ENSG00000128918	ENST00000558524	15-1011	15	58260689	58261077	promoter-TSS	-
ALDH1A2	ENSG00000128918	ENST00000558073	15-708	15	58123087	58123475	intron	-
ALDH1A2	ENSG00000128918	ENST00000560863	15-499	15	58106960	58107348	TTS	-
AANAT	ENSG00000129673	ENST00000250615	17-670	17	76452104	76452492	promoter-TSS	+
MLLT4	ENSG00000130396	ENST00000511637	6-848	6	167928123	167928511	intron	+
MLLT4	ENSG00000130396	ENST00000503021	6-6862	6	167892235	167892623	promoter-TSS	+
MAP1S	ENSG00000130479	ENST00000544059	19-3968	19	17734228	17734616	TTS	+
ASS1	ENSG00000130707	ENST00000443588	9-2835	9	130451650	130452038	promoter-TSS	+
ASS1	ENSG00000130707	ENST00000492400	9-2836	9	130489681	130490069	TTS	+
NFATC1	ENSG00000131196	ENST00000590861	18-1678	18	79499391	79499779	intron	+
SH3BP5	ENSG00000131370	ENST00000426925	3-5797	3	15279954	15280342	intron	-
SH3BP5	ENSG00000131370	ENST00000426925	3-3956	3	15283421	15283809	intron	-
RFTN1	ENSG00000131378	ENST00000432519	3-1798	3	16369974	16370362	exon	-
RFTN1	ENSG00000131378	ENST00000441460	3-20	3	16510877	16511265	intron	-
SLC6A6	ENSG00000131389	ENST00000622186	3-324	3	14400922	14401310	promoter-TSS	+
SLC6A6	ENSG00000131389	ENST00000615188	3-237	3	14419569	14419957	intron	+
NINJ1	ENSG00000131669	ENST00000490564	9-3651	9	93125094	93125482	TTS	-
MAP1B	ENSG00000131711	ENST00000513526	5-11873	5	72135272	72135660	intron	+
MAP1B	ENSG00000131711	ENST00000513526	5-8407	5	72160101	72160489	intron	+
MAP1B	ENSG00000131711	ENST00000296755	5-908	5	72201106	72201494	intron	+
FCRLA	ENSG00000132185	ENST00000470841	1-6157	1	161709400	161709788	promoter-TSS	+
ALOX5AP	ENSG00000132965	ENST00000380490	13-1604	13	30750450	30750838	intron	+
EPHB2	ENSG00000133216	ENST00000400191	1-18107	1	22892628	22893016	intron	+
EPHB2	ENSG00000133216	ENST00000465676	1-22249	1	22816037	22816425	intron	+
EPHB2	ENSG00000133216	ENST00000374627	1-18105	1	22774152	22774540	promoter-TSS	+
CNDP2	ENSG00000133313	ENST00000584581	18-1638	18	74521784	74522172	TTS	+
MYH11	ENSG00000133392	ENST00000576790	16-5230	16	15803153	15803541	intron	-
MYH11	ENSG00000133392	ENST00000571910	16-1081	16	15776494	15776882	intron	-
AMPD3	ENSG00000133805	ENST00000529507	11-10966	11	10459058	10459446	promoter-TSS	+
AMPD3	ENSG00000133805	ENST00000295663	11-4421	11	10405829	10406217	intron	+
CD101	ENSG00000134256	ENST00000467588	1-6055	1	117031216	117031604	promoter-TSS	+
RSAD2	ENSG00000134321	ENST00000382040	2-13744	2	6897654	6898042	exon	+
RSAD2	ENSG00000134321	ENST00000382040	2-3081	2	6888571	6888959	intron	+
SLC43A3	ENSG00000134802	ENST00000530232	11-287	11	57426161	57426549	promoter-TSS	-
NHSL1	ENSG00000135540	ENST00000491526	6-15104	6	138536297	138536685	intron	-
STX11	ENSG00000135604	ENST00000367568	6-23	6	144149963	144150351	promoter-TSS	+
STX11	ENSG00000135604	ENST00000367568	6-603	6	144157631	144158019	intron	+
SERPINE2	ENSG00000135919	ENST00000478966	2-2097	2	223986532	223986920	promoter-TSS	-
SERPINE2	ENSG00000135919	ENST00000409304	2-18648	2	224009641	224010029	intron	-
SLC41A2	ENSG00000136052	ENST00000258538	12-4610	12	104839065	104839453	intron	-
SLC41A2	ENSG00000136052	ENST00000258538	12-4611	12	104870370	104870758	intron	-
PHF11	ENSG00000136147	ENST00000486276	13-533	13	49525255	49525643	promoter-TSS	+
LCP1	ENSG00000136167	ENST00000398576	13-25	13	46140497	46140885	intron	-
ZFHX2	ENSG00000136367	ENST00000419474	14-121	14	23532815	23533203	exon	-
BIN1	ENSG00000136717	ENST00000409400	2-3723	2	127094152	127094540	intron	-
HS6ST1	ENSG00000136720	ENST00000259241	2-3740	2	128276724	128277112	intron	-
HS6ST1	ENSG00000136720	ENST00000494089	2-11661	2	128309412	128309800	intron	-
LRRC8A	ENSG00000136802	ENST00000372600	9-8887	9	128890475	128890863	intron	+
SLC31A1	ENSG00000136868	ENST00000374212	9-14610	9	113254528	113254916	intron	+
CMTR1	ENSG00000137200	ENST00000373451	6-5191	6	37462995	37463383	intron	+
DDX60	ENSG00000137628	ENST00000505393	4-1791	4	168251585	168251973	TTS	-
SQRDL	ENSG00000137767	ENST00000566934	15-5600	15	45662372	45662760	intron	+
SQRDL	ENSG00000137767	ENST00000566934	15-1349	15	45665835	45666223	intron	+
THBS1	ENSG00000137801	ENST00000559746	15-78	15	39592714	39593102	promoter-TSS	+
PAQR5	ENSG00000137819	ENST00000561153	15-1093	15	69400059	69400447	intron	+
CYP19A1	ENSG00000137869	ENST00000405011	15-973	15	51291202	51291590	intron	-
CYP19A1	ENSG00000137869	ENST00000439712	15-1389	15	51264000	51264388	intron	-
CYP19A1	ENSG00000137869	ENST00000396404	15-267	15	51336024	51336412	intron	-
CYP1B1	ENSG00000138061	ENST00000494864	2-2285	2	38100742	38101130	intron	-
MYOF	ENSG00000138119	ENST00000359263	10-2190	10	93336133	93336521	intron	-
MYOF	ENSG00000138119	ENST00000358334	10-3227	10	93325691	93326079	exon	-
ADAMTS14	ENSG00000138316	ENST00000373207	10-2996	10	70732314	70732702	intron	+
ADAMTS14	ENSG00000138316	ENST00000373207	10-2995	10	70725529	70725917	intron	+
RASGEF1B	ENSG00000138670	ENST00000512716	4-5149	4	81921781	81922169	intron	-
RASGEF1B	ENSG00000138670	ENST00000512716	4-7518	4	81913173	81913561	intron	-
RASGEF1B	ENSG00000138670	ENST00000512716	4-10902	4	81962488	81962876	intron	-
RASGEF1B	ENSG00000138670	ENST00000512716	4-1524	4	81647077	81647465	intron	-
RASGEF1B	ENSG00000138670	ENST00000512716	4-466	4	81895706	81896094	intron	-
RASGEF1B	ENSG00000138670	ENST00000512716	4-5147	4	81797940	81798328	intron	-
RASGEF1B	ENSG00000138670	ENST00000512716	4-2298	4	81492199	81492587	intron	-
GPAT3	ENSG00000138678	ENST00000395226	4-475	4	83582183	83582571	intron	+
GPAT3	ENSG00000138678	ENST00000395226	4-1052	4	83553225	83553613	intron	+
PAPSS1	ENSG00000138801	ENST00000514815	4-325	4	107597673	107598061	intron	-
PAPSS1	ENSG00000138801	ENST00000514815	4-7928	4	107611912	107612300	intron	-
FGD4	ENSG00000139132	ENST00000550091	12-39	12	32399012	32399400	promoter-TSS	+
FGD4	ENSG00000139132	ENST00000479023	12-29	12	32516269	32516657	intron	+
PPFIA2	ENSG00000139220	ENST00000549396	12-10990	12	81386892	81387280	intron	-
PPFIA2	ENSG00000139220	ENST00000549396	12-6061	12	81279641	81280029	intron	-
PPFIA2	ENSG00000139220	ENST00000549396	12-6064	12	81754370	81754758	intron	-
PPFIA2	ENSG00000139220	ENST00000545296	12-4427	12	81547790	81548178	intron	-
PPFIA2	ENSG00000139220	ENST00000551442	12-1699	12	81627653	81628041	intron	-
MAP3K12	ENSG00000139625	ENST00000548565	12-870	12	53492224	53492612	intron	-
LPAR6	ENSG00000139679	ENST00000470937	13-361	13	48405575	48405963	intron	-
CBLN3	ENSG00000139899	ENST00000555436	14-1695	14	24426939	24427327	TTS	-
RTN1	ENSG00000139970	ENST00000481205	14-4029	14	59595110	59595498	TTS	-
RTN1	ENSG00000139970	ENST00000267484	14-1373	14	59768581	59768969	intron	-
WARS	ENSG00000140105	ENST00000627608	14-1589	14	100368929	100369317	promoter-TSS	-
LYSMD2	ENSG00000140280	ENST00000454181	15-2926	15	51724994	51725382	intron	-
TLE3	ENSG00000140332	ENST00000558939	15-1095	15	70087714	70088102	intron	-
PML	ENSG00000140464	ENST00000565317	15-3273	15	74039720	74040108	promoter-TSS	+
PML	ENSG00000140464	ENST00000435786	15-1119	15	74019483	74019871	intron	+
PCSK6	ENSG00000140479	ENST00000331826	15-865	15	101364744	101365132	TTS	-
CMTM3	ENSG00000140931	ENST00000566121	16-131	16	66606268	66606656	intron	+
ARHGDIA	ENSG00000141522	ENST00000400721	17-43	17	81872036	81872424	promoter-TSS	-
SLC16A3	ENSG00000141526	ENST00000583025	17-2472	17	82260841	82261229	TTS	+
RPTOR	ENSG00000141564	ENST00000544334	17-1255	17	80604723	80605111	intron	+
TNFRSF11A	ENSG00000141655	ENST00000616710	18-321	18	62353590	62353978	intron	+
ZCCHC2	ENSG00000141664	ENST00000591632	18-17	18	62524144	62524532	promoter-TSS	+
CACNA1A	ENSG00000141837	ENST00000592864	19-3861	19	13549945	13550333	intron	-
CACNA1A	ENSG00000141837	ENST00000573710	19-960	19	13449472	13449860	intron	-
CACNA1A	ENSG00000141837	ENST00000573710	19-1697	19	13459324	13459712	intron	-
DPP9	ENSG00000142002	ENST00000601130	19-2140	19	4713408	4713796	TTS	-
COL6A1	ENSG00000142156	ENST00000361866	21-648	21	45991820	45992208	exon	+
COL6A1	ENSG00000142156	ENST00000498614	21-2620	21	45999271	45999659	promoter-TSS	+
COL6A2	ENSG00000142173	ENST00000460886	21-649	21	46112595	46112983	promoter-TSS	+
COL6A2	ENSG00000142173	ENST00000409416	21-21	21	46125458	46125846	intron	+
EFHD2	ENSG00000142634	ENST00000375980	1-12047	1	15423270	15423658	intron	+
EFHD2	ENSG00000142634	ENST00000445566	1-12048	1	15428583	15428971	exon	+
RGL1	ENSG00000143344	ENST00000304685	1-4641	1	183717509	183717897	intron	+
GALM	ENSG00000143891	ENST00000444351	2-3282	2	38726538	38726926	intron	+
GALM	ENSG00000143891	ENST00000434934	2-1089	2	38737400	38737788	intron	+
PTPRG	ENSG00000144724	ENST00000295874	3-6433	3	61755169	61755557	intron	+
PTPRG	ENSG00000144724	ENST00000475527	3-1371	3	61617752	61618140	intron	+
LPP	ENSG00000145012	ENST00000448637	3-413	3	188421877	188422265	intron	+
LPP	ENSG00000145012	ENST00000430340	3-7876	3	188314629	188315017	intron	+
LPP	ENSG00000145012	ENST00000448637	3-2550	3	188460711	188461099	intron	+
LPP	ENSG00000145012	ENST00000483938	3-1154	3	188728998	188729386	intron	+
LPP	ENSG00000145012	ENST00000457242	3-1152	3	188299530	188299918	intron	+
LPP	ENSG00000145012	ENST00000448637	3-11305	3	188621089	188621477	intron	+
LPP	ENSG00000145012	ENST00000471917	3-2551	3	188570185	188570573	intron	+
LPP	ENSG00000145012	ENST00000448637	3-7881	3	188707383	188707771	intron	+
LPP	ENSG00000145012	ENST00000494233	3-11302	3	188393700	188394088	intron	+
RUBCN	ENSG00000145016	ENST00000471364	3-1727	3	197682997	197683385	TTS	-
RUBCN	ENSG00000145016	ENST00000273582	3-5638	3	197723331	197723719	intron	-
LHFPL2	ENSG00000145685	ENST00000514587	5-447	5	78670469	78670857	intron	-
LHFPL2	ENSG00000145685	ENST00000503686	5-2849	5	78601894	78602282	intron	-
IQGAP2	ENSG00000145703	ENST00000514350	5-8507	5	76435922	76436310	intron	+
IQGAP2	ENSG00000145703	ENST00000502745	5-2831	5	76707032	76707420	exon	+
IQGAP2	ENSG00000145703	ENST00000514350	5-8506	5	76429943	76430331	intron	+
IQGAP2	ENSG00000145703	ENST00000274364	5-5904	5	76543272	76543660	intron	+
ARHGAP26	ENSG00000145819	ENST00000469396	5-6759	5	142908914	142909302	promoter-TSS	+
ARHGAP26	ENSG00000145819	ENST00000489924	5-1051	5	143133622	143134010	promoter-TSS	+
GNA12	ENSG00000146535	ENST00000275364	7-1965	7	2810210	2810598	intron	-
ZNF462	ENSG00000148143	ENST00000277225	9-14431	9	106912199	106912587	intron	+
ZNF462	ENSG00000148143	ENST00000441147	9-2070	9	106981980	106982368	intron	+
HTR7	ENSG00000148680	ENST00000277874	10-4507	10	90795480	90795868	intron	-
HTR7	ENSG00000148680	ENST00000277874	10-1517	10	90755677	90756065	intron	-
TCF7L2	ENSG00000148737	ENST00000538897	10-9757	10	113011794	113012182	intron	+
TCF7L2	ENSG00000148737	ENST00000545257	10-3384	10	113051909	113052297	intron	+
INA	ENSG00000148798	ENST00000369849	10-32	10	103276830	103277218	promoter-TSS	+
ALDOA	ENSG00000149925	ENST00000568435	16-241	16	30058118	30058506	intron	+
ARID5B	ENSG00000150347	ENST00000279873	10-4151	10	62009595	62009983	intron	+
ARID5B	ENSG00000150347	ENST00000279873	10-2896	10	61924764	61925152	intron	+
ARID5B	ENSG00000150347	ENST00000279873	10-5974	10	62006997	62007385	intron	+
CRIM1	ENSG00000150938	ENST00000413985	2-3263	2	36521451	36521839	intron	+
CRIM1	ENSG00000150938	ENST00000426856	2-3262	2	36441331	36441719	intron	+
CRIM1	ENSG00000150938	ENST00000280527	2-7030	2	36509056	36509444	intron	+
PLBD2	ENSG00000151176	ENST00000545182	12-4705	12	113379509	113379897	intron	+
FRMD4A	ENSG00000151474	ENST00000493380	10-5294	10	14347485	14347873	intron	-
FRMD4A	ENSG00000151474	ENST00000493380	10-2529	10	14380279	14380667	intron	-
FRMD4A	ENSG00000151474	ENST00000493380	10-1766	10	14379039	14379427	intron	-
ASAP2	ENSG00000151693	ENST00000315273	2-3095	2	9291027	9291415	intron	+
WWC2	ENSG00000151718	ENST00000515284	4-13034	4	183270087	183270475	promoter-TSS	+
ACSL1	ENSG00000151726	ENST00000281455	4-13072	4	184787840	184788228	intron	-
BICD1	ENSG00000151746	ENST00000395758	12-2075	12	32282747	32283135	intron	+
TDO2	ENSG00000151790	ENST00000506072	4-12506	4	155871157	155871545	intron	+
SETBP1	ENSG00000152217	ENST00000282030	18-1392	18	44869734	44870122	intron	+
SPOCK1	ENSG00000152377	ENST00000510405	5-4626	5	137187940	137188328	intron	-
SPOCK1	ENSG00000152377	ENST00000510405	5-1487	5	137240705	137241093	intron	-
SPOCK1	ENSG00000152377	ENST00000503916	5-2194	5	137564941	137565329	intron	-
SPOCK1	ENSG00000152377	ENST00000635347	5-3183	5	137305153	137305541	intron	-
SPOCK1	ENSG00000152377	ENST00000282223	5-9529	5	137092689	137093077	intron	-
SPOCK1	ENSG00000152377	ENST00000282223	5-13433	5	137023085	137023473	intron	-
SPOCK1	ENSG00000152377	ENST00000503916	5-18470	5	137334838	137335226	intron	-
SPOCK1	ENSG00000152377	ENST00000503916	5-3184	5	137493175	137493563	intron	-
SPOCK1	ENSG00000152377	ENST00000503916	5-3187	5	137593525	137593913	intron	-
GUCY1A2	ENSG00000152402	ENST00000526355	11-2030	11	106957217	106957605	intron	-
GUCY1A2	ENSG00000152402	ENST00000282249	11-3792	11	106761831	106762219	intron	-
GUCY1A2	ENSG00000152402	ENST00000347596	11-13084	11	106937634	106938022	intron	-
GUCY1A2	ENSG00000152402	ENST00000526355	11-5236	11	106721038	106721426	intron	-
FARP1	ENSG00000152767	ENST00000599151	13-1421	13	98328772	98329160	promoter-TSS	+
FARP1	ENSG00000152767	ENST00000457029	13-1422	13	98412175	98412563	intron	+
RASSF3	ENSG00000153179	ENST00000542104	12-10565	12	64631650	64632038	intron	+
MERTK	ENSG00000153208	ENST00000616902	2-605	2	112023810	112024198	intron	+
MERTK	ENSG00000153208	ENST00000295408	2-604	2	111948902	111949290	intron	+
PID1	ENSG00000153823	ENST00000482518	2-2104	2	228994759	228995147	intron	-
PID1	ENSG00000153823	ENST00000409462	2-18761	2	229075498	229075886	intron	-
PID1	ENSG00000153823	ENST00000409462	2-1440	2	229082469	229082857	intron	-
PID1	ENSG00000153823	ENST00000482518	2-9303	2	229022601	229022989	intron	-
PITPNC1	ENSG00000154217	ENST00000578527	17-362	17	67555374	67555762	intron	+
ENAH	ENSG00000154380	ENST00000635051	1-2758	1	225527338	225527726	intron	-
PPARGC1B	ENSG00000155846	ENST00000309241	5-6862	5	149851651	149852039	exon	+
HK1	ENSG00000156515	ENST00000483054	10-1390	10	69297924	69298312	intron	+
HK1	ENSG00000156515	ENST00000448642	10-2980	10	69380218	69380606	intron	+
NRG1	ENSG00000157168	ENST00000520407	8-12019	8	31747960	31748348	intron	+
NRG1	ENSG00000157168	ENST00000520407	8-6758	8	31864586	31864974	intron	+
NRG1	ENSG00000157168	ENST00000520407	8-5001	8	31900507	31900895	intron	+
NRG1	ENSG00000157168	ENST00000520407	8-6760	8	32049698	32050086	intron	+
NRG1	ENSG00000157168	ENST00000520407	8-5003	8	32086719	32087107	intron	+
NRG1	ENSG00000157168	ENST00000631040	8-5009	8	32442809	32443197	intron	+
NRG1	ENSG00000157168	ENST00000523041	8-677	8	32676109	32676497	intron	+
NRG1	ENSG00000157168	ENST00000520407	8-15805	8	32117049	32117437	intron	+
NRG1	ENSG00000157168	ENST00000520407	8-25565	8	31656370	31656758	intron	+
NRG1	ENSG00000157168	ENST00000520407	8-12031	8	32156920	32157308	intron	+
NRG1	ENSG00000157168	ENST00000520407	8-15794	8	31670497	31670885	intron	+
NRG1	ENSG00000157168	ENST00000523041	8-2054	8	32714650	32715038	intron	+
MYO1E	ENSG00000157483	ENST00000558814	15-3031	15	59244896	59245284	intron	-
FMNL2	ENSG00000157827	ENST00000288670	2-1913	2	152601981	152602369	intron	+
FMNL2	ENSG00000157827	ENST00000475377	2-1312	2	152648235	152648623	exon	+
RCAN1	ENSG00000159200	ENST00000313806	21-571	21	34558378	34558766	intron	-
LMNA	ENSG00000160789	ENST00000368300	1-4089	1	156140616	156141004	TTS	+
NACC1	ENSG00000160877	ENST00000585663	19-3850	19	13137570	13137958	promoter-TSS	+
FMNL3	ENSG00000161791	ENST00000335154	12-10192	12	49685454	49685842	intron	-
AMDHD2	ENSG00000162066	ENST00000413459	16-566	16	2519366	2519754	promoter-TSS	+
CAPN2	ENSG00000162909	ENST00000433674	1-2980	1	223736264	223736652	intron	+
ANTXR2	ENSG00000163297	ENST00000403729	4-10865	4	80049275	80049663	intron	-
IFI16	ENSG00000163565	ENST00000562225	1-7246	1	159031882	159032270	promoter-TSS	+
AIM2	ENSG00000163568	ENST00000368129	1-24117	1	159140999	159141387	promoter-TSS	-
RBM47	ENSG00000163694	ENST00000511902	4-4734	4	40495372	40495760	intron	-
ARHGEF3	ENSG00000163947	ENST00000486829	3-12934	3	56943514	56943902	intron	-
SHISA5	ENSG00000164054	ENST00000490864	3-647	3	48500635	48501023	TTS	-
ELOVL7	ENSG00000164181	ENST00000514809	5-5712	5	60795047	60795435	intron	-
ELOVL7	ENSG00000164181	ENST00000507047	5-1265	5	60814686	60815074	intron	-
BRI3	ENSG00000164713	ENST00000539286	7-5231	7	98293647	98294035	TTS	+
STK32C	ENSG00000165752	ENST00000368620	10-10150	10	132299769	132300157	intron	-
TTC7B	ENSG00000165914	ENST00000553972	14-378	14	90645215	90645603	promoter-TSS	-
TTC7B	ENSG00000165914	ENST00000557292	14-270	14	90605760	90606148	intron	-
TTC7B	ENSG00000165914	ENST00000328459	14-4531	14	90529816	90530204	exon	-
TTC7B	ENSG00000165914	ENST00000555894	14-1050	14	90558060	90558448	intron	-
RAB8B	ENSG00000166128	ENST00000559927	15-6050	15	63263890	63264278	TTS	+
RAB8B	ENSG00000166128	ENST00000558119	15-278	15	63221340	63221728	intron	+
ANKDD1A	ENSG00000166839	ENST00000620154	15-385	15	64926762	64927150	exon	+
STAT6	ENSG00000166888	ENST00000553499	12-1644	12	57122545	57122933	intron	-
HOOK3	ENSG00000168172	ENST00000307602	8-689	8	42983395	42983783	intron	+
TTC39C	ENSG00000168234	ENST00000304621	18-139	18	24000274	24000662	intron	+
TTC39C	ENSG00000168234	ENST00000578150	18-561	18	24066679	24067067	intron	+
TTC39C	ENSG00000168234	ENST00000317571	18-194	18	24029110	24029498	intron	+
IRF2	ENSG00000168310	ENST00000510814	4-4238	4	184424975	184425363	intron	-
RAB31	ENSG00000168461	ENST00000577371	18-3778	18	9814199	9814587	promoter-TSS	+
SNTB2	ENSG00000168807	ENST00000524887	16-1687	16	69241950	69242338	intron	+
SNTB2	ENSG00000168807	ENST00000525632	16-934	16	69217171	69217559	intron	+
IRS1	ENSG00000169047	ENST00000305123	2-9281	2	226761751	226762139	intron	-
ROR2	ENSG00000169071	ENST00000375708	9-6438	9	91815409	91815797	intron	-
ROR2	ENSG00000169071	ENST00000375715	9-4889	9	91757722	91758110	intron	-
ROR2	ENSG00000169071	ENST00000375715	9-2028	9	91706463	91706851	intron	-
DHRSX	ENSG00000169084	ENST00000430536	X-27	X	2420982	2421370	intron	-
DHRSX	ENSG00000169084	ENST00000430536	X-40	X	2357989	2358377	intron	-
DHRSX	ENSG00000169084	ENST00000430536	X-292	X	2370022	2370410	intron	-
PTK2	ENSG00000169398	ENST00000524202	8-8396	8	140807949	140808337	intron	-
PTK2	ENSG00000169398	ENST00000521907	8-3435	8	140984113	140984501	promoter-TSS	-
PTK2	ENSG00000169398	ENST00000524202	8-6252	8	140680280	140680668	intron	-
ITGAM	ENSG00000169896	ENST00000287497	16-1557	16	31321811	31322199	intron	+
FABP4	ENSG00000170323	ENST00000521734	8-4109	8	81480969	81481357	promoter-TSS	-
AKAP13	ENSG00000170776	ENST00000560340	15-1673	15	85583214	85583602	promoter-TSS	+
MTSS1	ENSG00000170873	ENST00000519168	8-8158	8	124561271	124561659	intron	-
CHST11	ENSG00000171310	ENST00000547956	12-242	12	104523204	104523592	intron	+
CHST11	ENSG00000171310	ENST00000303694	12-99	12	104457141	104457529	promoter-TSS	+
ISG20	ENSG00000172183	ENST00000558236	15-4837	15	88647973	88648361	promoter-TSS	+
IL16	ENSG00000172349	ENST00000360547	15-2388	15	81245380	81245768	intron	+
IL16	ENSG00000172349	ENST00000360547	15-2387	15	81237899	81238287	intron	+
RASGRP1	ENSG00000172575	ENST00000560929	15-1888	15	38534914	38535302	intron	-
MYEOV	ENSG00000172927	ENST00000544781	11-4919	11	69309586	69309974	intron	+
CD163	ENSG00000177575	ENST00000539632	12-2606	12	7482606	7482994	TTS	-
IL17RA	ENSG00000177663	ENST00000319363	22-90	22	17106961	17107349	intron	+
FAM20C	ENSG00000177706	ENST00000313766	7-135	7	233944	234332	intron	+
ZNF366	ENSG00000178175	ENST00000318442	5-2787	5	72479645	72480033	intron	-
BEND3	ENSG00000178409	ENST00000369042	6-4414	6	107103140	107103528	intron	-
GPR35	ENSG00000178623	ENST00000319838	2-2	2	240614385	240614773	intron	+
TMTC2	ENSG00000179104	ENST00000546590	12-11019	12	82904928	82905316	intron	+
TMTC2	ENSG00000179104	ENST00000549919	12-11015	12	82763240	82763628	intron	+
TMTC2	ENSG00000179104	ENST00000548305	12-2392	12	82883995	82884383	intron	+
FUCA1	ENSG00000179163	ENST00000374479	1-22258	1	23851056	23851444	intron	-
DNHD1	ENSG00000179532	ENST00000534210	11-5995	11	6573971	6574359	intron	+
FCRL6	ENSG00000181036	ENST00000339348	1-5271	1	159803289	159803677	intron	+
SLC26A11	ENSG00000181045	ENST00000572226	17-520	17	80220538	80220926	promoter-TSS	+
RAP2B	ENSG00000181467	ENST00000323534	3-285	3	153161620	153162008	promoter-TSS	+
SLC9A9	ENSG00000181804	ENST00000316549	3-5106	3	143642147	143642535	intron	-
SLC9A9	ENSG00000181804	ENST00000316549	3-10472	3	143650434	143650822	intron	-
SLC9A9	ENSG00000181804	ENST00000316549	3-2342	3	143300518	143300906	intron	-
ANXA2	ENSG00000182718	ENST00000559818	15-3047	15	60400182	60400570	promoter-TSS	-
CADM1	ENSG00000182985	ENST00000543249	11-5315	11	115296168	115296556	intron	-
SLC8A1	ENSG00000183023	ENST00000448531	2-1625	2	40508361	40508749	intron	-
CALN1	ENSG00000183166	ENST00000431984	7-3463	7	72370489	72370877	intron	-
CALN1	ENSG00000183166	ENST00000395276	7-2377	7	72447099	72447487	promoter-TSS	-
CALN1	ENSG00000183166	ENST00000395275	7-4999	7	72117406	72117794	intron	-
CALN1	ENSG00000183166	ENST00000395275	7-4996	7	71814903	71815291	intron	-
CALN1	ENSG00000183166	ENST00000395275	7-3460	7	71796759	71797147	intron	-
CALN1	ENSG00000183166	ENST00000395275	7-2373	7	72164420	72164808	intron	-
TNFAIP8L3	ENSG00000183578	ENST00000327536	15-971	15	51056317	51056705	TTS	-
UPP1	ENSG00000183696	ENST00000495446	7-4867	7	48106521	48106909	exon	+
CSF1	ENSG00000184371	ENST00000525659	1-4039	1	109918319	109918707	intron	+
MAML2	ENSG00000184384	ENST00000524717	11-2733	11	96131500	96131888	intron	-
MAML2	ENSG00000184384	ENST00000524717	11-5171	11	95985215	95985603	intron	-
MAML2	ENSG00000184384	ENST00000524717	11-9620	11	96061200	96061588	intron	-
MAML2	ENSG00000184384	ENST00000524717	11-2735	11	96172656	96173044	intron	-
DUSP8	ENSG00000184545	ENST00000528778	11-1687	11	1559102	1559490	promoter-TSS	-
PRR16	ENSG00000184838	ENST00000505123	5-4468	5	120542315	120542703	intron	+
TRIM69	ENSG00000185880	ENST00000329464	15-5579	15	44763203	44763591	intron	+
PIP5K1C	ENSG00000186111	ENST00000587482	19-925	19	3654005	3654393	intron	-
ARAP1	ENSG00000186635	ENST00000393609	11-4957	11	72753496	72753884	promoter-TSS	-
ARAP1	ENSG00000186635	ENST00000359373	11-2650	11	72751324	72751712	intron	-
TEAD1	ENSG00000187079	ENST00000334310	11-4449	11	12891847	12892235	intron	+
MITF	ENSG00000187098	ENST00000495741	3-956	3	69844985	69845373	intron	+
MITF	ENSG00000187098	ENST00000328528	3-4514	3	69961124	69961512	intron	+
GCNT1	ENSG00000187210	ENST00000376730	9-6301	9	76465398	76465786	intron	+
TET3	ENSG00000187605	ENST00000409262	2-2458	2	74032754	74033142	intron	+
TPRG1	ENSG00000188001	ENST00000433971	3-215	3	188957899	188958287	intron	+
TPRG1	ENSG00000188001	ENST00000433971	3-5542	3	189048212	189048600	intron	+
DCUN1D3	ENSG00000188215	ENST00000563934	16-232	16	20870216	20870604	promoter-TSS	-
DPYD	ENSG00000188641	ENST00000474241	1-12507	1	97696470	97696858	intron	-
DPYD	ENSG00000188641	ENST00000370192	1-15386	1	97531251	97531639	intron	-
DPYD	ENSG00000188641	ENST00000370192	1-3134	1	97191394	97191782	intron	-
DPYD	ENSG00000188641	ENST00000370192	1-7038	1	97276064	97276452	intron	-
DPYD	ENSG00000188641	ENST00000306031	1-5159	1	97754430	97754818	intron	-
PAX5	ENSG00000196092	ENST00000523241	9-6174	9	36878087	36878475	intron	-
SULF2	ENSG00000196562	ENST00000478766	20-2409	20	47708274	47708662	intron	-
SULF2	ENSG00000196562	ENST00000479970	20-2407	20	47660029	47660417	promoter-TSS	-
HRH1	ENSG00000196639	ENST00000431010	3-1767	3	11220139	11220527	intron	+
SRC	ENSG00000197122	ENST00000472968	20-88	20	37383085	37383473	promoter-TSS	+
PELI1	ENSG00000197329	ENST00000358912	2-1696	2	64131283	64131671	intron	-
MAP3K5	ENSG00000197442	ENST00000359015	6-790	6	136596328	136596716	intron	-
MAP3K5	ENSG00000197442	ENST00000359015	6-19	6	136791978	136792366	promoter-TSS	-
ATG7	ENSG00000197548	ENST00000354449	3-5751	3	11523433	11523821	intron	+
ATG7	ENSG00000197548	ENST00000434066	3-2657	3	11313198	11313586	promoter-TSS	+
ATG7	ENSG00000197548	ENST00000446450	3-3901	3	11403285	11403673	intron	+
ATG7	ENSG00000197548	ENST00000354449	3-2658	3	11446233	11446621	intron	+
SIPA1L1	ENSG00000197555	ENST00000554960	14-5988	14	71693227	71693615	intron	+
SIPA1L1	ENSG00000197555	ENST00000555818	14-2067	14	71549988	71550376	intron	+
PSAP	ENSG00000197746	ENST00000394936	10-1415	10	71846758	71847146	intron	-
SGTB	ENSG00000197860	ENST00000506816	5-4026	5	65680563	65680951	TTS	-
MAP3K3	ENSG00000198909	ENST00000584573	17-4119	17	63630966	63631354	intron	+
RORB	ENSG00000198963	ENST00000376896	9-1097	9	74653500	74653888	intron	+
SAMD9	ENSG00000205413	ENST00000620985	7-2484	7	93111517	93111905	intron	-
ATP10A	ENSG00000206190	ENST00000356865	15-5160	15	25715036	25715424	intron	-
ATP10A	ENSG00000206190	ENST00000555815	15-2600	15	25692414	25692802	intron	-
SYT3	ENSG00000213023	ENST00000595557	19-864	19	50624779	50625167	promoter-TSS	-
ITGA1	ENSG00000213949	ENST00000282588	5-15973	5	52928704	52929092	intron	+
ITGA1	ENSG00000213949	ENST00000504669	5-1855	5	52910001	52910389	exon	+
STARD10	ENSG00000214530	ENST00000535054	11-557	11	72769711	72770099	intron	-
PLEKHM1	ENSG00000225190	ENST00000585506	17-3795	17	45439897	45440285	promoter-TSS	-
CYFIP1	ENSG00000273749	ENST00000622576	15-175	15	22919416	22919804	promoter-TSS	-

## Sheet: transcriptionally repressed
gene name	gene id	transcript id	peak id	chromatin	start	end	annotation	strand
STPG1	ENSG00000001460	ENST00000438866	1-33249	1	24380001	24380389	promoter-TSS	-
ICA1	ENSG00000003147	ENST00000407906	7-3003	7	8230982	8231370	intron	-
ICA1	ENSG00000003147	ENST00000407906	7-3004	7	8246577	8246965	intron	-
HOXA11	ENSG00000005073	ENST00000006015	7-6	7	27186129	27186517	promoter-TSS	-
THSD7A	ENSG00000005108	ENST00000617773	7-4405	7	11592780	11593168	intron	-
THSD7A	ENSG00000005108	ENST00000617773	7-4402	7	11398381	11398769	intron	-
AASS	ENSG00000008311	ENST00000473553	7-2662	7	122108945	122109333	intron	-
AASS	ENSG00000008311	ENST00000358954	7-7992	7	122123048	122123436	intron	-
CNTN1	ENSG00000018236	ENST00000551295	12-5424	12	41037146	41037534	intron	+
CNTN1	ENSG00000018236	ENST00000551295	12-9945	12	41044166	41044554	intron	+
ANK1	ENSG00000029534	ENST00000265709	8-3818	8	41767074	41767462	intron	-
FAM13B	ENSG00000031003	ENST00000033079	5-258	5	137995461	137995849	intron	-
FAM13B	ENSG00000031003	ENST00000033079	5-507	5	138003583	138003971	intron	-
STAU2	ENSG00000040341	ENST00000518981	8-7379	8	73566518	73566906	intron	-
ROS1	ENSG00000047936	ENST00000368507	6-4530	6	117293335	117293723	intron	-
LY75	ENSG00000054219	ENST00000263636	2-3900	2	159833137	159833525	intron	-
LY75	ENSG00000054219	ENST00000484559	2-5808	2	159879276	159879664	intron	-
LY75	ENSG00000054219	ENST00000263636	2-901	2	159851783	159852171	intron	-
ATP2B4	ENSG00000058668	ENST00000357681	1-9002	1	203652229	203652617	intron	+
DGKG	ENSG00000058866	ENST00000480809	3-3707	3	186209104	186209492	intron	-
DGKG	ENSG00000058866	ENST00000472506	3-1681	3	186272277	186272665	intron	-
PTPRU	ENSG00000060656	ENST00000428026	1-2476	1	29237066	29237454	intron	+
PRDM6	ENSG00000061455	ENST00000434521	5-4494	5	123123968	123124356	intron	+
SNX24	ENSG00000064652	ENST00000502387	5-1430	5	123017244	123017632	intron	+
PRKCQ	ENSG00000065675	ENST00000397176	10-7437	10	6522918	6523306	intron	-
FAM107B	ENSG00000065809	ENST00000487335	10-200	10	14660601	14660989	intron	-
IFT80	ENSG00000068885	ENST00000486856	3-3562	3	160365152	160365540	TTS	-
IFT80	ENSG00000068885	ENST00000468218	3-764	3	160379918	160380306	intron	-
PIGB	ENSG00000069943	ENST00000566072	15-699	15	55325551	55325939	intron	+
RAB27A	ENSG00000069974	ENST00000336787	15-2968	15	55215012	55215400	intron	-
RHOBTB1	ENSG00000072422	ENST00000357917	10-8476	10	60952709	60953097	intron	-
RHOBTB1	ENSG00000072422	ENST00000357917	10-8477	10	60957399	60957787	intron	-
RHOBTB1	ENSG00000072422	ENST00000357917	10-8475	10	60913954	60914342	intron	-
HMMR	ENSG00000072571	ENST00000432118	5-2322	5	163473457	163473845	intron	+
TRHDE	ENSG00000072657	ENST00000547300	12-10782	12	72315803	72316191	intron	+
TRHDE	ENSG00000072657	ENST00000261180	12-2349	12	72428569	72428957	intron	+
TRHDE	ENSG00000072657	ENST00000261180	12-3182	12	72390874	72391262	intron	+
TRHDE	ENSG00000072657	ENST00000547300	12-8037	12	72327952	72328340	intron	+
ACAT1	ENSG00000075239	ENST00000265838	11-2038	11	108148122	108148510	TTS	+
ACAT1	ENSG00000075239	ENST00000527942	11-1433	11	108125982	108126370	intron	+
BCAP29	ENSG00000075790	ENST00000379117	7-569	7	107619471	107619859	TTS	+
ARHGAP15	ENSG00000075884	ENST00000295095	2-1893	2	143410336	143410724	intron	+
ARHGAP15	ENSG00000075884	ENST00000295095	2-623	2	143229702	143230090	intron	+
ARHGAP15	ENSG00000075884	ENST00000552289	2-5647	2	143505888	143506276	intron	+
ARHGAP15	ENSG00000075884	ENST00000295095	2-5643	2	143317897	143318285	intron	+
TPD52	ENSG00000076554	ENST00000602950	8-459	8	80231231	80231619	promoter-TSS	-
WDR70	ENSG00000082068	ENST00000265107	5-2606	5	37598152	37598540	intron	+
PGR	ENSG00000082175	ENST00000325455	11-3763	11	101102043	101102431	intron	-
PGR	ENSG00000082175	ENST00000530764	11-768	11	101052452	101052840	promoter-TSS	-
WDFY1	ENSG00000085449	ENST00000462702	2-2975	2	223870241	223870629	intron	-
WDFY1	ENSG00000085449	ENST00000429915	2-2095	2	223901569	223901957	intron	-
AKR1B1	ENSG00000085662	ENST00000434222	7-422	7	134443297	134443685	intron	-
GMCL1	ENSG00000087338	ENST00000468386	2-813	2	69829923	69830311	promoter-TSS	+
KIZ	ENSG00000088970	ENST00000620891	20-299	20	21210234	21210622	intron	+
KIZ	ENSG00000088970	ENST00000620891	20-495	20	21203048	21203436	intron	+
SEL1L3	ENSG00000091490	ENST00000399878	4-2028	4	25809961	25810349	intron	-
SEL1L3	ENSG00000091490	ENST00000510448	4-401	4	25755058	25755446	TTS	-
HPS4	ENSG00000100099	ENST00000439453	22-1499	22	26451923	26452311	TTS	-
SRSF5	ENSG00000100650	ENST00000553521	14-1434	14	69745185	69745573	intron	+
NINL	ENSG00000101004	ENST00000336104	20-922	20	25480791	25481179	promoter-TSS	-
NINL	ENSG00000101004	ENST00000422516	20-923	20	25495309	25495697	intron	-
TCFL5	ENSG00000101190	ENST00000335351	20-473	20	62861295	62861683	promoter-TSS	-
SCML2	ENSG00000102098	ENST00000251900	X-470	X	18284958	18285346	intron	-
CEP152	ENSG00000103995	ENST00000380950	15-1974	15	48780518	48780906	intron	-
CEP152	ENSG00000103995	ENST00000561245	15-1364	15	48730571	48730959	intron	-
CSPP1	ENSG00000104218	ENST00000519701	8-12876	8	67075221	67075609	intron	+
NCALD	ENSG00000104490	ENST00000522206	8-1741	8	102012885	102013273	intron	-
NCALD	ENSG00000104490	ENST00000518661	8-5808	8	101900093	101900481	intron	-
NCALD	ENSG00000104490	ENST00000523923	8-977	8	101849243	101849631	intron	-
NCALD	ENSG00000104490	ENST00000518727	8-5810	8	101950775	101951163	intron	-
CNFN	ENSG00000105427	ENST00000597255	19-1054	19	42387971	42388359	intron	-
MPP6	ENSG00000105926	ENST00000426450	7-1399	7	24598819	24599207	intron	+
MPP6	ENSG00000105926	ENST00000426450	7-3153	7	24595614	24596002	promoter-TSS	+
CAV1	ENSG00000105974	ENST00000614113	7-5465	7	116545940	116546328	intron	+
HIBADH	ENSG00000106049	ENST00000428288	7-6520	7	27630541	27630929	intron	-
CPVL	ENSG00000106066	ENST00000455893	7-6565	7	29056186	29056574	intron	-
CPVL	ENSG00000106066	ENST00000437527	7-198	7	29195113	29195501	promoter-TSS	-
CHN2	ENSG00000106069	ENST00000409964	7-359	7	29239565	29239953	intron	+
CHN2	ENSG00000106069	ENST00000446446	7-6583	7	29435336	29435724	intron	+
GLCCI1	ENSG00000106415	ENST00000470583	7-4363	7	8061024	8061412	TTS	+
MEST	ENSG00000106484	ENST00000341441	7-1221	7	130484853	130485241	promoter-TSS	+
C5	ENSG00000106804	ENST00000466280	9-3793	9	121005248	121005636	intron	-
ABHD17B	ENSG00000107362	ENST00000377041	9-2654	9	71876191	71876579	intron	-
ABHD17B	ENSG00000107362	ENST00000377041	9-3552	9	71890571	71890959	intron	-
RAB11FIP2	ENSG00000107560	ENST00000355624	10-3429	10	118030184	118030572	intron	-
RAB11FIP2	ENSG00000107560	ENST00000355624	10-3428	10	118023299	118023687	intron	-
EBF3	ENSG00000108001	ENST00000368648	10-3510	10	129878048	129878436	intron	-
MAP2K6	ENSG00000108984	ENST00000586641	17-363	17	69521772	69522160	TTS	+
SLC2A9	ENSG00000109667	ENST00000508585	4-9413	4	9776385	9776773	intron	-
SLC2A9	ENSG00000109667	ENST00000512342	4-4420	4	9822136	9822524	intron	-
SLC2A9	ENSG00000109667	ENST00000505104	4-1954	4	9939714	9940102	intron	-
NEIL3	ENSG00000109674	ENST00000264596	4-359	4	177333860	177334248	intron	+
GLRB	ENSG00000109738	ENST00000541722	4-1187	4	157124675	157125063	intron	+
MS4A4A	ENSG00000110079	ENST00000337908	11-3484	11	60298215	60298603	intron	+
LIN7A	ENSG00000111052	ENST00000552864	12-2381	12	80793317	80793705	exon	-
PEX7	ENSG00000112357	ENST00000318471	6-6397	6	136845349	136845737	intron	+
ADGRG6	ENSG00000112414	ENST00000415128	6-1919	6	142340149	142340537	intron	+
NNT	ENSG00000112992	ENST00000264663	5-15814	5	43668690	43669078	intron	+
THBS4	ENSG00000113296	ENST00000510218	5-5964	5	79999648	80000036	intron	+
PRLR	ENSG00000113494	ENST00000542609	5-3753	5	35118064	35118452	promoter-TSS	-
EHHADH	ENSG00000113790	ENST00000465178	3-7839	3	185262747	185263135	intron	-
SMC4	ENSG00000113810	ENST00000494612	3-1616	3	160410089	160410477	promoter-TSS	+
CEP70	ENSG00000114107	ENST00000470159	3-1063	3	138569954	138570342	TTS	-
CEP70	ENSG00000114107	ENST00000481834	3-14679	3	138526998	138527386	intron	-
GBE1	ENSG00000114480	ENST00000429644	3-4588	3	81714216	81714604	intron	-
GBE1	ENSG00000114480	ENST00000429644	3-6615	3	81752297	81752685	intron	-
GBE1	ENSG00000114480	ENST00000429644	3-3108	3	81600912	81601300	intron	-
PLSCR4	ENSG00000114698	ENST00000475019	3-3456	3	146203300	146203688	intron	-
PLSCR4	ENSG00000114698	ENST00000476202	3-754	3	146199674	146200062	TTS	-
KIF17	ENSG00000117245	ENST00000490034	1-2836	1	20684072	20684460	intron	-
RCAN3	ENSG00000117602	ENST00000374395	1-18117	1	24539766	24540154	exon	+
CENPF	ENSG00000117724	ENST00000495259	1-31335	1	214608231	214608619	intron	+
CENPF	ENSG00000117724	ENST00000366955	1-11075	1	214661218	214661606	intron	+
VAMP8	ENSG00000118640	ENST00000432071	2-584	2	85571064	85571452	intron	+
KLF12	ENSG00000118922	ENST00000377669	13-1939	13	73994786	73995174	promoter-TSS	-
CNTRL	ENSG00000119397	ENST00000373845	9-2096	9	121151614	121152002	promoter-TSS	+
CNTRL	ENSG00000119397	ENST00000373850	9-2796	9	121171127	121171515	intron	+
COIL	ENSG00000121058	ENST00000573008	17-1111	17	56956149	56956537	intron	-
KIF18A	ENSG00000121621	ENST00000263181	11-2452	11	28021646	28022034	intron	-
FLT3	ENSG00000122025	ENST00000380987	13-719	13	28083132	28083520	intron	-
NECAB1	ENSG00000123119	ENST00000521366	8-10136	8	90955291	90955679	intron	+
NECAB1	ENSG00000123119	ENST00000521954	8-1269	8	90877162	90877550	intron	+
NECAB1	ENSG00000123119	ENST00000521954	8-4154	8	90858555	90858943	intron	+
BAZ2B	ENSG00000123636	ENST00000392782	2-897	2	159380755	159381143	intron	-
BAZ2B	ENSG00000123636	ENST00000483316	2-898	2	159472121	159472509	intron	-
DNAH8	ENSG00000124721	ENST00000373278	6-494	6	38719193	38719581	intron	+
DNAH8	ENSG00000124721	ENST00000359357	6-5219	6	38804292	38804680	intron	+
CLYBL	ENSG00000125246	ENST00000376355	13-6429	13	99772913	99773301	intron	+
ATP5S	ENSG00000125375	ENST00000311459	14-633	14	50332942	50333330	exon	+
NKX2-4	ENSG00000125816	ENST00000351817	20-34	20	21398249	21398637	promoter-TSS	-
PCID2	ENSG00000126226	ENST00000622406	13-4722	13	113197669	113198057	intron	-
FLRT1	ENSG00000126500	ENST00000246841	11-1888	11	64109606	64109994	intron	+
DLGAP5	ENSG00000126787	ENST00000395425	14-1344	14	55184274	55184662	intron	-
LRRC17	ENSG00000128606	ENST00000485478	7-2543	7	102944605	102944993	TTS	+
TTBK2	ENSG00000128881	ENST00000564431	15-19	15	42920675	42921063	promoter-TSS	-
ARHGEF6	ENSG00000129675	ENST00000250617	X-605	X	136691459	136691847	intron	-
PHF10	ENSG00000130024	ENST00000480008	6-55	6	169723575	169723963	promoter-TSS	-
GSE1	ENSG00000131149	ENST00000393243	16-2484	16	85623741	85624129	intron	+
TBC1D5	ENSG00000131374	ENST00000414318	3-848	3	17746904	17747292	intron	-
TBC1D5	ENSG00000131374	ENST00000486224	3-8323	3	17590023	17590411	intron	-
TBC1D5	ENSG00000131374	ENST00000414318	3-2707	3	18183496	18183884	intron	-
TBC1D5	ENSG00000131374	ENST00000443499	3-3988	3	17403853	17404241	TTS	-
TBC1D5	ENSG00000131374	ENST00000414318	3-2697	3	17268581	17268969	intron	-
TBC1D5	ENSG00000131374	ENST00000446818	3-2700	3	17663121	17663509	intron	-
SLC6A11	ENSG00000132164	ENST00000254488	3-832	3	10850996	10851384	intron	+
PTPN22	ENSG00000134242	ENST00000525799	1-10392	1	113852531	113852919	intron	-
DSC2	ENSG00000134755	ENST00000251081	18-2847	18	31091285	31091673	intron	-
PRRG4	ENSG00000135378	ENST00000257836	11-931	11	32832724	32833112	intron	+
TEC	ENSG00000135605	ENST00000505452	4-10249	4	48224504	48224892	intron	-
TEC	ENSG00000135605	ENST00000505452	4-2139	4	48139875	48140263	intron	-
LMO7	ENSG00000136153	ENST00000377499	13-1957	13	75662839	75663227	intron	+
DAB2IP	ENSG00000136848	ENST00000465078	9-5106	9	121655189	121655577	intron	+
DAB2IP	ENSG00000136848	ENST00000259371	9-8773	9	121727613	121728001	intron	+
DMRT1	ENSG00000137090	ENST00000564322	9-698	9	852377	852765	intron	+
FCHSD2	ENSG00000137478	ENST00000458644	11-1946	11	72995734	72996122	intron	-
FCHSD2	ENSG00000137478	ENST00000409314	11-1945	11	72985859	72986247	intron	-
NUSAP1	ENSG00000137804	ENST00000560318	15-1317	15	41363637	41364025	promoter-TSS	+
CGREF1	ENSG00000138028	ENST00000402550	2-1059	2	27108228	27108616	intron	-
KIF20B	ENSG00000138182	ENST00000371728	10-713	10	89728890	89729278	intron	+
KIF20B	ENSG00000138182	ENST00000371728	10-243	10	89743441	89743829	intron	+
TET1	ENSG00000138336	ENST00000373644	10-309	10	68691270	68691658	exon	+
SENP7	ENSG00000138468	ENST00000394091	3-2150	3	101378094	101378482	intron	-
PRDM5	ENSG00000138738	ENST00000505484	4-11760	4	120733551	120733939	intron	-
PARVG	ENSG00000138964	ENST00000356909	22-295	22	44206347	44206735	TTS	+
WDFY2	ENSG00000139668	ENST00000298125	13-61	13	51697519	51697907	intron	+
SLAIN1	ENSG00000139737	ENST00000377236	13-1980	13	77714747	77715135	intron	+
SLC27A2	ENSG00000140284	ENST00000559938	15-2900	15	50203593	50203981	promoter-TSS	+
UBE2Q2	ENSG00000140367	ENST00000569423	15-783	15	75896204	75896592	intron	+
NUDT7	ENSG00000140876	ENST00000564031	16-518	16	77739552	77739940	intron	+
OSBPL1A	ENSG00000141447	ENST00000357041	18-388	18	24198863	24199251	intron	-
OSBPL1A	ENSG00000141447	ENST00000578091	18-3983	18	24297536	24297924	intron	-
PIGK	ENSG00000142892	ENST00000370812	1-41133	1	77175365	77175753	intron	-
GPA33	ENSG00000143167	ENST00000632571	1-4613	1	167166499	167166887	promoter-TSS	-
AFF3	ENSG00000144218	ENST00000317233	2-5320	2	99598555	99598943	intron	-
AFF3	ENSG00000144218	ENST00000317233	2-1783	2	99978531	99978919	intron	-
UNC80	ENSG00000144406	ENST00000489023	2-18326	2	209838879	209839267	intron	+
UNC80	ENSG00000144406	ENST00000477301	2-18327	2	209871048	209871436	intron	+
UNC80	ENSG00000144406	ENST00000489023	2-2927	2	209898412	209898800	intron	+
KANSL1L	ENSG00000144445	ENST00000634716	2-13090	2	210029157	210029545	promoter-TSS	-
STXBP5L	ENSG00000145087	ENST00000461772	3-4859	3	121021268	121021656	intron	+
STXBP5L	ENSG00000145087	ENST00000471454	3-10020	3	121396736	121397124	intron	+
STXBP5L	ENSG00000145087	ENST00000461772	3-6979	3	121096909	121097297	intron	+
STXBP5L	ENSG00000145087	ENST00000471454	3-4862	3	121387129	121387517	intron	+
PLAC8	ENSG00000145287	ENST00000426923	4-1532	4	83094292	83094680	exon	-
METTL14	ENSG00000145388	ENST00000628452	4-760	4	118706238	118706626	intron	+
NKD2	ENSG00000145506	ENST00000519933	5-5058	5	1032851	1033239	promoter-TSS	+
FAM105A	ENSG00000145569	ENST00000513825	5-392	5	14600382	14600770	promoter-TSS	+
AIG1	ENSG00000146416	ENST00000344492	6-6499	6	143265424	143265812	intron	+
SDK1	ENSG00000146555	ENST00000615806	7-1327	7	4093476	4093864	intron	+
SDK1	ENSG00000146555	ENST00000615806	7-1325	7	4075056	4075444	intron	+
SDK1	ENSG00000146555	ENST00000615806	7-930	7	4191949	4192337	intron	+
SDK1	ENSG00000146555	ENST00000615806	7-2950	7	4064298	4064686	intron	+
SDK1	ENSG00000146555	ENST00000615806	7-668	7	4204520	4204908	intron	+
SDK1	ENSG00000146555	ENST00000615806	7-6066	7	3787854	3788242	intron	+
SDK1	ENSG00000146555	ENST00000615806	7-4281	7	3473615	3474003	intron	+
ZMYM3	ENSG00000147130	ENST00000314425	X-101	X	71255128	71255516	promoter-TSS	-
CSGALNACT1	ENSG00000147408	ENST00000522854	8-15337	8	19464825	19465213	intron	-
CSGALNACT1	ENSG00000147408	ENST00000523262	8-4848	8	19695091	19695479	intron	-
MS4A2	ENSG00000149534	ENST00000440896	11-4771	11	60094124	60094512	TTS	+
N6AMT2	ENSG00000150456	ENST00000382754	13-4793	13	20744083	20744471	intron	-
N6AMT2	ENSG00000150456	ENST00000382754	13-1033	13	20741706	20742094	intron	-
FAM173B	ENSG00000150756	ENST00000506108	5-1695	5	10226618	10227006	TTS	-
ITPR1	ENSG00000150995	ENST00000354582	3-2613	3	4546770	4547158	intron	+
ITPR1	ENSG00000150995	ENST00000354582	3-8080	3	4678866	4679254	intron	+
PARP8	ENSG00000151883	ENST00000515175	5-610	5	50704467	50704855	intron	+
AP1S3	ENSG00000152056	ENST00000444408	2-683	2	223815385	223815773	intron	-
TADA1	ENSG00000152382	ENST00000467021	1-13128	1	166864109	166864497	promoter-TSS	-
SPEF2	ENSG00000152582	ENST00000356031	5-76	5	35785665	35786053	intron	+
SPEF2	ENSG00000152582	ENST00000440995	5-2586	5	35795575	35795963	exon	+
ZNF117	ENSG00000152926	ENST00000487644	7-7090	7	64985414	64985802	intron	-
ADGRA3	ENSG00000152990	ENST00000511051	4-609	4	22351051	22351439	intron	-
ADGRA3	ENSG00000152990	ENST00000502482	4-9699	4	22460320	22460708	intron	-
ADGRA3	ENSG00000152990	ENST00000334304	4-3049	4	22515928	22516316	promoter-TSS	-
BANK1	ENSG00000153064	ENST00000504592	4-11302	4	101833462	101833850	intron	+
BANK1	ENSG00000153064	ENST00000504592	4-5384	4	102073378	102073766	intron	+
BANK1	ENSG00000153064	ENST00000504592	4-5377	4	101688932	101689320	intron	+
BANK1	ENSG00000153064	ENST00000504592	4-2402	4	101776837	101777225	intron	+
BANK1	ENSG00000153064	ENST00000510950	4-5383	4	101993830	101994218	intron	+
BANK1	ENSG00000153064	ENST00000504592	4-2400	4	101448052	101448440	intron	+
PLA2R1	ENSG00000153246	ENST00000283243	2-1932	2	160018826	160019214	intron	-
PLA2R1	ENSG00000153246	ENST00000460710	2-1323	2	159931200	159931588	TTS	-
PLA2R1	ENSG00000153246	ENST00000283243	2-8453	2	160044227	160044615	intron	-
UBP1	ENSG00000153560	ENST00000496310	3-6027	3	33428779	33429167	intron	-
DDAH1	ENSG00000153904	ENST00000535924	1-18610	1	85415129	85415517	intron	-
DDAH1	ENSG00000153904	ENST00000535924	1-28078	1	85413589	85413977	intron	-
C16orf74	ENSG00000154102	ENST00000284245	16-984	16	85752314	85752702	promoter-TSS	-
C16orf74	ENSG00000154102	ENST00000602675	16-753	16	85737319	85737707	intron	-
NCAM2	ENSG00000154654	ENST00000486367	21-732	21	21270965	21271353	intron	+
NCAM2	ENSG00000154654	ENST00000400546	21-176	21	21071047	21071435	intron	+
NCAM2	ENSG00000154654	ENST00000400546	21-177	21	21182769	21183157	intron	+
NCAM2	ENSG00000154654	ENST00000400546	21-45	21	21513674	21514062	intron	+
ATP5J	ENSG00000154723	ENST00000400099	21-182	21	25721474	25721862	intron	-
GABPA	ENSG00000154727	ENST00000354828	21-1133	21	25750650	25751038	intron	+
EPHB1	ENSG00000154928	ENST00000460895	3-2291	3	134671613	134672001	intron	+
EPHB1	ENSG00000154928	ENST00000460895	3-2292	3	134680281	134680669	intron	+
PTPRN2	ENSG00000155093	ENST00000389418	7-8598	7	158531969	158532357	intron	-
PTPRN2	ENSG00000155093	ENST00000389413	7-8588	7	158106973	158107361	intron	-
PTPRN2	ENSG00000155093	ENST00000389418	7-2881	7	158575985	158576373	intron	-
PTPRN2	ENSG00000155093	ENST00000389416	7-5944	7	158042721	158043109	intron	-
PTPRN2	ENSG00000155093	ENST00000389416	7-906	7	158350222	158350610	intron	-
PTPRN2	ENSG00000155093	ENST00000389416	7-4199	7	157753899	157754287	intron	-
PTPRN2	ENSG00000155093	ENST00000389416	7-1288	7	157966503	157966891	intron	-
PTPRN2	ENSG00000155093	ENST00000389416	7-244	7	157692508	157692896	intron	-
DEPTOR	ENSG00000155792	ENST00000286234	8-89	8	119962143	119962531	intron	+
DEPTOR	ENSG00000155792	ENST00000286234	8-1790	8	119940260	119940648	intron	+
KIT	ENSG00000157404	ENST00000514582	4-2162	4	54684381	54684769	intron	+
CACNA2D3	ENSG00000157445	ENST00000490478	3-4403	3	54820967	54821355	intron	+
CACNA2D3	ENSG00000157445	ENST00000490478	3-12891	3	54559967	54560355	intron	+
CACNA2D3	ENSG00000157445	ENST00000468658	3-4399	3	54222465	54222853	intron	+
CACNA2D3	ENSG00000157445	ENST00000490478	3-2013	3	54969679	54970067	intron	+
CACNA2D3	ENSG00000157445	ENST00000490478	3-6353	3	54909187	54909575	intron	+
CACNA2D3	ENSG00000157445	ENST00000490478	3-6350	3	54832146	54832534	intron	+
ESYT3	ENSG00000158220	ENST00000486831	3-2317	3	138459737	138460125	intron	+
CLSTN2	ENSG00000158258	ENST00000458420	3-14724	3	140028056	140028444	intron	+
CLSTN2	ENSG00000158258	ENST00000458420	3-10402	3	140458499	140458887	intron	+
CLSTN2	ENSG00000158258	ENST00000458420	3-3417	3	140342396	140342784	intron	+
CLSTN2	ENSG00000158258	ENST00000458420	3-10389	3	140132887	140133275	intron	+
CLSTN2	ENSG00000158258	ENST00000458420	3-5065	3	140141637	140142025	intron	+
RNF207	ENSG00000158286	ENST00000483336	1-27020	1	6212527	6212915	promoter-TSS	+
LSS	ENSG00000160285	ENST00000356396	21-996	21	46208033	46208421	intron	-
WDR63	ENSG00000162643	ENST00000370596	1-10146	1	85127342	85127730	intron	+
SLC16A14	ENSG00000163053	ENST00000457406	2-2998	2	230049852	230050240	intron	-
CGGBP1	ENSG00000163320	ENST00000462901	3-4621	3	88082855	88083243	intron	-
CGGBP1	ENSG00000163320	ENST00000462901	3-1418	3	88075047	88075435	intron	-
FSTL1	ENSG00000163430	ENST00000467994	3-115	3	120448838	120449226	intron	-
SGOL2	ENSG00000163535	ENST00000409203	2-4157	2	200547895	200548283	intron	+
PLB1	ENSG00000163803	ENST00000416713	2-1067	2	28471129	28471517	intron	+
PLB1	ENSG00000163803	ENST00000422425	2-14300	2	28521364	28521752	intron	+
LZTFL1	ENSG00000163818	ENST00000448111	3-4256	3	45855954	45856342	intron	-
LZTFL1	ENSG00000163818	ENST00000472635	3-6214	3	45871582	45871970	intron	-
ABLIM2	ENSG00000163995	ENST00000407564	4-1292	4	8066437	8066825	intron	-
ABLIM2	ENSG00000163995	ENST00000361581	4-1942	4	8023283	8023671	intron	-
ABHD18	ENSG00000164074	ENST00000513371	4-11922	4	127972178	127972566	intron	+
CEP44	ENSG00000164118	ENST00000508483	4-2747	4	174308736	174309124	promoter-TSS	+
ANKRD55	ENSG00000164512	ENST00000513241	5-614	5	56193822	56194210	intron	-
HNF4G	ENSG00000164749	ENST00000494318	8-9890	8	75508796	75509184	intron	+
CSMD3	ENSG00000164796	ENST00000497026	8-10607	8	113367994	113368382	intron	-
CSMD3	ENSG00000164796	ENST00000497026	8-10602	8	113092363	113092751	intron	-
CSMD3	ENSG00000164796	ENST00000339701	8-2410	8	112496116	112496504	intron	-
CSMD3	ENSG00000164796	ENST00000339701	8-18200	8	112543212	112543600	intron	-
CSMD3	ENSG00000164796	ENST00000497026	8-4358	8	113240663	113241051	intron	-
CSMD3	ENSG00000164796	ENST00000339701	8-10591	8	112266176	112266564	intron	-
CSMD3	ENSG00000164796	ENST00000497026	8-13966	8	113346686	113347074	intron	-
CSMD3	ENSG00000164796	ENST00000339701	8-7951	8	112253715	112254103	intron	-
RPL36AL	ENSG00000165502	ENST00000298289	14-54	14	49618594	49618982	exon	-
KIAA1462	ENSG00000165757	ENST00000465712	10-1255	10	30105445	30105833	intron	-
KIAA1462	ENSG00000165757	ENST00000465712	10-2680	10	30087975	30088363	intron	-
C11orf74	ENSG00000166352	ENST00000532470	11-8605	11	36602177	36602565	intron	+
C11orf74	ENSG00000166352	ENST00000532470	11-2490	11	36608856	36609244	intron	+
C11orf74	ENSG00000166352	ENST00000532470	11-1804	11	36609561	36609949	intron	+
IQCD	ENSG00000166578	ENST00000546692	12-949	12	113208964	113209352	intron	-
IQCD	ENSG00000166578	ENST00000546692	12-4700	12	113198960	113199348	TTS	-
CASC4	ENSG00000166734	ENST00000345795	15-1341	15	44356496	44356884	intron	+
C18orf54	ENSG00000166845	ENST00000582188	18-440	18	54365084	54365472	intron	+
UBTD2	ENSG00000168246	ENST00000393792	5-785	5	172211726	172212114	exon	-
FILIP1L	ENSG00000168386	ENST00000398326	3-1435	3	99922717	99923105	intron	-
FILIP1L	ENSG00000168386	ENST00000331335	3-265	3	99955855	99956243	intron	-
FILIP1L	ENSG00000168386	ENST00000471562	3-701	3	99875614	99876002	promoter-TSS	-
SERINC2	ENSG00000168528	ENST00000487207	1-33367	1	31426159	31426547	TTS	+
BUB1	ENSG00000169679	ENST00000478175	2-11398	2	110642575	110642963	promoter-TSS	-
BUB1	ENSG00000169679	ENST00000436916	2-1812	2	110674615	110675003	promoter-TSS	-
NRG4	ENSG00000169752	ENST00000567126	15-2329	15	76053769	76054157	intron	-
UBE2E3	ENSG00000170035	ENST00000602762	2-4009	2	181022936	181023324	intron	+
EMB	ENSG00000170571	ENST00000506190	5-223	5	50440640	50441028	intron	-
GTSF1	ENSG00000170627	ENST00000552336	12-4181	12	54456648	54457036	intron	-
PDGFD	ENSG00000170962	ENST00000529268	11-3784	11	103966055	103966443	intron	-
ZNF439	ENSG00000171291	ENST00000592534	19-737	19	11873246	11873634	intron	+
SYNPO2	ENSG00000172403	ENST00000610556	4-8096	4	118883097	118883485	intron	+
RAB37	ENSG00000172794	ENST00000392617	17-270	17	74678708	74679096	intron	+
LCLAT1	ENSG00000172954	ENST00000379509	2-752	2	30594421	30594809	intron	+
LCLAT1	ENSG00000172954	ENST00000319406	2-1585	2	30468779	30469167	intron	+
SCAI	ENSG00000173611	ENST00000477186	9-2104	9	125030274	125030662	intron	-
SCAI	ENSG00000173611	ENST00000467917	9-1516	9	124998189	124998577	intron	-
SCAI	ENSG00000173611	ENST00000477186	9-1151	9	125063476	125063864	intron	-
MARCH3	ENSG00000173926	ENST00000502289	5-3111	5	127024229	127024617	intron	-
MARCH3	ENSG00000173926	ENST00000504239	5-4538	5	126903150	126903538	intron	-
MSRB3	ENSG00000174099	ENST00000614640	12-7873	12	65289886	65290274	intron	+
MSRB3	ENSG00000174099	ENST00000535143	12-460	12	65356472	65356860	intron	+
MSRB3	ENSG00000174099	ENST00000446731	12-4281	12	65438289	65438677	intron	+
WDR49	ENSG00000174776	ENST00000472600	3-5320	3	167500261	167500649	intron	-
CCDC14	ENSG00000175455	ENST00000488653	3-10077	3	123926068	123926456	intron	-
NAALADL2	ENSG00000177694	ENST00000489299	3-15538	3	175326998	175327386	intron	+
NAALADL2	ENSG00000177694	ENST00000481679	3-15520	3	174487772	174488160	intron	+
NAALADL2	ENSG00000177694	ENST00000473253	3-2459	3	175110287	175110675	intron	+
NAALADL2	ENSG00000177694	ENST00000434257	3-11051	3	174821165	174821553	intron	+
NAALADL2	ENSG00000177694	ENST00000481679	3-3653	3	174472031	174472419	intron	+
NAALADL2	ENSG00000177694	ENST00000489299	3-2460	3	175414831	175415219	intron	+
CCDC66	ENSG00000180376	ENST00000471681	3-9090	3	56600134	56600522	intron	+
CCDC66	ENSG00000180376	ENST00000494672	3-2985	3	56586533	56586921	intron	+
RTKN2	ENSG00000182010	ENST00000373789	10-923	10	62251061	62251449	intron	-
UNC5C	ENSG00000182168	ENST00000504962	4-5304	4	95345166	95345554	intron	-
UNC5C	ENSG00000182168	ENST00000504962	4-2368	4	95406397	95406785	intron	-
KCND2	ENSG00000184408	ENST00000331113	7-587	7	120551773	120552161	intron	+
KCND2	ENSG00000184408	ENST00000331113	7-1761	7	120663670	120664058	intron	+
ATL3	ENSG00000184743	ENST00000398868	11-2586	11	63636265	63636653	intron	-
PBX1	ENSG00000185630	ENST00000558796	1-19771	1	164855128	164855516	intron	+
PBX1	ENSG00000185630	ENST00000560641	1-6166	1	164744360	164744748	intron	+
KCNQ5	ENSG00000185760	ENST00000370392	6-1222	6	72658668	72659056	intron	+
KCNQ5	ENSG00000185760	ENST00000628967	6-2974	6	73190814	73191202	intron	+
KCNQ5	ENSG00000185760	ENST00000370392	6-700	6	73102441	73102829	intron	+
KCNQ5	ENSG00000185760	ENST00000370392	6-201	6	72805394	72805782	intron	+
KCNQ5	ENSG00000185760	ENST00000370392	6-529	6	73072757	73073145	intron	+
KATNA1	ENSG00000186625	ENST00000494504	6-94	6	149623339	149623727	promoter-TSS	-
LYPD6	ENSG00000187123	ENST00000418762	2-3850	2	149362433	149362821	intron	+
DYNC2H1	ENSG00000187240	ENST00000533197	11-2758	11	103364699	103365087	intron	+
DYNC2H1	ENSG00000187240	ENST00000398093	11-7108	11	103464747	103465135	intron	+
SEMA4D	ENSG00000187764	ENST00000420987	9-2706	9	89434027	89434415	intron	-
ARHGAP11B	ENSG00000187951	ENST00000602616	15-2642	15	30676106	30676494	intron	+
COL4A5	ENSG00000188153	ENST00000489230	X-558	X	108687908	108688296	TTS	+
SRGAP3	ENSG00000196220	ENST00000490889	3-2635	3	9180287	9180675	intron	-
SRGAP3	ENSG00000196220	ENST00000490889	3-11651	3	9135799	9136187	intron	-
SRGAP3	ENSG00000196220	ENST00000490889	3-3875	3	9159548	9159936	intron	-
ZBTB44	ENSG00000196323	ENST00000357899	11-259	11	130288818	130289206	intron	-
MVB12B	ENSG00000196814	ENST00000361171	9-5147	9	126451699	126452087	intron	+
MVB12B	ENSG00000196814	ENST00000361171	9-2113	9	126443036	126443424	intron	+
MVB12B	ENSG00000196814	ENST00000402437	9-1521	9	126374352	126374740	intron	+
MVB12B	ENSG00000196814	ENST00000489637	9-658	9	126326549	126326937	promoter-TSS	+
MVB12B	ENSG00000196814	ENST00000361171	9-488	9	126410887	126411275	intron	+
ZNF429	ENSG00000197013	ENST00000596126	19-4061	19	21514640	21515028	intron	+
ZMYM1	ENSG00000197056	ENST00000475654	1-47944	1	35096251	35096639	intron	+
ZNF675	ENSG00000197372	ENST00000599535	19-3049	19	23685854	23686242	promoter-TSS	-
ZNF675	ENSG00000197372	ENST00000596211	19-5322	19	23581766	23582154	intron	-
SPN	ENSG00000197471	ENST00000360121	16-93	16	29662205	29662593	promoter-TSS	+
PLCG2	ENSG00000197943	ENST00000565054	16-10	16	81765149	81765537	intron	+
PLCG2	ENSG00000197943	ENST00000570198	16-1311	16	81894738	81895126	promoter-TSS	+
VPS13A	ENSG00000197969	ENST00000360280	9-8162	9	77285964	77286352	intron	+
VPS13A	ENSG00000197969	ENST00000360280	9-1998	9	77229218	77229606	intron	+
VPS13A	ENSG00000197969	ENST00000360280	9-8161	9	77199963	77200351	intron	+
ZNF273	ENSG00000198039	ENST00000527278	7-2348	7	64884815	64885203	intron	+
ZNF273	ENSG00000198039	ENST00000527278	7-767	7	64892272	64892660	intron	+
ZNF248	ENSG00000198105	ENST00000485560	10-5694	10	37806602	37806990	intron	-
TMEM116	ENSG00000198270	ENST00000549537	12-484	12	111998290	111998678	intron	-
ZNF521	ENSG00000198795	ENST00000581869	18-267	18	25277504	25277892	intron	-
ZNF521	ENSG00000198795	ENST00000577775	18-140	18	25141582	25141970	intron	-
EFCAB2	ENSG00000203666	ENST00000549220	1-2464	1	245012444	245012832	intron	+
SAMD13	ENSG00000203943	ENST00000370670	1-12390	1	84302716	84303104	promoter-TSS	+
NHSL2	ENSG00000204131	ENST00000632230	X-102	X	72080119	72080507	intron	+
FAM216A	ENSG00000204856	ENST00000548449	12-3392	12	110476812	110477200	intron	+
TRIQK	ENSG00000205133	ENST00000517751	8-5677	8	92886465	92886853	TTS	-
TRIQK	ENSG00000205133	ENST00000520686	8-582	8	93011963	93012351	intron	-
PDE7A	ENSG00000205268	ENST00000523253	8-2207	8	65829052	65829440	intron	-
FGFR1OP	ENSG00000213066	ENST00000366847	6-360	6	167046559	167046947	exon	+
POLG2	ENSG00000256525	ENST00000582501	17-357	17	64488556	64488944	promoter-TSS	-
DACH1	ENSG00000276644	ENST00000620444	13-1293	13	71519378	71519766	intron	-
DACH1	ENSG00000276644	ENST00000613252	13-1296	13	71786380	71786768	intron	-

## Sheet: QKI5 regulatory genes GO
ID	Description	GeneRatio	BgRatio	pvalue	p.adjust	qvalue	geneID	Count
GO:0030224	monocyte differentiation	4/469	38/18866	0.0142775	0.246474	0.22519	MYH9/GPR68/IFI16/CSF1	4		GO functional annotation of QKI5 regulatory coding-genes (generated by ChIP-seq and RNA-seq)
GO:0051567	histone H3-K9 methylation	4/469	38/18866	0.0142775	0.246474	0.22519	LMNA/BEND3/PAX5/PRDM5	4		GO enrichment analysis used by R packages clusterProfiler (p<0.05)
GO:0009062	cardiac conduction	9/469	148/18866	0.0118077	0.222978	0.203723	ATP2B1/BIN1/SLC8A1/ATP2B4/DSC2/ITPR1/CACNA2D3/RNF207/KCND2	9		The highlight GO term selsected for display
GO:0045670	fatty acid catabolic process	8/469	114/18866	0.00762624	0.192508	0.175885	IRS1/ACAT1/PEX7/EHHADH/PECR/SLC27A2/NUDT7/AIG1	8
GO:0006836	regulation of osteoclast differentiation	6/469	67/18866	0.00634745	0.189396	0.173041	GPR68/PPARGC1B/CSF1/MITF/LRRC17/ZNF675	6
GO:1905517	neurotransmitter transport	13/469	229/18866	0.00495521	0.178693	0.163262	VPS18/OTOF/KMO/SLC6A6/STX11/PPFIA2/PIP5K1C/SYT3/ICA1/LIN7A/SLC6A11/STXBP5L/PTPRN2	13
GO:0060348	macrophage migration	6/469	57/18866	0.00283954	0.137653	0.125766	THBS1/CYP19A1/ROR2/PTK2/CSF1/C5	6
GO:0030099	bone development	13/469	204/18866	0.00183843	0.11631	0.106266	PTPN6/GPR68/AKAP13/FAM20C/ANXA2/SULF2/SRC/IFT80/PEX7/LRRC17/CSGALNACT1/KIT/SEMA4D	13
GO:0010758	myeloid cell differentiation	22/469	431/18866	0.00123268	0.0955666	0.0873141	HIPK2/MYH9/PTPN6/STAT1/GPR68/CD101/THBS1/PML/TNFRSF11A/PPARGC1B/IFI16/ROR2/FAM20C/ANXA2/CSF1/MITF/SRC/PRKCQ/LRRC17/GABPA/KIT/ZNF675	22
GO:0002573	regulation of macrophage chemotaxis	5/469	30/18866	0.000792325	0.0734451	0.0671029	THBS1/CYP19A1/PTK2/CSF1/C5	5
GO:0098751	myeloid leukocyte differentiation	15/469	210/18866	0.000255965	0.0303177	0.0276997	MYH9/GPR68/CD101/TNFRSF11A/PPARGC1B/IFI16/ROR2/FAM20C/ANXA2/CSF1/MITF/SRC/LRRC17/KIT/ZNF675	15
GO:0071621	bone cell development	6/469	35/18866	0.000201123	0.0245025	0.0223867	PTPN6/GPR68/FAM20C/ANXA2/SRC/KIT	6
GO:0030595	granulocyte chemotaxis	12/469	127/18866	7.85121e-05	0.012876	0.0117641	DAPK2/CXCL2/CCL20/ADGRE2/THBS1/PTK2/IL17RA/CSF1/PIP5K1C/HRH1/ITGA1/THBS4	12
GO:0097529	leukocyte chemotaxis	17/469	232/18866	7.40981e-05	0.012876	0.0117641	DAPK2/CXCL2/CCL20/ADGRE2/THBS1/CYP19A1/TNFRSF11A/PTK2/IL16/IL17RA/CSF1/PIP5K1C/HRH1/ITGA1/C5/THBS4/KIT	17
GO:0061337	myeloid leukocyte migration	19/469	222/18866	3.09114e-06	0.00161219	0.00147298	DAPK2/CXCL2/CCL20/IL1R1/ADGRE2/THBS1/CYP19A1/TNFRSF11A/ROR2/PTK2/IL17RA/CSF1/PIP5K1C/HRH1/ITGA1/C5/THBS4/KIT/PDGFD	19
GO:0051056	regulation of small GTPase mediated signal transduction	27/469	323/18866	4.28928e-08	0.000182895	0.000167101	ARHGAP10/MYO9B/RAPGEF1/CYTH1/ARFGEF3/ARHGAP22/EPHB2/FGD4/LPAR6/ARHGDIA/ARHGAP26/NRG1/AKAP13/GPR35/CSF1/ARAP1/SRC/SIPA1L1/FAM13B/RHOBTB1/ARHGAP15/CHN2/ARHGEF6/DAB2IP/SCAI/ARHGAP11B/SRGAP3	27
GO:0043087	regulation of GTPase activity	33/469	481/18866	1.58023e-07	0.000336905	0.000307812	ARHGAP10/ARHGEF10L/MYO9B/SBF1/RIN3/NPRL3/TBC1D17/RAPGEF1/RAPGEF2/CORO1C/PLXNA1/CCL20/DOCK4/ARHGAP22/FGD4/ARHGDIA/IQGAP2/ARHGAP26/ASAP2/PTK2/ARAP1/SIPA1L1/FAM13B/ARHGAP15/CHN2/ARHGEF6/TBC1D5/DAB2IP/STXBP5L/PTPRN2/SEMA4D/ARHGAP11B/SRGAP3	33
GO:0043405	regulation of MAP kinase activity	26/469	342/18866	4.8984e-07	0.000696227	0.000636105	EIF2AK2/TRIB2/RAPGEF1/PTPN6/SASH1/MAP2K2/EPHB2/THBS1/MAP3K12/TNFRSF11A/NRG1/ROR2/AKAP13/DUSP8/SRC/MAP3K5/MAP3K3/ITGA1/C5/MAP2K6/FLT3/PTPN22/DAB2IP/KIT/PDGFD/ZNF675	26
GO:0043552	positive regulation of phosphatidylinositol 3-kinase activity	8/469	33/18866	1.10459e-06	0.0011775	0.00107582	FGR/AMBRA1/IRS1/PTK2/TNFAIP8L3/SRC/FLT3/KIT	8
GO:0043551	regulation of phosphatidylinositol 3-kinase activity	10/469	58/18866	1.46786e-06	0.00125179	0.00114369	FGR/AMBRA1/RUBCN/IRS1/PTK2/TNFAIP8L3/SRC/FLT3/DAB2IP/KIT	10
GO:0008360	regulation of cell shape	16/469	156/18866	1.79853e-06	0.00127815	0.00116778	FGR/MYH9/PLXNA1/FGD4/GNA12/ALDOA/FMNL2/FMNL3/PTK2/ARAP1/ATP10A/CYFIP1/RHOBTB1/ARHGAP15/KIT/SEMA4D	16
GO:0090218	positive regulation of lipid kinase activity	8/469	37/18866	2.81479e-06	0.00161219	0.00147298	FGR/AMBRA1/IRS1/PTK2/TNFAIP8L3/SRC/FLT3/KIT	8
GO:1903727	positive regulation of phospholipid metabolic process	9/469	50/18866	3.40285e-06	0.00161219	0.00147298	FGR/AMBRA1/CAPN2/IRS1/PTK2/TNFAIP8L3/SRC/FLT3/KIT	9
GO:0043547	positive regulation of GTPase activity	27/469	406/18866	3.87013e-06	0.00165022	0.00150772	ARHGAP10/ARHGEF10L/MYO9B/RIN3/NPRL3/TBC1D17/RAPGEF1/RAPGEF2/CORO1C/CCL20/DOCK4/ARHGAP22/ARHGDIA/ARHGAP26/ASAP2/ARAP1/SIPA1L1/FAM13B/ARHGAP15/CHN2/ARHGEF6/TBC1D5/DAB2IP/STXBP5L/SEMA4D/ARHGAP11B/SRGAP3	27
GO:0043550	regulation of lipid kinase activity	10/469	67/18866	5.71324e-06	0.00221466	0.00202342	FGR/AMBRA1/RUBCN/IRS1/PTK2/TNFAIP8L3/SRC/FLT3/DAB2IP/KIT	10
GO:0043406	positive regulation of MAP kinase activity	20/469	264/18866	1.07887e-05	0.0038336	0.00350256	EIF2AK2/RAPGEF1/SASH1/MAP2K2/THBS1/MAP3K12/TNFRSF11A/NRG1/ROR2/AKAP13/SRC/MAP3K5/MAP3K3/ITGA1/C5/MAP2K6/FLT3/DAB2IP/KIT/PDGFD	20
GO:0014066	regulation of phosphatidylinositol 3-kinase signaling	13/469	127/18866	1.6991e-05	0.00557304	0.00509179	FGR/MYDGF/PTPN6/SERPINE2/ROR2/PTK2/PIP5K1C/SRC/FLT3/DAB2IP/KIT/PDGFD/SEMA4D	13
GO:0071902	positive regulation of protein serine/threonine kinase activity	23/469	345/18866	1.9364e-05	0.00589771	0.00538842	EIF2AK2/RAPGEF1/RAPGEF2/SASH1/MAP2K2/THBS1/MAP3K12/TNFRSF11A/ACSL1/NRG1/ROR2/AKAP13/SRC/MAP3K5/MAP3K3/ITGA1/ATP2B4/C5/MAP2K6/FLT3/DAB2IP/KIT/PDGFD	23
GO:0022604	regulation of cell morphogenesis	29/469	499/18866	2.24846e-05	0.0059986	0.0054806	FGR/CAPZB/DPYSL2/MYH9/RAPGEF2/CORO1C/UST/PLXNA1/MAP1B/EPHB2/FGD4/PPFIA2/ARHGDIA/GNA12/ALDOA/FMNL2/FMNL3/PTK2/ARAP1/SRC/SIPA1L1/ATP10A/SYT3/CYFIP1/RHOBTB1/ARHGAP15/ZMYM3/KIT/SEMA4D	29
GO:1903725	regulation of phospholipid metabolic process	11/469	95/18866	2.37566e-05	0.0059986	0.0054806	FGR/AMBRA1/RUBCN/CAPN2/IRS1/PTK2/TNFAIP8L3/SRC/FLT3/DAB2IP/KIT	11
GO:0018108	peptidyl-tyrosine phosphorylation	24/469	374/18866	2.39156e-05	0.0059986	0.0054806	FGR/EIF2AK2/HIPK2/PTPN6/MAP2K2/SH3BP5/EPHB2/MERTK/NRG1/ROR2/PTK2/SRC/CNTN1/ROS1/MAP2K6/THBS4/PRLR/FLT3/TEC/BANK1/EPHB1/KIT/PDGFD/SEMA4D	24
GO:0018212	peptidyl-tyrosine modification	24/469	377/18866	2.72124e-05	0.00644631	0.00588965	FGR/EIF2AK2/HIPK2/PTPN6/MAP2K2/SH3BP5/EPHB2/MERTK/NRG1/ROR2/PTK2/SRC/CNTN1/ROS1/MAP2K6/THBS4/PRLR/FLT3/TEC/BANK1/EPHB1/KIT/PDGFD/SEMA4D	24
GO:0015718	monocarboxylic acid transport	15/469	174/18866	3.08029e-05	0.00667472	0.00609833	ACSL4/ABCC3/SLC6A6/THBS1/SLC16A3/TNFRSF11A/ACSL1/FABP4/STARD10/MAP2K6/SLC6A11/SLC27A2/PLA2R1/SLC16A14/EMB	15
GO:0014065	phosphatidylinositol 3-kinase signaling	14/469	154/18866	3.13073e-05	0.00667472	0.00609833	FGR/MYDGF/PTPN6/SERPINE2/IRS1/ROR2/PTK2/PIP5K1C/SRC/FLT3/DAB2IP/KIT/PDGFD/SEMA4D	14
GO:0060326	cell chemotaxis	21/469	311/18866	3.67658e-05	0.00746521	0.00682056	DAPK2/CXCL2/CCL20/ADGRE2/DOCK4/THBS1/CYP19A1/TNFRSF11A/PTK2/IL16/IL17RA/CSF1/PIP5K1C/HRH1/ITGA1/PRKCQ/C5/THBS4/EPHB1/KIT/PDGFD	21
GO:0014068	positive regulation of phosphatidylinositol 3-kinase signaling	10/469	88/18866	6.53334e-05	0.0126628	0.0115693	FGR/MYDGF/PTPN6/ROR2/PTK2/SRC/FLT3/KIT/PDGFD/SEMA4D	10
GO:0048016	inositol phosphate-mediated signaling	8/469	57/18866	7.79704e-05	0.012876	0.0117641	FHL2/NFATC1/NRG1/RCAN1/HRH1/ATP2B4/RCAN3/ITPR1	8
GO:0006644	phospholipid metabolic process	26/469	455/18866	7.84717e-05	0.012876	0.0117641	FGR/SBF1/ABHD12/PLPPR2/AMBRA1/GPAT3/RUBCN/PLBD2/CAPN2/TTC7B/IRS1/PTK2/TNFAIP8L3/PIP5K1C/SRC/STARD10/DGKG/PIGB/FLT3/DAB2IP/PIGK/KIT/PLB1/SERINC2/LCLAT1/PLCG2	26
GO:0097530	granulocyte migration	13/469	150/18866	9.75631e-05	0.0154077	0.0140772	DAPK2/CXCL2/CCL20/IL1R1/ADGRE2/THBS1/PTK2/IL17RA/CSF1/PIP5K1C/HRH1/ITGA1/THBS4	13
GO:0048017	inositol lipid-mediated signaling	15/469	196/18866	0.000120086	0.0182874	0.0167082	FGR/MYDGF/PTPN6/SERPINE2/IRS1/ROR2/PTK2/TNFAIP8L3/PIP5K1C/SRC/FLT3/DAB2IP/KIT/PDGFD/SEMA4D	15
GO:0010761	fibroblast migration	7/469	46/18866	0.000129774	0.0190812	0.0174335	CORO1C/THBS1/PML/GNA12/ARID5B/PTK2/SLC8A1	7
GO:0006869	lipid transport	23/469	393/18866	0.000141831	0.020159	0.0184182	MSR1/ACSL4/OSBPL3/ABCC3/STX12/EEPD1/THBS1/CYP19A1/TNFRSF11A/ACSL1/PITPNC1/FABP4/ANXA2/TNFAIP8L3/PSAP/ATP10A/STARD10/MAP2K6/PLSCR4/SLC27A2/OSBPL1A/PLA2R1/ESYT3	23
GO:0007596	blood coagulation	21/469	343/18866	0.0001479	0.0203435	0.0185867	PLAUR/PRKCH/CAPZB/MYH9/PTPN6/NFE2L2/EPHB2/SERPINE2/THBS1/GNA12/MERTK/IRF2/ANXA2/SRC/DGKG/PRKCQ/RAB27A/HPS4/TEC/ITPR1/PLCG2	21
GO:0030316	osteoclast differentiation	10/469	98/18866	0.000162589	0.021665	0.0197942	GPR68/TNFRSF11A/PPARGC1B/FAM20C/ANXA2/CSF1/MITF/SRC/LRRC17/ZNF675	10
GO:0007599	hemostasis	21/469	348/18866	0.000180472	0.0233192	0.0213055	PLAUR/PRKCH/CAPZB/MYH9/PTPN6/NFE2L2/EPHB2/SERPINE2/THBS1/GNA12/MERTK/IRF2/ANXA2/SRC/DGKG/PRKCQ/RAB27A/HPS4/TEC/ITPR1/PLCG2	21
GO:0050817	coagulation	21/469	349/18866	0.000187697	0.0235395	0.0215067	PLAUR/PRKCH/CAPZB/MYH9/PTPN6/NFE2L2/EPHB2/SERPINE2/THBS1/GNA12/MERTK/IRF2/ANXA2/SRC/DGKG/PRKCQ/RAB27A/HPS4/TEC/ITPR1/PLCG2	21
GO:0010876	lipid localization	24/469	440/18866	0.000292783	0.0337412	0.0308276	MSR1/ACSL4/OSBPL3/ABCC3/STX12/EEPD1/THBS1/CYP19A1/TNFRSF11A/ACSL1/PITPNC1/FABP4/ANXA2/TNFAIP8L3/PSAP/ATP10A/STARD10/MEST/MAP2K6/PLSCR4/SLC27A2/OSBPL1A/PLA2R1/ESYT3	24
GO:0048015	phosphatidylinositol-mediated signaling	14/469	192/18866	0.000330405	0.0370749	0.0338733	FGR/MYDGF/PTPN6/SERPINE2/IRS1/ROR2/PTK2/PIP5K1C/SRC/FLT3/DAB2IP/KIT/PDGFD/SEMA4D	14
GO:0001819	positive regulation of cytokine production	24/469	447/18866	0.000368117	0.0402475	0.036772	FGR/POU2F2/EIF2AK2/EBI3/DDX58/PANX1/STAT1/IL1R1/RSAD2/DDX60/THBS1/IFI16/AIM2/STAT6/IL16/IL17RA/CADM1/SULF2/SRC/PELI1/PRKCQ/C5/PTPN22/PLCG2	24
GO:0046942	carboxylic acid transport	20/469	350/18866	0.000514375	0.0548324	0.0500975	ACSL4/SLC7A8/ABCC3/KMO/SLC6A6/LRRC8A/THBS1/PPFIA2/SLC16A3/TNFRSF11A/ACSL1/FABP4/PSAP/STARD10/MAP2K6/SLC6A11/SLC27A2/PLA2R1/SLC16A14/EMB	20
GO:0031098	stress-activated protein kinase signaling cascade	18/469	300/18866	0.000548512	0.0570452	0.0521192	CCDC88C/EIF2AK2/TRAF1/HIPK2/RAPGEF1/SASH1/MAP2K2/MAP3K12/TNFRSF11A/ROR2/MAP3K5/MAP3K3/AKR1B1/ARHGEF6/PTPN22/DAB2IP/EPHB1/ZNF675	18
GO:0015849	organic acid transport	20/469	353/18866	0.000572632	0.0581358	0.0531156	ACSL4/SLC7A8/ABCC3/KMO/SLC6A6/LRRC8A/THBS1/PPFIA2/SLC16A3/TNFRSF11A/ACSL1/FABP4/PSAP/STARD10/MAP2K6/SLC6A11/SLC27A2/PLA2R1/SLC16A14/EMB	20
GO:0030168	platelet activation	12/469	158/18866	0.000602745	0.0597699	0.0546086	PRKCH/MYH9/PTPN6/SERPINE2/GNA12/MERTK/SRC/DGKG/PRKCQ/TEC/ITPR1/PLCG2	12
GO:0050855	regulation of B cell receptor signaling pathway	5/469	29/18866	0.000673893	0.0653063	0.0596669	PRKCH/LPXN/CMTM3/PAX5/PTPN22	5
GO:0033173	calcineurin-NFAT signaling cascade	6/469	44/18866	0.000724308	0.0686322	0.0627056	FHL2/NFATC1/NRG1/RCAN1/ATP2B4/RCAN3	6
GO:0036035	osteoclast development	4/469	18/18866	0.000874568	0.0776908	0.070982	GPR68/FAM20C/ANXA2/SRC	4
GO:0007221	positive regulation of transcription of Notch receptor target	4/469	18/18866	0.000874568	0.0776908	0.070982	STAT1/MAML2/DLGAP5/PBX1	4
GO:0032872	regulation of stress-activated MAPK cascade	15/469	237/18866	0.000908389	0.0790483	0.0722223	EIF2AK2/TRAF1/HIPK2/RAPGEF1/SASH1/MAP2K2/MAP3K12/TNFRSF11A/ROR2/MAP3K5/MAP3K3/PTPN22/DAB2IP/EPHB1/ZNF675	15
GO:0030193	regulation of blood coagulation	8/469	82/18866	0.00097979	0.0835565	0.0763411	PLAUR/NFE2L2/EPHB2/SERPINE2/THBS1/ANXA2/PRKCQ/TEC	8
GO:0070302	regulation of stress-activated protein kinase signaling cascade	15/469	240/18866	0.00103151	0.0862422	0.0787949	EIF2AK2/TRAF1/HIPK2/RAPGEF1/SASH1/MAP2K2/MAP3K12/TNFRSF11A/ROR2/MAP3K5/MAP3K3/PTPN22/DAB2IP/EPHB1/ZNF675	15
GO:1900046	regulation of hemostasis	8/469	83/18866	0.00106121	0.0864767	0.0790091	PLAUR/NFE2L2/EPHB2/SERPINE2/THBS1/ANXA2/PRKCQ/TEC	8
GO:0030201	heparan sulfate proteoglycan metabolic process	5/469	32/18866	0.00107487	0.0864767	0.0790091	DSE/HS6ST1/TCF7L2/SULF2/CSGALNACT1	5
GO:0046578	regulation of Ras protein signal transduction	13/469	194/18866	0.00117056	0.092431	0.0844493	MYO9B/RAPGEF1/CYTH1/ARFGEF3/EPHB2/LPAR6/ARHGDIA/NRG1/AKAP13/GPR35/CSF1/DAB2IP/SCAI	13
GO:0007163	establishment or maintenance of cell polarity	14/469	220/18866	0.00126411	0.0962528	0.0879411	MYH9/CYTH1/UST/MAP1B/FRMD4A/LMNA/PTK2/ANK1/RHOBTB1/LIN7A/KIF20B/PARVG/EPHB1/SPN	14
GO:0097720	calcineurin-mediated signaling	6/469	49/18866	0.00129254	0.0966911	0.0883415	FHL2/NFATC1/NRG1/RCAN1/ATP2B4/RCAN3	6
GO:0034138	toll-like receptor 3 signaling pathway	4/469	20/18866	0.00133129	0.0978727	0.089421	RFTN1/PELI1/WDFY1/PTPN22	4
GO:0010762	regulation of fibroblast migration	5/469	34/18866	0.00142593	0.103053	0.0941543	CORO1C/THBS1/GNA12/PTK2/SLC8A1	5
GO:0050818	regulation of coagulation	8/469	88/18866	0.0015531	0.108603	0.0992245	PLAUR/NFE2L2/EPHB2/SERPINE2/THBS1/ANXA2/PRKCQ/TEC	8
GO:0010749	regulation of nitric oxide mediated signal transduction	3/469	10/18866	0.00160806	0.108603	0.0992245	THBS1/GUCY1A2/ATP2B4	3
GO:2000659	regulation of interleukin-1-mediated signaling pathway	3/469	10/18866	0.00160806	0.108603	0.0992245	IL1R2/IL1R1/ZNF675	3
GO:0071498	cellular response to fluid shear stress	4/469	21/18866	0.00161253	0.108603	0.0992245	NFE2L2/ASS1/MTSS1/SRC	4
GO:0070884	regulation of calcineurin-NFAT signaling cascade	5/469	35/18866	0.00163006	0.108603	0.0992245	FHL2/NRG1/RCAN1/ATP2B4/RCAN3	5
GO:0043506	regulation of JUN kinase activity	8/469	89/18866	0.00167023	0.109567	0.100105	SASH1/MAP3K12/TNFRSF11A/ROR2/MAP3K5/PTPN22/DAB2IP/ZNF675	8
GO:0031667	response to nutrient levels	23/469	473/18866	0.00181433	0.11631	0.106266	EIF2AK2/ACSL4/ATP2B1/HMOX1/NPRL3/AMBRA1/STAT1/NFE2L2/SGIP1/ALDH1A2/ASS1/MAP1B/ACSL1/IFI16/SLC8A1/UPP1/SRC/MAP3K5/ATG7/ACAT1/TBC1D5/DSC2/FSTL1	23
GO:0106056	regulation of calcineurin-mediated signaling	5/469	36/18866	0.00185485	0.11631	0.106266	FHL2/NRG1/RCAN1/ATP2B4/RCAN3	5
GO:0071320	cellular response to cAMP	6/469	53/18866	0.00195226	0.118921	0.108651	AHR/RAPGEF1/RAPGEF2/AANAT/ASS1/SLC8A1	6
GO:0072698	protein localization to microtubule cytoskeleton	6/469	53/18866	0.00195226	0.118921	0.108651	BICD1/HOOK3/ABHD17B/TTBK2/KIF20B/CCDC14	6
GO:0062208	#N/A	5/469	37/18866	0.00210152	0.126209	0.115311	RSAD2/DDX60/PELI1/WDFY1/PTPN22	5
GO:0046328	regulation of JNK cascade	12/469	184/18866	0.00224186	0.130961	0.119652	TRAF1/HIPK2/RAPGEF1/SASH1/MAP3K12/TNFRSF11A/ROR2/MAP3K5/PTPN22/DAB2IP/EPHB1/ZNF675	12
GO:0051403	stress-activated MAPK cascade	16/469	286/18866	0.00224206	0.130961	0.119652	EIF2AK2/TRAF1/HIPK2/RAPGEF1/SASH1/MAP2K2/MAP3K12/TNFRSF11A/ROR2/MAP3K5/MAP3K3/ARHGEF6/PTPN22/DAB2IP/EPHB1/ZNF675	16
GO:0035458	cellular response to interferon-beta	4/469	23/18866	0.00229394	0.132181	0.120766	STAT1/CAPN2/IFI16/AIM2	4
GO:0051591	response to cAMP	8/469	94/18866	0.0023647	0.134441	0.122832	AHR/RAPGEF1/RAPGEF2/STAT1/AANAT/ASS1/PPARGC1B/SLC8A1	8
GO:1901653	cellular response to peptide	20/469	398/18866	0.00242054	0.134736	0.123101	ATP6V0A1/ATP2B1/STAT1/NFE2L2/ASS1/MAP1B/CACNA1A/PID1/RAB8B/STAT6/RAB31/IRS1/PTK2/SRC/CYFIP1/PRKCQ/AKR1B1/SRSF5/PRLR/PTPN22	20
GO:0044242	cellular lipid catabolic process	14/469	236/18866	0.00243308	0.134736	0.123101	ABHD12/PLBD2/IRS1/FABP4/FUCA1/PSAP/ACAT1/PEX7/EHHADH/PECR/SLC27A2/NUDT7/AIG1/PLCG2	14
GO:0046777	protein autophosphorylation	14/469	237/18866	0.0025288	0.137653	0.125766	FGR/DAPK2/EIF2AK2/MAP2K2/MAP3K12/PTK2/SRC/MAP3K3/ROS1/FLT3/TEC/EPHB1/KIT/PDGFD	14
GO:0032418	lysosome localization	7/469	75/18866	0.00259675	0.137653	0.125766	FGR/HMOX1/MYH9/ADGRE2/PLEKHM1/VAMP8/KIT	7
GO:0007254	JNK cascade	13/469	213/18866	0.00268318	0.137653	0.125766	TRAF1/HIPK2/RAPGEF1/SASH1/MAP3K12/TNFRSF11A/ROR2/MAP3K5/ARHGEF6/PTPN22/DAB2IP/EPHB1/ZNF675	13
GO:0034123	positive regulation of toll-like receptor signaling pathway	4/469	24/18866	0.00269929	0.137653	0.125766	RSAD2/PELI1/WDFY1/PTPN22	4
GO:0034143	regulation of toll-like receptor 4 signaling pathway	4/469	24/18866	0.00269929	0.137653	0.125766	PELI1/WDFY1/PTPN22/DAB2IP	4
GO:0060444	branching involved in mammary gland duct morphogenesis	4/469	24/18866	0.00269929	0.137653	0.125766	PML/CSF1/SRC/PGR	4
GO:0030522	intracellular receptor signaling pathway	15/469	265/18866	0.00271849	0.137653	0.125766	AHRR/AHR/DDX58/ZMIZ1/ALDH1A2/DDX60/PML/PPARGC1B/ZNF366/SRC/RORB/STARD10/PGR/MAP2K6/PTPN22	15
GO:0044380	protein localization to cytoskeleton	6/469	57/18866	0.00283954	0.137653	0.125766	BICD1/HOOK3/ABHD17B/TTBK2/KIF20B/CCDC14	6
GO:0060736	prostate gland growth	3/469	12/18866	0.00284086	0.137653	0.125766	CYP19A1/PSAP/PRLR	3
GO:0072393	microtubule anchoring at microtubule organizing center	3/469	12/18866	0.00284086	0.137653	0.125766	BICD1/HOOK3/NINL	3
GO:0034142	toll-like receptor 4 signaling pathway	5/469	40/18866	0.00298489	0.143007	0.130657	ITGAM/PELI1/WDFY1/PTPN22/DAB2IP	5
GO:0002886	regulation of myeloid leukocyte mediated immunity	6/469	58/18866	0.00310207	0.146969	0.134278	FGR/HMOX1/DDX58/ADGRE2/ITGAM/VAMP8	6
GO:0044272	sulfur compound biosynthetic process	12/469	192/18866	0.00317983	0.148998	0.136131	ST3GAL1/ACSL4/DSE/UST/NFE2L2/CNDP2/PAPSS1/ACSL1/ELOVL7/CHST11/ACAT1/CSGALNACT1	12
GO:0051057	positive regulation of small GTPase mediated signal transduction	7/469	78/18866	0.00324404	0.150354	0.13737	RAPGEF1/LPAR6/NRG1/AKAP13/GPR35/CSF1/SRC	7
GO:0038083	peptidyl-tyrosine autophosphorylation	5/469	41/18866	0.00333123	0.152735	0.139546	FGR/PTK2/SRC/ROS1/TEC	5
GO:0042542	response to hydrogen peroxide	10/469	146/18866	0.00358721	0.15627	0.142776	HMOX1/STAT1/NFE2L2/CAPN2/STAT6/SLC8A1/SRC/MAP3K5/PSAP/PDGFD	10
GO:0048266	behavioral response to pain	3/469	13/18866	0.00362546	0.15627	0.142776	THBS1/CAPN2/THBS4	3
GO:0015012	heparan sulfate proteoglycan biosynthetic process	4/469	26/18866	0.00365189	0.15627	0.142776	DSE/HS6ST1/TCF7L2/CSGALNACT1	4
GO:0030318	melanocyte differentiation	4/469	26/18866	0.00365189	0.15627	0.142776	MITF/RAB27A/HPS4/KIT	4
GO:0016358	dendrite development	14/469	247/18866	0.00366807	0.15627	0.142776	ACSL4/RAPGEF2/MAP1B/EPHB2/PPFIA2/FARP1/SIPA1L1/CYFIP1/FLRT1/DAB2IP/SDK1/EPHB1/CSMD3/SEMA4D	14
GO:0015908	fatty acid transport	8/469	101/18866	0.00369561	0.15627	0.142776	ACSL4/THBS1/TNFRSF11A/ACSL1/FABP4/MAP2K6/SLC27A2/PLA2R1	8
GO:0006906	vesicle fusion	8/469	101/18866	0.00369561	0.15627	0.142776	VPS18/STX12/STX11/RAB8B/ANXA2/SAMD9/VAMP8/NKD2	8
GO:0048246	macrophage chemotaxis	5/469	42/18866	0.00370555	0.15627	0.142776	THBS1/CYP19A1/PTK2/CSF1/C5	5
GO:0140056	organelle localization by membrane tethering	11/469	171/18866	0.00373817	0.15627	0.142776	VPS18/STX12/STX11/RAB8B/NINL/CEP152/CEP70/VAMP8/CNTRL/TTBK2/ESYT3	11
GO:0001655	urogenital system development	17/469	330/18866	0.00387927	0.15905	0.145316	STAT1/ALDH1A2/ASS1/EPHB2/CYP19A1/ARID5B/MYO1E/MTSS1/GCNT1/SULF2/PSAP/ACAT1/AKR1B1/PRLR/CENPF/PDGFD/PBX1	17
GO:0071375	cellular response to peptide hormone stimulus	17/469	330/18866	0.00387927	0.15905	0.145316	ATP6V0A1/ATP2B1/STAT1/NFE2L2/ASS1/MAP1B/PID1/RAB8B/STAT6/RAB31/IRS1/PTK2/SRC/CYFIP1/PRKCQ/SRSF5/PRLR	17
GO:0002699	positive regulation of immune effector process	13/469	223/18866	0.00396965	0.161206	0.147285	FGR/HMOX1/DDX58/RAPGEF1/IL1R1/ADGRE2/RSAD2/DDX60/STAT6/ITGAM/CADM1/VAMP8/PTPN22	13
GO:0043491	protein kinase B signaling	15/469	278/18866	0.00425072	0.170991	0.156225	PHLPP2/MYDGF/RAPGEF1/RRAS/THBS1/TCF7L2/MERTK/NRG1/IRS1/PTK2/TNFAIP8L3/SRC/BANK1/KIT/NRG4	15
GO:0051896	regulation of protein kinase B signaling	14/469	253/18866	0.00453227	0.177838	0.162481	PHLPP2/MYDGF/RAPGEF1/RRAS/THBS1/TCF7L2/NRG1/IRS1/PTK2/TNFAIP8L3/SRC/BANK1/KIT/NRG4	14
GO:1905521	regulation of macrophage migration	5/469	44/18866	0.00454302	0.177838	0.162481	THBS1/CYP19A1/PTK2/CSF1/C5	5
GO:0061041	regulation of wound healing	10/469	151/18866	0.00455345	0.177838	0.162481	PLAUR/MYH9/NFE2L2/EPHB2/SERPINE2/THBS1/PTK2/ANXA2/PRKCQ/TEC	10
GO:0048145	regulation of fibroblast proliferation	7/469	83/18866	0.00458775	0.177838	0.162481	MED25/ZMIZ1/PML/ANXA2/DAB2IP/PDGFD/DACH1	7
GO:0031532	actin cytoskeleton reorganization	8/469	105/18866	0.00468089	0.178516	0.163101	MYH9/ARHGDIA/IQGAP2/ARAP1/SIPA1L1/THSD7A/PARVG/KIT	8
GO:0001667	ameboidal-type cell migration	22/469	481/18866	0.00468898	0.178516	0.163101	HMOX1/MYH9/LPXN/CORO1C/SASH1/NFE2L2/NRP2/RRAS/THBS1/PML/PTPRG/GNA12/ARID5B/PTK2/SLC8A1/SRC/MAP3K3/ATP2B4/DAB2IP/KIT/SEMA4D/PLCG2	22
GO:2000191	regulation of fatty acid transport	4/469	28/18866	0.0048098	0.178693	0.163262	THBS1/TNFRSF11A/MAP2K6/PLA2R1	4
GO:0016054	organic acid catabolic process	15/469	282/18866	0.00484346	0.178693	0.163262	KMO/TDO2/AMDHD2/IRS1/AASS/ATP2B4/HMMR/ACAT1/HIBADH/PEX7/EHHADH/PECR/SLC27A2/NUDT7/AIG1	15
GO:0046395	carboxylic acid catabolic process	15/469	282/18866	0.00484346	0.178693	0.163262	KMO/TDO2/AMDHD2/IRS1/AASS/ATP2B4/HMMR/ACAT1/HIBADH/PEX7/EHHADH/PECR/SLC27A2/NUDT7/AIG1	15
GO:0048144	fibroblast proliferation	7/469	84/18866	0.00490046	0.178693	0.163262	MED25/ZMIZ1/PML/ANXA2/DAB2IP/PDGFD/DACH1	7
GO:0060443	mammary gland morphogenesis	5/469	45/18866	0.00500859	0.178693	0.163262	PML/STAT6/CSF1/SRC/PGR	5
GO:0030166	proteoglycan biosynthetic process	6/469	64/18866	0.00507397	0.178693	0.163262	DSE/UST/HS6ST1/TCF7L2/CHST11/CSGALNACT1	6
GO:0051047	positive regulation of secretion	17/469	340/18866	0.00521264	0.178693	0.163262	FGR/ACSL4/PANX1/KMO/GPR68/CYP19A1/TNFRSF11A/TCF7L2/FRMD4A/RAB8B/ITGAM/CADM1/SRC/RAB27A/MAP2K6/VAMP8/PLA2R1	17
GO:0090174	organelle membrane fusion	8/469	107/18866	0.00524343	0.178693	0.163262	VPS18/STX12/STX11/RAB8B/ANXA2/SAMD9/VAMP8/NKD2	8
GO:1903532	positive regulation of secretion by cell	16/469	313/18866	0.00538151	0.178693	0.163262	FGR/ACSL4/PANX1/KMO/GPR68/CYP19A1/TNFRSF11A/TCF7L2/FRMD4A/RAB8B/ITGAM/CADM1/SRC/RAB27A/MAP2K6/VAMP8	16
GO:0043312	neutrophil degranulation	22/469	487/18866	0.00540851	0.178693	0.163262	FGR/PLAUR/ATP6V0A1/TOM1/CPPED1/PTPN6/AMPD3/IQGAP2/ALDOA/BRI3/RAB31/ITGAM/FUCA1/ANXA2/ATG7/PSAP/CYFIP1/RAB27A/VAMP8/SLC27A2/PLAC8/PTPRN2	22
GO:0002230	positive regulation of defense response to virus by host	4/469	29/18866	0.00547155	0.178693	0.163262	DDX58/STAT1/AIM2/PTPN22	4
GO:0090659	walking behavior	4/469	29/18866	0.00547155	0.178693	0.163262	HIPK2/ABHD12/PSAP/GLRB	4
GO:0022406	membrane docking	11/469	180/18866	0.00548686	0.178693	0.163262	VPS18/STX12/STX11/RAB8B/NINL/CEP152/CEP70/VAMP8/CNTRL/TTBK2/ESYT3	11
GO:1900744	regulation of p38MAPK cascade	5/469	46/18866	0.00550699	0.178693	0.163262	SASH1/MAP3K5/MAP3K3/PTPN22/DAB2IP	5
GO:0010763	positive regulation of fibroblast migration	3/469	15/18866	0.00555876	0.178693	0.163262	THBS1/PTK2/SLC8A1	3
GO:0050651	dermatan sulfate proteoglycan biosynthetic process	3/469	15/18866	0.00555876	0.178693	0.163262	DSE/UST/CSGALNACT1	3
GO:0070885	negative regulation of calcineurin-NFAT signaling cascade	3/469	15/18866	0.00555876	0.178693	0.163262	FHL2/RCAN1/ATP2B4	3
GO:0106057	negative regulation of calcineurin-mediated signaling	3/469	15/18866	0.00555876	0.178693	0.163262	FHL2/RCAN1/ATP2B4	3
GO:0042594	response to starvation	12/469	206/18866	0.00556794	0.178693	0.163262	EIF2AK2/NPRL3/AMBRA1/NFE2L2/IFI16/UPP1/MAP3K5/ATG7/ACAT1/TBC1D5/DSC2/FSTL1	12
GO:0034109	homotypic cell-cell adhesion	7/469	86/18866	0.00557368	0.178693	0.163262	PLAUR/MYH9/PTPN6/SERPINE2/PTPRU/PRKCQ/DSC2	7
GO:0000187	activation of MAPK activity	10/469	156/18866	0.00571373	0.181816	0.166116	MAP2K2/THBS1/MAP3K12/NRG1/MAP3K5/ITGA1/C5/MAP2K6/DAB2IP/KIT	10
GO:0002283	neutrophil activation involved in immune response	22/469	490/18866	0.00580118	0.183231	0.167409	FGR/PLAUR/ATP6V0A1/TOM1/CPPED1/PTPN6/AMPD3/IQGAP2/ALDOA/BRI3/RAB31/ITGAM/FUCA1/ANXA2/ATG7/PSAP/CYFIP1/RAB27A/VAMP8/SLC27A2/PLAC8/PTPRN2	22
GO:0006939	smooth muscle contraction	8/469	109/18866	0.00585622	0.18361	0.167754	ATP2B1/DOCK4/MYH11/HTR7/SLC8A1/SULF2/ATP2B4/KIT	8
GO:0043300	regulation of leukocyte degranulation	5/469	47/18866	0.00603939	0.186608	0.170494	FGR/HMOX1/ADGRE2/ITGAM/VAMP8	5
GO:0043303	mast cell degranulation	5/469	47/18866	0.00603939	0.186608	0.170494	FGR/HMOX1/ADGRE2/VAMP8/KIT	5
GO:0050808	synapse organization	20/469	433/18866	0.00615853	0.188167	0.171919	NRP2/ARHGAP22/MAP1B/EPHB2/PPFIA2/INA/FARP1/NRG1/PTK2/ITGAM/SIPA1L1/CYFIP1/ABHD17B/GLRB/DAB2IP/SDK1/EPHB1/CLSTN2/SEMA4D/COL4A5	20
GO:0007265	Ras protein signal transduction	17/469	346/18866	0.0061781	0.188167	0.171919	MYO9B/RAPGEF1/CYTH1/RAPGEF2/ARFGEF3/RRAS/EPHB2/LPAR6/ARHGDIA/GNA12/NRG1/AKAP13/GPR35/CSF1/CYFIP1/DAB2IP/SCAI	17
GO:0070613	regulation of protein processing	6/469	67/18866	0.00634745	0.189396	0.173041	MYH9/IL1R2/SERPINE2/THBS1/SRC/NKD2	6
GO:0046683	response to organophosphorus	9/469	134/18866	0.00635168	0.189396	0.173041	AHR/RAPGEF1/RAPGEF2/PANX1/STAT1/AANAT/ASS1/PPARGC1B/SLC8A1	9
GO:0002279	mast cell activation involved in immune response	5/469	48/18866	0.00660697	0.192508	0.175885	FGR/HMOX1/ADGRE2/VAMP8/KIT	5
GO:0050853	B cell receptor signaling pathway	9/469	135/18866	0.00666041	0.192508	0.175885	PRKCH/LPXN/PTPN6/RFTN1/CMTM3/PAX5/PTPN22/TEC/PLCG2	9
GO:0086103	G-protein coupled receptor signaling pathway involved in heart process	3/469	16/18866	0.00671668	0.192508	0.175885	AKAP13/SRC/ATP2B4	3
GO:2001224	positive regulation of neuron migration	3/469	16/18866	0.00671668	0.192508	0.175885	RAPGEF2/DAB2IP/KIF20B	3
GO:0050655	dermatan sulfate proteoglycan metabolic process	3/469	16/18866	0.00671668	0.192508	0.175885	DSE/UST/CSGALNACT1	3
GO:0006625	protein targeting to peroxisome	6/469	68/18866	0.00681936	0.192508	0.175885	RAB8B/PEX7/EHHADH/PECR/SLC27A2/NUDT7	6
GO:0072662	protein localization to peroxisome	6/469	68/18866	0.00681936	0.192508	0.175885	RAB8B/PEX7/EHHADH/PECR/SLC27A2/NUDT7	6
GO:0072663	establishment of protein localization to peroxisome	6/469	68/18866	0.00681936	0.192508	0.175885	RAB8B/PEX7/EHHADH/PECR/SLC27A2/NUDT7	6
GO:0002685	regulation of leukocyte migration	12/469	212/18866	0.00695142	0.192508	0.175885	DAPK2/HMOX1/CCL20/IL1R1/THBS1/CYP19A1/PTK2/CSF1/C5/THBS4/PDGFD/SPN	12
GO:0009154	purine ribonucleotide catabolic process	4/469	31/18866	0.00697155	0.192508	0.175885	AMPD3/ACAT1/NUDT7/PDE7A	4
GO:0006029	proteoglycan metabolic process	7/469	90/18866	0.00712485	0.192508	0.175885	DSE/UST/HS6ST1/TCF7L2/CHST11/SULF2/CSGALNACT1	7
GO:0002448	mast cell mediated immunity	5/469	49/18866	0.00721089	0.192508	0.175885	FGR/HMOX1/ADGRE2/VAMP8/KIT	5
GO:0061383	trabecula morphogenesis	5/469	49/18866	0.00721089	0.192508	0.175885	FHL2/PPARGC1B/NRG1/ADGRG6/SEMA4D	5
GO:0050854	regulation of antigen receptor-mediated signaling pathway	6/469	69/18866	0.00731618	0.192508	0.175885	PRKCH/LPXN/PTPN6/CMTM3/PAX5/PTPN22	6
GO:1903317	regulation of protein maturation	6/469	69/18866	0.00731618	0.192508	0.175885	MYH9/IL1R2/SERPINE2/THBS1/SRC/NKD2	6
GO:1903305	regulation of regulated secretory pathway	10/469	162/18866	0.00739731	0.192508	0.175885	FGR/HMOX1/VPS18/ADGRE2/PPFIA2/ITGAM/SYT3/RAB27A/VAMP8/STXBP5L	10
GO:0001503	ossification	19/469	412/18866	0.0075984	0.192508	0.175885	FGR/ATP2B1/FHL2/RRBP1/TNFRSF11A/COL6A1/PPARGC1B/ROR2/PTK2/FAM20C/SLC8A1/CSF1/RORB/IFT80/BCAP29/PEX7/CSGALNACT1/PBX1/SEMA4D	19
GO:0070371	ERK1 and ERK2 cascade	16/469	325/18866	0.00762343	0.192508	0.175885	RAPGEF1/RAPGEF2/PTPN6/CCL20/RRAS/MAP2K2/EPHB2/MAP3K12/TNFRSF11A/TNFAIP8L3/SRC/ROS1/PTPN22/DAB2IP/EPHB1/PDGFD	16
GO:0046949	fatty-acyl-CoA biosynthetic process	4/469	32/18866	0.00781393	0.192508	0.175885	ACSL4/ACSL1/ELOVL7/ACAT1	4
GO:0009261	ribonucleotide catabolic process	4/469	32/18866	0.00781393	0.192508	0.175885	AMPD3/ACAT1/NUDT7/PDE7A	4
GO:0021591	ventricular system development	4/469	32/18866	0.00781393	0.192508	0.175885	RAPGEF2/CORO1C/PAX5/CENPF	4
GO:0035456	response to interferon-beta	4/469	32/18866	0.00781393	0.192508	0.175885	STAT1/CAPN2/IFI16/AIM2	4
GO:0043304	regulation of mast cell degranulation	4/469	32/18866	0.00781393	0.192508	0.175885	FGR/HMOX1/ADGRE2/VAMP8	4
GO:0050849	negative regulation of calcium-mediated signaling	4/469	32/18866	0.00781393	0.192508	0.175885	FHL2/RCAN1/ATP2B4/ITPR1	4
GO:0060603	mammary gland duct morphogenesis	4/469	32/18866	0.00781393	0.192508	0.175885	PML/CSF1/SRC/PGR	4
GO:1901889	negative regulation of cell junction assembly	4/469	32/18866	0.00781393	0.192508	0.175885	CORO1C/THBS1/PTK2/SRC	4
GO:0051346	negative regulation of hydrolase activity	21/469	473/18866	0.0078339	0.192508	0.175885	PLAUR/ARFGEF3/PHACTR2/FKBP15/SERPINE2/BIN1/THBS1/IQGAP2/CRIM1/BICD1/SPOCK1/FARP1/IFI16/ANXA2/SRC/C5/PCID2/DAB2IP/PLA2R1/PTPRN2/SEMA4D	21
GO:0048732	gland development	20/469	443/18866	0.00783779	0.192508	0.175885	HMOX1/PLXNA1/ALDH1A2/ASS1/SERPINE2/CYP19A1/PML/TNFRSF11A/ARID5B/NRG1/STAT6/CSF1/SULF2/SRC/PSAP/ACAT1/PGR/SRSF5/PRLR/PBX1	20
GO:0032370	positive regulation of lipid transport	6/469	70/18866	0.00783863	0.192508	0.175885	EEPD1/CYP19A1/TNFRSF11A/ANXA2/MAP2K6/PLA2R1	6
GO:0044539	long-chain fatty acid import	3/469	17/18866	0.00800731	0.192508	0.175885	THBS1/ACSL1/SLC27A2	3
GO:0006586	indolalkylamine metabolic process	3/469	17/18866	0.00800731	0.192508	0.175885	KMO/AANAT/TDO2	3
GO:0032305	positive regulation of icosanoid secretion	3/469	17/18866	0.00800731	0.192508	0.175885	TNFRSF11A/MAP2K6/PLA2R1	3
GO:0140354	#N/A	3/469	17/18866	0.00800731	0.192508	0.175885	THBS1/ACSL1/SLC27A2	3
GO:0001764	neuron migration	10/469	164/18866	0.00803624	0.192508	0.175885	ZMIZ1/RAPGEF2/NRP2/MAP1B/SPOCK1/NRG1/PTK2/PEX7/DAB2IP/KIF20B	10
GO:0048284	organelle fusion	9/469	140/18866	0.0083802	0.19759	0.180528	VPS18/STX12/STX11/PID1/RAB8B/ANXA2/SAMD9/VAMP8/NKD2	9
GO:0046579	positive regulation of Ras protein signal transduction	6/469	71/18866	0.00838739	0.19759	0.180528	RAPGEF1/LPAR6/NRG1/AKAP13/GPR35/CSF1	6
GO:0061180	mammary gland epithelium development	6/469	71/18866	0.00838739	0.19759	0.180528	PML/STAT6/CSF1/SRC/PGR/PRLR	6
GO:0072523	purine-containing compound catabolic process	5/469	51/18866	0.00853223	0.199898	0.182636	AMPD3/DPYD/ACAT1/NUDT7/PDE7A	5
GO:0007162	negative regulation of cell adhesion	15/469	301/18866	0.00864142	0.20135	0.183962	LPXN/CORO1C/PTPN6/PLXNA1/ASS1/SERPINE2/THBS1/ARHGDIA/SPOCK1/PTK2/SRC/PELI1/PTPN22/SEMA4D/SPN	15
GO:0033006	regulation of mast cell activation involved in immune response	4/469	33/18866	0.00872051	0.202088	0.184637	FGR/HMOX1/ADGRE2/VAMP8	4
GO:0061515	myeloid cell development	6/469	72/18866	0.0089632	0.204193	0.18656	PTPN6/GPR68/FAM20C/ANXA2/SRC/KIT	6
GO:0043574	peroxisomal transport	6/469	72/18866	0.0089632	0.204193	0.18656	RAB8B/PEX7/EHHADH/PECR/SLC27A2/NUDT7	6
GO:1905954	positive regulation of lipid localization	7/469	94/18866	0.00897497	0.204193	0.18656	MSR1/EEPD1/CYP19A1/TNFRSF11A/ANXA2/MAP2K6/PLA2R1	7
GO:0002687	positive regulation of leukocyte migration	9/469	142/18866	0.00915532	0.204193	0.18656	DAPK2/CCL20/IL1R1/THBS1/PTK2/CSF1/THBS4/PDGFD/SPN	9
GO:0030879	mammary gland development	9/469	142/18866	0.00915532	0.204193	0.18656	CYP19A1/PML/TNFRSF11A/NRG1/STAT6/CSF1/SRC/PGR/PRLR	9
GO:0071622	regulation of granulocyte chemotaxis	5/469	52/18866	0.00925186	0.204193	0.18656	DAPK2/THBS1/PTK2/CSF1/THBS4	5
GO:0000186	activation of MAPKK activity	5/469	52/18866	0.00925186	0.204193	0.18656	EIF2AK2/RAPGEF1/MAP3K12/MAP3K5/MAP3K3	5
GO:0038066	p38MAPK cascade	5/469	52/18866	0.00925186	0.204193	0.18656	SASH1/MAP3K5/MAP3K3/PTPN22/DAB2IP	5
GO:0048260	positive regulation of receptor-mediated endocytosis	5/469	52/18866	0.00925186	0.204193	0.18656	SGIP1/BICD1/ANXA2/TBC1D5/PLCG2	5
GO:0030900	forebrain development	18/469	391/18866	0.00938021	0.204193	0.18656	PHLPP2/ZMIZ1/RAPGEF2/CORO1C/NRP2/ALDH1A2/EPHB2/NRG1/HOOK3/ITGAM/SLC8A1/PAX5/SRC/ATP2B4/DAB2IP/METTL14/DYNC2H1/ARHGAP11B	18
GO:0035372	protein localization to microtubule	3/469	18/18866	0.00943386	0.204193	0.18656	ABHD17B/TTBK2/KIF20B	3
GO:0051895	negative regulation of focal adhesion assembly	3/469	18/18866	0.00943386	0.204193	0.18656	CORO1C/THBS1/SRC	3
GO:0150118	#N/A	3/469	18/18866	0.00943386	0.204193	0.18656	CORO1C/THBS1/SRC	3
GO:0044282	small molecule catabolic process	20/469	452/18866	0.00965076	0.205629	0.187872	KMO/GALM/ALDOA/TDO2/HK1/AMDHD2/IRS1/UPP1/DPYD/AASS/ATP2B4/HMMR/ACAT1/HIBADH/PEX7/EHHADH/PECR/SLC27A2/NUDT7/AIG1	20
GO:0002888	positive regulation of myeloid leukocyte mediated immunity	4/469	34/18866	0.00969312	0.205629	0.187872	FGR/DDX58/ITGAM/VAMP8	4
GO:0042908	xenobiotic transport	4/469	34/18866	0.00969312	0.205629	0.187872	ABCC3/SLC22A18/SLC6A6/LRRC8A	4
GO:0050715	positive regulation of cytokine secretion	4/469	34/18866	0.00969312	0.205629	0.187872	FGR/PANX1/CADM1/SRC	4
GO:0046660	female sex differentiation	8/469	119/18866	0.0097715	0.20626	0.188449	CYP19A1/LHFPL2/ARID5B/MERTK/SRC/PGR/KIT/DACH1	8
GO:0061025	membrane fusion	10/469	169/18866	0.00981959	0.20626	0.188449	VPS18/OTOF/STX12/STX11/MYOF/RAB8B/ANXA2/SAMD9/VAMP8/NKD2	10
GO:0070372	regulation of ERK1 and ERK2 cascade	15/469	306/18866	0.00995785	0.208139	0.190165	RAPGEF1/RAPGEF2/PTPN6/CCL20/RRAS/EPHB2/MAP3K12/TNFRSF11A/TNFAIP8L3/SRC/ROS1/PTPN22/DAB2IP/EPHB1/PDGFD	15
GO:0031346	positive regulation of cell projection organization	18/469	394/18866	0.010094	0.208705	0.190683	RAPGEF1/RAPGEF2/CORO1C/PLXNA1/NFE2L2/MAP1B/ARHGDIA/RAB8B/ROR2/ARAP1/SRC/SYT3/PLEKHM1/CYFIP1/CNTN1/DAB2IP/KIT/SEMA4D	18
GO:0032481	positive regulation of type I interferon production	6/469	74/18866	0.0101987	0.208705	0.190683	DDX58/STAT1/IFI16/STAT6/PTPN22/PLCG2	6
GO:0043507	positive regulation of JUN kinase activity	6/469	74/18866	0.0101987	0.208705	0.190683	SASH1/MAP3K12/TNFRSF11A/ROR2/MAP3K5/DAB2IP	6
GO:0032874	positive regulation of stress-activated MAPK cascade	10/469	170/18866	0.0102099	0.208705	0.190683	EIF2AK2/TRAF1/HIPK2/SASH1/MAP3K12/TNFRSF11A/ROR2/MAP3K5/MAP3K3/DAB2IP	10
GO:0010631	epithelial cell migration	17/469	365/18866	0.0102297	0.208705	0.190683	HMOX1/MYH9/LPXN/CORO1C/SASH1/NFE2L2/NRP2/RRAS/THBS1/PTPRG/PTK2/SRC/MAP3K3/ATP2B4/DAB2IP/KIT/PLCG2	17
GO:0038127	ERBB signaling pathway	9/469	145/18866	0.0104182	0.211539	0.193272	PLAUR/NRG1/PTK2/ARAP1/SRC/ITGA1/DAB2IP/NRG4/MVB12B	9
GO:0019932	second-messenger-mediated signaling	20/469	456/18866	0.0105582	0.213365	0.19494	AHR/RAPGEF2/CCL20/FHL2/ADGRE2/NFATC1/THBS1/GUCY1A2/NRG1/RCAN1/AKAP13/SLC8A1/HRH1/ATP2B4/NCALD/ADGRG6/RCAN3/ITPR1/PLCG2/PDE7A	20
GO:0031100	animal organ regeneration	6/469	75/18866	0.0108597	0.213751	0.195293	HMOX1/LCP1/SULF2/PTPRU/SRSF5/FLT3	6
GO:0010744	positive regulation of macrophage derived foam cell differentiation	3/469	19/18866	0.010999	0.213751	0.195293	PRKCH/MSR1/CSF1	3
GO:0010759	positive regulation of macrophage chemotaxis	3/469	19/18866	0.010999	0.213751	0.195293	THBS1/PTK2/CSF1	3
GO:0035338	long-chain fatty-acyl-CoA biosynthetic process	3/469	19/18866	0.010999	0.213751	0.195293	ACSL4/ACSL1/ELOVL7	3
GO:0045780	positive regulation of bone resorption	3/469	19/18866	0.010999	0.213751	0.195293	TNFRSF11A/PPARGC1B/PLEKHM1	3
GO:0046852	positive regulation of bone remodeling	3/469	19/18866	0.010999	0.213751	0.195293	TNFRSF11A/PPARGC1B/PLEKHM1	3
GO:0098911	regulation of ventricular cardiac muscle cell action potential	3/469	19/18866	0.010999	0.213751	0.195293	BIN1/DSC2/RNF207	3
GO:0070304	positive regulation of stress-activated protein kinase signaling cascade	10/469	172/18866	0.0110257	0.213751	0.195293	EIF2AK2/TRAF1/HIPK2/SASH1/MAP3K12/TNFRSF11A/ROR2/MAP3K5/MAP3K3/DAB2IP	10
GO:0090132	epithelium migration	17/469	368/18866	0.0110284	0.213751	0.195293	HMOX1/MYH9/LPXN/CORO1C/SASH1/NFE2L2/NRP2/RRAS/THBS1/PTPRG/PTK2/SRC/MAP3K3/ATP2B4/DAB2IP/KIT/PLCG2	17
GO:0051271	negative regulation of cellular component movement	18/469	400/18866	0.0116514	0.222978	0.203723	HMOX1/CORO1C/NFE2L2/RRAS/BIN1/THBS1/CYP19A1/PTPRG/NRG1/MITF/ATP2B4/PTPRU/C5/DAB2IP/SCAI/SEMA4D/SRGAP3/DACH1	18
GO:1901888	regulation of cell junction assembly	11/469	200/18866	0.0116619	0.222978	0.203723	PRKCH/RAPGEF1/RAPGEF2/CORO1C/EPHB2/THBS1/PTK2/SRC/EPHB1/CLSTN2/SEMA4D	11
GO:0002761	regulation of myeloid leukocyte differentiation	8/469	123/18866	0.0117875	0.222978	0.203723	GPR68/CD101/PPARGC1B/ROR2/CSF1/MITF/LRRC17/ZNF675	8
GO:0034405	response to fluid shear stress	4/469	36/18866	0.0118433	0.222978	0.203723	NFE2L2/ASS1/MTSS1/SRC	4
GO:0050931	pigment cell differentiation	4/469	36/18866	0.0118433	0.222978	0.203723	MITF/RAB27A/HPS4/KIT	4
GO:0016311	dephosphorylation	21/469	492/18866	0.0118705	0.222978	0.203723	PHLPP2/EIF2AK2/SBF1/CPPED1/PLPPR2/PTPN6/ARFGEF3/PHACTR2/FKBP15/PTPRG/FARP1/PPARGC1B/RCAN1/DUSP8/SRC/ITGA1/PTPRU/RCAN3/PTPN22/PTPRN2/SEMA4D	21
GO:0009101	glycoprotein biosynthetic process	16/469	342/18866	0.0120204	0.224484	0.205099	ST3GAL1/GALNT18/DSE/UST/ST3GAL5/MAN1C1/HS6ST1/TCF7L2/CHST11/TMTC2/GCNT1/TET3/NECAB1/TET1/CSGALNACT1/MUC19	16
GO:0051656	establishment of organelle localization	19/469	432/18866	0.0121645	0.224484	0.205099	FGR/HMOX1/MYH9/AP3B2/ADGRE2/MAP1B/PPFIA2/BICD1/MYO1E/HOOK3/PTK2/RAB27A/LIN7A/CENPF/VAMP8/KIF18A/DLGAP5/NUSAP1/KIT	19
GO:0014074	response to purine-containing compound	9/469	149/18866	0.0123004	0.224484	0.205099	AHR/RAPGEF1/RAPGEF2/PANX1/STAT1/AANAT/ASS1/PPARGC1B/SLC8A1	9
GO:0016042	lipid catabolic process	16/469	343/18866	0.0123307	0.224484	0.205099	ABHD12/CYP19A1/PLBD2/IRS1/FABP4/FUCA1/PSAP/ACAT1/PEX7/EHHADH/PECR/SLC27A2/NUDT7/AIG1/PLB1/PLCG2	16
GO:0007269	neurotransmitter secretion	10/469	175/18866	0.012341	0.224484	0.205099	VPS18/OTOF/KMO/STX11/PPFIA2/PIP5K1C/SYT3/LIN7A/STXBP5L/PTPRN2	10
GO:0010921	regulation of phosphatase activity	10/469	175/18866	0.012341	0.224484	0.205099	EIF2AK2/ARFGEF3/PHACTR2/FKBP15/FARP1/PPARGC1B/RCAN1/ITGA1/RCAN3/SEMA4D	10
GO:0099643	signal release from synapse	10/469	175/18866	0.012341	0.224484	0.205099	VPS18/OTOF/KMO/STX11/PPFIA2/PIP5K1C/SYT3/LIN7A/STXBP5L/PTPRN2	10
GO:0050807	regulation of synapse organization	12/469	229/18866	0.0123719	0.224484	0.205099	NRP2/ARHGAP22/EPHB2/PPFIA2/PTK2/SIPA1L1/CYFIP1/ABHD17B/DAB2IP/EPHB1/CLSTN2/SEMA4D	12
GO:0032303	regulation of icosanoid secretion	3/469	20/18866	0.0127051	0.228585	0.208846	TNFRSF11A/MAP2K6/PLA2R1	3
GO:2000193	positive regulation of fatty acid transport	3/469	20/18866	0.0127051	0.228585	0.208846	TNFRSF11A/MAP2K6/PLA2R1	3
GO:0090130	tissue migration	17/469	374/18866	0.0127738	0.228855	0.209092	HMOX1/MYH9/LPXN/CORO1C/SASH1/NFE2L2/NRP2/RRAS/THBS1/PTPRG/PTK2/SRC/MAP3K3/ATP2B4/DAB2IP/KIT/PLCG2	17
GO:0070534	protein K63-linked ubiquitination	5/469	57/18866	0.0134816	0.240526	0.219756	TRAF1/SASH1/PELI1/PTPN22/UBE2E3	5
GO:0051897	positive regulation of protein kinase B signaling	10/469	178/18866	0.0137712	0.244669	0.223541	MYDGF/THBS1/TCF7L2/NRG1/IRS1/PTK2/TNFAIP8L3/SRC/KIT/NRG4	10
GO:0097193	intrinsic apoptotic signaling pathway	14/469	290/18866	0.0141429	0.246474	0.22519	PLAUR/DAPK2/FNIP2/HIPK2/HMOX1/NFE2L2/PML/IFI16/SHISA5/SRC/MAP3K5/DAB2IP/ITPR1/RTKN2	14
GO:0010742	macrophage derived foam cell differentiation	4/469	38/18866	0.0142775	0.246474	0.22519	PRKCH/MSR1/STAT1/CSF1	4
GO:0006084	acetyl-CoA metabolic process	4/469	38/18866	0.0142775	0.246474	0.22519	TDO2/AASS/ACAT1/NUDT7	4
GO:0090077	foam cell differentiation	4/469	38/18866	0.0142775	0.246474	0.22519	PRKCH/MSR1/STAT1/CSF1	4
GO:1903131	mononuclear cell differentiation	4/469	38/18866	0.0142775	0.246474	0.22519	MYH9/GPR68/IFI16/CSF1	4
GO:0045834	positive regulation of lipid metabolic process	9/469	153/18866	0.014425	0.24727	0.225917	FGR/AMBRA1/CAPN2/IRS1/PTK2/TNFAIP8L3/SRC/FLT3/KIT	9
GO:0002763	positive regulation of myeloid leukocyte differentiation	5/469	58/18866	0.0144608	0.24727	0.225917	GPR68/CD101/PPARGC1B/ROR2/CSF1	5
GO:0034612	response to tumor necrosis factor	15/469	320/18866	0.0144975	0.24727	0.225917	TNFRSF9/TRAF1/CCL20/STAT1/NFE2L2/ASS1/THBS1/TNFRSF11A/PID1/AIM2/FABP4/MAP3K5/DAB2IP/AFF3/ZNF675	15
GO:0030336	negative regulation of cell migration	16/469	350/18866	0.0146826	0.249428	0.227889	HMOX1/CORO1C/NFE2L2/RRAS/THBS1/CYP19A1/PTPRG/NRG1/MITF/ATP2B4/PTPRU/C5/DAB2IP/SCAI/SRGAP3/DACH1	16
GO:0006637	acyl-CoA metabolic process	7/469	104/18866	0.0151098	0.253655	0.231751	ACSL4/ACSL1/TDO2/ELOVL7/AASS/ACAT1/NUDT7	7
GO:0035383	thioester metabolic process	7/469	104/18866	0.0151098	0.253655	0.231751	ACSL4/ACSL1/TDO2/ELOVL7/AASS/ACAT1/NUDT7	7
GO:0048525	negative regulation of viral process	7/469	104/18866	0.0151098	0.253655	0.231751	EIF2AK2/STAT1/RSAD2/PML/IFI16/ISG20/UBP1	7
GO:0006909	phagocytosis	17/469	382/18866	0.0154311	0.255915	0.233816	FGR/MSR1/MYH9/RAPGEF1/CORO1C/THBS1/RUBCN/MERTK/RAB31/PTK2/ITGAM/PIP5K1C/SRC/CYFIP1/RAB27A/RHOBTB1/PLCG2	17
GO:0048008	platelet-derived growth factor receptor signaling pathway	5/469	59/18866	0.0154866	0.255915	0.233816	RAPGEF1/ARID5B/MYO1E/SRC/PDGFD	5
GO:0038179	neurotrophin signaling pathway	4/469	39/18866	0.0156046	0.255915	0.233816	RAPGEF1/RAPGEF2/SRC/CYFIP1	4
GO:0060416	response to growth hormone	4/469	39/18866	0.0156046	0.255915	0.233816	ASS1/STAT6/PTK2/PRLR	4
GO:0071709	membrane assembly	4/469	39/18866	0.0156046	0.255915	0.233816	RFTN1/EPHB2/ANXA2/PSAP	4
GO:0072529	pyrimidine-containing compound catabolic process	4/469	39/18866	0.0156046	0.255915	0.233816	UPP1/TET3/DPYD/TET1	4
GO:0035303	regulation of dephosphorylation	11/469	209/18866	0.0157522	0.257346	0.235123	EIF2AK2/ARFGEF3/PHACTR2/FKBP15/FARP1/PPARGC1B/RCAN1/SRC/ITGA1/RCAN3/SEMA4D	11
GO:0046545	development of primary female sexual characteristics	7/469	105/18866	0.0158548	0.258033	0.235751	CYP19A1/LHFPL2/ARID5B/SRC/PGR/KIT/DACH1	7
GO:0021954	central nervous system neuron development	6/469	82/18866	0.0163567	0.264305	0.241482	ZMIZ1/RAPGEF2/NRP2/EPHB2/PTK2/EPHB1	6
GO:0009100	glycoprotein metabolic process	18/469	415/18866	0.0163852	0.264305	0.241482	ST3GAL1/GALNT18/DSE/UST/ST3GAL5/MAN1C1/HS6ST1/PCSK6/TCF7L2/CHST11/TMTC2/GCNT1/TET3/SULF2/NECAB1/TET1/CSGALNACT1/MUC19	18
GO:1903034	regulation of response to wounding	10/469	183/18866	0.0164261	0.264305	0.241482	PLAUR/MYH9/NFE2L2/EPHB2/SERPINE2/THBS1/PTK2/ANXA2/PRKCQ/TEC	10
GO:0051383	kinetochore organization	3/469	22/18866	0.0165467	0.264377	0.241547	SMC4/CENPF/DLGAP5	3
GO:0051348	negative regulation of transferase activity	14/469	296/18866	0.0166094	0.264377	0.241547	TRIB2/CORO1C/PTPN6/SH3BP5/EPHB2/RUBCN/FABP4/SLC8A1/DUSP8/SRC/PTPN22/DAB2IP/DEPTOR/ZNF675	14
GO:0006493	protein O-linked glycosylation	7/469	106/18866	0.0166254	0.264377	0.241547	ST3GAL1/GALNT18/TMTC2/GCNT1/TET3/TET1/MUC19	7
GO:0002703	regulation of leukocyte mediated immunity	11/469	211/18866	0.0167916	0.264377	0.241547	FGR/HMOX1/DDX58/PTPN6/IL1R1/ADGRE2/RSAD2/STAT6/ITGAM/CADM1/VAMP8	11
GO:0043434	response to peptide hormone	19/469	447/18866	0.0168443	0.264377	0.241547	ATP6V0A1/ATP2B1/STAT1/NFE2L2/AANAT/ASS1/MAP1B/PID1/RAB8B/STAT6/RAB31/IRS1/PTK2/GCNT1/SRC/CYFIP1/PRKCQ/SRSF5/PRLR	19
GO:0032892	positive regulation of organic acid transport	4/469	40/18866	0.0170067	0.264377	0.241547	KMO/TNFRSF11A/MAP2K6/PLA2R1	4
GO:0050691	regulation of defense response to virus by host	4/469	40/18866	0.0170067	0.264377	0.241547	DDX58/STAT1/AIM2/PTPN22	4
GO:0071526	semaphorin-plexin signaling pathway	4/469	40/18866	0.0170067	0.264377	0.241547	PLXNA1/NRP2/ARHGDIA/SEMA4D	4
GO:0033673	negative regulation of kinase activity	13/469	268/18866	0.0170481	0.264377	0.241547	TRIB2/CORO1C/PTPN6/SH3BP5/EPHB2/RUBCN/FABP4/SLC8A1/DUSP8/PTPN22/DAB2IP/DEPTOR/ZNF675	13
GO:0071356	cellular response to tumor necrosis factor	14/469	297/18866	0.0170506	0.264377	0.241547	TNFRSF9/TRAF1/CCL20/STAT1/NFE2L2/ASS1/THBS1/TNFRSF11A/PID1/AIM2/FABP4/MAP3K5/DAB2IP/ZNF675	14
GO:0007031	peroxisome organization	6/469	83/18866	0.0172737	0.266507	0.243494	RAB8B/PEX7/EHHADH/PECR/SLC27A2/NUDT7	6
GO:0050803	regulation of synapse structure or activity	12/469	240/18866	0.017313	0.266507	0.243494	NRP2/ARHGAP22/EPHB2/PPFIA2/PTK2/SIPA1L1/CYFIP1/ABHD17B/DAB2IP/EPHB1/CLSTN2/SEMA4D	12
GO:0045576	mast cell activation	5/469	61/18866	0.0176814	0.2712	0.247781	FGR/HMOX1/ADGRE2/VAMP8/KIT	5
GO:0009260	ribonucleotide biosynthetic process	10/469	186/18866	0.018191	0.276863	0.252955	ACSL4/AMPD3/PAPSS1/ALDOA/ACSL1/GUCY1A2/PID1/ELOVL7/UPP1/ACAT1	10
GO:0050770	regulation of axonogenesis	10/469	186/18866	0.018191	0.276863	0.252955	DPYSL2/UST/PLXNA1/MAP1B/EPHB2/ARHGDIA/PTK2/SIPA1L1/CYFIP1/SEMA4D	10
GO:0007229	integrin-mediated signaling pathway	7/469	108/18866	0.0182454	0.276863	0.252955	FGR/MYH9/PTK2/ITGAM/SRC/ITGA1/TEC	7
GO:0035337	fatty-acyl-CoA metabolic process	4/469	41/18866	0.0184852	0.279506	0.25537	ACSL4/ACSL1/ELOVL7/ACAT1	4
GO:0009310	amine catabolic process	3/469	23/18866	0.0186846	0.281524	0.257214	KMO/TDO2/ATP2B4	3
GO:0010632	regulation of epithelial cell migration	14/469	301/18866	0.0189053	0.283845	0.259334	HMOX1/CORO1C/SASH1/NFE2L2/NRP2/RRAS/THBS1/PTPRG/PTK2/SRC/MAP3K3/ATP2B4/DAB2IP/PLCG2	14
GO:0032147	activation of protein kinase activity	15/469	331/18866	0.0190758	0.2854	0.260755	EIF2AK2/RAPGEF1/MAP2K2/THBS1/MAP3K12/NRG1/SRC/MAP3K5/MAP3K3/ITGA1/C5/MAP2K6/PRLR/DAB2IP/KIT	15
GO:0006664	glycolipid metabolic process	7/469	110/18866	0.0199732	0.297783	0.272068	ST3GAL5/FUCA1/PSAP/PIGB/PIGK/KIT/ESYT3	7
GO:0031122	cytoplasmic microtubule organization	5/469	63/18866	0.0200725	0.29822	0.272468	CCDC88C/CLIP2/CLIP4/HOOK3/KATNA1	5
GO:0035023	regulation of Rho protein signal transduction	6/469	86/18866	0.0202355	0.299598	0.273727	MYO9B/LPAR6/ARHGDIA/AKAP13/GPR35/SCAI	6
GO:0006469	negative regulation of protein kinase activity	12/469	246/18866	0.0205675	0.303459	0.277254	TRIB2/CORO1C/PTPN6/SH3BP5/EPHB2/FABP4/SLC8A1/DUSP8/PTPN22/DAB2IP/DEPTOR/ZNF675	12
GO:1903509	liposaccharide metabolic process	7/469	111/18866	0.0208786	0.304111	0.27785	ST3GAL5/FUCA1/PSAP/PIGB/PIGK/KIT/ESYT3	7
GO:2000146	negative regulation of cell motility	16/469	365/18866	0.0208874	0.304111	0.27785	HMOX1/CORO1C/NFE2L2/RRAS/THBS1/CYP19A1/PTPRG/NRG1/MITF/ATP2B4/PTPRU/C5/DAB2IP/SCAI/SRGAP3/DACH1	16
GO:0009267	cellular response to starvation	9/469	163/18866	0.0209082	0.304111	0.27785	EIF2AK2/NPRL3/AMBRA1/NFE2L2/IFI16/UPP1/MAP3K5/ATG7/DSC2	9
GO:0042430	indole-containing compound metabolic process	3/469	24/18866	0.0209683	0.304111	0.27785	KMO/AANAT/TDO2	3
GO:0060396	growth hormone receptor signaling pathway	3/469	24/18866	0.0209683	0.304111	0.27785	STAT6/PTK2/PRLR	3
GO:0030183	B cell differentiation	8/469	137/18866	0.0212753	0.306428	0.279967	POU2F2/PTPN6/LRRC8A/TPD52/FLT3/PCID2/KIT/PLCG2	8
GO:0097581	lamellipodium organization	6/469	87/18866	0.0212948	0.306428	0.279967	CAPZB/CORO1C/SRC/CYFIP1/ARHGEF6/KIT	6
GO:0045453	bone resorption	5/469	64/18866	0.0213436	0.306428	0.279967	TNFRSF11A/PPARGC1B/SRC/PLEKHM1/ZNF675	5
GO:0040013	negative regulation of locomotion	17/469	397/18866	0.0215543	0.308414	0.281782	HMOX1/CORO1C/NFE2L2/RRAS/THBS1/CYP19A1/PTPRG/NRG1/MITF/ATP2B4/PTPRU/C5/DAB2IP/SCAI/SEMA4D/SRGAP3/DACH1	17
GO:0045124	regulation of bone resorption	4/469	43/18866	0.021675	0.308664	0.28201	TNFRSF11A/PPARGC1B/SRC/PLEKHM1	4
GO:0002705	positive regulation of leukocyte mediated immunity	8/469	138/18866	0.0221135	0.308664	0.28201	FGR/DDX58/IL1R1/RSAD2/STAT6/ITGAM/CADM1/VAMP8	8
GO:0033865	nucleoside bisphosphate metabolic process	8/469	138/18866	0.0221135	0.308664	0.28201	ACSL4/PAPSS1/ACSL1/TDO2/ELOVL7/AASS/ACAT1/NUDT7	8
GO:0033875	ribonucleoside bisphosphate metabolic process	8/469	138/18866	0.0221135	0.308664	0.28201	ACSL4/PAPSS1/ACSL1/TDO2/ELOVL7/AASS/ACAT1/NUDT7	8
GO:0034032	purine nucleoside bisphosphate metabolic process	8/469	138/18866	0.0221135	0.308664	0.28201	ACSL4/PAPSS1/ACSL1/TDO2/ELOVL7/AASS/ACAT1/NUDT7	8
GO:0046330	positive regulation of JNK cascade	8/469	138/18866	0.0221135	0.308664	0.28201	TRAF1/HIPK2/SASH1/MAP3K12/TNFRSF11A/ROR2/MAP3K5/DAB2IP	8
GO:0072329	monocarboxylic acid catabolic process	8/469	138/18866	0.0221135	0.308664	0.28201	IRS1/ACAT1/PEX7/EHHADH/PECR/SLC27A2/NUDT7/AIG1	8
GO:0030098	lymphocyte differentiation	16/469	368/18866	0.0223378	0.308664	0.28201	POU2F2/CLPTM1/ZMIZ1/PTPN6/RSAD2/LRRC8A/MERTK/STAT6/PSAP/TPD52/FLT3/PCID2/PTPN22/KIT/SPN/PLCG2	16
GO:0031669	cellular response to nutrient levels	11/469	221/18866	0.0227723	0.308664	0.28201	EIF2AK2/ATP2B1/HMOX1/NPRL3/AMBRA1/NFE2L2/IFI16/UPP1/MAP3K5/ATG7/DSC2	11
GO:0007009	plasma membrane organization	7/469	113/18866	0.0227742	0.308664	0.28201	MYH9/OTOF/BIN1/MYOF/MTSS1/PSAP/PLSCR4	7
GO:0002683	negative regulation of immune system process	19/469	463/18866	0.0232745	0.308664	0.28201	FGR/HMOX1/LPXN/PTPN6/NFE2L2/GPR68/THBS1/CYP19A1/MERTK/IFI16/STAT6/PELI1/C5/LRRC17/PTPN22/BANK1/GABPA/ZNF675/SPN	19
GO:0006195	purine nucleotide catabolic process	4/469	44/18866	0.0233882	0.308664	0.28201	AMPD3/ACAT1/NUDT7/PDE7A	4
GO:0033003	regulation of mast cell activation	4/469	44/18866	0.0233882	0.308664	0.28201	FGR/HMOX1/ADGRE2/VAMP8	4
GO:0042088	T-helper 1 type immune response	4/469	44/18866	0.0233882	0.308664	0.28201	EBI3/IL1R1/STAT6/SPN	4
GO:0044091	membrane biogenesis	4/469	44/18866	0.0233882	0.308664	0.28201	RFTN1/EPHB2/ANXA2/PSAP	4
GO:0010954	positive regulation of protein processing	3/469	25/18866	0.0233979	0.308664	0.28201	MYH9/SRC/NKD2	3
GO:0014829	vascular smooth muscle contraction	3/469	25/18866	0.0233979	0.308664	0.28201	ATP2B1/DOCK4/SLC8A1	3
GO:0035336	long-chain fatty-acyl-CoA metabolic process	3/469	25/18866	0.0233979	0.308664	0.28201	ACSL4/ACSL1/ELOVL7	3
GO:0043302	positive regulation of leukocyte degranulation	3/469	25/18866	0.0233979	0.308664	0.28201	FGR/ITGAM/VAMP8	3
GO:0071378	cellular response to growth hormone stimulus	3/469	25/18866	0.0233979	0.308664	0.28201	STAT6/PTK2/PRLR	3
GO:0017157	regulation of exocytosis	11/469	222/18866	0.0234463	0.308664	0.28201	FGR/HMOX1/VPS18/ADGRE2/PPFIA2/RAB8B/ITGAM/SYT3/RAB27A/VAMP8/STXBP5L	11
GO:0019722	calcium-mediated signaling	11/469	222/18866	0.0234463	0.308664	0.28201	CCL20/FHL2/NFATC1/NRG1/RCAN1/SLC8A1/ATP2B4/NCALD/RCAN3/ITPR1/PLCG2	11
GO:0007548	sex differentiation	13/469	280/18866	0.0234553	0.308664	0.28201	REC8/CYP19A1/LHFPL2/ARID5B/MERTK/ROR2/SRC/PGR/KIF18A/DMRT1/KIT/PBX1/DACH1	13
GO:0046390	ribose phosphate biosynthetic process	10/469	194/18866	0.0235763	0.308664	0.28201	ACSL4/AMPD3/PAPSS1/ALDOA/ACSL1/GUCY1A2/PID1/ELOVL7/UPP1/ACAT1	10
GO:1990778	protein localization to cell periphery	15/469	340/18866	0.0235799	0.308664	0.28201	PRKCH/RAPGEF2/EPHB2/PID1/TTC7B/RAB8B/RAB31/ANXA2/ANK1/ATP2B4/IFT80/LIN7A/VAMP8/NKD2/LZTFL1	15
GO:0002327	immature B cell differentiation	2/469	10/18866	0.0243163	0.308664	0.28201	LRRC8A/KIT	2
GO:0006569	tryptophan catabolic process	2/469	10/18866	0.0243163	0.308664	0.28201	KMO/TDO2	2
GO:0032308	positive regulation of prostaglandin secretion	2/469	10/18866	0.0243163	0.308664	0.28201	TNFRSF11A/MAP2K6	2
GO:0032836	glomerular basement membrane development	2/469	10/18866	0.0243163	0.308664	0.28201	MYO1E/SULF2	2
GO:0034154	toll-like receptor 7 signaling pathway	2/469	10/18866	0.0243163	0.308664	0.28201	RSAD2/PTPN22	2
GO:0034163	regulation of toll-like receptor 9 signaling pathway	2/469	10/18866	0.0243163	0.308664	0.28201	RSAD2/PTPN22	2
GO:0034454	microtubule anchoring at centrosome	2/469	10/18866	0.0243163	0.308664	0.28201	HOOK3/NINL	2
GO:0042436	indole-containing compound catabolic process	2/469	10/18866	0.0243163	0.308664	0.28201	KMO/TDO2	2
GO:0046218	indolalkylamine catabolic process	2/469	10/18866	0.0243163	0.308664	0.28201	KMO/TDO2	2
GO:0050861	positive regulation of B cell receptor signaling pathway	2/469	10/18866	0.0243163	0.308664	0.28201	PRKCH/CMTM3	2
GO:2000169	regulation of peptidyl-cysteine S-nitrosylation	2/469	10/18866	0.0243163	0.308664	0.28201	NCOA7/ATP2B4	2
GO:2000601	positive regulation of Arp2/3 complex-mediated actin nucleation	2/469	10/18866	0.0243163	0.308664	0.28201	CYFIP1/FCHSD2	2
GO:1901136	carbohydrate derivative catabolic process	10/469	195/18866	0.0243225	0.308664	0.28201	AMPD3/AMDHD2/FUCA1/UPP1/DPYD/PSAP/HMMR/ACAT1/NUDT7/PDE7A	10
GO:0070542	response to fatty acid	6/469	90/18866	0.0246959	0.30936	0.282645	AANAT/ASS1/ACSL1/PID1/IRS1/SRC	6
GO:0030010	establishment of cell polarity	8/469	141/18866	0.0247673	0.30936	0.282645	MYH9/CYTH1/UST/MAP1B/FRMD4A/PTK2/KIF20B/EPHB1	8
GO:0003012	muscle system process	19/469	467/18866	0.0251425	0.30936	0.282645	ATP2B1/HMOX1/DOCK4/MYH11/BIN1/MYOF/HTR7/ALDOA/LMNA/PTK2/AKAP13/SLC8A1/SULF2/ITGA1/ATP2B4/MAP2K6/DSC2/KIT/RNF207	19
GO:0042771	intrinsic apoptotic signaling pathway in response to DNA damage by p53 class mediator	4/469	45/18866	0.0251813	0.30936	0.282645	HIPK2/PML/IFI16/SHISA5	4
GO:2001222	regulation of neuron migration	4/469	45/18866	0.0251813	0.30936	0.282645	RAPGEF2/NRG1/DAB2IP/KIF20B	4
GO:0001822	kidney development	13/469	283/18866	0.0253046	0.30936	0.282645	STAT1/ALDH1A2/ASS1/ARID5B/MYO1E/MTSS1/GCNT1/SULF2/ACAT1/AKR1B1/CENPF/PDGFD/PBX1	13
GO:0032868	response to insulin	13/469	283/18866	0.0253046	0.30936	0.282645	ATP6V0A1/ATP2B1/STAT1/AANAT/PID1/RAB8B/RAB31/IRS1/GCNT1/SRC/CYFIP1/PRKCQ/SRSF5	13
GO:0009166	nucleotide catabolic process	5/469	67/18866	0.025467	0.30936	0.282645	AMPD3/UPP1/ACAT1/NUDT7/PDE7A	5
GO:0032890	regulation of organic acid transport	5/469	67/18866	0.025467	0.30936	0.282645	KMO/THBS1/TNFRSF11A/MAP2K6/PLA2R1	5
GO:0033866	nucleoside bisphosphate biosynthetic process	5/469	67/18866	0.025467	0.30936	0.282645	ACSL4/PAPSS1/ACSL1/ELOVL7/ACAT1	5
GO:0034030	ribonucleoside bisphosphate biosynthetic process	5/469	67/18866	0.025467	0.30936	0.282645	ACSL4/PAPSS1/ACSL1/ELOVL7/ACAT1	5
GO:0034033	purine nucleoside bisphosphate biosynthetic process	5/469	67/18866	0.025467	0.30936	0.282645	ACSL4/PAPSS1/ACSL1/ELOVL7/ACAT1	5
GO:0045123	cellular extravasation	5/469	67/18866	0.025467	0.30936	0.282645	IL1R1/GCNT1/ITGA1/PDGFD/SPN	5
GO:0046849	bone remodeling	6/469	91/18866	0.0259057	0.30936	0.282645	TNFRSF11A/PPARGC1B/MITF/SRC/PLEKHM1/ZNF675	6
GO:0007411	axon guidance	13/469	284/18866	0.0259443	0.30936	0.282645	DPYSL2/PLXNA1/NRP2/EPHB2/ENAH/PTK2/SRC/CYFIP1/PRKCQ/EPHB1/EMB/UNC5C/SEMA4D	13
GO:0021884	forebrain neuron development	3/469	26/18866	0.0259734	0.30936	0.282645	ZMIZ1/RAPGEF2/NRP2	3
GO:1905523	positive regulation of macrophage migration	3/469	26/18866	0.0259734	0.30936	0.282645	THBS1/PTK2/CSF1	3
GO:0030206	chondroitin sulfate biosynthetic process	3/469	26/18866	0.0259734	0.30936	0.282645	DSE/CHST11/CSGALNACT1	3
GO:0034453	microtubule anchoring	3/469	26/18866	0.0259734	0.30936	0.282645	BICD1/HOOK3/NINL	3
GO:0042730	fibrinolysis	3/469	26/18866	0.0259734	0.30936	0.282645	PLAUR/THBS1/ANXA2	3
GO:0060343	trabecula formation	3/469	26/18866	0.0259734	0.30936	0.282645	FHL2/PPARGC1B/ADGRG6	3
GO:0097066	response to thyroid hormone	3/469	26/18866	0.0259734	0.30936	0.282645	ANXA2/AKR1B1/KIT	3
GO:0032869	cellular response to insulin stimulus	11/469	226/18866	0.0262882	0.312237	0.285274	ATP6V0A1/ATP2B1/STAT1/PID1/RAB8B/RAB31/IRS1/SRC/CYFIP1/PRKCQ/SRSF5	11
GO:0097485	neuron projection guidance	13/469	285/18866	0.0265959	0.315013	0.287811	DPYSL2/PLXNA1/NRP2/EPHB2/ENAH/PTK2/SRC/CYFIP1/PRKCQ/EPHB1/EMB/UNC5C/SEMA4D	13
GO:1904019	epithelial cell apoptotic process	7/469	117/18866	0.0269153	0.317914	0.290461	HMOX1/NFE2L2/THBS1/TCF7L2/MAP3K5/DAB2IP/PLA2R1	7
GO:0048066	developmental pigmentation	4/469	46/18866	0.027055	0.318681	0.291162	MITF/RAB27A/HPS4/KIT	4
GO:0007584	response to nutrient	9/469	171/18866	0.0274326	0.319966	0.292336	ACSL4/ATP2B1/HMOX1/STAT1/ALDH1A2/ASS1/MAP1B/ACSL1/SLC8A1	9
GO:1905952	regulation of lipid localization	9/469	171/18866	0.0274326	0.319966	0.292336	MSR1/EEPD1/THBS1/CYP19A1/TNFRSF11A/ANXA2/MEST/MAP2K6/PLA2R1	9
GO:0046434	organophosphate catabolic process	8/469	144/18866	0.0276363	0.319966	0.292336	ABHD12/AMPD3/PLBD2/UPP1/ACAT1/NUDT7/PLCG2/PDE7A	8
GO:0106106	cold-induced thermogenesis	8/469	144/18866	0.0276363	0.319966	0.292336	TLE3/ACSL1/PPARGC1B/STAT6/FABP4/MAP2K6/PRLR/PLAC8	8
GO:0120161	#N/A	8/469	144/18866	0.0276363	0.319966	0.292336	TLE3/ACSL1/PPARGC1B/STAT6/FABP4/MAP2K6/PRLR/PLAC8	8
GO:0030705	cytoskeleton-dependent intracellular transport	10/469	200/18866	0.0283103	0.319966	0.292336	CCDC88C/AP3B2/MAP1B/PPFIA2/BICD1/MYO1E/HOOK3/IFT80/KIF17/DYNC2H1	10
GO:0051607	defense response to virus	12/469	258/18866	0.0284101	0.319966	0.292336	EIF2AK2/DDX58/STAT1/RSAD2/DDX60/PML/IFI16/AIM2/IRF2/ISG20/ATG7/PTPN22	12
GO:0045672	positive regulation of osteoclast differentiation	3/469	27/18866	0.0286946	0.319966	0.292336	GPR68/PPARGC1B/CSF1	3
GO:0007628	adult walking behavior	3/469	27/18866	0.0286946	0.319966	0.292336	HIPK2/ABHD12/GLRB	3
GO:0048799	animal organ maturation	3/469	27/18866	0.0286946	0.319966	0.292336	ALDH1A2/IFT80/SEMA4D	3
GO:1903319	positive regulation of protein maturation	3/469	27/18866	0.0286946	0.319966	0.292336	MYH9/SRC/NKD2	3
GO:0009615	response to virus	15/469	349/18866	0.0288395	0.319966	0.292336	FGR/POU2F2/EIF2AK2/DDX58/STAT1/RSAD2/DDX60/PML/IFI16/AIM2/IRF2/ISG20/SRC/ATG7/PTPN22	15
GO:0050919	negative chemotaxis	4/469	47/18866	0.02901	0.319966	0.292336	NRP2/NRG1/UNC5C/SEMA4D	4
GO:0002221	pattern recognition receptor signaling pathway	10/469	201/18866	0.0291605	0.319966	0.292336	DDX58/RFTN1/RSAD2/DDX60/ITGAM/PELI1/WDFY1/MAP2K6/PTPN22/DAB2IP	10
GO:0006054	N-acetylneuraminate metabolic process	2/469	11/18866	0.0292376	0.319966	0.292336	ST3GAL1/AMDHD2	2
GO:0031915	positive regulation of synaptic plasticity	2/469	11/18866	0.0292376	0.319966	0.292336	MAP1B/EPHB2	2
GO:0032306	regulation of prostaglandin secretion	2/469	11/18866	0.0292376	0.319966	0.292336	TNFRSF11A/MAP2K6	2
GO:0035090	maintenance of apical/basal cell polarity	2/469	11/18866	0.0292376	0.319966	0.292336	ANK1/LIN7A	2
GO:0043619	regulation of transcription from RNA polymerase II promoter in response to oxidative stress	2/469	11/18866	0.0292376	0.319966	0.292336	HMOX1/NFE2L2	2
GO:0045199	maintenance of epithelial cell apical/basal polarity	2/469	11/18866	0.0292376	0.319966	0.292336	ANK1/LIN7A	2
GO:0070106	interleukin-27-mediated signaling pathway	2/469	11/18866	0.0292376	0.319966	0.292336	EBI3/STAT1	2
GO:0070189	kynurenine metabolic process	2/469	11/18866	0.0292376	0.319966	0.292336	KMO/TDO2	2
GO:0070757	interleukin-35-mediated signaling pathway	2/469	11/18866	0.0292376	0.319966	0.292336	EBI3/STAT1	2
GO:0071803	positive regulation of podosome assembly	2/469	11/18866	0.0292376	0.319966	0.292336	LCP1/SRC	2
GO:0086023	adenylate cyclase-activating adrenergic receptor signaling pathway involved in heart process	2/469	11/18866	0.0292376	0.319966	0.292336	AKAP13/ATP2B4	2
GO:2000392	regulation of lamellipodium morphogenesis	2/469	11/18866	0.0292376	0.319966	0.292336	CORO1C/SRC	2
GO:0009152	purine ribonucleotide biosynthetic process	9/469	173/18866	0.0292652	0.319966	0.292336	ACSL4/AMPD3/PAPSS1/ALDOA/ACSL1/GUCY1A2/PID1/ELOVL7/ACAT1	9
GO:0099173	postsynapse organization	9/469	173/18866	0.0292652	0.319966	0.292336	NRP2/ARHGAP22/EPHB2/PPFIA2/INA/SIPA1L1/ABHD17B/GLRB/EPHB1	9
GO:0001659	temperature homeostasis	9/469	174/18866	0.0302129	0.328643	0.300263	TLE3/TNFRSF11A/ACSL1/PPARGC1B/STAT6/FABP4/MAP2K6/PRLR/PLAC8	9
GO:0007033	vacuole organization	9/469	174/18866	0.0302129	0.328643	0.300263	NPRL3/VPS18/AMBRA1/STX12/HOOK3/ANXA2/ATG7/HPS4/SYNPO2	9
GO:0008206	bile acid metabolic process	4/469	48/18866	0.0310466	0.334266	0.305401	OSBPL3/SLC27A2/OSBPL1A/KIT	4
GO:0072001	renal system development	13/469	292/18866	0.0314975	0.334266	0.305401	STAT1/ALDH1A2/ASS1/ARID5B/MYO1E/MTSS1/GCNT1/SULF2/ACAT1/AKR1B1/CENPF/PDGFD/PBX1	13
GO:0016079	synaptic vesicle exocytosis	7/469	121/18866	0.0315414	0.334266	0.305401	VPS18/OTOF/STX11/PPFIA2/PIP5K1C/SYT3/STXBP5L	7
GO:0051647	nucleus localization	3/469	28/18866	0.0315608	0.334266	0.305401	BIN1/HOOK3/PTK2	3
GO:0071880	adenylate cyclase-activating adrenergic receptor signaling pathway	3/469	28/18866	0.0315608	0.334266	0.305401	RAPGEF2/AKAP13/ATP2B4	3
GO:0006470	protein dephosphorylation	14/469	323/18866	0.0319521	0.334266	0.305401	PHLPP2/EIF2AK2/SBF1/CPPED1/PTPN6/PHACTR2/PTPRG/RCAN1/DUSP8/ITGA1/PTPRU/RCAN3/PTPN22/PTPRN2	14
GO:0010634	positive regulation of epithelial cell migration	9/469	176/18866	0.0321723	0.334266	0.305401	HMOX1/SASH1/NFE2L2/NRP2/RRAS/THBS1/SRC/MAP3K3/PLCG2	9
GO:0045637	regulation of myeloid cell differentiation	12/469	263/18866	0.032247	0.334266	0.305401	STAT1/GPR68/CD101/THBS1/PPARGC1B/ROR2/CSF1/MITF/PRKCQ/LRRC17/GABPA/ZNF675	12
GO:0050730	regulation of peptidyl-tyrosine phosphorylation	12/469	263/18866	0.032247	0.334266	0.305401	PTPN6/SH3BP5/NRG1/SRC/CNTN1/THBS4/FLT3/TEC/BANK1/KIT/PDGFD/SEMA4D	12
GO:1990266	neutrophil migration	7/469	122/18866	0.032776	0.334266	0.305401	DAPK2/CXCL2/CCL20/IL1R1/PIP5K1C/ITGA1/THBS4	7
GO:0061647	histone H3-K9 modification	4/469	49/18866	0.0331654	0.334266	0.305401	LMNA/BEND3/PAX5/PRDM5	4
GO:0003407	neural retina development	5/469	72/18866	0.0334086	0.334266	0.305401	HIPK2/ATP2B1/RORB/ATP2B4/SDK1	5
GO:0000302	response to reactive oxygen species	11/469	235/18866	0.0335796	0.334266	0.305401	HMOX1/STAT1/NFE2L2/PPARGC1B/CAPN2/STAT6/SLC8A1/SRC/MAP3K5/PSAP/PDGFD	11
GO:0001505	regulation of neurotransmitter levels	11/469	235/18866	0.0335796	0.334266	0.305401	VPS18/OTOF/KMO/STX11/PPFIA2/PIP5K1C/SYT3/LIN7A/SLC6A11/STXBP5L/PTPRN2	11
GO:1904018	positive regulation of vasculature development	11/469	235/18866	0.0335796	0.334266	0.305401	HIPK2/MYDGF/HMOX1/RAPGEF2/SASH1/NFE2L2/RRAS/THBS1/MAP3K3/KIT/PDGFD	11
GO:0035637	multicellular organismal signaling	10/469	206/18866	0.0336845	0.334266	0.305401	ATP2B1/BIN1/GPR35/SLC8A1/ATP2B4/DSC2/ITPR1/CACNA2D3/RNF207/KCND2	10
GO:0036473	cell death in response to oxidative stress	6/469	97/18866	0.0339924	0.334266	0.305401	NCOA7/NFE2L2/PML/MAP3K5/ATG7/PSAP	6
GO:0071674	mononuclear cell migration	6/469	97/18866	0.0339924	0.334266	0.305401	CCL20/THBS1/TNFRSF11A/PTK2/CSF1/PDGFD	6
GO:0120162	#N/A	6/469	97/18866	0.0339924	0.334266	0.305401	ACSL1/PPARGC1B/STAT6/FABP4/PRLR/PLAC8	6
GO:0007173	epidermal growth factor receptor signaling pathway	7/469	123/18866	0.0340426	0.334266	0.305401	PLAUR/PTK2/ARAP1/SRC/ITGA1/DAB2IP/MVB12B	7
GO:1904375	regulation of protein localization to cell periphery	7/469	123/18866	0.0340426	0.334266	0.305401	PRKCH/EPHB2/PID1/ATP2B4/VAMP8/NKD2/LZTFL1	7
GO:0061517	macrophage proliferation	2/469	12/18866	0.034517	0.334266	0.305401	PTK2/CSF1	2
GO:0001765	membrane raft assembly	2/469	12/18866	0.034517	0.334266	0.305401	RFTN1/ANXA2	2
GO:0001778	plasma membrane repair	2/469	12/18866	0.034517	0.334266	0.305401	MYH9/MYOF	2
GO:0006568	tryptophan metabolic process	2/469	12/18866	0.034517	0.334266	0.305401	KMO/TDO2	2
GO:0008298	intracellular mRNA localization	2/469	12/18866	0.034517	0.334266	0.305401	BICD1/PCID2	2
GO:0010755	regulation of plasminogen activation	2/469	12/18866	0.034517	0.334266	0.305401	SERPINE2/THBS1	2
GO:0014745	negative regulation of muscle adaptation	2/469	12/18866	0.034517	0.334266	0.305401	LMNA/ATP2B4	2
GO:0014831	gastro-intestinal system smooth muscle contraction	2/469	12/18866	0.034517	0.334266	0.305401	SULF2/KIT	2
GO:0030208	dermatan sulfate biosynthetic process	2/469	12/18866	0.034517	0.334266	0.305401	DSE/UST	2
GO:0032957	inositol trisphosphate metabolic process	2/469	12/18866	0.034517	0.334266	0.305401	HRH1/PLCG2	2
GO:0038180	nerve growth factor signaling pathway	2/469	12/18866	0.034517	0.334266	0.305401	RAPGEF1/RAPGEF2	2
GO:0045144	meiotic sister chromatid segregation	2/469	12/18866	0.034517	0.334266	0.305401	REC8/BUB1	2
GO:0051177	meiotic sister chromatid cohesion	2/469	12/18866	0.034517	0.334266	0.305401	REC8/BUB1	2
GO:0055015	ventricular cardiac muscle cell development	2/469	12/18866	0.034517	0.334266	0.305401	FHL2/LMNA	2
GO:0072520	seminiferous tubule development	2/469	12/18866	0.034517	0.334266	0.305401	REC8/KIF18A	2
GO:1901660	calcium ion export	2/469	12/18866	0.034517	0.334266	0.305401	ATP2B1/ATP2B4	2
GO:1903441	protein localization to ciliary membrane	2/469	12/18866	0.034517	0.334266	0.305401	IFT80/LZTFL1	2
GO:1905522	negative regulation of macrophage migration	2/469	12/18866	0.034517	0.334266	0.305401	CYP19A1/C5	2
GO:1905941	positive regulation of gonad development	2/469	12/18866	0.034517	0.334266	0.305401	SRC/DMRT1	2
GO:2001214	positive regulation of vasculogenesis	2/469	12/18866	0.034517	0.334266	0.305401	RAPGEF2/RRAS	2
GO:0001835	blastocyst hatching	3/469	29/18866	0.0345711	0.334266	0.305401	LPAR6/CMTM3/NECAB1	3
GO:0001958	endochondral ossification	3/469	29/18866	0.0345711	0.334266	0.305401	IFT80/PEX7/CSGALNACT1	3
GO:0007263	nitric oxide mediated signal transduction	3/469	29/18866	0.0345711	0.334266	0.305401	THBS1/GUCY1A2/ATP2B4	3
GO:0019048	modulation by virus of host morphology or physiology	3/469	29/18866	0.0345711	0.334266	0.305401	EIF2AK2/HIPK2/ATG7	3
GO:0021602	cranial nerve morphogenesis	3/469	29/18866	0.0345711	0.334266	0.305401	NRP2/EPHB2/EPHB1	3
GO:0035188	hatching	3/469	29/18866	0.0345711	0.334266	0.305401	LPAR6/CMTM3/NECAB1	3
GO:0036075	replacement ossification	3/469	29/18866	0.0345711	0.334266	0.305401	IFT80/PEX7/CSGALNACT1	3
GO:0071684	organism emergence from protective structure	3/469	29/18866	0.0345711	0.334266	0.305401	LPAR6/CMTM3/NECAB1	3
GO:0009165	nucleotide biosynthetic process	12/469	266/18866	0.0347201	0.334947	0.306023	ME1/ACSL4/KMO/AMPD3/PAPSS1/ALDOA/ACSL1/GUCY1A2/PID1/ELOVL7/UPP1/ACAT1	12
GO:0050769	positive regulation of neurogenesis	19/469	485/18866	0.0349871	0.335464	0.306496	PRKCH/RAPGEF1/RAPGEF2/PLXNA1/NFE2L2/MAP1B/EPHB2/SERPINE2/BIN1/ARHGDIA/ROR2/CSF1/SYT3/CYFIP1/CNTN1/DAB2IP/KIF20B/KIT/SEMA4D	19
GO:1903779	regulation of cardiac conduction	5/469	73/18866	0.0351617	0.335464	0.306496	ATP2B1/SLC8A1/ATP2B4/ITPR1/RNF207	5
GO:1901292	nucleoside phosphate catabolic process	5/469	73/18866	0.0351617	0.335464	0.306496	AMPD3/UPP1/ACAT1/NUDT7/PDE7A	5
GO:0002688	regulation of leukocyte chemotaxis	7/469	124/18866	0.0353413	0.335464	0.306496	DAPK2/THBS1/CYP19A1/PTK2/CSF1/C5/THBS4	7
GO:0022612	gland morphogenesis	7/469	124/18866	0.0353413	0.335464	0.306496	PLXNA1/PML/STAT6/CSF1/SULF2/SRC/PGR	7
GO:0046850	regulation of bone remodeling	4/469	50/18866	0.0353665	0.335464	0.306496	TNFRSF11A/PPARGC1B/SRC/PLEKHM1	4
GO:0030195	negative regulation of blood coagulation	4/469	50/18866	0.0353665	0.335464	0.306496	PLAUR/SERPINE2/THBS1/ANXA2	4
GO:0010771	negative regulation of cell morphogenesis involved in differentiation	6/469	98/18866	0.0354818	0.335464	0.306496	RAPGEF2/CORO1C/EPHB2/ARHGDIA/PTK2/SEMA4D	6
GO:0048010	vascular endothelial growth factor receptor signaling pathway	6/469	98/18866	0.0354818	0.335464	0.306496	NRP2/MYOF/PTK2/SRC/CYFIP1/DAB2IP	6
GO:0051090	regulation of DNA binding transcription factor activity	18/469	455/18866	0.0363667	0.34307	0.313445	PRKCH/EIF2AK2/TRAF1/HIPK2/HMOX1/DDX58/SGK1/TNFRSF11A/TCF7L2/ARID5B/PPARGC1B/AIM2/PELI1/PRKCQ/DAB2IP/KIT/RTKN2/ZNF675	18
GO:0001952	regulation of cell-matrix adhesion	7/469	125/18866	0.0366723	0.344196	0.314474	CORO1C/RRAS/NINJ1/THBS1/PTK2/CSF1/SRC	7
GO:0006635	fatty acid beta-oxidation	5/469	74/18866	0.0369706	0.344196	0.314474	IRS1/ACAT1/PEX7/EHHADH/SLC27A2	5
GO:0034121	regulation of toll-like receptor signaling pathway	5/469	74/18866	0.0369706	0.344196	0.314474	RSAD2/PELI1/WDFY1/PTPN22/DAB2IP	5
GO:0062207	#N/A	6/469	99/18866	0.0370126	0.344196	0.314474	RSAD2/DDX60/PELI1/WDFY1/PTPN22/DAB2IP	6
GO:1901293	nucleoside phosphate biosynthetic process	12/469	269/18866	0.0373254	0.344196	0.314474	ME1/ACSL4/KMO/AMPD3/PAPSS1/ALDOA/ACSL1/GUCY1A2/PID1/ELOVL7/UPP1/ACAT1	12
GO:0048146	positive regulation of fibroblast proliferation	4/469	51/18866	0.0376503	0.344196	0.314474	ZMIZ1/PML/ANXA2/PDGFD	4
GO:0071675	regulation of mononuclear cell migration	4/469	51/18866	0.0376503	0.344196	0.314474	THBS1/PTK2/CSF1/PDGFD	4
GO:1900047	negative regulation of hemostasis	4/469	51/18866	0.0376503	0.344196	0.314474	PLAUR/SERPINE2/THBS1/ANXA2	4
GO:0061082	myeloid leukocyte cytokine production	3/469	30/18866	0.0377244	0.344196	0.314474	HMOX1/DDX58/KIT	3
GO:0034110	regulation of homotypic cell-cell adhesion	3/469	30/18866	0.0377244	0.344196	0.314474	PLAUR/SERPINE2/PRKCQ	3
GO:0048147	negative regulation of fibroblast proliferation	3/469	30/18866	0.0377244	0.344196	0.314474	MED25/DAB2IP/DACH1	3
GO:0048265	response to pain	3/469	30/18866	0.0377244	0.344196	0.314474	THBS1/CAPN2/THBS4	3
GO:1900027	regulation of ruffle assembly	3/469	30/18866	0.0377244	0.344196	0.314474	CORO1C/PLEKHM1/CYFIP1	3
GO:0006936	muscle contraction	15/469	362/18866	0.0379016	0.344196	0.314474	ATP2B1/DOCK4/MYH11/BIN1/MYOF/HTR7/ALDOA/SLC8A1/SULF2/ITGA1/ATP2B4/MAP2K6/DSC2/KIT/RNF207	15
GO:0045017	glycerolipid biosynthetic process	12/469	270/18866	0.0382237	0.344196	0.314474	ACSL4/SBF1/GPAT3/ACSL1/CAPN2/PIP5K1C/STARD10/DGKG/PIGB/PIGK/LCLAT1/PLCG2	12
GO:0051091	positive regulation of DNA binding transcription factor activity	12/469	270/18866	0.0382237	0.344196	0.314474	PRKCH/EIF2AK2/TRAF1/HIPK2/DDX58/TNFRSF11A/ARID5B/PPARGC1B/AIM2/PRKCQ/KIT/RTKN2	12
GO:0045807	positive regulation of endocytosis	6/469	100/18866	0.038585	0.344196	0.314474	SGIP1/BICD1/RAB31/ANXA2/TBC1D5/PLCG2	6
GO:0050848	regulation of calcium-mediated signaling	6/469	100/18866	0.038585	0.344196	0.314474	FHL2/NRG1/RCAN1/ATP2B4/RCAN3/ITPR1	6
GO:0070301	cellular response to hydrogen peroxide	6/469	100/18866	0.038585	0.344196	0.314474	NFE2L2/STAT6/SRC/MAP3K5/PSAP/PDGFD	6
GO:0070555	response to interleukin-1	10/469	211/18866	0.0386783	0.344196	0.314474	CCL20/IL1R2/IL1R1/KMO/TNFRSF11A/SRC/PELI1/MAP3K3/DAB2IP/ZNF675	10
GO:0015909	long-chain fatty acid transport	5/469	75/18866	0.0388357	0.344196	0.314474	THBS1/ACSL1/FABP4/SLC27A2/PLA2R1	5
GO:1900076	regulation of cellular response to insulin stimulus	5/469	75/18866	0.0388357	0.344196	0.314474	ATP2B1/PID1/IRS1/SRC/PRKCQ	5
GO:0038093	Fc receptor signaling pathway	11/469	241/18866	0.0391719	0.344196	0.314474	FGR/RAPGEF1/NFATC1/PTK2/SRC/CYFIP1/PRKCQ/TEC/MS4A2/KIT/PLCG2	11
GO:0030326	embryonic limb morphogenesis	7/469	127/18866	0.0394327	0.344196	0.314474	ALDH1A2/GNA12/ROR2/CHST11/AFF3/PBX1/DYNC2H1	7
GO:0035113	embryonic appendage morphogenesis	7/469	127/18866	0.0394327	0.344196	0.314474	ALDH1A2/GNA12/ROR2/CHST11/AFF3/PBX1/DYNC2H1	7
GO:0046580	negative regulation of Ras protein signal transduction	4/469	52/18866	0.0400168	0.344196	0.314474	RAPGEF1/EPHB2/DAB2IP/SCAI	4
GO:0050773	regulation of dendrite development	8/469	155/18866	0.0401098	0.344196	0.314474	RAPGEF2/PPFIA2/SIPA1L1/CYFIP1/DAB2IP/SDK1/CSMD3/SEMA4D	8
GO:1990845	adaptive thermogenesis	8/469	155/18866	0.0401098	0.344196	0.314474	TLE3/ACSL1/PPARGC1B/STAT6/FABP4/MAP2K6/PRLR/PLAC8	8
GO:0002371	dendritic cell cytokine production	2/469	13/18866	0.0401336	0.344196	0.314474	DDX58/KIT	2
GO:0006264	mitochondrial DNA replication	2/469	13/18866	0.0401336	0.344196	0.314474	ATG7/POLG2	2
GO:0007171	activation of transmembrane receptor protein tyrosine kinase activity	2/469	13/18866	0.0401336	0.344196	0.314474	NRG1/PRLR	2
GO:0007494	midgut development	2/469	13/18866	0.0401336	0.344196	0.314474	ALDH1A2/ASS1	2
GO:0016024	CDP-diacylglycerol biosynthetic process	2/469	13/18866	0.0401336	0.344196	0.314474	GPAT3/LCLAT1	2
GO:0021554	optic nerve development	2/469	13/18866	0.0401336	0.344196	0.314474	EPHB2/EPHB1	2
GO:0021681	cerebellar granular layer development	2/469	13/18866	0.0401336	0.344196	0.314474	SERPINE2/TTBK2	2
GO:0030205	dermatan sulfate metabolic process	2/469	13/18866	0.0401336	0.344196	0.314474	DSE/UST	2
GO:0038007	netrin-activated signaling pathway	2/469	13/18866	0.0401336	0.344196	0.314474	PTK2/UNC5C	2
GO:0045759	negative regulation of action potential	2/469	13/18866	0.0401336	0.344196	0.314474	BIN1/GPR35	2
GO:0048711	positive regulation of astrocyte differentiation	2/469	13/18866	0.0401336	0.344196	0.314474	SERPINE2/BIN1	2
GO:0051481	negative regulation of cytosolic calcium ion concentration	2/469	13/18866	0.0401336	0.344196	0.314474	ATP2B1/SLC8A1	2
GO:0061430	bone trabecula morphogenesis	2/469	13/18866	0.0401336	0.344196	0.314474	PPARGC1B/SEMA4D	2
GO:0070839	divalent metal ion export	2/469	13/18866	0.0401336	0.344196	0.314474	ATP2B1/ATP2B4	2
GO:0098734	macromolecule depalmitoylation	2/469	13/18866	0.0401336	0.344196	0.314474	ABHD12/ABHD17B	2
GO:0099566	regulation of postsynaptic cytosolic calcium ion concentration	2/469	13/18866	0.0401336	0.344196	0.314474	SLC8A1/ITPR1	2
GO:1902285	semaphorin-plexin signaling pathway involved in neuron projection guidance	2/469	13/18866	0.0401336	0.344196	0.314474	PLXNA1/NRP2	2
GO:0045639	positive regulation of myeloid cell differentiation	6/469	101/18866	0.0401993	0.344196	0.314474	STAT1/GPR68/CD101/PPARGC1B/ROR2/CSF1	6
GO:0007416	synapse assembly	9/469	184/18866	0.0408895	0.347037	0.317069	MAP1B/EPHB2/FARP1/NRG1/PTK2/SDK1/EPHB1/CLSTN2/SEMA4D	9
GO:0050650	chondroitin sulfate proteoglycan biosynthetic process	3/469	31/18866	0.0410193	0.347037	0.317069	DSE/CHST11/CSGALNACT1	3
GO:0050858	negative regulation of antigen receptor-mediated signaling pathway	3/469	31/18866	0.0410193	0.347037	0.317069	LPXN/PTPN6/PTPN22	3
GO:0071539	protein localization to centrosome	3/469	31/18866	0.0410193	0.347037	0.317069	BICD1/HOOK3/CCDC14	3
GO:1900745	positive regulation of p38MAPK cascade	3/469	31/18866	0.0410193	0.347037	0.317069	SASH1/MAP3K5/MAP3K3	3
GO:1902624	positive regulation of neutrophil migration	3/469	31/18866	0.0410193	0.347037	0.317069	DAPK2/IL1R1/THBS4	3
GO:0009306	protein secretion	18/469	462/18866	0.0411858	0.347755	0.317725	FGR/POU2F2/ACSL4/PANX1/GPR68/RSAD2/CACNA1A/TCF7L2/FRMD4A/RAB8B/IRS1/CADM1/SRC/PSAP/ICA1/STXBP5L/ITPR1/PTPRN2	18
GO:0060996	dendritic spine development	6/469	102/18866	0.0418558	0.351783	0.321405	ACSL4/EPHB2/PPFIA2/SIPA1L1/SDK1/EPHB1	6
GO:1903076	regulation of protein localization to plasma membrane	6/469	102/18866	0.0418558	0.351783	0.321405	PRKCH/EPHB2/PID1/ATP2B4/VAMP8/NKD2	6
GO:0035592	establishment of protein localization to extracellular region	18/469	463/18866	0.0419103	0.351783	0.321405	FGR/POU2F2/ACSL4/PANX1/GPR68/RSAD2/CACNA1A/TCF7L2/FRMD4A/RAB8B/IRS1/CADM1/SRC/PSAP/ICA1/STXBP5L/ITPR1/PTPRN2	18
GO:0019216	regulation of lipid metabolic process	17/469	431/18866	0.0421069	0.352738	0.322278	FGR/ME1/AMBRA1/FHL2/RGL1/RUBCN/ACSL1/CAPN2/IRS1/PTK2/TNFAIP8L3/SRC/PSAP/FLT3/DAB2IP/KIT/LSS	17
GO:0048511	rhythmic process	13/469	305/18866	0.0422811	0.352974	0.322493	AHR/ENOX1/AANAT/ASS1/PML/TNFRSF11A/HTR7/SRC/ATG7/RORB/PGR/MAP2K6/KCND2	13
GO:0035384	thioester biosynthetic process	4/469	53/18866	0.0424661	0.352974	0.322493	ACSL4/ACSL1/ELOVL7/ACAT1	4
GO:0043392	negative regulation of DNA binding	4/469	53/18866	0.0424661	0.352974	0.322493	HMOX1/ZNF462/IFI16/ZNF675	4
GO:0071616	acyl-CoA biosynthetic process	4/469	53/18866	0.0424661	0.352974	0.322493	ACSL4/ACSL1/ELOVL7/ACAT1	4
GO:0008630	intrinsic apoptotic signaling pathway in response to DNA damage	6/469	103/18866	0.0435547	0.359221	0.328201	FNIP2/HIPK2/HMOX1/PML/IFI16/SHISA5	6
GO:0030593	neutrophil chemotaxis	6/469	103/18866	0.0435547	0.359221	0.328201	DAPK2/CXCL2/CCL20/PIP5K1C/ITGA1/THBS4	6
GO:0035335	peptidyl-tyrosine dephosphorylation	6/469	103/18866	0.0435547	0.359221	0.328201	PTPN6/PTPRG/DUSP8/PTPRU/PTPN22/PTPRN2	6
GO:0048661	positive regulation of smooth muscle cell proliferation	6/469	103/18866	0.0435547	0.359221	0.328201	HMOX1/STAT1/THBS1/MAP3K5/AKR1B1/PDGFD	6
GO:0030203	glycosaminoglycan metabolic process	8/469	158/18866	0.0440714	0.361743	0.330506	ST3GAL1/DSE/UST/HS6ST1/CHST11/FUCA1/HMMR/CSGALNACT1	8
GO:0046486	glycerolipid metabolic process	17/469	434/18866	0.044432	0.361743	0.330506	ACSL4/SBF1/ABHD12/GPAT3/ACSL1/CAPN2/TTC7B/FABP4/PIP5K1C/STARD10/DGKG/PIGB/PIGK/PLB1/SERINC2/LCLAT1/PLCG2	17
GO:0010743	regulation of macrophage derived foam cell differentiation	3/469	32/18866	0.0444544	0.361743	0.330506	PRKCH/MSR1/CSF1	3
GO:0038128	ERBB2 signaling pathway	3/469	32/18866	0.0444544	0.361743	0.330506	NRG1/SRC/NRG4	3
GO:0051385	response to mineralocorticoid	3/469	32/18866	0.0444544	0.361743	0.330506	ATP2B1/AANAT/SRC	3
GO:0071875	adrenergic receptor signaling pathway	3/469	32/18866	0.0444544	0.361743	0.330506	RAPGEF2/AKAP13/ATP2B4	3
GO:0097421	liver regeneration	3/469	32/18866	0.0444544	0.361743	0.330506	HMOX1/SULF2/SRSF5	3
GO:0042310	vasoconstriction	5/469	78/18866	0.0447704	0.362929	0.331589	ATP2B1/DOCK4/HTR7/SLC8A1/HRH1	5
GO:0050688	regulation of defense response to virus	5/469	78/18866	0.0447704	0.362929	0.331589	DDX58/STAT1/DDX60/AIM2/PTPN22	5
GO:0006790	sulfur compound metabolic process	15/469	371/18866	0.0452739	0.364438	0.332968	ST3GAL1/ACSL4/DSE/UST/NFE2L2/CNDP2/PAPSS1/ACSL1/TDO2/ELOVL7/CHST11/AASS/ACAT1/NUDT7/CSGALNACT1	15
GO:0001824	blastocyst development	6/469	104/18866	0.0452962	0.364438	0.332968	LPAR6/CMTM3/CAPN2/NECAB1/TET1/GABPA	6
GO:1901606	alpha-amino acid catabolic process	6/469	104/18866	0.0452962	0.364438	0.332968	KMO/TDO2/AASS/ATP2B4/ACAT1/HIBADH	6
GO:0001921	positive regulation of receptor recycling	2/469	14/18866	0.0460676	0.364438	0.332968	ANXA2/ARAP1	2
GO:0007135	meiosis II	2/469	14/18866	0.0460676	0.364438	0.332968	REC8/BUB1	2
GO:0032310	prostaglandin secretion	2/469	14/18866	0.0460676	0.364438	0.332968	TNFRSF11A/MAP2K6	2
GO:0034616	response to laminar fluid shear stress	2/469	14/18866	0.0460676	0.364438	0.332968	NFE2L2/ASS1	2
GO:0043173	nucleotide salvage	2/469	14/18866	0.0460676	0.364438	0.332968	AMPD3/UPP1	2
GO:0046341	CDP-diacylglycerol metabolic process	2/469	14/18866	0.0460676	0.364438	0.332968	GPAT3/LCLAT1	2
GO:0060397	JAK-STAT cascade involved in growth hormone signaling pathway	2/469	14/18866	0.0460676	0.364438	0.332968	STAT6/PRLR	2
GO:0061983	meiosis II cell cycle process	2/469	14/18866	0.0460676	0.364438	0.332968	REC8/BUB1	2
GO:1900044	regulation of protein K63-linked ubiquitination	2/469	14/18866	0.0460676	0.364438	0.332968	SASH1/PTPN22	2
GO:1903726	negative regulation of phospholipid metabolic process	2/469	14/18866	0.0460676	0.364438	0.332968	RUBCN/DAB2IP	2
GO:0021675	nerve development	5/469	79/18866	0.0468624	0.368351	0.336543	NRP2/EPHB2/SERPINE2/SULF2/EPHB1	5
GO:0043407	negative regulation of MAP kinase activity	5/469	79/18866	0.0468624	0.368351	0.336543	PTPN6/DUSP8/PTPN22/DAB2IP/ZNF675	5
GO:0001101	response to acid chemical	7/469	132/18866	0.0469165	0.368351	0.336543	ASS1/COL6A1/CAPN2/ATP2B4/AKR1B1/GLRB/PDGFD	7
GO:0010595	positive regulation of endothelial cell migration	7/469	132/18866	0.0469165	0.368351	0.336543	HMOX1/SASH1/NFE2L2/NRP2/RRAS/THBS1/MAP3K3	7
GO:0010769	regulation of cell morphogenesis involved in differentiation	13/469	310/18866	0.0470477	0.368351	0.336543	DPYSL2/RAPGEF2/CORO1C/UST/PLXNA1/MAP1B/EPHB2/PPFIA2/ARHGDIA/PTK2/SIPA1L1/CYFIP1/SEMA4D	13
GO:0044070	regulation of anion transport	6/469	105/18866	0.0470805	0.368351	0.336543	KMO/THBS1/TNFRSF11A/ROS1/MAP2K6/PLA2R1	6
GO:0071692	protein localization to extracellular region	18/469	470/18866	0.0472419	0.368937	0.337078	FGR/POU2F2/ACSL4/PANX1/GPR68/RSAD2/CACNA1A/TCF7L2/FRMD4A/RAB8B/IRS1/CADM1/SRC/PSAP/ICA1/STXBP5L/ITPR1/PTPRN2	18
GO:0002931	response to ischemia	4/469	55/18866	0.0476131	0.369658	0.337737	PANX1/CSF1/MAP3K5/MAP2K6	4
GO:0050819	negative regulation of coagulation	4/469	55/18866	0.0476131	0.369658	0.337737	PLAUR/SERPINE2/THBS1/ANXA2	4
GO:0030178	negative regulation of Wnt signaling pathway	10/469	219/18866	0.047692	0.369658	0.337737	CCDC88C/RAPGEF1/NFATC1/TLE3/TCF7L2/ROR2/PTPRU/IFT80/DAB2IP/NKD2	10
GO:0010955	negative regulation of protein processing	3/469	33/18866	0.0480278	0.369658	0.337737	IL1R2/SERPINE2/THBS1	3
GO:0035025	positive regulation of Rho protein signal transduction	3/469	33/18866	0.0480278	0.369658	0.337737	LPAR6/AKAP13/GPR35	3
GO:0046627	negative regulation of insulin receptor signaling pathway	3/469	33/18866	0.0480278	0.369658	0.337737	PID1/IRS1/PRKCQ	3
GO:1903318	negative regulation of protein maturation	3/469	33/18866	0.0480278	0.369658	0.337737	IL1R2/SERPINE2/THBS1	3
GO:1905508	protein localization to microtubule organizing center	3/469	33/18866	0.0480278	0.369658	0.337737	BICD1/HOOK3/CCDC14	3
GO:0000070	mitotic sister chromatid segregation	8/469	161/18866	0.0482826	0.370949	0.338917	REC8/SMC4/CENPF/KIF18A/PCID2/DLGAP5/NUSAP1/BUB1	8
GO:0006650	glycerophospholipid metabolic process	14/469	343/18866	0.04863	0.372398	0.34024	SBF1/ABHD12/GPAT3/CAPN2/TTC7B/PIP5K1C/STARD10/DGKG/PIGB/PIGK/PLB1/SERINC2/LCLAT1/PLCG2	14
GO:0014812	muscle cell migration	6/469	106/18866	0.0489078	0.372398	0.34024	PLXNA1/NFE2L2/DOCK4/SRC/THBS4/PDGFD	6
GO:0019395	fatty acid oxidation	6/469	106/18866	0.0489078	0.372398	0.34024	IRS1/ACAT1/PEX7/EHHADH/PECR/SLC27A2	6
GO:0034446	substrate adhesion-dependent cell spreading	6/469	106/18866	0.0489078	0.372398	0.34024	LPXN/CORO1C/MERTK/PTK2/SRC/PARVG	6
GO:2000379	positive regulation of reactive oxygen species metabolic process	6/469	106/18866	0.0489078	0.372398	0.34024	NFE2L2/ASS1/THBS1/PID1/ITGAM/RAB27A	6
GO:0014032	neural crest cell development	5/469	80/18866	0.0490116	0.372523	0.340355	CORO1C/NRP2/ALDH1A2/NRG1/SEMA4D	5
GO:0072659	protein localization to plasma membrane	12/469	281/18866	0.0491273	0.372738	0.340551	PRKCH/RAPGEF2/EPHB2/PID1/TTC7B/RAB8B/RAB31/ANXA2/ANK1/ATP2B4/VAMP8/NKD2	12
GO:2001236	regulation of extrinsic apoptotic signaling pathway	8/469	162/18866	0.0497425	0.376699	0.34417	TRAF1/HMOX1/THBS1/PML/TCF7L2/LMNA/SRC/DEPTOR	8
