# Supplementary material for: A global screening identifies chromatin-enriched RNA-binding proteins and the transcriptional regulatory activity of QKI5 during monocytic differentiation
Source: Genome Biol. 2021 Oct 14;22:290. doi: 10.1186/s13059-021-02508-7 (PMC8518180; doi:10.1186/s13059-021-02508-7)
Supplement: Supplementary file 8 — Additional file 8: Table S7 QKI5 motif nearby TF motif and QKI5 co-IP mass spectrometry (MS) data [file 13059_2021_2508_MOESM8_ESM.xlsx]

## Sheet: QKI5 motif nearby TF motif
Supplementary Table S7. QKI5 motif nearby TF motif and QKI5 co-IP mass spectrometry (MS) data. Related to Figure 6c, 6d.
Transcription factor	ID	E-value	best gap	gene id
IKZF1	IKZF1_HUMAN.H11MO.0.C	2.36e-18	5	ENSG00000185811	hematopoiesis-related TF motif
JUNB	JUNB_HUMAN.H11MO.0.A	5.77e-13	6	ENSG00000171223
JUN	JUN_HUMAN.H11MO.0.A	1.45e-10	5	ENSG00000177606
HIF1A	HIF1A_HUMAN.H11MO.0.C	8.12e-09	0	ENSG00000100644
THRA	THA_HUMAN.H11MO.0.C	2.24e-07	24	ENSG00000126351
EGR1	EGR1_HUMAN.H11MO.0.A	2.47e-07	16	ENSG00000120738
CEBPA	CEBPA_HUMAN.H11MO.0.A	8.25e-07	65	ENSG00000245848
PATZ1	PATZ1_HUMAN.H11MO.0.C	1.03e-06	6	ENSG00000100105
TBX21	TBX21_HUMAN.H11MO.0.A	1.87e-06	9	ENSG00000073861
EPAS1	EPAS1_HUMAN.H11MO.0.B	2.57e-06	2	ENSG00000116016
AHR	AHR_HUMAN.H11MO.0.B	4.9e-06	1	ENSG00000106546
MITF	MITF_HUMAN.H11MO.0.A	5.33e-06	25	ENSG00000187098
ARNT	ARNT_HUMAN.H11MO.0.B	6.52e-06	2	ENSG00000143437
RELB	RELB_HUMAN.H11MO.0.C	9.26e-06	68	ENSG00000104856
TP73	P73_HUMAN.H11MO.0.A	1.79e-05	46	ENSG00000078900
CEBPB	CEBPB_HUMAN.H11MO.0.A	0.000124	65	ENSG00000172216
SP3	SP3_HUMAN.H11MO.0.B	0.000257	8	ENSG00000172845
RUNX1	RUNX1_HUMAN.H11MO.0.A	0.000618	31	ENSG00000159216
KLF6	KLF6_HUMAN.H11MO.0.A	0.00064	8	ENSG00000067082
RUNX3	RUNX3_HUMAN.H11MO.0.A	0.000785	31	ENSG00000020633
CEBPD	CEBPD_HUMAN.H11MO.0.C	0.00152	64	ENSG00000221869
SMAD3	SMAD3_HUMAN.H11MO.0.B	0.00191	15	ENSG00000166949
CEBPE	CEBPE_HUMAN.H11MO.0.A	0.00392	63	ENSG00000092067
RARA	RARA_HUMAN.H11MO.0.A	0.00547	21	ENSG00000131759
ASCL1	ASCL1_HUMAN.H11MO.0.A	0.00179	15	ENSG00000139352
ISL1	ISL1_HUMAN.H11MO.0.A	1.38e-13	1	ENSG00000016082
PAX6	PAX6_HUMAN.H11MO.0.C	4.14e-06	12	ENSG00000007372
THRB	THB_HUMAN.H11MO.0.C	0.00208	27	ENSG00000151090
ZNF257	ZN257_HUMAN.H11MO.0.C	0.00221	14	ENSG00000197134
ZNF324	Z324A_HUMAN.H11MO.0.C	5.54e-09	8	ENSG00000083812
ZNF449	ZN449_HUMAN.H11MO.0.C	4.48e-07	47	ENSG00000173275
ZNF667	ZN667_HUMAN.H11MO.0.C	4.03e-07	22	ENSG00000198046
DLX3	DLX3_HUMAN.H11MO.0.C	8.16e-05	22	ENSG00000064195
ATF3	ATF3_HUMAN.H11MO.0.A	2.8e-06	25	ENSG00000162772
ATF6	ATF6A_HUMAN.H11MO.0.B	0.00389	10	ENSG00000118217
BACH1	BACH1_HUMAN.H11MO.0.A	6.12e-08	11	ENSG00000156273
BACH2	BACH2_HUMAN.H11MO.0.A	0.00149	11	ENSG00000112182
CRX	CRX_HUMAN.H11MO.0.B	8.34e-07	7	ENSG00000105392
E2F1	E2F1_HUMAN.H11MO.0.A	9.36e-12	17	ENSG00000101412
E2F3	E2F3_HUMAN.H11MO.0.A	4.13e-11	17	ENSG00000112242
E2F4	E2F4_HUMAN.H11MO.0.A	1.22e-05	14	ENSG00000205250
E2F6	E2F6_HUMAN.H11MO.0.A	8.83e-13	16	ENSG00000169016
E2F7	E2F7_HUMAN.H11MO.0.B	2.17e-10	15	ENSG00000165891
EGR2	EGR2_HUMAN.H11MO.0.A	5.86e-06	6	ENSG00000122877
ESR1	ESR1_HUMAN.H11MO.0.A	0.00277	48	ENSG00000091831
ESRRB	ERR2_HUMAN.H11MO.0.A	0.000618	31	ENSG00000119715
GRHL2	GRHL2_HUMAN.H11MO.0.A	4.14e-06	49	ENSG00000083307
KLF3	KLF3_HUMAN.H11MO.0.B	9.05e-05	17	ENSG00000109787
KLF5	KLF5_HUMAN.H11MO.0.A	6.08e-05	10	ENSG00000102554
MAFF	MAFF_HUMAN.H11MO.0.B	0.00213	11	ENSG00000185022
NFKB1	NFKB1_HUMAN.H11MO.1.B	0.00126	67	ENSG00000109320
NFKB2	NFKB2_HUMAN.H11MO.0.B	0.00183	67	ENSG00000077150
NR1H3	NR1H3_HUMAN.H11MO.0.B	2.32e-07	23	ENSG00000025434
NR1I2	NR1I2_HUMAN.H11MO.0.C	9.82e-07	24	ENSG00000144852
NR2C1	NR2C1_HUMAN.H11MO.0.C	0.00776	36	ENSG00000120798
NR2F2	COT2_HUMAN.H11MO.0.A	4.64e-07	32	ENSG00000185551
NR5A1	STF1_HUMAN.H11MO.0.B	0.00249	44	ENSG00000136931
NR6A1	NR6A1_HUMAN.H11MO.0.B	0.00788	41	ENSG00000148200
PAX5	PAX5_HUMAN.H11MO.0.A	0.000274	31	ENSG00000196092
RORA	RORA_HUMAN.H11MO.0.C	3.25e-06	30	ENSG00000069667
RXRA	RXRA_HUMAN.H11MO.0.A	6.43e-08	7	ENSG00000186350
SALL4	SALL4_HUMAN.H11MO.0.B	5.28e-06	10	ENSG00000101115
SP4	SP4_HUMAN.H11MO.0.A	7.03e-05	5	ENSG00000105866
TAF1	TAF1_HUMAN.H11MO.0.A	2.04e-12	9	ENSG00000147133
TBX3	TBX3_HUMAN.H11MO.0.C	4.49e-10	16	ENSG00000135111
TFAP2B	AP2B_HUMAN.H11MO.0.B	1.56e-09	11	ENSG00000008196
TFAP2C	AP2C_HUMAN.H11MO.0.A	0.000266	10	ENSG00000087510
TFDP1	TFDP1_HUMAN.H11MO.0.C	6.9e-10	14	ENSG00000198176
TFE3	TFE3_HUMAN.H11MO.0.B	3.91e-06	25	ENSG00000068323
WT1	WT1_HUMAN.H11MO.0.C	0.000105	7	ENSG00000184937
ZBTB17	ZBT17_HUMAN.H11MO.0.A	0.000813	11	ENSG00000116809
ZFX	ZFX_HUMAN.H11MO.0.A	5.91e-08	8	ENSG00000005889
ZIC1	ZIC1_HUMAN.H11MO.0.B	2.1e-13	6	ENSG00000152977
ZNF121	ZN121_HUMAN.H11MO.0.C	1.15e-07	56	ENSG00000197961
ZNF18	ZNF18_HUMAN.H11MO.0.C	0.00098	17	ENSG00000154957
ZNF263	ZN263_HUMAN.H11MO.0.A	6.76e-15	7	ENSG00000006194
ZNF341	ZN341_HUMAN.H11MO.0.C	6.56e-06	8	ENSG00000131061
ZNF467	ZN467_HUMAN.H11MO.0.C	4.86e-05	6	ENSG00000181444
ZNF554	ZN554_HUMAN.H11MO.0.C	9.8e-10	12	ENSG00000172006
ZNF770	ZN770_HUMAN.H11MO.0.C	3.91e-29	7	ENSG00000198146
ZSCAN22	ZSC22_HUMAN.H11MO.0.C	1.63e-14	11	ENSG00000182318
CLOCK	CLOCK_HUMAN.H11MO.0.C	0.00316	0	ENSG00000134852
FOS	FOS_HUMAN.H11MO.0.A	3.93e-11	6	ENSG00000170345
FOSB	FOSB_HUMAN.H11MO.0.A	9.59e-13	6	ENSG00000125740
FOSL2	FOSL2_HUMAN.H11MO.0.A	0.000122	5	ENSG00000075426
JUND	JUND_HUMAN.H11MO.0.A	6.33e-10	5	ENSG00000130522
SREBF2	SRBP2_HUMAN.H11MO.0.B	6.55e-05	0	ENSG00000198911
KLF8	KLF8_HUMAN.H11MO.0.C	0.000182	14	ENSG00000102349
MBD2	MBD2_HUMAN.H11MO.0.B	0.00128	16	ENSG00000134046
RORC	RORG_HUMAN.H11MO.0.C	0.00385	6	ENSG00000143365
SMAD2	SMAD2_HUMAN.H11MO.0.A	6.08e-05	1	ENSG00000175387
SMAD4	SMAD4_HUMAN.H11MO.0.B	5.64e-06	1	ENSG00000141646
TEAD1	TEAD1_HUMAN.H11MO.0.A	9e-06	0	ENSG00000187079
ZNF322	ZN322_HUMAN.H11MO.0.B	0.000592	7	ENSG00000181315
ESR2	ESR2_HUMAN.H11MO.0.A	0.00103	7	ENSG00000140009
TFAP4	TFAP4_HUMAN.H11MO.0.A	0.00206	14	ENSG00000090447

## Sheet: QKI5 co-IP MS Raw result
Accession	Checked.rep1	Protein.FDR.Confidence:Combined.rep1	Master.rep1	Description.rep1	Exp.q-value:Combined.rep1	Sum.PEP.Score.rep1	Coverage[%].rep1	#Peptides.rep1	#PSMs.rep1	#Unique.Peptides.rep1	#Protein.Groups.rep1	#AAs.rep1	MW[kDa].rep1	calc.pI.rep1	Score.Sequest.HT:Sequest.HT.rep1	#Peptides (by.Search.Engine):Sequest.HT.rep1	Abundance:F32:Sample,rep1	Found.in.Sample:[S32] F32: Sample.rep1	Checked.rep2	Protein.FDR.Confidence:Combined.rep2	Master.rep2	Description.rep2	Exp.q-value:Combined.rep2	Sum.PEP.Score.rep2	Coverage[%].rep2	#Peptides.rep2	#PSMs.rep2	#Unique.Peptides.rep2	#Protein.Groups.rep2	#AAs.rep2	MW[kDa].rep2	calc.pI.rep2	Score.Sequest.HT:Sequest.HT.rep2	#Peptides (by.Search.Engine):Sequest.HT.rep2	Abundance:F33:Sample.rep2	Found.in.Sample:[S33] F33:Sample.rep2
A0A024R4M0	FALSE	High	Master Protein	40S ribosomal protein S9 OS=Homo sapiens OX=9606 GN=RPS9 PE=1 SV=1	0	34.293	38	13	28	13	1	194	22.6	10.65	51.35	13	2247203435	High	FALSE	High	Master Protein	40S ribosomal protein S9 OS=Homo sapiens OX=9606 GN=RPS9 PE=1 SV=1	0	41.802	45	15	35	15	1	194	22.6	10.65	74.72	15	5957979280	High
A0A075B6S5	FALSE	High	Master Protein	Immunoglobulin kappa variable 1-27 OS=Homo sapiens OX=9606 GN=IGKV1-27 PE=3 SV=1	0.001	3.868	14	1	20	1	1	117	12.7	8.29	29.36	1	4230129488	High	FALSE	High	Master Protein	Immunoglobulin kappa variable 1-27 OS=Homo sapiens OX=9606 GN=IGKV1-27 PE=3 SV=1	0	4.883	14	1	24	1	1	117	12.7	8.29	38.03	1	18874716346	High
A0A075B6S9	FALSE	High	Master Protein	Immunoglobulin kappa variable 1-37 (non-functional) (Fragment) OS=Homo sapiens OX=9606 GN=IGKV1-37 PE=1 SV=7	0	5.4	14	1	14	1	1	117	12.7	9.25	24.82	1	977861645	High	FALSE	High	Master Protein	Immunoglobulin kappa variable 1-37 (non-functional) (Fragment) OS=Homo sapiens OX=9606 GN=IGKV1-37 PE=1 SV=7	0	4.62	14	1	16	1	1	117	12.7	9.25	18	1	1408997672	High
A0A087WTP3	FALSE	High	Master Protein	Far upstream element-binding protein 2 OS=Homo sapiens OX=9606 GN=KHSRP PE=1 SV=1	0	14.885	10	6	6	6	1	711	73	7.71	7.68	6	5.01605e+07	High	FALSE	High	Master Protein	Far upstream element-binding protein 2 OS=Homo sapiens OX=9606 GN=KHSRP PE=1 SV=1	0	22.464	14	6	10	6	1	711	73	7.71	23.69	6	143893723	High
A0A087WVQ6	FALSE	High	Master Protein	Clathrin heavy chain OS=Homo sapiens OX=9606 GN=CLTC PE=1 SV=1	0	37.536	10	13	16	13	1	1679	191.9	5.69	25.32	13	1.18397e+08	High	FALSE	High	Master Protein	Clathrin heavy chain OS=Homo sapiens OX=9606 GN=CLTC PE=1 SV=1	0	94.774	19	22	34	22	1	1679	191.9	5.69	66.67	22	333512717	High
A0A087WWS1	FALSE	High	Master Protein	THO complex subunit 1 OS=Homo sapiens OX=9606 GN=THOC1 PE=1 SV=1	0.002	3.26	3	2	2	2	1	657	75.6	4.98	3.92	2	33374233	High	FALSE	High	Master Protein	THO complex subunit 1 OS=Homo sapiens OX=9606 GN=THOC1 PE=1 SV=1	0	17.308	11	6	7	6	1	657	75.6	4.98	16.45	6	218354499	High
A0A0A0MS08	FALSE	High	Master Protein	Immunoglobulin heavy constant gamma 1 (Fragment) OS=Homo sapiens OX=9606 GN=IGHG1 PE=1 SV=1	0	17.945	17	5	41	5	1	399	43.9	6.96	71.67	5	127558000000	High	FALSE	High	Master Protein	Immunoglobulin heavy constant gamma 1 (Fragment) OS=Homo sapiens OX=9606 GN=IGHG1 PE=1 SV=1	0	12.541	12	4	49	1	1	399	43.9	6.96	84.27	4	22349238	High
A0A0A0MSW4	FALSE	High	Master Protein	Phosphatidylinositol transfer protein beta isoform OS=Homo sapiens OX=9606 GN=PITPNB PE=1 SV=1	0.002	1.416	7	1	5	1	1	271	31.6	6.87	0	1	245039644	High	FALSE	High	Master Protein	Phosphatidylinositol transfer protein beta isoform OS=Homo sapiens OX=9606 GN=PITPNB PE=1 SV=1	0.008	1.275	7	1	2	1	1	271	31.6	6.87	0	1	234915344	High
A0A0A6YYG9	FALSE	High	Master Protein	Protein ARPC4-TTLL3 OS=Homo sapiens OX=9606 GN=ARPC4-TTLL3 PE=4 SV=1	0.001	3.433	3	2	2	2	1	625	71.7	5.88	4.23	2	34951702	High	FALSE	High	Master Protein	Protein ARPC4-TTLL3 OS=Homo sapiens OX=9606 GN=ARPC4-TTLL3 PE=4 SV=1	0.001	2.085	2	1	1	1	1	625	71.7	5.88	2.43	1	26795098	High
A0A0A6YYL6	FALSE	High	Master Protein	Protein RPL17-C18orf32 OS=Homo sapiens OX=9606 GN=RPL17-C18orf32 PE=3 SV=1	0	50.956	28	8	20	8	1	228	26.4	10.1	50.8	8	805893565	High	FALSE	High	Master Protein	Protein RPL17-C18orf32 OS=Homo sapiens OX=9606 GN=RPL17-C18orf32 PE=3 SV=1	0	67.678	35	10	26	10	1	228	26.4	10.1	81.21	10	1884038974	High
A0A0B4J1U7	FALSE	Medium	Master Protein	Immunoglobulin heavy variable 6-1 OS=Homo sapiens OX=9606 GN=IGHV6-1 PE=3 SV=1	0.013	0.955	6	1	1	1	1	121	13.5	9.2	1.78	1	35455672	High	FALSE	Medium	Master Protein	Immunoglobulin heavy variable 6-1 OS=Homo sapiens OX=9606 GN=IGHV6-1 PE=3 SV=1	0.026	0.863	6	1	3	1	1	121	13.5	9.2	5.26	1	109368288	High
A0A0B4J1W0	FALSE	High	Master Protein	Mediator of RNA polymerase II transcription subunit 24 OS=Homo sapiens OX=9606 GN=MED24 PE=1 SV=1	0.001	4.821	1	1	1	1	1	1014	112.9	6.87	3.32	1	3.2564e+06	High	FALSE	High	Master Protein	Mediator of RNA polymerase II transcription subunit 24 OS=Homo sapiens OX=9606 GN=MED24 PE=1 SV=1	0	11.098	4	3	4	3	1	1014	112.9	6.87	10.44	3	2.39081e+07	High
A0A0B4J220	FALSE	High	Master Protein	Chromosome 11 open reading frame 48, isoform CRA_c OS=Homo sapiens OX=9606 GN=C11orf98 PE=1 SV=1	0.002	2.713	11	1	1	1	1	123	14.2	11.53	3.03	1	15984980	High	FALSE	High	Master Protein	Chromosome 11 open reading frame 48, isoform CRA_c OS=Homo sapiens OX=9606 GN=C11orf98 PE=1 SV=1	0	4.234	11	1	1	1	1	123	14.2	11.53	3.33	1	24829710	High
A0A0B4J2D9	FALSE	High	Master Protein	Immunoglobulin kappa variable 1D-13 OS=Homo sapiens OX=9606 GN=IGKV1D-13 PE=3 SV=1	0	9.914	14	1	21	1	1	117	12.6	7.84	54.49	1	2071421574	High	FALSE	High	Master Protein	Immunoglobulin kappa variable 1D-13 OS=Homo sapiens OX=9606 GN=IGKV1D-13 PE=3 SV=1	0	10.481	14	1	16	1	1	117	12.6	7.84	33.43	1	3510182592	High
A0A0C4DG17	FALSE	High	Master Protein	40S ribosomal protein SA OS=Homo sapiens OX=9606 GN=RPSA PE=1 SV=1	0	23.498	16	4	8	4	1	300	33.3	4.87	25.29	4	499858304	High	FALSE	High	Master Protein	40S ribosomal protein SA OS=Homo sapiens OX=9606 GN=RPSA PE=1 SV=1	0	32.169	28	5	7	5	1	300	33.3	4.87	24.63	5	454251928	High
A0A0C4DH24	FALSE	High	Master Protein	Immunoglobulin kappa variable 6-21 OS=Homo sapiens OX=9606 GN=IGKV6-21 PE=3 SV=1	0.005	1.185	14	1	3	1	1	114	12.4	7.28	0	1	41401761	High	FALSE	High	Master Protein	Immunoglobulin kappa variable 6-21 OS=Homo sapiens OX=9606 GN=IGKV6-21 PE=3 SV=1	0.003	1.447	14	1	2	1	1	114	12.4	7.28	1.63	1	72139874	High
A0A0C4DH26	FALSE	High	Master Protein	Immunoglobulin kappa variable 6D-41 (non-functional) (Fragment) OS=Homo sapiens OX=9606 GN=IGKV6D-41 PE=4 SV=1	0.002	1.798	14	1	7	1	1	115	12.6	7.12	7.45	1	934590098	High	FALSE	High	Master Protein	Immunoglobulin kappa variable 6D-41 (non-functional) (Fragment) OS=Homo sapiens OX=9606 GN=IGKV6D-41 PE=4 SV=1	0.002	1.884	14	1	6	1	1	115	12.6	7.12	3.9	1	1362984363	High
A0A0C4DH72	FALSE	High	Master Protein	Immunoglobulin kappa variable 1-6 OS=Homo sapiens OX=9606 GN=IGKV1-6 PE=3 SV=1	0.001	3.674	14	1	5	1	1	117	12.7	8.29	7.06	1	884695848	High	FALSE	High	Master Protein	Immunoglobulin kappa variable 1-6 OS=Homo sapiens OX=9606 GN=IGKV1-6 PE=3 SV=1	0	4.004	14	1	5	1	1	117	12.7	8.29	8.87	1	983513028	High
A0A0D9SF53	FALSE	High	Master Protein	ATP-dependent RNA helicase DDX3X OS=Homo sapiens OX=9606 GN=DDX3X PE=1 SV=1	0	96.26	27	18	47	5	1	733	81.4	8.07	138.97	18	372154068	High	FALSE	High	Master Protein	ATP-dependent RNA helicase DDX3X OS=Homo sapiens OX=9606 GN=DDX3X PE=1 SV=1	0	210.318	41	28	89	7	1	733	81.4	8.07	287.57	28	1093035246	High
A0A0G2JIW1	FALSE	High	Master Protein	Heat shock 70 kDa protein 1B OS=Homo sapiens OX=9606 GN=HSPA1B PE=1 SV=1	0	7.28	4	2	6	1	1	642	70.1	5.66	12.98	2	20769768	High	FALSE	High	Master Protein	Heat shock 70 kDa protein 1B OS=Homo sapiens OX=9606 GN=HSPA1B PE=1 SV=1	0	13.321	6	3	7	1	1	642	70.1	5.66	16.89	3	18273366	High
A0A0G2JPR0	FALSE	High	Master Protein	Complement C4-A OS=Homo sapiens OX=9606 GN=C4A PE=1 SV=1	0	27.235	4	5	11	5	1	1744	192.8	7.03	35.73	5	252358961	High	FALSE	High	Master Protein	Complement C4-A OS=Homo sapiens OX=9606 GN=C4A PE=1 SV=1	0	47.868	5	7	20	7	1	1744	192.8	7.03	69.31	7	658095541	High
A0A0G2JRQ6	FALSE	High	Master Protein	Uncharacterized protein (Fragment) OS=Homo sapiens OX=9606 PE=1 SV=4	0.002	1.86	7	1	1	1	1	117	12.7	8.29	1.74	1	92533704	High	FALSE	High	Master Protein	Uncharacterized protein (Fragment) OS=Homo sapiens OX=9606 PE=1 SV=4	0	3.502	14	2	4	2	1	117	12.7	8.29	8.28	2	171067128	High
A0A1B0GV02	FALSE	High	Master Protein	Zinc finger E-box-binding homeobox 2 OS=Homo sapiens OX=9606 GN=ZEB2 PE=1 SV=1	0.002	1.544	1	1	1	1	1	1239	139.1	6.32	0	1	4.08299e+06	High	FALSE	High	Master Protein	Zinc finger E-box-binding homeobox 2 OS=Homo sapiens OX=9606 GN=ZEB2 PE=1 SV=1	0	7.634	5	4	4	4	1	1239	139.1	6.32	2.58	4	2.63597e+07	High
A0A1W2PQ51	FALSE	High	Master Protein	Probable ATP-dependent RNA helicase DDX17 OS=Homo sapiens OX=9606 GN=DDX17 PE=1 SV=1	0	120.273	39	26	69	20	1	731	80.4	8.37	154.43	26	1572450920	High	FALSE	High	Master Protein	Probable ATP-dependent RNA helicase DDX17 OS=Homo sapiens OX=9606 GN=DDX17 PE=1 SV=1	0	189.635	49	36	113	28	1	731	80.4	8.37	320.94	36	6294519009	High
A0A2R8YD14	FALSE	High	Master Protein	40S ribosomal protein S24 OS=Homo sapiens OX=9606 GN=RPS24 PE=4 SV=1	0	19.333	24	4	11	4	1	165	19.2	10.98	22.8	4	448122767	High	FALSE	High	Master Protein	40S ribosomal protein S24 OS=Homo sapiens OX=9606 GN=RPS24 PE=4 SV=1	0	25.767	24	4	9	4	1	165	19.2	10.98	25.4	4	735255678	High
A6NHQ2	FALSE	High	Master Protein	rRNA/tRNA 2'-O-methyltransferase fibrillarin-like protein 1 OS=Homo sapiens OX=9606 GN=FBLL1 PE=3 SV=2	0.001	3.573	3	1	1	1	1	334	34.8	10.35	3.03	1	13251756	High	FALSE	High	Master Protein	rRNA/tRNA 2'-O-methyltransferase fibrillarin-like protein 1 OS=Homo sapiens OX=9606 GN=FBLL1 PE=3 SV=2	0	4.478	3	1	1	1	1	334	34.8	10.35	4.08	1	24902546	High
A6XMV9	FALSE	High	Master Protein	Protease serine 2 preproprotein OS=Homo sapiens OX=9606 GN=PRSS2 PE=1 SV=1	0	12.073	8	1	7	1	1	261	28	5.14	19	1	6064207872	High	FALSE	High	Master Protein	Protease serine 2 preproprotein OS=Homo sapiens OX=9606 GN=PRSS2 PE=1 SV=1	0	6.742	8	1	6	1	1	261	28	5.14	12.23	1	6969731192	High
A8MUS3	FALSE	High	Master Protein	60S ribosomal protein L23a OS=Homo sapiens OX=9606 GN=RPL23A PE=1 SV=1	0	30.883	36	9	12	9	1	194	21.9	10.48	22.57	9	6.61733e+08	High	FALSE	High	Master Protein	60S ribosomal protein L23a OS=Homo sapiens OX=9606 GN=RPL23A PE=1 SV=1	0	41.21	31	9	23	9	1	194	21.9	10.48	55.58	9	2069963151	High
A8MXP9	FALSE	High	Master Protein	Matrin-3 OS=Homo sapiens OX=9606 GN=MATR3 PE=1 SV=1	0	91.953	23	16	42	16	1	895	99.9	6.04	106.73	16	6.36181e+08	High	FALSE	High	Master Protein	Matrin-3 OS=Homo sapiens OX=9606 GN=MATR3 PE=1 SV=1	0	215.082	36	27	103	27	1	895	99.9	6.04	343.68	27	3693660395	High
A9Z1X7	FALSE	Medium	Master Protein	Serine/arginine repetitive matrix protein 1 OS=Homo sapiens OX=9606 GN=SRRM1 PE=1 SV=1	0.011	0.999	1	1	1	1	1	913	103.3	11.85	0	1	4498162	High	FALSE	High	Master Protein	Serine/arginine repetitive matrix protein 1 OS=Homo sapiens OX=9606 GN=SRRM1 PE=1 SV=1	0	78.535	14	8	25	8	1	913	103.3	11.85	91.52	8	4.44583e+08	High
B0I1T2	FALSE	High	Master Protein	Unconventional myosin-Ig OS=Homo sapiens OX=9606 GN=MYO1G PE=1 SV=2	0.001	3.584	4	2	2	2	1	1018	116.4	8.73	0	2	8922202	High	FALSE	High	Master Protein	Unconventional myosin-Ig OS=Homo sapiens OX=9606 GN=MYO1G PE=1 SV=2	0	5.412	4	2	2	2	1	1018	116.4	8.73	3.24	2	40163177	High
B4DLN1	FALSE	High	Master Protein	cDNA FLJ60124, highly similar to Mitochondrial dicarboxylate carrier OS=Homo sapiens OX=9606 PE=2 SV=1	0.002	3.052	7	2	2	2	1	442	48.1	9.52	0	2	4219143	High	FALSE	High	Master Protein	cDNA FLJ60124, highly similar to Mitochondrial dicarboxylate carrier OS=Homo sapiens OX=9606 PE=2 SV=1	0	6.698	7	2	2	2	1	442	48.1	9.52	4.58	2	18018617	High
B7Z2R2	FALSE	High	Master Protein	Cytochrome b-c1 complex subunit 7 OS=Homo sapiens OX=9606 GN=UQCRB PE=1 SV=1	0.003	1.324	4	1	1	1	1	161	18.7	8.95	0	1	16907600	High	FALSE	High	Master Protein	Cytochrome b-c1 complex subunit 7 OS=Homo sapiens OX=9606 GN=UQCRB PE=1 SV=1	0.003	1.684	14	2	2	2	1	161	18.7	8.95	0	2	13967598	High
B7Z4C8	FALSE	High	Master Protein	cDNA FLJ57527, highly similar to 60S ribosomal protein L31 OS=Homo sapiens OX=9606 GN=RPL31 PE=1 SV=1	0	37.212	32	6	15	6	1	130	15.1	10.37	42.54	6	1021240612	High	FALSE	High	Master Protein	cDNA FLJ57527, highly similar to 60S ribosomal protein L31 OS=Homo sapiens OX=9606 GN=RPL31 PE=1 SV=1	0	47.451	38	7	17	7	1	130	15.1	10.37	49.7	7	2012637516	High
C9IZQ1	FALSE	High	Master Protein	Translocon-associated protein subunit alpha OS=Homo sapiens OX=9606 GN=SSR1 PE=1 SV=1	0.001	4.048	8	2	2	2	1	298	33.9	4.69	4.96	2	39508312	High	FALSE	High	Master Protein	Translocon-associated protein subunit alpha OS=Homo sapiens OX=9606 GN=SSR1 PE=1 SV=1	0.008	1.269	3	1	1	1	1	298	33.9	4.69	1.75	1	46683648	High
C9JJ19	FALSE	High	Master Protein	28S ribosomal protein S34, mitochondrial OS=Homo sapiens OX=9606 GN=MRPS34 PE=1 SV=2	0	5.907	18	4	6	4	1	225	26.3	9.89	11.23	4	1.09494e+08	High	FALSE	High	Master Protein	28S ribosomal protein S34, mitochondrial OS=Homo sapiens OX=9606 GN=MRPS34 PE=1 SV=2	0	3.503	10	3	4	3	1	225	26.3	9.89	7.39	3	139526200	High
D6RBZ0	FALSE	High	Master Protein	Heterogeneous nuclear ribonucleoprotein A/B OS=Homo sapiens OX=9606 GN=HNRNPAB PE=1 SV=1	0	5.932	7	2	2	1	1	327	35.7	6.95	4.74	2	7.88467e+06	High	FALSE	High	Master Protein	Heterogeneous nuclear ribonucleoprotein A/B OS=Homo sapiens OX=9606 GN=HNRNPAB PE=1 SV=1	0	14.067	14	4	7	3	1	327	35.7	6.95	18.93	4	131675362	High
E7EQR4	FALSE	High	Master Protein	Ezrin OS=Homo sapiens OX=9606 GN=EZR PE=1 SV=3	0	9.954	9	6	6	1	1	586	69.3	6.16	2.36	6	18227210	High	FALSE	High	Master Protein	Ezrin OS=Homo sapiens OX=9606 GN=EZR PE=1 SV=3	0	17.348	12	8	11	3	1	586	69.3	6.16	20.47	8	15924831	High
E7EWR4	FALSE	High	Master Protein	Cleavage stimulation factor subunit 2 OS=Homo sapiens OX=9606 GN=CSTF2 PE=1 SV=1	0	13.541	11	5	9	5	1	597	62.9	6.87	24.02	5	1.50507e+08	High	FALSE	High	Master Protein	Cleavage stimulation factor subunit 2 OS=Homo sapiens OX=9606 GN=CSTF2 PE=1 SV=1	0	32.317	19	7	11	2	1	597	62.9	6.87	30.01	7	8.05007e+07	High
E9PK25	FALSE	High	Master Protein	Cofilin-1 OS=Homo sapiens OX=9606 GN=CFL1 PE=1 SV=1	0.001	4.642	12	2	2	2	1	204	22.7	8.34	5.15	2	27112308	High	FALSE	High	Master Protein	Cofilin-1 OS=Homo sapiens OX=9606 GN=CFL1 PE=1 SV=1	0	3.711	5	1	1	1	1	204	22.7	8.34	2.36	1	35730416	High
E9PR30	FALSE	High	Master Protein	40S ribosomal protein S30 OS=Homo sapiens OX=9606 GN=FAU PE=1 SV=1	0	7.426	12	3	3	3	1	98	10.9	11.56	8.28	3	222354826	High	FALSE	High	Master Protein	40S ribosomal protein S30 OS=Homo sapiens OX=9606 GN=FAU PE=1 SV=1	0.003	1.834	11	1	1	1	1	98	10.9	11.56	2.66	1	23624022	High
E9PRY8	FALSE	High	Master Protein	Elongation factor 1-delta OS=Homo sapiens OX=9606 GN=EEF1D PE=1 SV=1	0	16.556	6	3	4	3	1	697	76.5	7.05	11.44	3	64175437	High	FALSE	High	Master Protein	Elongation factor 1-delta OS=Homo sapiens OX=9606 GN=EEF1D PE=1 SV=1	0	14.079	5	2	3	2	1	697	76.5	7.05	10.74	2	70196860	High
F5H5D3	FALSE	High	Master Protein	Tubulin alpha chain OS=Homo sapiens OX=9606 GN=TUBA1C PE=1 SV=1	0.001	4.754	6	3	3	3	1	519	57.7	5.07	1.97	3	1.80408e+07	High	FALSE	High	Master Protein	Tubulin alpha chain OS=Homo sapiens OX=9606 GN=TUBA1C PE=1 SV=1	0	15.2	15	6	7	6	1	519	57.7	5.07	15.57	6	7.96984e+07	High
F5H5P2	FALSE	High	Master Protein	2-oxoisovalerate dehydrogenase subunit alpha OS=Homo sapiens OX=9606 PE=3 SV=1	0	32.261	23	8	12	8	1	479	54.2	6.43	27.7	8	1.81615e+08	High	FALSE	High	Master Protein	2-oxoisovalerate dehydrogenase subunit alpha OS=Homo sapiens OX=9606 PE=3 SV=1	0	151.648	60	18	42	18	1	479	54.2	6.43	141.54	18	1020809247	High
F6VRR5	FALSE	High	Master Protein	Polymerase delta-interacting protein 3 OS=Homo sapiens OX=9606 GN=POLDIP3 PE=1 SV=1	0	27.636	28	7	12	7	1	438	48.1	9.92	32.68	7	164980489	High	FALSE	High	Master Protein	Polymerase delta-interacting protein 3 OS=Homo sapiens OX=9606 GN=POLDIP3 PE=1 SV=1	0	49.452	35	11	18	11	1	438	48.1	9.92	56.83	11	4.29004e+08	High
F8W6A0	FALSE	High	Master Protein	Periphilin-1 OS=Homo sapiens OX=9606 GN=PPHLN1 PE=1 SV=1	0.002	2.282	5	1	2	1	1	363	41.1	8.57	4.87	1	16593071	High	FALSE	High	Master Protein	Periphilin-1 OS=Homo sapiens OX=9606 GN=PPHLN1 PE=1 SV=1	0	20.682	28	4	6	1	1	363	41.1	8.57	16.47	4	46466944	High
F8W727	FALSE	High	Master Protein	60S ribosomal protein L32 OS=Homo sapiens OX=9606 GN=RPL32 PE=1 SV=1	0	8.435	18	2	3	2	1	153	18	10.59	5.98	2	28294850	High	FALSE	High	Master Protein	60S ribosomal protein L32 OS=Homo sapiens OX=9606 GN=RPL32 PE=1 SV=1	0	26.513	38	7	10	7	1	153	18	10.59	24.04	7	3.21743e+08	High
F8W930	FALSE	High	Master Protein	Insulin-like growth factor 2 mRNA-binding protein 2 OS=Homo sapiens OX=9606 GN=IGF2BP2 PE=1 SV=1	0	15.616	16	7	8	7	1	605	66.7	8.46	10.07	7	7.32468e+07	High	FALSE	High	Master Protein	Insulin-like growth factor 2 mRNA-binding protein 2 OS=Homo sapiens OX=9606 GN=IGF2BP2 PE=1 SV=1	0	23.042	13	6	8	6	1	605	66.7	8.46	22	6	121822545	High
F8WAR4	FALSE	High	Master Protein	MICOS complex subunit OS=Homo sapiens OX=9606 GN=CHCHD3 PE=1 SV=1	0	11.463	17	4	4	4	1	241	27.7	6.64	10.01	4	3.26518e+07	High	FALSE	High	Master Protein	MICOS complex subunit OS=Homo sapiens OX=9606 GN=CHCHD3 PE=1 SV=1	0	21.821	19	4	6	4	1	241	27.7	6.64	16.97	4	90134186	High
G3V325	FALSE	High	Master Protein	ATP5MF-PTCD1 readthrough OS=Homo sapiens OX=9606 GN=ATP5MF-PTCD1 PE=4 SV=1	0.001	4.145	2	1	2	1	1	749	84.1	8.72	5.29	1	23119162	High	FALSE	High	Master Protein	ATP5MF-PTCD1 readthrough OS=Homo sapiens OX=9606 GN=ATP5MF-PTCD1 PE=4 SV=1	0	6.178	3	2	2	2	1	749	84.1	8.72	4.94	2	36165492	High
G5E9I4	FALSE	High	Master Protein	Breast cancer metastasis suppressor 1, isoform CRA_c OS=Homo sapiens OX=9606 GN=BRMS1 PE=1 SV=1	0.004	1.235	5	1	1	1	1	290	33.7	5.02	0	1	150158240	High	FALSE	High	Master Protein	Breast cancer metastasis suppressor 1, isoform CRA_c OS=Homo sapiens OX=9606 GN=BRMS1 PE=1 SV=1	0.003	1.775	5	1	2	1	1	290	33.7	5.02	0	1	406689600	High
G8JLB6	FALSE	High	Master Protein	Heterogeneous nuclear ribonucleoprotein H OS=Homo sapiens OX=9606 GN=HNRNPH1 PE=1 SV=1	0	66.169	28	8	34	4	1	472	51.2	6.8	113.37	8	142817597	High	FALSE	High	Master Protein	Heterogeneous nuclear ribonucleoprotein H OS=Homo sapiens OX=9606 GN=HNRNPH1 PE=1 SV=1	0	131.269	44	13	47	7	1	472	51.2	6.8	167.65	13	850596556	High
G8JLG2	FALSE	High	Master Protein	CDSN OS=Homo sapiens OX=9606 GN=CDSN PE=1 SV=1	0	10.756	6	3	9	3	1	529	51.6	8.44	24.2	3	133206583	High	FALSE	High	Master Protein	CDSN OS=Homo sapiens OX=9606 GN=CDSN PE=1 SV=1	0.003	1.764	3	1	3	1	1	529	51.6	8.44	5.58	1	27749543	High
H0Y2W2	FALSE	High	Master Protein	ATPase family AAA domain-containing protein 3A (Fragment) OS=Homo sapiens OX=9606 GN=ATAD3A PE=1 SV=1	0	28.284	20	10	12	10	1	572	64.3	9.44	26.74	10	2.54549e+08	High	FALSE	High	Master Protein	ATPase family AAA domain-containing protein 3A (Fragment) OS=Homo sapiens OX=9606 GN=ATAD3A PE=1 SV=1	0	71.538	21	14	22	5	1	572	64.3	9.44	67.34	14	1.60353e+08	High
H0Y9X1	FALSE	High	Master Protein	Translation machinery-associated protein 16 (Fragment) OS=Homo sapiens OX=9606 GN=TMA16 PE=1 SV=1	0	5.807	6	1	1	1	1	242	27.7	9.57	4.01	1	21764874	High	FALSE	High	Master Protein	Translation machinery-associated protein 16 (Fragment) OS=Homo sapiens OX=9606 GN=TMA16 PE=1 SV=1	0	4.404	9	1	1	1	1	242	27.7	9.57	2.9	1	22297292	High
H0YFD6	FALSE	High	Master Protein	Trifunctional enzyme subunit alpha, mitochondrial OS=Homo sapiens OX=9606 GN=HADHA PE=1 SV=2	0	9.741	12	6	7	6	1	792	86.3	9.1	4.06	6	35753229	High	FALSE	High	Master Protein	Trifunctional enzyme subunit alpha, mitochondrial OS=Homo sapiens OX=9606 GN=HADHA PE=1 SV=2	0	33.809	13	7	11	7	1	792	86.3	9.1	21.28	7	1.51056e+08	High
H0YKD8	FALSE	High	Master Protein	60S ribosomal protein L28 OS=Homo sapiens OX=9606 GN=RPL28 PE=1 SV=1	0.002	3.183	11	1	1	1	1	170	19.1	11.46	3.22	1	42209672	High	FALSE	High	Master Protein	60S ribosomal protein L28 OS=Homo sapiens OX=9606 GN=RPL28 PE=1 SV=1	0	6.199	15	2	4	2	1	170	19.1	11.46	10.55	2	357057384	High
H3BNC9	FALSE	High	Master Protein	Uncharacterized protein OS=Homo sapiens OX=9606 PE=4 SV=2	0	20.615	12	5	9	5	1	584	64.5	8.78	17.68	5	149360536	High	FALSE	High	Master Protein	Uncharacterized protein OS=Homo sapiens OX=9606 PE=4 SV=2	0	33.942	8	4	12	4	1	584	64.5	8.78	35.53	4	528684964	High
H7C2Q8	FALSE	High	Master Protein	EBNA1 binding protein 2, isoform CRA_d OS=Homo sapiens OX=9606 GN=EBNA1BP2 PE=1 SV=1	0.002	2.778	4	1	1	1	1	361	40.7	9.98	2.08	1	4.95155e+06	High	FALSE	High	Master Protein	EBNA1 binding protein 2, isoform CRA_d OS=Homo sapiens OX=9606 GN=EBNA1BP2 PE=1 SV=1	0.001	2.31	3	1	1	1	1	361	40.7	9.98	2.27	1	44489064	High
J3KPP4	FALSE	High	Master Protein	Cisplatin resistance-associated overexpressed protein, isoform CRA_b OS=Homo sapiens OX=9606 GN=LUC7L3 PE=1 SV=1	0	5.356	5	2	2	2	1	489	58.2	9.92	1.82	2	1.52419e+07	High	FALSE	High	Master Protein	Cisplatin resistance-associated overexpressed protein, isoform CRA_b OS=Homo sapiens OX=9606 GN=LUC7L3 PE=1 SV=1	0	4.284	3	1	1	1	1	489	58.2	9.92	2.51	1	17741738	High
J3KQ69	FALSE	High	Master Protein	DNA replication licensing factor MCM3 OS=Homo sapiens OX=9606 GN=MCM3 PE=1 SV=2	0.001	1.343	1	1	1	1	1	818	91.9	6.33	0	1	6171926	High	FALSE	High	Master Protein	DNA replication licensing factor MCM3 OS=Homo sapiens OX=9606 GN=MCM3 PE=1 SV=2	0	11.918	8	5	6	5	1	818	91.9	6.33	11.19	5	31519008	High
J3KQN4	FALSE	High	Master Protein	60S ribosomal protein L36a OS=Homo sapiens OX=9606 GN=RPL36A PE=1 SV=1	0	5.424	9	1	2	1	1	142	16.4	10.43	2.38	1	1.20092e+07	High	FALSE	High	Master Protein	60S ribosomal protein L36a OS=Homo sapiens OX=9606 GN=RPL36A PE=1 SV=1	0	8.113	9	1	2	1	1	142	16.4	10.43	5.21	1	22339630	High
J3KTA4	FALSE	High	Master Protein	Probable ATP-dependent RNA helicase DDX5 OS=Homo sapiens OX=9606 GN=DDX5 PE=1 SV=1	0	108.302	40	23	67	17	1	614	69	8.85	154.46	23	1794512310	High	FALSE	High	Master Protein	Probable ATP-dependent RNA helicase DDX5 OS=Homo sapiens OX=9606 GN=DDX5 PE=1 SV=1	0	208.68	56	30	118	22	1	614	69	8.85	369.33	30	6108953501	High
J3KTL2	FALSE	High	Master Protein	Serine/arginine-rich-splicing factor 1 OS=Homo sapiens OX=9606 GN=SRSF1 PE=1 SV=1	0	69.878	46	16	51	15	1	253	28.3	10.08	135.18	16	4018335484	High	FALSE	High	Master Protein	Serine/arginine-rich-splicing factor 1 OS=Homo sapiens OX=9606 GN=SRSF1 PE=1 SV=1	0	117.453	45	17	66	16	1	253	28.3	10.08	196.89	17	12167291371	High
J3QLS3	FALSE	High	Master Protein	28S ribosomal protein S7, mitochondrial OS=Homo sapiens OX=9606 GN=MRPS7 PE=1 SV=1	0.001	4.108	4	1	2	1	1	271	31.7	9.86	5.44	1	26642660	High	FALSE	High	Master Protein	28S ribosomal protein S7, mitochondrial OS=Homo sapiens OX=9606 GN=MRPS7 PE=1 SV=1	0	27.948	25	5	7	5	1	271	31.7	9.86	21.66	5	1.03942e+08	High
J3QQ67	FALSE	High	Master Protein	60S ribosomal protein L18 (Fragment) OS=Homo sapiens OX=9606 GN=RPL18 PE=1 SV=1	0	27.493	31	6	19	6	1	190	21.8	11.72	57.98	6	1467710009	High	FALSE	High	Master Protein	60S ribosomal protein L18 (Fragment) OS=Homo sapiens OX=9606 GN=RPL18 PE=1 SV=1	0	48.201	42	10	31	10	1	190	21.8	11.72	92.71	10	4888942504	High
J3QR07	FALSE	High	Master Protein	YTH domain-containing protein 1 OS=Homo sapiens OX=9606 GN=YTHDC1 PE=1 SV=1	0	9.506	7	6	7	6	1	735	85.5	6.23	8.15	6	8.66905e+07	High	FALSE	High	Master Protein	YTH domain-containing protein 1 OS=Homo sapiens OX=9606 GN=YTHDC1 PE=1 SV=1	0	50.767	27	14	22	14	1	735	85.5	6.23	35.82	14	3.46095e+08	High
J9JIE6	FALSE	High	Master Protein	Calcium load-activated calcium channel OS=Homo sapiens OX=9606 GN=TMCO1 PE=1 SV=1	0	10.377	10	2	5	2	1	239	27.1	10.26	8.96	2	7.21377e+07	High	FALSE	High	Master Protein	Calcium load-activated calcium channel OS=Homo sapiens OX=9606 GN=TMCO1 PE=1 SV=1	0	9.089	6	1	2	1	1	239	27.1	10.26	8.87	1	72284440	High
K7ELC2	FALSE	High	Master Protein	40S ribosomal protein S15 OS=Homo sapiens OX=9606 GN=RPS15 PE=1 SV=1	0	27.671	53	4	10	4	1	152	17.7	10.39	21.25	4	169207901	High	FALSE	High	Master Protein	40S ribosomal protein S15 OS=Homo sapiens OX=9606 GN=RPS15 PE=1 SV=1	0	48.046	53	5	17	5	1	152	17.7	10.39	44.98	5	3.21038e+08	High
K7ER00	FALSE	High	Master Protein	Phenylalanine--tRNA ligase alpha subunit OS=Homo sapiens OX=9606 GN=FARSA PE=1 SV=1	0.002	2.593	3	1	1	1	1	548	62.4	7.84	2.38	1	NA	High	FALSE	High	Master Protein	Phenylalanine--tRNA ligase alpha subunit OS=Homo sapiens OX=9606 GN=FARSA PE=1 SV=1	0	3.819	6	2	2	2	1	548	62.4	7.84	5.53	2	43570080	High
M0QYS1	FALSE	High	Master Protein	60S ribosomal protein L13a (Fragment) OS=Homo sapiens OX=9606 GN=RPL13A PE=1 SV=2	0	17.032	19	5	10	5	1	210	24.2	10.86	27.42	5	507691290	High	FALSE	High	Master Protein	60S ribosomal protein L13a (Fragment) OS=Homo sapiens OX=9606 GN=RPL13A PE=1 SV=2	0	25.23	32	8	18	8	1	210	24.2	10.86	43.94	8	1289171090	High
M0QZM1	FALSE	High	Master Protein	Heterogeneous nuclear ribonucleoprotein M (Fragment) OS=Homo sapiens OX=9606 GN=HNRNPM PE=1 SV=1	0	37.285	28	8	18	1	1	383	40	6.73	43.42	8	24859662	High	FALSE	High	Master Protein	Heterogeneous nuclear ribonucleoprotein M (Fragment) OS=Homo sapiens OX=9606 GN=HNRNPM PE=1 SV=1	0	108.163	45	11	39	1	1	383	40	6.73	134.2	11	24221790	High
M0R2L9	FALSE	High	Master Protein	40S ribosomal protein S19 (Fragment) OS=Homo sapiens OX=9606 GN=RPS19 PE=1 SV=1	0	8.219	37	2	3	1	1	71	8.2	8.88	7.77	2	23305974	High	FALSE	High	Master Protein	40S ribosomal protein S19 (Fragment) OS=Homo sapiens OX=9606 GN=RPS19 PE=1 SV=1	0	13.897	68	5	8	1	1	71	8.2	8.88	16.04	5	42037192	High
M0R2Z9	FALSE	High	Master Protein	SURP and G-patch domain-containing protein 2 OS=Homo sapiens OX=9606 GN=SUGP2 PE=1 SV=1	0.002	2.668	1	1	1	1	1	1096	121.5	7.4	1.7	1	11908861	High	FALSE	High	Master Protein	SURP and G-patch domain-containing protein 2 OS=Homo sapiens OX=9606 GN=SUGP2 PE=1 SV=1	0	15.392	7	6	7	6	1	1096	121.5	7.4	13.39	6	85942387	High
O00139	FALSE	High	Master Protein	Kinesin-like protein KIF2A OS=Homo sapiens OX=9606 GN=KIF2A PE=1 SV=3	0.002	2.032	2	1	1	1	1	706	79.9	6.68	1.95	1	7560382	High	FALSE	High	Master Protein	Kinesin-like protein KIF2A OS=Homo sapiens OX=9606 GN=KIF2A PE=1 SV=3	0	8.355	4	2	2	2	1	706	79.9	6.68	6.14	2	2.01829e+07	High
O00303	FALSE	High	Master Protein	Eukaryotic translation initiation factor 3 subunit F OS=Homo sapiens OX=9606 GN=EIF3F PE=1 SV=1	0.002	2.409	5	1	1	1	1	357	37.5	5.45	2.49	1	NA	High	FALSE	High	Master Protein	Eukaryotic translation initiation factor 3 subunit F OS=Homo sapiens OX=9606 GN=EIF3F PE=1 SV=1	0	3.047	4	1	1	1	1	357	37.5	5.45	0	1	49956892	High
O00330	FALSE	High	Master Protein	Pyruvate dehydrogenase protein X component, mitochondrial OS=Homo sapiens OX=9606 GN=PDHX PE=1 SV=3	0.004	1.278	2	1	1	1	1	501	54.1	8.66	0	1	3296055	High	FALSE	High	Master Protein	Pyruvate dehydrogenase protein X component, mitochondrial OS=Homo sapiens OX=9606 GN=PDHX PE=1 SV=3	0.002	1.694	2	1	1	1	1	501	54.1	8.66	2.3	1	6686428	High
O00429	FALSE	High	Master Protein	Dynamin-1-like protein OS=Homo sapiens OX=9606 GN=DNM1L PE=1 SV=2	0.002	1.455	1	1	1	1	1	736	81.8	6.81	2.18	1	7493613	High	FALSE	High	Master Protein	Dynamin-1-like protein OS=Homo sapiens OX=9606 GN=DNM1L PE=1 SV=2	0.001	2.315	2	2	2	2	1	736	81.8	6.81	1.68	2	1.69438e+07	High
O00567	FALSE	High	Master Protein	Nucleolar protein 56 OS=Homo sapiens OX=9606 GN=NOP56 PE=1 SV=4	0	6.341	5	3	3	3	1	594	66	9.19	3.97	3	19005550	High	FALSE	High	Master Protein	Nucleolar protein 56 OS=Homo sapiens OX=9606 GN=NOP56 PE=1 SV=4	0	11.611	7	4	4	4	1	594	66	9.19	7.72	4	49554549	High
O14874	FALSE	High	Master Protein	[3-methyl-2-oxobutanoate dehydrogenase [lipoamide]] kinase, mitochondrial OS=Homo sapiens OX=9606 GN=BCKDK PE=1 SV=2	0	23.04	14	5	12	5	1	412	46.3	8.82	24.43	5	1.54496e+08	High	FALSE	High	Master Protein	[3-methyl-2-oxobutanoate dehydrogenase [lipoamide]] kinase, mitochondrial OS=Homo sapiens OX=9606 GN=BCKDK PE=1 SV=2	0	40.904	22	7	15	7	1	412	46.3	8.82	42.25	7	648664161	High
O14949	FALSE	High	Master Protein	Cytochrome b-c1 complex subunit 8 OS=Homo sapiens OX=9606 GN=UQCRQ PE=1 SV=4	0.001	4.259	26	2	3	2	1	82	9.9	10.08	0	2	46967368	High	FALSE	High	Master Protein	Cytochrome b-c1 complex subunit 8 OS=Homo sapiens OX=9606 GN=UQCRQ PE=1 SV=4	0	3.837	16	1	2	1	1	82	9.9	10.08	3.44	1	70895216	High
O14979	FALSE	High	Master Protein	Heterogeneous nuclear ribonucleoprotein D-like OS=Homo sapiens OX=9606 GN=HNRNPDL PE=1 SV=3	0	13.359	14	6	11	4	1	420	46.4	9.57	16.9	6	9.65264e+07	High	FALSE	High	Master Protein	Heterogeneous nuclear ribonucleoprotein D-like OS=Homo sapiens OX=9606 GN=HNRNPDL PE=1 SV=3	0	39.13	25	9	25	7	1	420	46.4	9.57	48.94	9	7.3896e+08	High
O15042	FALSE	Medium	Master Protein	U2 snRNP-associated SURP motif-containing protein OS=Homo sapiens OX=9606 GN=U2SURP PE=1 SV=2	0.017	0.916	1	1	1	1	1	1029	118.2	8.47	1.84	1	6.58228e+06	High	FALSE	High	Master Protein	U2 snRNP-associated SURP motif-containing protein OS=Homo sapiens OX=9606 GN=U2SURP PE=1 SV=2	0	25.42	9	8	14	8	1	1029	118.2	8.47	26.82	8	145345859	High
O15144	FALSE	High	Master Protein	Actin-related protein 2/3 complex subunit 2 OS=Homo sapiens OX=9606 GN=ARPC2 PE=1 SV=1	0.001	3.745	7	1	1	1	1	300	34.3	7.36	0	1	3.32114e+06	High	FALSE	High	Master Protein	Actin-related protein 2/3 complex subunit 2 OS=Homo sapiens OX=9606 GN=ARPC2 PE=1 SV=1	0	10.114	14	3	3	3	1	300	34.3	7.36	5.01	3	2.62196e+07	High
O15479	FALSE	High	Master Protein	Melanoma-associated antigen B2 OS=Homo sapiens OX=9606 GN=MAGEB2 PE=1 SV=3	0.001	4.847	8	3	5	3	1	319	35.3	8.76	3.71	3	2.92089e+07	High	FALSE	High	Master Protein	Melanoma-associated antigen B2 OS=Homo sapiens OX=9606 GN=MAGEB2 PE=1 SV=3	0	14.644	13	4	6	4	1	319	35.3	8.76	14.34	4	171831426	High
O15523	FALSE	High	Master Protein	ATP-dependent RNA helicase DDX3Y OS=Homo sapiens OX=9606 GN=DDX3Y PE=1 SV=2	0	77.166	26	16	36	3	1	660	73.1	7.55	107.94	16	114558849	High	FALSE	High	Master Protein	ATP-dependent RNA helicase DDX3Y OS=Homo sapiens OX=9606 GN=DDX3Y PE=1 SV=2	0	182.038	44	26	75	5	1	660	73.1	7.55	232.97	26	292381415	High
O43175	FALSE	High	Master Protein	D-3-phosphoglycerate dehydrogenase OS=Homo sapiens OX=9606 GN=PHGDH PE=1 SV=4	0.002	3.024	4	2	3	2	1	533	56.6	6.71	4.89	2	1.96932e+07	High	FALSE	High	Master Protein	D-3-phosphoglycerate dehydrogenase OS=Homo sapiens OX=9606 GN=PHGDH PE=1 SV=4	0	7.474	7	3	4	3	1	533	56.6	6.71	8.03	3	4.12259e+07	High
O43290	FALSE	High	Master Protein	U4/U6.U5 tri-snRNP-associated protein 1 OS=Homo sapiens OX=9606 GN=SART1 PE=1 SV=1	0.002	1.847	2	1	1	1	1	800	90.2	6.13	2.04	1	10059746	High	FALSE	High	Master Protein	U4/U6.U5 tri-snRNP-associated protein 1 OS=Homo sapiens OX=9606 GN=SART1 PE=1 SV=1	0	2.909	2	1	1	1	1	800	90.2	6.13	2.38	1	21642768	High
O43390	FALSE	High	Master Protein	Heterogeneous nuclear ribonucleoprotein R OS=Homo sapiens OX=9606 GN=HNRNPR PE=1 SV=1	0	39.701	18	10	17	7	1	633	70.9	8.13	35.08	10	134655924	High	FALSE	High	Master Protein	Heterogeneous nuclear ribonucleoprotein R OS=Homo sapiens OX=9606 GN=HNRNPR PE=1 SV=1	0	78.347	31	17	32	12	1	633	70.9	8.13	80.22	17	6.42281e+08	High
O43395	FALSE	High	Master Protein	U4/U6 small nuclear ribonucleoprotein Prp3 OS=Homo sapiens OX=9606 GN=PRPF3 PE=1 SV=2	0.002	3.006	3	2	2	2	1	683	77.5	9.5	1.79	2	7.114e+06	High	FALSE	High	Master Protein	U4/U6 small nuclear ribonucleoprotein Prp3 OS=Homo sapiens OX=9606 GN=PRPF3 PE=1 SV=2	0	18.125	12	6	6	6	1	683	77.5	9.5	15.87	6	7.13352e+07	High
O43684	FALSE	High	Master Protein	Mitotic checkpoint protein BUB3 OS=Homo sapiens OX=9606 GN=BUB3 PE=1 SV=1	0	8.151	11	3	6	3	1	328	37.1	6.84	4.12	3	34634161	High	FALSE	High	Master Protein	Mitotic checkpoint protein BUB3 OS=Homo sapiens OX=9606 GN=BUB3 PE=1 SV=1	0	9.463	13	4	7	4	1	328	37.1	6.84	14.94	4	225624955	High
O43809	FALSE	High	Master Protein	Cleavage and polyadenylation specificity factor subunit 5 OS=Homo sapiens OX=9606 GN=NUDT21 PE=1 SV=1	0	12.997	13	3	3	3	1	227	26.2	8.82	8.76	3	46914517	High	FALSE	High	Master Protein	Cleavage and polyadenylation specificity factor subunit 5 OS=Homo sapiens OX=9606 GN=NUDT21 PE=1 SV=1	0	12.112	12	2	2	2	1	227	26.2	8.82	8.53	2	90000561	High
O60506	FALSE	High	Master Protein	Heterogeneous nuclear ribonucleoprotein Q OS=Homo sapiens OX=9606 GN=SYNCRIP PE=1 SV=2	0	33.956	20	10	16	7	1	623	69.6	8.59	31.77	10	1.13309e+08	High	FALSE	High	Master Protein	Heterogeneous nuclear ribonucleoprotein Q OS=Homo sapiens OX=9606 GN=SYNCRIP PE=1 SV=2	0	123.605	34	18	42	13	1	623	69.6	8.59	126.44	18	676443721	High
O60783	FALSE	High	Master Protein	28S ribosomal protein S14, mitochondrial OS=Homo sapiens OX=9606 GN=MRPS14 PE=1 SV=1	0	6.432	10	1	2	1	1	128	15.1	11.41	5.91	1	8.94691e+06	High	FALSE	High	Master Protein	28S ribosomal protein S14, mitochondrial OS=Homo sapiens OX=9606 GN=MRPS14 PE=1 SV=1	0	4.913	10	1	1	1	1	128	15.1	11.41	3.94	1	10867280	High
O75367	FALSE	High	Master Protein	Core histone macro-H2A.1 OS=Homo sapiens OX=9606 GN=H2AFY PE=1 SV=4	0.002	2.664	5	2	2	2	1	372	39.6	9.79	3.71	2	45665270	High	FALSE	High	Master Protein	Core histone macro-H2A.1 OS=Homo sapiens OX=9606 GN=H2AFY PE=1 SV=4	0	7.568	7	2	3	2	1	372	39.6	9.79	7.27	2	91876734	High
O75400	FALSE	High	Master Protein	Pre-mRNA-processing factor 40 homolog A OS=Homo sapiens OX=9606 GN=PRPF40A PE=1 SV=2	0.002	2.501	1	1	1	1	1	957	108.7	7.56	2.12	1	11074862	High	FALSE	High	Master Protein	Pre-mRNA-processing factor 40 homolog A OS=Homo sapiens OX=9606 GN=PRPF40A PE=1 SV=2	0	20.729	5	5	7	5	1	957	108.7	7.56	17.97	5	141290428	High
O75475	FALSE	High	Master Protein	PC4 and SFRS1-interacting protein OS=Homo sapiens OX=9606 GN=PSIP1 PE=1 SV=1	0	6.944	5	2	3	2	1	530	60.1	9.13	2.38	2	2.3211e+07	High	FALSE	High	Master Protein	PC4 and SFRS1-interacting protein OS=Homo sapiens OX=9606 GN=PSIP1 PE=1 SV=1	0	16.889	8	3	5	3	1	530	60.1	9.13	11.8	3	9.9085e+07	High
O75494	FALSE	High	Master Protein	Serine/arginine-rich splicing factor 10 OS=Homo sapiens OX=9606 GN=SRSF10 PE=1 SV=1	0	58.428	27	9	27	9	1	262	31.3	11.27	84.61	9	2050951048	High	FALSE	High	Master Protein	Serine/arginine-rich splicing factor 10 OS=Homo sapiens OX=9606 GN=SRSF10 PE=1 SV=1	0	77.085	27	10	30	10	1	262	31.3	11.27	106.21	10	3612252483	High
O75533	FALSE	High	Master Protein	Splicing factor 3B subunit 1 OS=Homo sapiens OX=9606 GN=SF3B1 PE=1 SV=3	0	9.307	5	5	6	5	1	1304	145.7	7.09	8.19	5	6.21124e+07	High	FALSE	High	Master Protein	Splicing factor 3B subunit 1 OS=Homo sapiens OX=9606 GN=SF3B1 PE=1 SV=3	0	118.172	26	22	35	22	1	1304	145.7	7.09	91.37	22	6.53766e+08	High
O75569	FALSE	High	Master Protein	Interferon-inducible double-stranded RNA-dependent protein kinase activator A OS=Homo sapiens OX=9606 GN=PRKRA PE=1 SV=1	0.002	3.287	5	2	2	2	1	313	34.4	8.41	2.85	2	20749284	High	FALSE	High	Master Protein	Interferon-inducible double-stranded RNA-dependent protein kinase activator A OS=Homo sapiens OX=9606 GN=PRKRA PE=1 SV=1	0	15.476	21	5	5	5	1	313	34.4	8.41	8.5	5	1.09086e+08	High
O75934	FALSE	High	Master Protein	Pre-mRNA-splicing factor SPF27 OS=Homo sapiens OX=9606 GN=BCAS2 PE=1 SV=1	0	11.532	16	4	5	4	1	225	26.1	5.66	9.96	4	6.12952e+07	High	FALSE	High	Master Protein	Pre-mRNA-splicing factor SPF27 OS=Homo sapiens OX=9606 GN=BCAS2 PE=1 SV=1	0	5.806	6	1	2	1	1	225	26.1	5.66	5.35	1	85991520	High
O75964	FALSE	High	Master Protein	ATP synthase subunit g, mitochondrial OS=Homo sapiens OX=9606 GN=ATP5L PE=1 SV=3	0	8.777	27	2	2	2	1	103	11.4	9.64	6.44	2	29261597	High	FALSE	High	Master Protein	ATP synthase subunit g, mitochondrial OS=Homo sapiens OX=9606 GN=ATP5L PE=1 SV=3	0	4.382	15	1	1	1	1	103	11.4	9.64	2.89	1	10724074	High
O76021	FALSE	High	Master Protein	Ribosomal L1 domain-containing protein 1 OS=Homo sapiens OX=9606 GN=RSL1D1 PE=1 SV=3	0.002	2.848	7	2	2	2	1	490	54.9	10.13	2.26	2	9.17695e+06	High	FALSE	High	Master Protein	Ribosomal L1 domain-containing protein 1 OS=Homo sapiens OX=9606 GN=RSL1D1 PE=1 SV=3	0	24.533	20	6	8	6	1	490	54.9	10.13	18.65	6	1.09483e+08	High
O94842	FALSE	High	Master Protein	TOX high mobility group box family member 4 OS=Homo sapiens OX=9606 GN=TOX4 PE=1 SV=1	0.002	2.924	4	2	2	2	1	621	66.2	5.06	2.02	2	7862007	High	FALSE	High	Master Protein	TOX high mobility group box family member 4 OS=Homo sapiens OX=9606 GN=TOX4 PE=1 SV=1	0	8.222	6	3	3	3	1	621	66.2	5.06	6.49	3	48618485	High
O94905	FALSE	High	Master Protein	Erlin-2 OS=Homo sapiens OX=9606 GN=ERLIN2 PE=1 SV=1	0	6.253	9	3	3	3	1	339	37.8	5.62	2.72	3	1.62124e+07	High	FALSE	High	Master Protein	Erlin-2 OS=Homo sapiens OX=9606 GN=ERLIN2 PE=1 SV=1	0	6.419	7	2	2	2	1	339	37.8	5.62	3.27	2	46380113	High
O94906	FALSE	High	Master Protein	Pre-mRNA-processing factor 6 OS=Homo sapiens OX=9606 GN=PRPF6 PE=1 SV=1	0.001	3.996	2	2	2	2	1	941	106.9	8.25	3.7	2	7.39963e+06	High	FALSE	High	Master Protein	Pre-mRNA-processing factor 6 OS=Homo sapiens OX=9606 GN=PRPF6 PE=1 SV=1	0	13.828	7	5	6	5	1	941	106.9	8.25	13.49	5	1.15198e+08	High
O95758	FALSE	High	Master Protein	Polypyrimidine tract-binding protein 3 OS=Homo sapiens OX=9606 GN=PTBP3 PE=1 SV=2	0.001	4.106	4	2	3	1	1	552	59.7	9.04	2.05	2	5467116	High	FALSE	High	Master Protein	Polypyrimidine tract-binding protein 3 OS=Homo sapiens OX=9606 GN=PTBP3 PE=1 SV=2	0	11.938	10	5	8	3	1	552	59.7	9.04	14.01	5	3.86486e+07	High
O95782	FALSE	High	Master Protein	AP-2 complex subunit alpha-1 OS=Homo sapiens OX=9606 GN=AP2A1 PE=1 SV=3	0	9.422	7	5	8	5	1	977	107.5	7.03	11.83	5	54627375	High	FALSE	High	Master Protein	AP-2 complex subunit alpha-1 OS=Homo sapiens OX=9606 GN=AP2A1 PE=1 SV=3	0	54.439	23	15	22	11	1	977	107.5	7.03	52.07	15	2.31167e+08	High
P00403	FALSE	Medium	Master Protein	Cytochrome c oxidase subunit 2 OS=Homo sapiens OX=9606 GN=MT-CO2 PE=1 SV=1	0.026	0.877	4	1	1	1	1	227	25.5	4.82	2.15	1	21558832	High	FALSE	Medium	Master Protein	Cytochrome c oxidase subunit 2 OS=Homo sapiens OX=9606 GN=MT-CO2 PE=1 SV=1	0.021	0.974	4	1	1	1	1	227	25.5	4.82	2.36	1	29258168	High
P01023	FALSE	High	Master Protein	Alpha-2-macroglobulin OS=Homo sapiens OX=9606 GN=A2M PE=1 SV=3	0.001	1.333	1	1	1	1	1	1474	163.2	6.46	0	1	4851874	High	FALSE	High	Master Protein	Alpha-2-macroglobulin OS=Homo sapiens OX=9606 GN=A2M PE=1 SV=3	0	7.619	3	3	4	3	1	1474	163.2	6.46	8.81	3	73502543	High
P01024	FALSE	High	Master Protein	Complement C3 OS=Homo sapiens OX=9606 GN=C3 PE=1 SV=2	0.001	4.304	2	2	2	2	1	1663	187	6.4	2.09	2	22145748	High	FALSE	High	Master Protein	Complement C3 OS=Homo sapiens OX=9606 GN=C3 PE=1 SV=2	0.004	1.556	1	1	2	1	1	1663	187	6.4	2.19	1	3.86048e+06	High
P01040	FALSE	High	Master Protein	Cystatin-A OS=Homo sapiens OX=9606 GN=CSTA PE=1 SV=1	0	12.049	38	3	9	3	1	98	11	5.5	14.28	3	7.89108e+07	High	FALSE	High	Master Protein	Cystatin-A OS=Homo sapiens OX=9606 GN=CSTA PE=1 SV=1	0	4.341	12	1	3	1	1	98	11	5.5	6.49	1	3.08924e+07	High
P01593	FALSE	High	Master Protein	Immunoglobulin kappa variable 1D-33 OS=Homo sapiens OX=9606 GN=IGKV1D-33 PE=1 SV=2	0	13.141	14	1	9	1	1	117	12.8	4.78	27.45	1	413473086	High	FALSE	High	Master Protein	Immunoglobulin kappa variable 1D-33 OS=Homo sapiens OX=9606 GN=IGKV1D-33 PE=1 SV=2	0	13.838	14	1	6	1	1	117	12.8	4.78	18.28	1	433645474	High
P01602	FALSE	High	Master Protein	Immunoglobulin kappa variable 1-5 OS=Homo sapiens OX=9606 GN=IGKV1-5 PE=1 SV=2	0.001	4.524	14	1	13	1	1	117	12.8	8.28	23.06	1	1127071320	High	FALSE	High	Master Protein	Immunoglobulin kappa variable 1-5 OS=Homo sapiens OX=9606 GN=IGKV1-5 PE=1 SV=2	0	3.548	14	1	13	1	1	117	12.8	8.28	26.71	1	2028071806	High
P02533	FALSE	High	Master Protein	Keratin, type I cytoskeletal 14 OS=Homo sapiens OX=9606 GN=KRT14 PE=1 SV=4	0	185.536	54	29	160	9	1	472	51.5	5.16	408.3	29	2654918063	High	FALSE	High	Master Protein	Keratin, type I cytoskeletal 14 OS=Homo sapiens OX=9606 GN=KRT14 PE=1 SV=4	0	226.31	52	29	144	11	1	472	51.5	5.16	416.01	29	2632139466	High
P02538	FALSE	High	Master Protein	Keratin, type II cytoskeletal 6A OS=Homo sapiens OX=9606 GN=KRT6A PE=1 SV=3	0	186.814	53	37	174	5	1	564	60	8	428.81	37	1015648660	High	FALSE	High	Master Protein	Keratin, type II cytoskeletal 6A OS=Homo sapiens OX=9606 GN=KRT6A PE=1 SV=3	0	195.814	45	29	151	6	1	564	60	8	429.47	29	1425376721	High
P02545	FALSE	High	Master Protein	Prelamin-A/C OS=Homo sapiens OX=9606 GN=LMNA PE=1 SV=1	0	6.942	7	4	4	4	1	664	74.1	7.02	6.95	4	1.76645e+07	High	FALSE	High	Master Protein	Prelamin-A/C OS=Homo sapiens OX=9606 GN=LMNA PE=1 SV=1	0	26.91	16	10	11	10	1	664	74.1	7.02	21.27	10	173612014	High
P02768	FALSE	High	Master Protein	Serum albumin OS=Homo sapiens OX=9606 GN=ALB PE=1 SV=2	0	64.717	20	14	62	14	1	609	69.3	6.28	168.03	14	3117972800	High	FALSE	High	Master Protein	Serum albumin OS=Homo sapiens OX=9606 GN=ALB PE=1 SV=2	0	62.401	15	11	71	11	1	609	69.3	6.28	225.03	11	9263488177	High
P02787	FALSE	High	Master Protein	Serotransferrin OS=Homo sapiens OX=9606 GN=TF PE=1 SV=3	0.005	1.213	2	1	1	1	1	698	77	7.12	2.11	1	19219810	High	FALSE	High	Master Protein	Serotransferrin OS=Homo sapiens OX=9606 GN=TF PE=1 SV=3	0	23.272	8	4	10	4	1	698	77	7.12	27.65	4	236131472	High
P04040	FALSE	High	Master Protein	Catalase OS=Homo sapiens OX=9606 GN=CAT PE=1 SV=3	0	9.612	7	2	4	2	1	527	59.7	7.39	9.52	2	3.64739e+07	High	FALSE	High	Master Protein	Catalase OS=Homo sapiens OX=9606 GN=CAT PE=1 SV=3	0.003	1.763	2	1	1	1	1	527	59.7	7.39	1.98	1	12860967	High
P04196	FALSE	High	Master Protein	Histidine-rich glycoprotein OS=Homo sapiens OX=9606 GN=HRG PE=1 SV=1	0.001	4.063	3	2	9	2	1	525	59.5	7.5	15.78	2	213917693	High	FALSE	High	Master Protein	Histidine-rich glycoprotein OS=Homo sapiens OX=9606 GN=HRG PE=1 SV=1	0	7.056	3	3	13	3	1	525	59.5	7.5	23.27	3	636796006	High
P04259	FALSE	High	Master Protein	Keratin, type II cytoskeletal 6B OS=Homo sapiens OX=9606 GN=KRT6B PE=1 SV=5	0	173.204	49	35	170	3	1	564	60	8	420.66	35	3.53555e+08	High	FALSE	High	Master Protein	Keratin, type II cytoskeletal 6B OS=Homo sapiens OX=9606 GN=KRT6B PE=1 SV=5	0	167.396	41	25	147	3	1	564	60	8	411.13	25	940090056	High
P04264	FALSE	High	Master Protein	Keratin, type II cytoskeletal 1 OS=Homo sapiens OX=9606 GN=KRT1 PE=1 SV=6	0	514.776	68	61	567	51	1	644	66	8.12	1835.21	61	92284736109	High	FALSE	High	Master Protein	Keratin, type II cytoskeletal 1 OS=Homo sapiens OX=9606 GN=KRT1 PE=1 SV=6	0	473.554	62	42	433	38	1	644	66	8.12	1595.9	42	60261695130	High
P04406	FALSE	High	Master Protein	Glyceraldehyde-3-phosphate dehydrogenase OS=Homo sapiens OX=9606 GN=GAPDH PE=1 SV=3	0	20.3	18	4	8	4	1	335	36	8.46	23.38	4	279833634	High	FALSE	High	Master Protein	Glyceraldehyde-3-phosphate dehydrogenase OS=Homo sapiens OX=9606 GN=GAPDH PE=1 SV=3	0.003	1.672	2	1	2	1	1	335	36	8.46	3.74	1	29738255	High
P04908	FALSE	High	Master Protein	Histone H2A type 1-B/E OS=Homo sapiens OX=9606 GN=HIST1H2AB PE=1 SV=2	0	36.093	36	6	25	1	1	130	14.1	11.05	72.55	6	150183568	High	FALSE	High	Master Protein	Histone H2A type 1-B/E OS=Homo sapiens OX=9606 GN=HIST1H2AB PE=1 SV=2	0	49.959	36	7	24	2	1	130	14.1	11.05	78.37	7	248229316	High
P05089	FALSE	High	Master Protein	Arginase-1 OS=Homo sapiens OX=9606 GN=ARG1 PE=1 SV=2	0	9.59	10	4	10	4	1	322	34.7	7.21	18.51	4	1.34347e+08	High	FALSE	High	Master Protein	Arginase-1 OS=Homo sapiens OX=9606 GN=ARG1 PE=1 SV=2	0.004	1.364	3	1	1	1	1	322	34.7	7.21	2.43	1	19145446	High
P05109	FALSE	High	Master Protein	Protein S100-A8 OS=Homo sapiens OX=9606 GN=S100A8 PE=1 SV=1	0	5.882	24	2	7	2	1	93	10.8	7.03	6.58	2	57709901	High	FALSE	High	Master Protein	Protein S100-A8 OS=Homo sapiens OX=9606 GN=S100A8 PE=1 SV=1	0	4.75	24	2	5	2	1	93	10.8	7.03	2	2	64771368	High
P05141	FALSE	High	Master Protein	ADP/ATP translocase 2 OS=Homo sapiens OX=9606 GN=SLC25A5 PE=1 SV=7	0	21.216	31	10	16	2	1	298	32.8	9.69	23.47	10	7.76309e+07	High	FALSE	High	Master Protein	ADP/ATP translocase 2 OS=Homo sapiens OX=9606 GN=SLC25A5 PE=1 SV=7	0	29.661	31	9	16	3	1	298	32.8	9.69	28.12	9	123459059	High
P05386	FALSE	High	Master Protein	60S acidic ribosomal protein P1 OS=Homo sapiens OX=9606 GN=RPLP1 PE=1 SV=1	0	9.311	14	1	4	1	1	114	11.5	4.32	14.07	1	283120662	High	FALSE	High	Master Protein	60S acidic ribosomal protein P1 OS=Homo sapiens OX=9606 GN=RPLP1 PE=1 SV=1	0	5.59	14	1	2	1	1	114	11.5	4.32	7.34	1	182043472	High
P05387	FALSE	High	Master Protein	60S acidic ribosomal protein P2 OS=Homo sapiens OX=9606 GN=RPLP2 PE=1 SV=1	0	62.718	79	7	20	7	1	115	11.7	4.54	75.29	7	1040784728	High	FALSE	High	Master Protein	60S acidic ribosomal protein P2 OS=Homo sapiens OX=9606 GN=RPLP2 PE=1 SV=1	0	33.535	66	4	10	4	1	115	11.7	4.54	37.43	4	345240760	High
P05388	FALSE	High	Master Protein	60S acidic ribosomal protein P0 OS=Homo sapiens OX=9606 GN=RPLP0 PE=1 SV=1	0	63.198	48	10	27	10	1	317	34.3	5.97	92.74	10	1251140993	High	FALSE	High	Master Protein	60S acidic ribosomal protein P0 OS=Homo sapiens OX=9606 GN=RPLP0 PE=1 SV=1	0	125.042	58	15	46	15	1	317	34.3	5.97	178.61	15	4436409339	High
P05783	FALSE	High	Master Protein	Keratin, type I cytoskeletal 18 OS=Homo sapiens OX=9606 GN=KRT18 PE=1 SV=2	0.002	2.587	4	2	6	1	1	430	48	5.45	9.26	2	6228915	High	FALSE	High	Master Protein	Keratin, type I cytoskeletal 18 OS=Homo sapiens OX=9606 GN=KRT18 PE=1 SV=2	0	2.585	4	2	7	1	1	430	48	5.45	11.7	2	19983720	High
P06312	FALSE	High	Master Protein	Immunoglobulin kappa variable 4-1 OS=Homo sapiens OX=9606 GN=IGKV4-1 PE=1 SV=1	0.002	2.152	12	1	2	1	1	121	13.4	5.25	5.56	1	93536760	High	FALSE	High	Master Protein	Immunoglobulin kappa variable 4-1 OS=Homo sapiens OX=9606 GN=IGKV4-1 PE=1 SV=1	0	8.049	12	1	3	1	1	121	13.4	5.25	5.94	1	274050344	High
P06396	FALSE	High	Master Protein	Gelsolin OS=Homo sapiens OX=9606 GN=GSN PE=1 SV=1	0.002	2.296	2	1	1	1	1	782	85.6	6.28	2.21	1	14698577	High	FALSE	High	Master Protein	Gelsolin OS=Homo sapiens OX=9606 GN=GSN PE=1 SV=1	0	5.513	5	3	3	3	1	782	85.6	6.28	4.69	3	30050915	High
P06576	FALSE	High	Master Protein	ATP synthase subunit beta, mitochondrial OS=Homo sapiens OX=9606 GN=ATP5F1B PE=1 SV=3	0	24.514	18	6	8	6	1	529	56.5	5.4	18.86	6	522551734	High	FALSE	High	Master Protein	ATP synthase subunit beta, mitochondrial OS=Homo sapiens OX=9606 GN=ATP5F1B PE=1 SV=3	0	25.907	13	4	6	4	1	529	56.5	5.4	20.38	4	339626373	High
P06702	FALSE	High	Master Protein	Protein S100-A9 OS=Homo sapiens OX=9606 GN=S100A9 PE=1 SV=1	0	15.621	31	3	8	3	1	114	13.2	6.13	18.92	3	1.10541e+08	High	FALSE	High	Master Protein	Protein S100-A9 OS=Homo sapiens OX=9606 GN=S100A9 PE=1 SV=1	0	10.594	13	1	2	1	1	114	13.2	6.13	6.7	1	17605684	High
P06748	FALSE	High	Master Protein	Nucleophosmin OS=Homo sapiens OX=9606 GN=NPM1 PE=1 SV=2	0	7.107	13	3	6	3	1	294	32.6	4.78	13.93	3	67017465	High	FALSE	High	Master Protein	Nucleophosmin OS=Homo sapiens OX=9606 GN=NPM1 PE=1 SV=2	0	28.141	29	5	14	5	1	294	32.6	4.78	45.66	5	387944930	High
P06899	FALSE	High	Master Protein	Histone H2B type 1-J OS=Homo sapiens OX=9606 GN=HIST1H2BJ PE=1 SV=3	0	39.06	50	7	23	2	1	126	13.9	10.32	63.35	7	224273072	High	FALSE	High	Master Protein	Histone H2B type 1-J OS=Homo sapiens OX=9606 GN=HIST1H2BJ PE=1 SV=3	0	37.398	27	4	18	2	1	126	13.9	10.32	51.73	4	493106352	High
P07355	FALSE	High	Master Protein	Annexin A2 OS=Homo sapiens OX=9606 GN=ANXA2 PE=1 SV=2	0	12.457	25	6	8	6	1	339	38.6	7.75	12.04	6	5.63104e+07	High	FALSE	High	Master Protein	Annexin A2 OS=Homo sapiens OX=9606 GN=ANXA2 PE=1 SV=2	0	6.302	7	2	2	2	1	339	38.6	7.75	5.13	2	1.03392e+07	High
P07910	FALSE	High	Master Protein	Heterogeneous nuclear ribonucleoproteins C1/C2 OS=Homo sapiens OX=9606 GN=HNRNPC PE=1 SV=4	0	36.352	24	9	24	9	1	306	33.7	5.08	53.82	9	858052727	High	FALSE	High	Master Protein	Heterogeneous nuclear ribonucleoproteins C1/C2 OS=Homo sapiens OX=9606 GN=HNRNPC PE=1 SV=4	0	56.599	24	9	26	9	1	306	33.7	5.08	72.37	9	2712389336	High
P08311	FALSE	High	Master Protein	Cathepsin G OS=Homo sapiens OX=9606 GN=CTSG PE=1 SV=2	0	7.833	16	4	9	4	1	255	28.8	11.19	20.15	4	443202571	High	FALSE	High	Master Protein	Cathepsin G OS=Homo sapiens OX=9606 GN=CTSG PE=1 SV=2	0	39.626	42	8	13	8	1	255	28.8	11.19	42.56	8	1009233744	High
P08574	FALSE	High	Master Protein	Cytochrome c1, heme protein, mitochondrial OS=Homo sapiens OX=9606 GN=CYC1 PE=1 SV=3	0	9.698	9	2	2	2	1	325	35.4	9	6.73	2	30444358	High	FALSE	High	Master Protein	Cytochrome c1, heme protein, mitochondrial OS=Homo sapiens OX=9606 GN=CYC1 PE=1 SV=3	0	14.519	16	3	4	3	1	325	35.4	9	13.94	3	123505716	High
P08579	FALSE	High	Master Protein	U2 small nuclear ribonucleoprotein B'' OS=Homo sapiens OX=9606 GN=SNRPB2 PE=1 SV=1	0.001	4.314	12	2	3	2	1	225	25.5	9.72	6.01	2	36077684	High	FALSE	High	Master Protein	U2 small nuclear ribonucleoprotein B'' OS=Homo sapiens OX=9606 GN=SNRPB2 PE=1 SV=1	0	6.653	17	3	5	3	1	225	25.5	9.72	11.01	3	126918408	High
P08621	FALSE	High	Master Protein	U1 small nuclear ribonucleoprotein 70 kDa OS=Homo sapiens OX=9606 GN=SNRNP70 PE=1 SV=2	0.002	3.073	4	2	3	2	1	437	51.5	9.94	5.07	2	42148430	High	FALSE	High	Master Protein	U1 small nuclear ribonucleoprotein 70 kDa OS=Homo sapiens OX=9606 GN=SNRNP70 PE=1 SV=2	0	15.876	10	4	4	4	1	437	51.5	9.94	9.82	4	8.08308e+07	High
P08670	FALSE	High	Master Protein	Vimentin OS=Homo sapiens OX=9606 GN=VIM PE=1 SV=4	0.002	2.963	3	1	1	1	1	466	53.6	5.12	2.07	1	13045917	High	FALSE	High	Master Protein	Vimentin OS=Homo sapiens OX=9606 GN=VIM PE=1 SV=4	0	7.094	6	2	2	2	1	466	53.6	5.12	4.7	2	39709466	High
P08779	FALSE	High	Master Protein	Keratin, type I cytoskeletal 16 OS=Homo sapiens OX=9606 GN=KRT16 PE=1 SV=4	0	157.859	57	27	139	13	1	473	51.2	5.05	362.15	27	1334145859	High	FALSE	High	Master Protein	Keratin, type I cytoskeletal 16 OS=Homo sapiens OX=9606 GN=KRT16 PE=1 SV=4	0	328.309	65	36	182	21	1	473	51.2	5.05	553.86	36	7493742570	High
P09651	FALSE	High	Master Protein	Heterogeneous nuclear ribonucleoprotein A1 OS=Homo sapiens OX=9606 GN=HNRNPA1 PE=1 SV=5	0	11.216	9	2	4	2	1	372	38.7	9.13	10.67	2	43147054	High	FALSE	High	Master Protein	Heterogeneous nuclear ribonucleoprotein A1 OS=Homo sapiens OX=9606 GN=HNRNPA1 PE=1 SV=5	0	28.539	22	7	7	5	1	372	38.7	9.13	16.34	7	1.74916e+08	High
P09661	FALSE	High	Master Protein	U2 small nuclear ribonucleoprotein A' OS=Homo sapiens OX=9606 GN=SNRPA1 PE=1 SV=2	0	12.404	23	4	4	4	1	255	28.4	8.62	9.81	4	67729502	High	FALSE	High	Master Protein	U2 small nuclear ribonucleoprotein A' OS=Homo sapiens OX=9606 GN=SNRPA1 PE=1 SV=2	0	24.75	31	5	5	5	1	255	28.4	8.62	16.46	5	120645630	High
P09874	FALSE	High	Master Protein	Poly [ADP-ribose] polymerase 1 OS=Homo sapiens OX=9606 GN=PARP1 PE=1 SV=4	0	74.888	28	20	44	20	1	1014	113	8.88	95.08	20	9.2635e+08	High	FALSE	High	Master Protein	Poly [ADP-ribose] polymerase 1 OS=Homo sapiens OX=9606 GN=PARP1 PE=1 SV=4	0	375.237	50	43	157	43	1	1014	113	8.88	485.21	43	6244708501	High
P0C0S5	FALSE	High	Master Protein	Histone H2A.Z OS=Homo sapiens OX=9606 GN=H2AFZ PE=1 SV=2	0	19.996	54	6	19	4	1	128	13.5	10.58	40.89	6	7.57716e+07	High	FALSE	High	Master Protein	Histone H2A.Z OS=Homo sapiens OX=9606 GN=H2AFZ PE=1 SV=2	0	26.13	31	5	10	3	1	128	13.5	10.58	27.14	5	320357916	High
P10809	FALSE	High	Master Protein	60 kDa heat shock protein, mitochondrial OS=Homo sapiens OX=9606 GN=HSPD1 PE=1 SV=2	0	13.367	15	6	6	6	1	573	61	5.87	12.5	6	6.18074e+07	High	FALSE	High	Master Protein	60 kDa heat shock protein, mitochondrial OS=Homo sapiens OX=9606 GN=HSPD1 PE=1 SV=2	0	20.314	16	5	5	5	1	573	61	5.87	12.65	5	7.17646e+07	High
P11021	FALSE	High	Master Protein	Endoplasmic reticulum chaperone BiP OS=Homo sapiens OX=9606 GN=HSPA5 PE=1 SV=2	0	8.677	8	3	3	3	1	654	72.3	5.16	8.16	3	10375930	High	FALSE	High	Master Protein	Endoplasmic reticulum chaperone BiP OS=Homo sapiens OX=9606 GN=HSPA5 PE=1 SV=2	0	31.352	19	8	8	7	1	654	72.3	5.16	20.99	8	100659485	High
P11142	FALSE	High	Master Protein	Heat shock cognate 71 kDa protein OS=Homo sapiens OX=9606 GN=HSPA8 PE=1 SV=1	0	71.952	27	14	30	13	1	646	70.9	5.52	74.34	14	4.84249e+08	High	FALSE	High	Master Protein	Heat shock cognate 71 kDa protein OS=Homo sapiens OX=9606 GN=HSPA8 PE=1 SV=1	0	110.071	40	20	41	18	1	646	70.9	5.52	123.72	20	1366476281	High
P11182	FALSE	High	Master Protein	Lipoamide acyltransferase component of branched-chain alpha-keto acid dehydrogenase complex, mitochondrial OS=Homo sapiens OX=9606 GN=DBT PE=1 SV=3	0	170.404	54	23	103	23	1	482	53.5	8.51	273.34	23	6196041031	High	FALSE	High	Master Protein	Lipoamide acyltransferase component of branched-chain alpha-keto acid dehydrogenase complex, mitochondrial OS=Homo sapiens OX=9606 GN=DBT PE=1 SV=3	0	305.851	71	28	164	28	1	482	53.5	8.51	523.13	28	18664372283	High
P11387	FALSE	High	Master Protein	DNA topoisomerase 1 OS=Homo sapiens OX=9606 GN=TOP1 PE=1 SV=2	0	19.516	10	7	10	7	1	765	90.7	9.31	17.97	7	244609637	High	FALSE	High	Master Protein	DNA topoisomerase 1 OS=Homo sapiens OX=9606 GN=TOP1 PE=1 SV=2	0	82.976	30	19	27	19	1	765	90.7	9.31	73.31	19	1056231305	High
P11388	FALSE	High	Master Protein	DNA topoisomerase 2-alpha OS=Homo sapiens OX=9606 GN=TOP2A PE=1 SV=3	0	10.299	3	4	5	1	1	1531	174.3	8.72	9.94	4	4881133	High	FALSE	High	Master Protein	DNA topoisomerase 2-alpha OS=Homo sapiens OX=9606 GN=TOP2A PE=1 SV=3	0	28.064	6	9	12	3	1	1531	174.3	8.72	23.17	9	2.11027e+07	High
P11940	FALSE	High	Master Protein	Polyadenylate-binding protein 1 OS=Homo sapiens OX=9606 GN=PABPC1 PE=1 SV=2	0	49.984	23	14	26	10	1	636	70.6	9.5	53.09	14	221510772	High	FALSE	High	Master Protein	Polyadenylate-binding protein 1 OS=Homo sapiens OX=9606 GN=PABPC1 PE=1 SV=2	0	105.246	34	19	42	11	1	636	70.6	9.5	120.65	19	7.10018e+08	High
P12236	FALSE	High	Master Protein	ADP/ATP translocase 3 OS=Homo sapiens OX=9606 GN=SLC25A6 PE=1 SV=4	0	17.493	27	9	13	1	1	298	32.8	9.74	18.94	9	26248006	High	FALSE	High	Master Protein	ADP/ATP translocase 3 OS=Homo sapiens OX=9606 GN=SLC25A6 PE=1 SV=4	0	21.674	27	7	11	1	1	298	32.8	9.74	18.1	7	36331492	High
P12273	FALSE	High	Master Protein	Prolactin-inducible protein OS=Homo sapiens OX=9606 GN=PIP PE=1 SV=1	0	8.156	15	3	5	3	1	146	16.6	8.05	7.3	3	81410659	High	FALSE	High	Master Protein	Prolactin-inducible protein OS=Homo sapiens OX=9606 GN=PIP PE=1 SV=1	0	3.562	11	2	2	2	1	146	16.6	8.05	2.41	2	45239301	High
P12956	FALSE	High	Master Protein	X-ray repair cross-complementing protein 6 OS=Homo sapiens OX=9606 GN=XRCC6 PE=1 SV=2	0	11.67	10	5	6	5	1	609	69.8	6.64	6.68	5	4.80313e+07	High	FALSE	High	Master Protein	X-ray repair cross-complementing protein 6 OS=Homo sapiens OX=9606 GN=XRCC6 PE=1 SV=2	0	52.983	29	11	21	11	1	609	69.8	6.64	53.12	11	2.90608e+08	High
P13645	FALSE	High	Master Protein	Keratin, type I cytoskeletal 10 OS=Homo sapiens OX=9606 GN=KRT10 PE=1 SV=6	0	430.011	61	49	437	43	1	584	58.8	5.21	1255.85	49	42197022715	High	FALSE	High	Master Protein	Keratin, type I cytoskeletal 10 OS=Homo sapiens OX=9606 GN=KRT10 PE=1 SV=6	0	352.483	56	39	312	35	1	584	58.8	5.21	995.92	39	28085844125	High
P13647	FALSE	High	Master Protein	Keratin, type II cytoskeletal 5 OS=Homo sapiens OX=9606 GN=KRT5 PE=1 SV=3	0	171.563	42	36	169	19	1	590	62.3	7.74	391.4	36	2974668838	High	FALSE	High	Master Protein	Keratin, type II cytoskeletal 5 OS=Homo sapiens OX=9606 GN=KRT5 PE=1 SV=3	0	131.275	31	22	117	12	1	590	62.3	7.74	315.68	22	1927277262	High
P13861	FALSE	High	Master Protein	cAMP-dependent protein kinase type II-alpha regulatory subunit OS=Homo sapiens OX=9606 GN=PRKAR2A PE=1 SV=2	0.001	4.097	7	2	2	2	1	404	45.5	5.07	4.14	2	6.68031e+06	High	FALSE	High	Master Protein	cAMP-dependent protein kinase type II-alpha regulatory subunit OS=Homo sapiens OX=9606 GN=PRKAR2A PE=1 SV=2	0	10.375	13	4	4	4	1	404	45.5	5.07	6.8	4	2.46292e+07	High
P14317	FALSE	High	Master Protein	Hematopoietic lineage cell-specific protein OS=Homo sapiens OX=9606 GN=HCLS1 PE=1 SV=3	0.001	3.655	7	2	2	2	1	486	54	4.81	4.49	2	4.0542e+06	High	FALSE	High	Master Protein	Hematopoietic lineage cell-specific protein OS=Homo sapiens OX=9606 GN=HCLS1 PE=1 SV=3	0	39.422	24	8	12	8	1	486	54	4.81	28.82	8	1.60356e+08	High
P14678	FALSE	Medium	Master Protein	Small nuclear ribonucleoprotein-associated proteins B and B' OS=Homo sapiens OX=9606 GN=SNRPB PE=1 SV=2	0.036	0.823	3	1	2	1	1	240	24.6	11.19	3.61	1	35441708	High	FALSE	High	Master Protein	Small nuclear ribonucleoprotein-associated proteins B and B' OS=Homo sapiens OX=9606 GN=SNRPB PE=1 SV=2	0.002	1.899	3	1	2	1	1	240	24.6	11.19	5.23	1	99082792	High
P14866	FALSE	High	Master Protein	Heterogeneous nuclear ribonucleoprotein L OS=Homo sapiens OX=9606 GN=HNRNPL PE=1 SV=2	0	24.246	19	7	13	7	1	589	64.1	8.22	31.65	7	1.77576e+08	High	FALSE	High	Master Protein	Heterogeneous nuclear ribonucleoprotein L OS=Homo sapiens OX=9606 GN=HNRNPL PE=1 SV=2	0	163.567	62	19	41	19	1	589	64.1	8.22	162.55	19	2331412683	High
P14923	FALSE	High	Master Protein	Junction plakoglobin OS=Homo sapiens OX=9606 GN=JUP PE=1 SV=3	0	52.273	23	12	29	12	1	745	81.7	6.14	69.15	12	387034091	High	FALSE	High	Master Protein	Junction plakoglobin OS=Homo sapiens OX=9606 GN=JUP PE=1 SV=3	0	43.502	21	11	21	11	1	745	81.7	6.14	57.08	11	2.60134e+08	High
P15880	FALSE	High	Master Protein	40S ribosomal protein S2 OS=Homo sapiens OX=9606 GN=RPS2 PE=1 SV=2	0	40.673	31	7	15	7	1	293	31.3	10.24	44.35	7	1209973804	High	FALSE	High	Master Protein	40S ribosomal protein S2 OS=Homo sapiens OX=9606 GN=RPS2 PE=1 SV=2	0	62.882	47	13	32	13	1	293	31.3	10.24	83.82	13	5385604684	High
P15924	FALSE	High	Master Protein	Desmoplakin OS=Homo sapiens OX=9606 GN=DSP PE=1 SV=3	0	137.344	18	44	64	44	1	2871	331.6	6.81	120.74	44	7.28525e+08	High	FALSE	High	Master Protein	Desmoplakin OS=Homo sapiens OX=9606 GN=DSP PE=1 SV=3	0	50.623	8	16	22	16	1	2871	331.6	6.81	36.82	16	3.22787e+08	High
P16401	FALSE	High	Master Protein	Histone H1.5 OS=Homo sapiens OX=9606 GN=HIST1H1B PE=1 SV=3	0	8.883	15	3	7	3	1	226	22.6	10.92	17.84	3	634444168	High	FALSE	High	Master Protein	Histone H1.5 OS=Homo sapiens OX=9606 GN=HIST1H1B PE=1 SV=3	0	38.541	17	6	15	6	1	226	22.6	10.92	49.08	6	2101949188	High
P16402	FALSE	High	Master Protein	Histone H1.3 OS=Homo sapiens OX=9606 GN=HIST1H1D PE=1 SV=2	0	44.692	17	7	19	7	1	221	22.3	11.02	54.09	7	1356335192	High	FALSE	High	Master Protein	Histone H1.3 OS=Homo sapiens OX=9606 GN=HIST1H1D PE=1 SV=2	0	64.541	17	7	18	7	1	221	22.3	11.02	62.32	7	3631211370	High
P17096	FALSE	High	Master Protein	High mobility group protein HMG-I/HMG-Y OS=Homo sapiens OX=9606 GN=HMGA1 PE=1 SV=3	0	7.022	23	2	3	2	1	107	11.7	10.32	10.93	2	45997732	High	FALSE	High	Master Protein	High mobility group protein HMG-I/HMG-Y OS=Homo sapiens OX=9606 GN=HMGA1 PE=1 SV=3	0	6.801	23	1	1	1	1	107	11.7	10.32	5.43	1	37847624	High
P17480	FALSE	High	Master Protein	Nucleolar transcription factor 1 OS=Homo sapiens OX=9606 GN=UBTF PE=1 SV=1	0	10.963	5	3	4	3	1	764	89.4	5.81	5.36	3	38547322	High	FALSE	High	Master Protein	Nucleolar transcription factor 1 OS=Homo sapiens OX=9606 GN=UBTF PE=1 SV=1	0	62.082	18	13	23	13	1	764	89.4	5.81	58.44	13	515359298	High
P17947	FALSE	High	Master Protein	Transcription factor PU.1 OS=Homo sapiens OX=9606 GN=SPI1 PE=1 SV=2	0.002	2.292	4	1	1	1	1	270	31.1	6.8	2	1	NA	High	FALSE	High	Master Protein	Transcription factor PU.1 OS=Homo sapiens OX=9606 GN=SPI1 PE=1 SV=2	0	2.662	4	1	2	1	1	270	31.1	6.8	4.27	1	11800869	High
P18077	FALSE	High	Master Protein	60S ribosomal protein L35a OS=Homo sapiens OX=9606 GN=RPL35A PE=1 SV=2	0	9.456	23	5	7	5	1	110	12.5	11.06	14.48	5	326687355	High	FALSE	High	Master Protein	60S ribosomal protein L35a OS=Homo sapiens OX=9606 GN=RPL35A PE=1 SV=2	0	11.81	30	5	11	5	1	110	12.5	11.06	22.17	5	4.21986e+08	High
P18124	FALSE	High	Master Protein	60S ribosomal protein L7 OS=Homo sapiens OX=9606 GN=RPL7 PE=1 SV=1	0	67.211	51	16	39	16	1	248	29.2	10.65	89.59	16	2635735519	High	FALSE	High	Master Protein	60S ribosomal protein L7 OS=Homo sapiens OX=9606 GN=RPL7 PE=1 SV=1	0	109.42	59	21	54	21	1	248	29.2	10.65	147.44	21	6138363199	High
P19013	FALSE	High	Master Protein	Keratin, type II cytoskeletal 4 OS=Homo sapiens OX=9606 GN=KRT4 PE=1 SV=4	0	12.129	7	4	16	1	1	534	57.3	6.61	37.2	4	8403788	High	FALSE	High	Master Protein	Keratin, type II cytoskeletal 4 OS=Homo sapiens OX=9606 GN=KRT4 PE=1 SV=4	0	10.882	5	3	14	1	1	534	57.3	6.61	38.07	3	110210208	High
P19338	FALSE	High	Master Protein	Nucleolin OS=Homo sapiens OX=9606 GN=NCL PE=1 SV=3	0	31.994	18	11	14	11	1	710	76.6	4.7	23.81	11	150105515	High	FALSE	High	Master Protein	Nucleolin OS=Homo sapiens OX=9606 GN=NCL PE=1 SV=3	0	66.701	22	15	25	15	1	710	76.6	4.7	66.43	15	635782659	High
P19525	FALSE	High	Master Protein	Interferon-induced, double-stranded RNA-activated protein kinase OS=Homo sapiens OX=9606 GN=EIF2AK2 PE=1 SV=2	0.002	1.788	2	1	1	1	1	551	62.1	8.4	0	1	NA	High	FALSE	High	Master Protein	Interferon-induced, double-stranded RNA-activated protein kinase OS=Homo sapiens OX=9606 GN=EIF2AK2 PE=1 SV=2	0	8.003	7	3	3	3	1	551	62.1	8.4	7.13	3	56543587	High
P20700	FALSE	High	Master Protein	Lamin-B1 OS=Homo sapiens OX=9606 GN=LMNB1 PE=1 SV=2	0	5.761	8	3	3	3	1	586	66.4	5.16	4.31	3	2.06334e+07	High	FALSE	High	Master Protein	Lamin-B1 OS=Homo sapiens OX=9606 GN=LMNB1 PE=1 SV=2	0	16.031	11	5	6	5	1	586	66.4	5.16	13.82	5	87142597	High
P21953	FALSE	High	Master Protein	2-oxoisovalerate dehydrogenase subunit beta, mitochondrial OS=Homo sapiens OX=9606 GN=BCKDHB PE=1 SV=2	0	16.747	9	2	6	2	1	392	43.1	6.29	15.7	2	65334928	High	FALSE	High	Master Protein	2-oxoisovalerate dehydrogenase subunit beta, mitochondrial OS=Homo sapiens OX=9606 GN=BCKDHB PE=1 SV=2	0	43.19	20	6	9	6	1	392	43.1	6.29	31.67	6	495075921	High
P22626	FALSE	High	Master Protein	Heterogeneous nuclear ribonucleoproteins A2/B1 OS=Homo sapiens OX=9606 GN=HNRNPA2B1 PE=1 SV=2	0	20.417	23	7	10	7	1	353	37.4	8.95	23.74	7	447746077	High	FALSE	High	Master Protein	Heterogeneous nuclear ribonucleoproteins A2/B1 OS=Homo sapiens OX=9606 GN=HNRNPA2B1 PE=1 SV=2	0	37.977	31	10	16	8	1	353	37.4	8.95	38.39	10	1236667728	High
P22695	FALSE	High	Master Protein	Cytochrome b-c1 complex subunit 2, mitochondrial OS=Homo sapiens OX=9606 GN=UQCRC2 PE=1 SV=3	0.002	3.095	3	1	1	1	1	453	48.4	8.63	2.06	1	2.96394e+06	High	FALSE	High	Master Protein	Cytochrome b-c1 complex subunit 2, mitochondrial OS=Homo sapiens OX=9606 GN=UQCRC2 PE=1 SV=3	0	9.465	12	3	3	3	1	453	48.4	8.63	7.21	3	1.97655e+07	High
P23246	FALSE	High	Master Protein	Splicing factor, proline- and glutamine-rich OS=Homo sapiens OX=9606 GN=SFPQ PE=1 SV=2	0	47.271	16	10	23	9	1	707	76.1	9.44	55.4	10	602979040	High	FALSE	High	Master Protein	Splicing factor, proline- and glutamine-rich OS=Homo sapiens OX=9606 GN=SFPQ PE=1 SV=2	0	134.906	31	17	58	16	1	707	76.1	9.44	162.11	17	3321526347	High
P23284	FALSE	High	Master Protein	Peptidyl-prolyl cis-trans isomerase B OS=Homo sapiens OX=9606 GN=PPIB PE=1 SV=2	0.005	1.215	4	1	1	1	1	216	23.7	9.41	0	1	6067047	High	FALSE	Medium	Master Protein	Peptidyl-prolyl cis-trans isomerase B OS=Homo sapiens OX=9606 GN=PPIB PE=1 SV=2	0.024	0.884	4	1	1	1	1	216	23.7	9.41	0	1	15608964	High
P23396	FALSE	High	Master Protein	40S ribosomal protein S3 OS=Homo sapiens OX=9606 GN=RPS3 PE=1 SV=2	0	51.044	56	14	29	14	1	243	26.7	9.66	78.55	14	821186025	High	FALSE	High	Master Protein	40S ribosomal protein S3 OS=Homo sapiens OX=9606 GN=RPS3 PE=1 SV=2	0	59.396	66	16	38	16	1	243	26.7	9.66	109.97	16	1536678097	High
P25311	FALSE	High	Master Protein	Zinc-alpha-2-glycoprotein OS=Homo sapiens OX=9606 GN=AZGP1 PE=1 SV=2	0	12.955	14	3	6	3	1	298	34.2	6.05	14.21	3	8.31639e+07	High	FALSE	High	Master Protein	Zinc-alpha-2-glycoprotein OS=Homo sapiens OX=9606 GN=AZGP1 PE=1 SV=2	0.001	2.203	4	1	1	1	1	298	34.2	6.05	2.01	1	28557456	High
P25398	FALSE	High	Master Protein	40S ribosomal protein S12 OS=Homo sapiens OX=9606 GN=RPS12 PE=1 SV=3	0	8.556	32	4	5	4	1	132	14.5	7.21	12.27	4	336086068	High	FALSE	High	Master Protein	40S ribosomal protein S12 OS=Homo sapiens OX=9606 GN=RPS12 PE=1 SV=3	0	27.716	34	4	9	4	1	132	14.5	7.21	27.27	4	850639272	High
P25705	FALSE	High	Master Protein	ATP synthase subunit alpha, mitochondrial OS=Homo sapiens OX=9606 GN=ATP5F1A PE=1 SV=1	0	17.908	15	7	7	7	1	553	59.7	9.13	18.98	7	121362983	High	FALSE	High	Master Protein	ATP synthase subunit alpha, mitochondrial OS=Homo sapiens OX=9606 GN=ATP5F1A PE=1 SV=1	0	52.333	28	12	15	12	1	553	59.7	9.13	44.12	12	3.82327e+08	High
P26038	FALSE	High	Master Protein	Moesin OS=Homo sapiens OX=9606 GN=MSN PE=1 SV=3	0	9.886	10	6	6	1	1	577	67.8	6.4	2.36	6	NA	High	FALSE	High	Master Protein	Moesin OS=Homo sapiens OX=9606 GN=MSN PE=1 SV=3	0	26.699	15	8	13	3	1	577	67.8	6.4	27.97	8	28285963	High
P26368	FALSE	High	Master Protein	Splicing factor U2AF 65 kDa subunit OS=Homo sapiens OX=9606 GN=U2AF2 PE=1 SV=4	0.002	2.008	2	1	1	1	1	475	53.5	9.09	1.84	1	8.37008e+06	High	FALSE	High	Master Protein	Splicing factor U2AF 65 kDa subunit OS=Homo sapiens OX=9606 GN=U2AF2 PE=1 SV=4	0	35.129	18	5	9	5	1	475	53.5	9.09	27.59	5	203300455	High
P26373	FALSE	High	Master Protein	60S ribosomal protein L13 OS=Homo sapiens OX=9606 GN=RPL13 PE=1 SV=4	0	23.748	45	10	24	10	1	211	24.2	11.65	45.77	10	2155404212	High	FALSE	High	Master Protein	60S ribosomal protein L13 OS=Homo sapiens OX=9606 GN=RPL13 PE=1 SV=4	0	46.202	50	12	34	12	1	211	24.2	11.65	69.8	12	4548744422	High
P26599	FALSE	High	Master Protein	Polypyrimidine tract-binding protein 1 OS=Homo sapiens OX=9606 GN=PTBP1 PE=1 SV=1	0	87.08	47	12	39	11	1	531	57.2	9.17	118.07	12	1094734823	High	FALSE	High	Master Protein	Polypyrimidine tract-binding protein 1 OS=Homo sapiens OX=9606 GN=PTBP1 PE=1 SV=1	0	209.359	66	17	73	15	1	531	57.2	9.17	263.49	17	3550924263	High
P26641	FALSE	High	Master Protein	Elongation factor 1-gamma OS=Homo sapiens OX=9606 GN=EEF1G PE=1 SV=3	0	13.302	13	5	7	5	1	437	50.1	6.67	16.58	5	94388647	High	FALSE	High	Master Protein	Elongation factor 1-gamma OS=Homo sapiens OX=9606 GN=EEF1G PE=1 SV=3	0	32.728	17	6	10	6	1	437	50.1	6.67	27.4	6	273613462	High
P27635	FALSE	High	Master Protein	60S ribosomal protein L10 OS=Homo sapiens OX=9606 GN=RPL10 PE=1 SV=4	0	37.883	26	9	28	9	1	214	24.6	10.08	69.21	9	6.5609e+08	High	FALSE	High	Master Protein	60S ribosomal protein L10 OS=Homo sapiens OX=9606 GN=RPL10 PE=1 SV=4	0	56.058	46	12	33	12	1	214	24.6	10.08	87.02	12	2143275362	High
P30050	FALSE	High	Master Protein	60S ribosomal protein L12 OS=Homo sapiens OX=9606 GN=RPL12 PE=1 SV=1	0	21.677	43	5	8	5	1	165	17.8	9.42	25.43	5	964821632	High	FALSE	High	Master Protein	60S ribosomal protein L12 OS=Homo sapiens OX=9606 GN=RPL12 PE=1 SV=1	0	54.737	59	7	22	7	1	165	17.8	9.42	74.83	7	2761945161	High
P31025	FALSE	High	Master Protein	Lipocalin-1 OS=Homo sapiens OX=9606 GN=LCN1 PE=1 SV=1	0.001	3.535	16	2	2	2	1	176	19.2	5.58	2.57	2	1.14969e+07	High	FALSE	High	Master Protein	Lipocalin-1 OS=Homo sapiens OX=9606 GN=LCN1 PE=1 SV=1	0.004	1.407	6	1	1	1	1	176	19.2	5.58	0	1	NA	High
P31151	FALSE	High	Master Protein	Protein S100-A7 OS=Homo sapiens OX=9606 GN=S100A7 PE=1 SV=4	0.002	3.314	11	1	1	1	1	101	11.5	6.77	2.95	1	NA	High	FALSE	High	Master Protein	Protein S100-A7 OS=Homo sapiens OX=9606 GN=S100A7 PE=1 SV=4	0	6.692	31	2	2	2	1	101	11.5	6.77	2.65	2	3.35025e+06	High
P31944	FALSE	High	Master Protein	Caspase-14 OS=Homo sapiens OX=9606 GN=CASP14 PE=1 SV=2	0.002	1.408	4	1	1	1	1	242	27.7	5.58	1.62	1	19232780	High	FALSE	High	Master Protein	Caspase-14 OS=Homo sapiens OX=9606 GN=CASP14 PE=1 SV=2	0.003	1.624	5	1	1	1	1	242	27.7	5.58	0	1	NA	High
P32969	FALSE	High	Master Protein	60S ribosomal protein L9 OS=Homo sapiens OX=9606 GN=RPL9 PE=1 SV=1	0	26.505	37	4	9	4	1	192	21.9	9.95	28.35	4	168515869	High	FALSE	High	Master Protein	60S ribosomal protein L9 OS=Homo sapiens OX=9606 GN=RPL9 PE=1 SV=1	0	57.907	55	7	15	7	1	192	21.9	9.95	52.38	7	4.96444e+08	High
P33176	FALSE	High	Master Protein	Kinesin-1 heavy chain OS=Homo sapiens OX=9606 GN=KIF5B PE=1 SV=1	0.002	2.464	2	1	1	1	1	963	109.6	6.51	2.37	1	2.6729e+06	High	FALSE	High	Master Protein	Kinesin-1 heavy chain OS=Homo sapiens OX=9606 GN=KIF5B PE=1 SV=1	0	69.425	24	15	23	15	1	963	109.6	6.51	58.18	15	152059663	High
P35030	FALSE	High	Master Protein	Trypsin-3 OS=Homo sapiens OX=9606 GN=PRSS3 PE=1 SV=2	0.001	4.199	4	1	3	1	1	304	32.5	7.49	6.55	1	70767986	High	FALSE	High	Master Protein	Trypsin-3 OS=Homo sapiens OX=9606 GN=PRSS3 PE=1 SV=2	0	4.549	4	1	2	1	1	304	32.5	7.49	5.58	1	73841566	High
P35249	FALSE	High	Master Protein	Replication factor C subunit 4 OS=Homo sapiens OX=9606 GN=RFC4 PE=1 SV=2	0	5.261	9	3	3	3	1	363	39.7	8.02	6.82	3	20381576	High	FALSE	High	Master Protein	Replication factor C subunit 4 OS=Homo sapiens OX=9606 GN=RFC4 PE=1 SV=2	0	9.362	9	3	3	3	1	363	39.7	8.02	7.22	3	888104115	High
P35250	FALSE	High	Master Protein	Replication factor C subunit 2 OS=Homo sapiens OX=9606 GN=RFC2 PE=1 SV=3	0.001	3.824	6	2	3	2	1	354	39.1	6.44	6.72	2	26328676	High	FALSE	High	Master Protein	Replication factor C subunit 2 OS=Homo sapiens OX=9606 GN=RFC2 PE=1 SV=3	0	6.744	6	2	3	2	1	354	39.1	6.44	6.01	2	77066580	High
P35268	FALSE	High	Master Protein	60S ribosomal protein L22 OS=Homo sapiens OX=9606 GN=RPL22 PE=1 SV=2	0	7.092	19	2	3	2	1	128	14.8	9.19	10.17	2	195730588	High	FALSE	High	Master Protein	60S ribosomal protein L22 OS=Homo sapiens OX=9606 GN=RPL22 PE=1 SV=2	0	8.251	19	2	4	2	1	128	14.8	9.19	11.42	2	303830400	High
P35527	FALSE	High	Master Protein	Keratin, type I cytoskeletal 9 OS=Homo sapiens OX=9606 GN=KRT9 PE=1 SV=3	0	497.793	90	46	401	45	1	623	62	5.24	1418.5	46	45051598774	High	FALSE	High	Master Protein	Keratin, type I cytoskeletal 9 OS=Homo sapiens OX=9606 GN=KRT9 PE=1 SV=3	0	402.901	76	34	287	33	1	623	62	5.24	1075.13	34	28495922280	High
P35908	FALSE	High	Master Protein	Keratin, type II cytoskeletal 2 epidermal OS=Homo sapiens OX=9606 GN=KRT2 PE=1 SV=2	0	463.722	88	64	385	49	1	639	65.4	8	1198.99	64	23722958200	High	FALSE	High	Master Protein	Keratin, type II cytoskeletal 2 epidermal OS=Homo sapiens OX=9606 GN=KRT2 PE=1 SV=2	0	348.941	66	40	259	31	1	639	65.4	8	862.85	40	12026899592	High
P36542	FALSE	High	Master Protein	ATP synthase subunit gamma, mitochondrial OS=Homo sapiens OX=9606 GN=ATP5F1C PE=1 SV=1	0	7.915	14	2	3	2	1	298	33	9.22	7.82	2	26831150	High	FALSE	High	Master Protein	ATP synthase subunit gamma, mitochondrial OS=Homo sapiens OX=9606 GN=ATP5F1C PE=1 SV=1	0	14.221	22	4	6	4	1	298	33	9.22	16.17	4	187704632	High
P36578	FALSE	High	Master Protein	60S ribosomal protein L4 OS=Homo sapiens OX=9606 GN=RPL4 PE=1 SV=5	0	70.21	32	14	43	14	1	427	47.7	11.06	119.73	14	1145191240	High	FALSE	High	Master Protein	60S ribosomal protein L4 OS=Homo sapiens OX=9606 GN=RPL4 PE=1 SV=5	0	155.446	37	19	86	19	1	427	47.7	11.06	269.3	19	3900801683	High
P37108	FALSE	High	Master Protein	Signal recognition particle 14 kDa protein OS=Homo sapiens OX=9606 GN=SRP14 PE=1 SV=2	0	10.033	29	3	6	3	1	136	14.6	10.04	15.45	3	157857909	High	FALSE	High	Master Protein	Signal recognition particle 14 kDa protein OS=Homo sapiens OX=9606 GN=SRP14 PE=1 SV=2	0	16.135	38	3	5	3	1	136	14.6	10.04	15.99	3	3.08896e+08	High
P38159	FALSE	High	Master Protein	RNA-binding motif protein, X chromosome OS=Homo sapiens OX=9606 GN=RBMX PE=1 SV=3	0	103.7	29	15	66	8	1	391	42.3	10.05	181.76	15	1386749092	High	FALSE	High	Master Protein	RNA-binding motif protein, X chromosome OS=Homo sapiens OX=9606 GN=RBMX PE=1 SV=3	0	100.92	33	15	72	7	1	391	42.3	10.05	206.07	15	3334796796	High
P38646	FALSE	High	Master Protein	Stress-70 protein, mitochondrial OS=Homo sapiens OX=9606 GN=HSPA9 PE=1 SV=2	0	25.097	14	8	12	8	1	679	73.6	6.16	27.18	8	1.46332e+08	High	FALSE	High	Master Protein	Stress-70 protein, mitochondrial OS=Homo sapiens OX=9606 GN=HSPA9 PE=1 SV=2	0	22.287	10	5	6	5	1	679	73.6	6.16	18.64	5	1.65109e+08	High
P38919	FALSE	High	Master Protein	Eukaryotic initiation factor 4A-III OS=Homo sapiens OX=9606 GN=EIF4A3 PE=1 SV=4	0.001	3.419	5	2	2	2	1	411	46.8	6.73	4.15	2	10570589	High	FALSE	High	Master Protein	Eukaryotic initiation factor 4A-III OS=Homo sapiens OX=9606 GN=EIF4A3 PE=1 SV=4	0	12.849	13	4	7	3	1	411	46.8	6.73	14.26	4	28903244	High
P39019	FALSE	High	Master Protein	40S ribosomal protein S19 OS=Homo sapiens OX=9606 GN=RPS19 PE=1 SV=2	0	10.903	21	4	7	3	1	145	16.1	10.32	16.9	4	113120002	High	FALSE	High	Master Protein	40S ribosomal protein S19 OS=Homo sapiens OX=9606 GN=RPS19 PE=1 SV=2	0	15.288	36	6	10	2	1	145	16.1	10.32	21.72	6	150488042	High
P39023	FALSE	High	Master Protein	60S ribosomal protein L3 OS=Homo sapiens OX=9606 GN=RPL3 PE=1 SV=2	0	21.547	20	7	12	7	1	403	46.1	10.18	18.05	7	1.70657e+08	High	FALSE	High	Master Protein	60S ribosomal protein L3 OS=Homo sapiens OX=9606 GN=RPL3 PE=1 SV=2	0	41.283	21	8	16	8	1	403	46.1	10.18	42.76	8	4.36202e+08	High
P40937	FALSE	High	Master Protein	Replication factor C subunit 5 OS=Homo sapiens OX=9606 GN=RFC5 PE=1 SV=1	0.004	1.277	3	1	1	1	1	340	38.5	7.2	2.24	1	5029548	High	FALSE	High	Master Protein	Replication factor C subunit 5 OS=Homo sapiens OX=9606 GN=RFC5 PE=1 SV=1	0.001	2.426	3	1	2	1	1	340	38.5	7.2	5.04	1	48655452	High
P41218	FALSE	High	Master Protein	Myeloid cell nuclear differentiation antigen OS=Homo sapiens OX=9606 GN=MNDA PE=1 SV=1	0.001	4.43	7	2	2	2	1	407	45.8	9.76	4.54	2	19089317	High	FALSE	High	Master Protein	Myeloid cell nuclear differentiation antigen OS=Homo sapiens OX=9606 GN=MNDA PE=1 SV=1	0	7.725	9	3	4	3	1	407	45.8	9.76	7.77	3	3.56555e+07	High
P42166	FALSE	High	Master Protein	Lamina-associated polypeptide 2, isoform alpha OS=Homo sapiens OX=9606 GN=TMPO PE=1 SV=2	0	12.981	15	6	8	6	1	694	75.4	7.66	5.39	6	64328243	High	FALSE	High	Master Protein	Lamina-associated polypeptide 2, isoform alpha OS=Homo sapiens OX=9606 GN=TMPO PE=1 SV=2	0	55.818	32	12	15	6	1	694	75.4	7.66	42.1	12	66326732	High
P42285	FALSE	High	Master Protein	Exosome RNA helicase MTR4 OS=Homo sapiens OX=9606 GN=MTREX PE=1 SV=3	0.002	1.62	1	1	1	1	1	1042	117.7	6.52	1.84	1	2908203	High	FALSE	High	Master Protein	Exosome RNA helicase MTR4 OS=Homo sapiens OX=9606 GN=MTREX PE=1 SV=3	0	18.658	9	6	6	6	1	1042	117.7	6.52	12.66	6	6.80875e+07	High
P42696	FALSE	High	Master Protein	RNA-binding protein 34 OS=Homo sapiens OX=9606 GN=RBM34 PE=1 SV=2	0.001	5.079	10	3	3	3	1	430	48.5	10.11	3.85	3	1.65397e+07	High	FALSE	High	Master Protein	RNA-binding protein 34 OS=Homo sapiens OX=9606 GN=RBM34 PE=1 SV=2	0	3.871	7	2	2	2	1	430	48.5	10.11	4.52	2	21958480	High
P42704	FALSE	High	Master Protein	Leucine-rich PPR motif-containing protein, mitochondrial OS=Homo sapiens OX=9606 GN=LRPPRC PE=1 SV=3	0	8.706	4	4	4	4	1	1394	157.8	6.13	5.98	4	23794644	High	FALSE	High	Master Protein	Leucine-rich PPR motif-containing protein, mitochondrial OS=Homo sapiens OX=9606 GN=LRPPRC PE=1 SV=3	0	57.409	13	16	18	16	1	1394	157.8	6.13	44.02	16	2.20452e+08	High
P42766	FALSE	High	Master Protein	60S ribosomal protein L35 OS=Homo sapiens OX=9606 GN=RPL35 PE=1 SV=2	0	24.886	26	6	15	6	1	123	14.5	11.05	28.38	6	881804258	High	FALSE	High	Master Protein	60S ribosomal protein L35 OS=Homo sapiens OX=9606 GN=RPL35 PE=1 SV=2	0	20.452	37	6	14	6	1	123	14.5	11.05	32.87	6	1502987626	High
P45880	FALSE	Medium	Master Protein	Voltage-dependent anion-selective channel protein 2 OS=Homo sapiens OX=9606 GN=VDAC2 PE=1 SV=2	0.036	0.831	4	1	1	1	1	294	31.5	7.56	2.05	1	15063548	High	FALSE	High	Master Protein	Voltage-dependent anion-selective channel protein 2 OS=Homo sapiens OX=9606 GN=VDAC2 PE=1 SV=2	0	7.134	10	3	3	3	1	294	31.5	7.56	6.5	3	81355550	High
P46776	FALSE	High	Master Protein	60S ribosomal protein L27a OS=Homo sapiens OX=9606 GN=RPL27A PE=1 SV=2	0	13.792	23	3	6	3	1	148	16.6	11	17.15	3	578133496	High	FALSE	High	Master Protein	60S ribosomal protein L27a OS=Homo sapiens OX=9606 GN=RPL27A PE=1 SV=2	0	28.987	31	5	12	5	1	148	16.6	11	30.53	5	1655718448	High
P46778	FALSE	High	Master Protein	60S ribosomal protein L21 OS=Homo sapiens OX=9606 GN=RPL21 PE=1 SV=2	0	11.882	16	2	5	2	1	160	18.6	10.49	18.04	2	222505854	High	FALSE	High	Master Protein	60S ribosomal protein L21 OS=Homo sapiens OX=9606 GN=RPL21 PE=1 SV=2	0	22.729	44	6	9	6	1	160	18.6	10.49	26.74	6	643382900	High
P46782	FALSE	High	Master Protein	40S ribosomal protein S5 OS=Homo sapiens OX=9606 GN=RPS5 PE=1 SV=4	0	20.57	23	5	9	5	1	204	22.9	9.72	22.33	5	300769961	High	FALSE	High	Master Protein	40S ribosomal protein S5 OS=Homo sapiens OX=9606 GN=RPS5 PE=1 SV=4	0	38.614	29	7	15	7	1	204	22.9	9.72	47.95	7	1068956568	High
P46940	FALSE	High	Master Protein	Ras GTPase-activating-like protein IQGAP1 OS=Homo sapiens OX=9606 GN=IQGAP1 PE=1 SV=1	0.001	4.448	2	3	3	3	1	1657	189.1	6.48	1.74	3	2.06047e+07	High	FALSE	High	Master Protein	Ras GTPase-activating-like protein IQGAP1 OS=Homo sapiens OX=9606 GN=IQGAP1 PE=1 SV=1	0	57.107	13	14	19	14	1	1657	189.1	6.48	40.36	14	2.39481e+08	High
P47914	FALSE	High	Master Protein	60S ribosomal protein L29 OS=Homo sapiens OX=9606 GN=RPL29 PE=1 SV=2	0	7.908	9	1	5	1	1	159	17.7	11.66	12.55	1	157169412	High	FALSE	High	Master Protein	60S ribosomal protein L29 OS=Homo sapiens OX=9606 GN=RPL29 PE=1 SV=2	0	15.678	21	3	10	3	1	159	17.7	11.66	24.09	3	818575617	High
P49207	FALSE	High	Master Protein	60S ribosomal protein L34 OS=Homo sapiens OX=9606 GN=RPL34 PE=1 SV=3	0	7.922	17	2	5	2	1	117	13.3	11.47	6.86	2	29430868	High	FALSE	High	Master Protein	60S ribosomal protein L34 OS=Homo sapiens OX=9606 GN=RPL34 PE=1 SV=3	0	4.373	14	3	4	3	1	117	13.3	11.47	5.91	3	19662386114	High
P49750	FALSE	High	Master Protein	YLP motif-containing protein 1 OS=Homo sapiens OX=9606 GN=YLPM1 PE=1 SV=4	0	67.445	13	21	39	21	1	2146	241.5	6.55	84.12	21	5.42297e+08	High	FALSE	High	Master Protein	YLP motif-containing protein 1 OS=Homo sapiens OX=9606 GN=YLPM1 PE=1 SV=4	0	249.118	22	39	103	39	1	2146	241.5	6.55	274.36	39	3267079463	High
P49756	FALSE	High	Master Protein	RNA-binding protein 25 OS=Homo sapiens OX=9606 GN=RBM25 PE=1 SV=3	0.002	3.033	5	3	4	3	1	843	100.1	6.32	4.98	3	8.21382e+07	High	FALSE	High	Master Protein	RNA-binding protein 25 OS=Homo sapiens OX=9606 GN=RBM25 PE=1 SV=3	0	55.469	22	14	24	14	1	843	100.1	6.32	49.54	14	3.97111e+08	High
P49916	FALSE	High	Master Protein	DNA ligase 3 OS=Homo sapiens OX=9606 GN=LIG3 PE=1 SV=2	0.001	4.415	3	2	2	2	1	1009	112.8	9.01	3.61	2	NA	High	FALSE	High	Master Protein	DNA ligase 3 OS=Homo sapiens OX=9606 GN=LIG3 PE=1 SV=2	0	21.902	8	7	8	7	1	1009	112.8	9.01	15.17	7	104095341	High
P50914	FALSE	High	Master Protein	60S ribosomal protein L14 OS=Homo sapiens OX=9606 GN=RPL14 PE=1 SV=4	0	17.773	20	4	9	4	1	215	23.4	10.93	25.82	4	8.30443e+08	High	FALSE	High	Master Protein	60S ribosomal protein L14 OS=Homo sapiens OX=9606 GN=RPL14 PE=1 SV=4	0	18.21	16	3	9	3	1	215	23.4	10.93	29.05	3	1968845680	High
P51114	FALSE	High	Master Protein	Fragile X mental retardation syndrome-related protein 1 OS=Homo sapiens OX=9606 GN=FXR1 PE=1 SV=3	0	29.164	16	9	14	8	1	621	69.7	6.15	23.96	9	151277951	High	FALSE	High	Master Protein	Fragile X mental retardation syndrome-related protein 1 OS=Homo sapiens OX=9606 GN=FXR1 PE=1 SV=3	0	61.77	30	14	27	11	1	621	69.7	6.15	68.98	14	510293145	High
P51398	FALSE	High	Master Protein	28S ribosomal protein S29, mitochondrial OS=Homo sapiens OX=9606 GN=DAP3 PE=1 SV=1	0	6.158	7	2	2	2	1	398	45.5	8.88	5.77	2	1.6065e+07	High	FALSE	High	Master Protein	28S ribosomal protein S29, mitochondrial OS=Homo sapiens OX=9606 GN=DAP3 PE=1 SV=1	0	18.381	20	5	6	5	1	398	45.5	8.88	13.74	5	199735311	High
P51991	FALSE	High	Master Protein	Heterogeneous nuclear ribonucleoprotein A3 OS=Homo sapiens OX=9606 GN=HNRNPA3 PE=1 SV=2	0	98.061	31	17	42	17	1	378	39.6	9.01	102.31	17	9.35299e+08	High	FALSE	High	Master Protein	Heterogeneous nuclear ribonucleoprotein A3 OS=Homo sapiens OX=9606 GN=HNRNPA3 PE=1 SV=2	0	209.324	41	22	70	21	1	378	39.6	9.01	236.42	22	6691344512	High
P52597	FALSE	High	Master Protein	Heterogeneous nuclear ribonucleoprotein F OS=Homo sapiens OX=9606 GN=HNRNPF PE=1 SV=3	0	30.087	15	4	16	2	1	415	45.6	5.58	51.64	4	76125663	High	FALSE	High	Master Protein	Heterogeneous nuclear ribonucleoprotein F OS=Homo sapiens OX=9606 GN=HNRNPF PE=1 SV=3	0	47.596	27	7	21	5	1	415	45.6	5.58	64.58	7	415846928	High
P53007	FALSE	High	Master Protein	Tricarboxylate transport protein, mitochondrial OS=Homo sapiens OX=9606 GN=SLC25A1 PE=1 SV=2	0	21.928	26	5	9	5	1	311	34	9.89	21.56	5	211531158	High	FALSE	High	Master Protein	Tricarboxylate transport protein, mitochondrial OS=Homo sapiens OX=9606 GN=SLC25A1 PE=1 SV=2	0	24.931	28	6	11	6	1	311	34	9.89	26.81	6	402110051	High
P55084	FALSE	High	Master Protein	Trifunctional enzyme subunit beta, mitochondrial OS=Homo sapiens OX=9606 GN=HADHB PE=1 SV=3	0.001	1.389	2	1	1	1	1	474	51.3	9.41	2.51	1	NA	High	FALSE	High	Master Protein	Trifunctional enzyme subunit beta, mitochondrial OS=Homo sapiens OX=9606 GN=HADHB PE=1 SV=3	0	6.815	6	3	3	3	1	474	51.3	9.41	6.79	3	28084661	High
P55265	FALSE	High	Master Protein	Double-stranded RNA-specific adenosine deaminase OS=Homo sapiens OX=9606 GN=ADAR PE=1 SV=4	0	13.799	4	4	5	4	1	1226	136	8.65	9.46	4	1.00681e+08	High	FALSE	High	Master Protein	Double-stranded RNA-specific adenosine deaminase OS=Homo sapiens OX=9606 GN=ADAR PE=1 SV=4	0	70.624	19	18	30	18	1	1226	136	8.65	61.03	18	633799900	High
P55735	FALSE	High	Master Protein	Protein SEC13 homolog OS=Homo sapiens OX=9606 GN=SEC13 PE=1 SV=3	0.002	2.868	3	1	1	1	1	322	35.5	5.48	3.11	1	NA	High	FALSE	High	Master Protein	Protein SEC13 homolog OS=Homo sapiens OX=9606 GN=SEC13 PE=1 SV=3	0	6.445	7	2	2	2	1	322	35.5	5.48	5.7	2	51496248	High
P55795	FALSE	High	Master Protein	Heterogeneous nuclear ribonucleoprotein H2 OS=Homo sapiens OX=9606 GN=HNRNPH2 PE=1 SV=1	0	30.086	13	4	18	1	1	449	49.2	6.3	57.62	4	NA	High	FALSE	High	Master Protein	Heterogeneous nuclear ribonucleoprotein H2 OS=Homo sapiens OX=9606 GN=HNRNPH2 PE=1 SV=1	0	64.374	29	8	31	3	1	449	49.2	6.3	89.98	8	6.07217e+07	High
P60709	FALSE	High	Master Protein	Actin, cytoplasmic 1 OS=Homo sapiens OX=9606 GN=ACTB PE=1 SV=1	0	98.478	47	14	60	9	1	375	41.7	5.48	161.61	14	1575221396	High	FALSE	High	Master Protein	Actin, cytoplasmic 1 OS=Homo sapiens OX=9606 GN=ACTB PE=1 SV=1	0	140.894	49	14	87	11	1	375	41.7	5.48	269.04	14	9029596134	High
P60866	FALSE	High	Master Protein	40S ribosomal protein S20 OS=Homo sapiens OX=9606 GN=RPS20 PE=1 SV=1	0	32.117	36	6	19	6	1	119	13.4	9.94	59.58	6	1767106289	High	FALSE	High	Master Protein	40S ribosomal protein S20 OS=Homo sapiens OX=9606 GN=RPS20 PE=1 SV=1	0	31.976	36	6	18	6	1	119	13.4	9.94	54.07	6	2751280050	High
P61158	FALSE	High	Master Protein	Actin-related protein 3 OS=Homo sapiens OX=9606 GN=ACTR3 PE=1 SV=3	0.001	3.681	3	1	1	1	1	418	47.3	5.88	2.24	1	2.27321e+06	High	FALSE	High	Master Protein	Actin-related protein 3 OS=Homo sapiens OX=9606 GN=ACTR3 PE=1 SV=3	0	25.592	24	5	7	5	1	418	47.3	5.88	17.63	5	88261810	High
P61160	FALSE	High	Master Protein	Actin-related protein 2 OS=Homo sapiens OX=9606 GN=ACTR2 PE=1 SV=1	0.002	1.534	4	1	1	1	1	394	44.7	6.74	0	1	4.49314e+06	High	FALSE	High	Master Protein	Actin-related protein 2 OS=Homo sapiens OX=9606 GN=ACTR2 PE=1 SV=1	0	4.358	4	1	2	1	1	394	44.7	6.74	3.34	1	15960021	High
P61247	FALSE	High	Master Protein	40S ribosomal protein S3a OS=Homo sapiens OX=9606 GN=RPS3A PE=1 SV=2	0	74.912	44	13	37	13	1	264	29.9	9.73	93	13	1619355605	High	FALSE	High	Master Protein	40S ribosomal protein S3a OS=Homo sapiens OX=9606 GN=RPS3A PE=1 SV=2	0	102.365	52	17	49	17	1	264	29.9	9.73	131.25	17	5945288923	High
P61254	FALSE	High	Master Protein	60S ribosomal protein L26 OS=Homo sapiens OX=9606 GN=RPL26 PE=1 SV=1	0	6.613	23	4	5	4	1	145	17.2	10.55	8.24	4	150646005	High	FALSE	High	Master Protein	60S ribosomal protein L26 OS=Homo sapiens OX=9606 GN=RPL26 PE=1 SV=1	0	33.488	48	11	19	11	1	145	17.2	10.55	32.62	11	684530496	High
P61313	FALSE	High	Master Protein	60S ribosomal protein L15 OS=Homo sapiens OX=9606 GN=RPL15 PE=1 SV=2	0	6.002	19	4	7	4	1	204	24.1	11.62	11.03	4	151222157	High	FALSE	High	Master Protein	60S ribosomal protein L15 OS=Homo sapiens OX=9606 GN=RPL15 PE=1 SV=2	0	31.443	34	7	13	7	1	204	24.1	11.62	34.08	7	255259890	High
P61353	FALSE	High	Master Protein	60S ribosomal protein L27 OS=Homo sapiens OX=9606 GN=RPL27 PE=1 SV=2	0	39.962	49	9	24	9	1	136	15.8	10.56	62.33	9	1134278116	High	FALSE	High	Master Protein	60S ribosomal protein L27 OS=Homo sapiens OX=9606 GN=RPL27 PE=1 SV=2	0	39.065	54	9	21	9	1	136	15.8	10.56	54.96	9	2182836462	High
P61626	FALSE	High	Master Protein	Lysozyme C OS=Homo sapiens OX=9606 GN=LYZ PE=1 SV=1	0.001	4.993	8	1	4	1	1	148	16.5	9.16	12.45	1	155244980	High	FALSE	High	Master Protein	Lysozyme C OS=Homo sapiens OX=9606 GN=LYZ PE=1 SV=1	0	4.155	8	1	1	1	1	148	16.5	9.16	3.07	1	26897610	High
P61978	FALSE	High	Master Protein	Heterogeneous nuclear ribonucleoprotein K OS=Homo sapiens OX=9606 GN=HNRNPK PE=1 SV=1	0	90.516	34	15	62	15	1	463	50.9	5.54	174.86	15	2598084316	High	FALSE	High	Master Protein	Heterogeneous nuclear ribonucleoprotein K OS=Homo sapiens OX=9606 GN=HNRNPK PE=1 SV=1	0	195.282	58	24	107	24	1	463	50.9	5.54	334.68	24	9191832913	High
P62081	FALSE	High	Master Protein	40S ribosomal protein S7 OS=Homo sapiens OX=9606 GN=RPS7 PE=1 SV=1	0	10.215	29	5	6	5	1	194	22.1	10.1	12.5	5	95613441	High	FALSE	High	Master Protein	40S ribosomal protein S7 OS=Homo sapiens OX=9606 GN=RPS7 PE=1 SV=1	0	10.61	27	4	5	4	1	194	22.1	10.1	12.77	4	157763018	High
P62136	FALSE	High	Master Protein	Serine/threonine-protein phosphatase PP1-alpha catalytic subunit OS=Homo sapiens OX=9606 GN=PPP1CA PE=1 SV=1	0	26.215	31	7	10	3	1	330	37.5	6.33	22.15	7	46550952	High	FALSE	High	Master Protein	Serine/threonine-protein phosphatase PP1-alpha catalytic subunit OS=Homo sapiens OX=9606 GN=PPP1CA PE=1 SV=1	0	83.919	47	13	22	5	1	330	37.5	6.33	69.51	13	318140558	High
P62140	FALSE	High	Master Protein	Serine/threonine-protein phosphatase PP1-beta catalytic subunit OS=Homo sapiens OX=9606 GN=PPP1CB PE=1 SV=3	0	20.662	24	5	8	2	1	327	37.2	6.19	16.34	5	20752662	High	FALSE	High	Master Protein	Serine/threonine-protein phosphatase PP1-beta catalytic subunit OS=Homo sapiens OX=9606 GN=PPP1CB PE=1 SV=3	0	75.371	39	11	20	3	1	327	37.2	6.19	62.44	11	128727268	High
P62241	FALSE	High	Master Protein	40S ribosomal protein S8 OS=Homo sapiens OX=9606 GN=RPS8 PE=1 SV=2	0	49.688	39	8	21	8	1	208	24.2	10.32	60	8	7.30592e+08	High	FALSE	High	Master Protein	40S ribosomal protein S8 OS=Homo sapiens OX=9606 GN=RPS8 PE=1 SV=2	0	59.182	46	9	29	9	1	208	24.2	10.32	79.51	9	1924869380	High
P62244	FALSE	High	Master Protein	40S ribosomal protein S15a OS=Homo sapiens OX=9606 GN=RPS15A PE=1 SV=2	0	33.424	54	6	18	6	1	130	14.8	10.13	51.56	6	1319981709	High	FALSE	High	Master Protein	40S ribosomal protein S15a OS=Homo sapiens OX=9606 GN=RPS15A PE=1 SV=2	0	40.012	45	7	14	7	1	130	14.8	10.13	40.01	7	1750731544	High
P62249	FALSE	High	Master Protein	40S ribosomal protein S16 OS=Homo sapiens OX=9606 GN=RPS16 PE=1 SV=2	0	42.141	50	11	29	11	1	146	16.4	10.21	71.61	11	2578476944	High	FALSE	High	Master Protein	40S ribosomal protein S16 OS=Homo sapiens OX=9606 GN=RPS16 PE=1 SV=2	0	33.164	45	10	22	10	1	146	16.4	10.21	58.41	10	3886092578	High
P62263	FALSE	High	Master Protein	40S ribosomal protein S14 OS=Homo sapiens OX=9606 GN=RPS14 PE=1 SV=3	0	36.965	62	8	16	8	1	151	16.3	10.05	44.56	8	9.58826e+08	High	FALSE	High	Master Protein	40S ribosomal protein S14 OS=Homo sapiens OX=9606 GN=RPS14 PE=1 SV=3	0	61.195	61	8	22	8	1	151	16.3	10.05	71.9	8	1738179140	High
P62266	FALSE	High	Master Protein	40S ribosomal protein S23 OS=Homo sapiens OX=9606 GN=RPS23 PE=1 SV=3	0	10.802	16	3	6	3	1	143	15.8	10.49	17.15	3	239983112	High	FALSE	High	Master Protein	40S ribosomal protein S23 OS=Homo sapiens OX=9606 GN=RPS23 PE=1 SV=3	0	30.359	36	5	15	5	1	143	15.8	10.49	45.58	5	5.35379e+08	High
P62269	FALSE	High	Master Protein	40S ribosomal protein S18 OS=Homo sapiens OX=9606 GN=RPS18 PE=1 SV=3	0	20.91	40	9	12	9	1	152	17.7	10.99	28.04	9	873599541	High	FALSE	High	Master Protein	40S ribosomal protein S18 OS=Homo sapiens OX=9606 GN=RPS18 PE=1 SV=3	0	34.265	47	11	17	11	1	152	17.7	10.99	41.88	11	1707728071	High
P62277	FALSE	High	Master Protein	40S ribosomal protein S13 OS=Homo sapiens OX=9606 GN=RPS13 PE=1 SV=2	0	64.06	40	10	32	10	1	151	17.2	10.54	93.79	10	3963027683	High	FALSE	High	Master Protein	40S ribosomal protein S13 OS=Homo sapiens OX=9606 GN=RPS13 PE=1 SV=2	0	84.417	40	10	34	10	1	151	17.2	10.54	101.17	10	7216347121	High
P62280	FALSE	High	Master Protein	40S ribosomal protein S11 OS=Homo sapiens OX=9606 GN=RPS11 PE=1 SV=3	0	17.126	43	7	10	7	1	158	18.4	10.3	25.57	7	384299469	High	FALSE	High	Master Protein	40S ribosomal protein S11 OS=Homo sapiens OX=9606 GN=RPS11 PE=1 SV=3	0	39.399	54	10	18	10	1	158	18.4	10.3	48.34	10	2178927767	High
P62314	FALSE	High	Master Protein	Small nuclear ribonucleoprotein Sm D1 OS=Homo sapiens OX=9606 GN=SNRPD1 PE=1 SV=1	0.002	3.007	17	1	2	1	1	119	13.3	11.56	2.44	1	29137129	High	FALSE	High	Master Protein	Small nuclear ribonucleoprotein Sm D1 OS=Homo sapiens OX=9606 GN=SNRPD1 PE=1 SV=1	0	15.468	28	2	4	2	1	119	13.3	11.56	13.08	2	75145095	High
P62316	FALSE	High	Master Protein	Small nuclear ribonucleoprotein Sm D2 OS=Homo sapiens OX=9606 GN=SNRPD2 PE=1 SV=1	0	12.687	32	4	7	4	1	118	13.5	9.91	21.85	4	170066342	High	FALSE	High	Master Protein	Small nuclear ribonucleoprotein Sm D2 OS=Homo sapiens OX=9606 GN=SNRPD2 PE=1 SV=1	0	16.297	32	4	6	4	1	118	13.5	9.91	21.08	4	219704126	High
P62318	FALSE	High	Master Protein	Small nuclear ribonucleoprotein Sm D3 OS=Homo sapiens OX=9606 GN=SNRPD3 PE=1 SV=1	0	9.002	32	3	4	3	1	126	13.9	10.32	11.31	3	227671958	High	FALSE	High	Master Protein	Small nuclear ribonucleoprotein Sm D3 OS=Homo sapiens OX=9606 GN=SNRPD3 PE=1 SV=1	0	16.15	24	2	3	2	1	126	13.9	10.32	12.52	2	150697524	High
P62424	FALSE	High	Master Protein	60S ribosomal protein L7a OS=Homo sapiens OX=9606 GN=RPL7A PE=1 SV=2	0	52.376	35	11	32	11	1	266	30	10.61	82.2	11	1434454405	High	FALSE	High	Master Protein	60S ribosomal protein L7a OS=Homo sapiens OX=9606 GN=RPL7A PE=1 SV=2	0	82.851	43	14	40	14	1	266	30	10.61	121.87	14	3482181704	High
P62701	FALSE	High	Master Protein	40S ribosomal protein S4, X isoform OS=Homo sapiens OX=9606 GN=RPS4X PE=1 SV=2	0	85.726	52	16	36	16	1	263	29.6	10.15	92.05	16	2113093306	High	FALSE	High	Master Protein	40S ribosomal protein S4, X isoform OS=Homo sapiens OX=9606 GN=RPS4X PE=1 SV=2	0	109.567	54	16	48	9	1	263	29.6	10.15	146.3	16	3291720668	High
P62753	FALSE	High	Master Protein	40S ribosomal protein S6 OS=Homo sapiens OX=9606 GN=RPS6 PE=1 SV=1	0	30.868	22	8	11	8	1	249	28.7	10.84	32.44	8	777570901	High	FALSE	High	Master Protein	40S ribosomal protein S6 OS=Homo sapiens OX=9606 GN=RPS6 PE=1 SV=1	0	58.9	27	11	22	11	1	249	28.7	10.84	64.61	11	2939995840	High
P62805	FALSE	High	Master Protein	Histone H4 OS=Homo sapiens OX=9606 GN=HIST1H4A PE=1 SV=2	0	98.473	58	11	57	11	1	103	11.4	11.36	169.5	11	7763774657	High	FALSE	High	Master Protein	Histone H4 OS=Homo sapiens OX=9606 GN=HIST1H4A PE=1 SV=2	0	74.98	54	9	39	9	1	103	11.4	11.36	109.96	9	9503374623	High
P62829	FALSE	High	Master Protein	60S ribosomal protein L23 OS=Homo sapiens OX=9606 GN=RPL23 PE=1 SV=1	0	27.322	37	4	10	4	1	140	14.9	10.51	28.46	4	523638104	High	FALSE	High	Master Protein	60S ribosomal protein L23 OS=Homo sapiens OX=9606 GN=RPL23 PE=1 SV=1	0	33.955	44	6	19	6	1	140	14.9	10.51	50.42	6	1269475062	High
P62851	FALSE	High	Master Protein	40S ribosomal protein S25 OS=Homo sapiens OX=9606 GN=RPS25 PE=1 SV=1	0	13.492	24	4	12	4	1	125	13.7	10.11	33.08	4	1952672660	High	FALSE	High	Master Protein	40S ribosomal protein S25 OS=Homo sapiens OX=9606 GN=RPS25 PE=1 SV=1	0	18.375	26	5	11	5	1	125	13.7	10.11	29.84	5	3159843784	High
P62854	FALSE	High	Master Protein	40S ribosomal protein S26 OS=Homo sapiens OX=9606 GN=RPS26 PE=1 SV=3	0	24.776	44	4	9	4	1	115	13	11	22.45	4	1066984988	High	FALSE	High	Master Protein	40S ribosomal protein S26 OS=Homo sapiens OX=9606 GN=RPS26 PE=1 SV=3	0	27.979	44	4	12	4	1	115	13	11	29.73	4	1877481532	High
P62857	FALSE	High	Master Protein	40S ribosomal protein S28 OS=Homo sapiens OX=9606 GN=RPS28 PE=1 SV=1	0	9.69	36	3	3	3	1	69	7.8	10.7	6.46	3	175655612	High	FALSE	High	Master Protein	40S ribosomal protein S28 OS=Homo sapiens OX=9606 GN=RPS28 PE=1 SV=1	0	12.806	28	3	3	3	1	69	7.8	10.7	9.41	3	220032286	High
P62888	FALSE	High	Master Protein	60S ribosomal protein L30 OS=Homo sapiens OX=9606 GN=RPL30 PE=1 SV=2	0	8.621	37	3	6	3	1	115	12.8	9.63	8.07	3	9.5505e+07	High	FALSE	High	Master Protein	60S ribosomal protein L30 OS=Homo sapiens OX=9606 GN=RPL30 PE=1 SV=2	0	33.837	53	5	9	5	1	115	12.8	9.63	28.34	5	4.76926e+08	High
P62906	FALSE	High	Master Protein	60S ribosomal protein L10a OS=Homo sapiens OX=9606 GN=RPL10A PE=1 SV=2	0	60.777	41	10	31	10	1	217	24.8	9.94	73.41	10	1828494254	High	FALSE	High	Master Protein	60S ribosomal protein L10a OS=Homo sapiens OX=9606 GN=RPL10A PE=1 SV=2	0	81.531	47	11	35	11	1	217	24.8	9.94	98.52	11	3611149589	High
P62913	FALSE	High	Master Protein	60S ribosomal protein L11 OS=Homo sapiens OX=9606 GN=RPL11 PE=1 SV=2	0.001	4.877	13	2	3	2	1	178	20.2	9.6	8.88	2	361856728	High	FALSE	High	Master Protein	60S ribosomal protein L11 OS=Homo sapiens OX=9606 GN=RPL11 PE=1 SV=2	0	20.552	21	4	8	4	1	178	20.2	9.6	22.35	4	3.2573e+08	High
P62917	FALSE	High	Master Protein	60S ribosomal protein L8 OS=Homo sapiens OX=9606 GN=RPL8 PE=1 SV=2	0	50.06	35	9	26	9	1	257	28	11.03	76.91	9	1100594061	High	FALSE	High	Master Protein	60S ribosomal protein L8 OS=Homo sapiens OX=9606 GN=RPL8 PE=1 SV=2	0	68.168	39	10	27	10	1	257	28	11.03	91.06	10	3773672372	High
P62979	FALSE	High	Master Protein	Ubiquitin-40S ribosomal protein S27a OS=Homo sapiens OX=9606 GN=RPS27A PE=1 SV=2	0	18.481	30	5	16	5	1	156	18	9.64	36.27	5	594305485	High	FALSE	High	Master Protein	Ubiquitin-40S ribosomal protein S27a OS=Homo sapiens OX=9606 GN=RPS27A PE=1 SV=2	0	27.983	42	5	17	5	1	156	18	9.64	46.93	5	1375672759	High
P62995	FALSE	High	Master Protein	Transformer-2 protein homolog beta OS=Homo sapiens OX=9606 GN=TRA2B PE=1 SV=1	0	40.972	26	9	27	9	1	288	33.6	11.25	68.88	9	1074431550	High	FALSE	High	Master Protein	Transformer-2 protein homolog beta OS=Homo sapiens OX=9606 GN=TRA2B PE=1 SV=1	0	61.9	33	10	40	10	1	288	33.6	11.25	128.4	10	3249869459	High
P63010	FALSE	High	Master Protein	AP-2 complex subunit beta OS=Homo sapiens OX=9606 GN=AP2B1 PE=1 SV=1	0	11.8	4	3	3	3	1	937	104.5	5.38	8.22	3	39919402	High	FALSE	High	Master Protein	AP-2 complex subunit beta OS=Homo sapiens OX=9606 GN=AP2B1 PE=1 SV=1	0	43.774	18	13	17	9	1	937	104.5	5.38	43.62	13	204085877	High
P63173	FALSE	High	Master Protein	60S ribosomal protein L38 OS=Homo sapiens OX=9606 GN=RPL38 PE=1 SV=2	0	29.457	53	5	10	5	1	70	8.2	10.1	31.16	5	569603174	High	FALSE	High	Master Protein	60S ribosomal protein L38 OS=Homo sapiens OX=9606 GN=RPL38 PE=1 SV=2	0	33.025	53	5	12	5	1	70	8.2	10.1	39.06	5	702775410	High
P67809	FALSE	High	Master Protein	Nuclease-sensitive element-binding protein 1 OS=Homo sapiens OX=9606 GN=YBX1 PE=1 SV=3	0	8.3	16	3	4	3	1	324	35.9	9.88	8.44	3	3.84612e+07	High	FALSE	High	Master Protein	Nuclease-sensitive element-binding protein 1 OS=Homo sapiens OX=9606 GN=YBX1 PE=1 SV=3	0	14.519	23	4	5	4	1	324	35.9	9.88	12.38	4	1.18539e+08	High
P69905	FALSE	High	Master Protein	Hemoglobin subunit alpha OS=Homo sapiens OX=9606 GN=HBA1 PE=1 SV=2	0.001	4.178	22	2	2	2	1	142	15.2	8.68	2.93	2	1.40027e+07	High	FALSE	High	Master Protein	Hemoglobin subunit alpha OS=Homo sapiens OX=9606 GN=HBA1 PE=1 SV=2	0	4.262	18	2	2	2	1	142	15.2	8.68	2.25	2	9935137	High
P78332	FALSE	High	Master Protein	RNA-binding protein 6 OS=Homo sapiens OX=9606 GN=RBM6 PE=1 SV=5	0.001	5.135	2	2	2	2	1	1123	128.6	6.32	4.27	2	7.09016e+06	High	FALSE	High	Master Protein	RNA-binding protein 6 OS=Homo sapiens OX=9606 GN=RBM6 PE=1 SV=5	0	32.711	9	8	13	8	1	1123	128.6	6.32	26.64	8	1.40504e+08	High
P78347	FALSE	High	Master Protein	General transcription factor II-I OS=Homo sapiens OX=9606 GN=GTF2I PE=1 SV=2	0.002	2.308	2	2	2	2	1	998	112.3	6.39	1.94	2	9.61598e+06	High	FALSE	High	Master Protein	General transcription factor II-I OS=Homo sapiens OX=9606 GN=GTF2I PE=1 SV=2	0	62.325	29	17	24	17	1	998	112.3	6.39	57.06	17	355238846	High
P78362	FALSE	High	Master Protein	SRSF protein kinase 2 OS=Homo sapiens OX=9606 GN=SRPK2 PE=1 SV=3	0.002	1.417	2	1	1	1	1	688	77.5	4.97	2.16	1	5422586	High	FALSE	High	Master Protein	SRSF protein kinase 2 OS=Homo sapiens OX=9606 GN=SRPK2 PE=1 SV=3	0.002	1.85	3	1	2	1	1	688	77.5	4.97	2.69	1	27292276	High
P78527	FALSE	High	Master Protein	DNA-dependent protein kinase catalytic subunit OS=Homo sapiens OX=9606 GN=PRKDC PE=1 SV=3	0	8.687	1	5	5	5	1	4128	468.8	7.12	6.39	5	2.47307e+07	High	FALSE	High	Master Protein	DNA-dependent protein kinase catalytic subunit OS=Homo sapiens OX=9606 GN=PRKDC PE=1 SV=3	0	41.594	5	17	19	17	1	4128	468.8	7.12	32.07	17	1.91896e+08	High
P81605	FALSE	High	Master Protein	Dermcidin OS=Homo sapiens OX=9606 GN=DCD PE=1 SV=2	0	25.511	43	5	28	5	1	110	11.3	6.54	83.16	5	1254185345	High	FALSE	High	Master Protein	Dermcidin OS=Homo sapiens OX=9606 GN=DCD PE=1 SV=2	0	23.613	25	3	14	3	1	110	11.3	6.54	42.73	3	615254975	High
P82650	FALSE	High	Master Protein	28S ribosomal protein S22, mitochondrial OS=Homo sapiens OX=9606 GN=MRPS22 PE=1 SV=1	0	6.017	10	3	4	3	1	360	41.3	7.9	6.63	3	1.54387e+07	High	FALSE	High	Master Protein	28S ribosomal protein S22, mitochondrial OS=Homo sapiens OX=9606 GN=MRPS22 PE=1 SV=1	0	24.325	24	5	6	5	1	360	41.3	7.9	14.88	5	115495430	High
P82933	FALSE	High	Master Protein	28S ribosomal protein S9, mitochondrial OS=Homo sapiens OX=9606 GN=MRPS9 PE=1 SV=2	0.001	3.538	5	2	3	2	1	396	45.8	9.51	5.74	2	12590095	High	FALSE	High	Master Protein	28S ribosomal protein S9, mitochondrial OS=Homo sapiens OX=9606 GN=MRPS9 PE=1 SV=2	0	7.325	5	2	3	2	1	396	45.8	9.51	8.27	2	65439952	High
P83111	FALSE	High	Master Protein	Serine beta-lactamase-like protein LACTB, mitochondrial OS=Homo sapiens OX=9606 GN=LACTB PE=1 SV=2	0	14.167	11	6	7	6	1	547	60.7	8.53	12.94	6	6.26282e+07	High	FALSE	High	Master Protein	Serine beta-lactamase-like protein LACTB, mitochondrial OS=Homo sapiens OX=9606 GN=LACTB PE=1 SV=2	0	38.007	34	12	16	12	1	547	60.7	8.53	36.65	12	284266027	High
P83731	FALSE	High	Master Protein	60S ribosomal protein L24 OS=Homo sapiens OX=9606 GN=RPL24 PE=1 SV=1	0	19.236	22	4	11	4	1	157	17.8	11.25	29.68	4	618615476	High	FALSE	High	Master Protein	60S ribosomal protein L24 OS=Homo sapiens OX=9606 GN=RPL24 PE=1 SV=1	0	29.42	34	7	16	7	1	157	17.8	11.25	41.15	7	2221018501	High
P84090	FALSE	High	Master Protein	Enhancer of rudimentary homolog OS=Homo sapiens OX=9606 GN=ERH PE=1 SV=1	0	9.917	21	2	5	2	1	104	12.3	5.92	7.76	2	152627188	High	FALSE	High	Master Protein	Enhancer of rudimentary homolog OS=Homo sapiens OX=9606 GN=ERH PE=1 SV=1	0	8.423	38	3	3	3	1	104	12.3	5.92	3.99	3	50415536	High
P84098	FALSE	High	Master Protein	60S ribosomal protein L19 OS=Homo sapiens OX=9606 GN=RPL19 PE=1 SV=1	0	27.665	22	5	13	5	1	196	23.5	11.47	30.99	5	189404060	High	FALSE	High	Master Protein	60S ribosomal protein L19 OS=Homo sapiens OX=9606 GN=RPL19 PE=1 SV=1	0	40.823	27	8	16	8	1	196	23.5	11.47	38.08	8	937281373	High
P84103	FALSE	High	Master Protein	Serine/arginine-rich splicing factor 3 OS=Homo sapiens OX=9606 GN=SRSF3 PE=1 SV=1	0	35.702	29	4	25	3	1	164	19.3	11.65	67.23	4	2715432840	High	FALSE	High	Master Protein	Serine/arginine-rich splicing factor 3 OS=Homo sapiens OX=9606 GN=SRSF3 PE=1 SV=1	0	51.527	32	6	33	5	1	164	19.3	11.65	96.69	6	6071156984	High
P84243	FALSE	High	Master Protein	Histone H3.3 OS=Homo sapiens OX=9606 GN=H3F3A PE=1 SV=2	0	26.637	48	6	22	1	1	136	15.3	11.27	46.62	6	33811127	High	FALSE	High	Master Protein	Histone H3.3 OS=Homo sapiens OX=9606 GN=H3F3A PE=1 SV=2	0	39.349	48	5	23	1	1	136	15.3	11.27	61.06	5	104108408	High
Q00059	FALSE	High	Master Protein	Transcription factor A, mitochondrial OS=Homo sapiens OX=9606 GN=TFAM PE=1 SV=1	0	8.785	9	3	4	3	1	246	29.1	9.72	9.42	3	1.19541e+08	High	FALSE	High	Master Protein	Transcription factor A, mitochondrial OS=Homo sapiens OX=9606 GN=TFAM PE=1 SV=1	0	27.269	28	8	9	8	1	246	29.1	9.72	22.73	8	3.71816e+08	High
Q00325	FALSE	High	Master Protein	Phosphate carrier protein, mitochondrial OS=Homo sapiens OX=9606 GN=SLC25A3 PE=1 SV=2	0.002	2.059	4	1	1	1	1	362	40.1	9.38	2.36	1	3.63354e+06	High	FALSE	High	Master Protein	Phosphate carrier protein, mitochondrial OS=Homo sapiens OX=9606 GN=SLC25A3 PE=1 SV=2	0	2.855	3	1	1	1	1	362	40.1	9.38	1.93	1	58907544	High
Q00577	FALSE	High	Master Protein	Transcriptional activator protein Pur-alpha OS=Homo sapiens OX=9606 GN=PURA PE=1 SV=2	0	8.965	18	3	4	3	1	322	34.9	6.44	5.9	3	24674382	High	FALSE	High	Master Protein	Transcriptional activator protein Pur-alpha OS=Homo sapiens OX=9606 GN=PURA PE=1 SV=2	0	18.42	20	4	4	4	1	322	34.9	6.44	14.46	4	193380644	High
Q00839	FALSE	High	Master Protein	Heterogeneous nuclear ribonucleoprotein U OS=Homo sapiens OX=9606 GN=HNRNPU PE=1 SV=6	0	51.564	17	14	31	14	1	825	90.5	6	70.25	14	1000466258	High	FALSE	High	Master Protein	Heterogeneous nuclear ribonucleoprotein U OS=Homo sapiens OX=9606 GN=HNRNPU PE=1 SV=6	0	220.348	41	28	105	28	1	825	90.5	6	309.17	28	5397237302	High
Q01081	FALSE	High	Master Protein	Splicing factor U2AF 35 kDa subunit OS=Homo sapiens OX=9606 GN=U2AF1 PE=1 SV=3	0.004	1.224	3	1	1	1	1	240	27.9	8.81	0	1	45711976	High	FALSE	High	Master Protein	Splicing factor U2AF 35 kDa subunit OS=Homo sapiens OX=9606 GN=U2AF1 PE=1 SV=3	0	9.135	11	2	3	2	1	240	27.9	8.81	8.27	2	165834648	High
Q01469	FALSE	High	Master Protein	Fatty acid-binding protein 5 OS=Homo sapiens OX=9606 GN=FABP5 PE=1 SV=3	0.006	1.138	7	1	2	1	1	135	15.2	7.01	3.3	1	31119738	High	FALSE	High	Master Protein	Fatty acid-binding protein 5 OS=Homo sapiens OX=9606 GN=FABP5 PE=1 SV=3	0.005	1.324	7	1	1	1	1	135	15.2	7.01	2.04	1	30581230	High
Q01780	FALSE	High	Master Protein	Exosome component 10 OS=Homo sapiens OX=9606 GN=EXOSC10 PE=1 SV=2	0.002	3.169	1	1	1	1	1	885	100.8	8.46	2.27	1	5531904	High	FALSE	High	Master Protein	Exosome component 10 OS=Homo sapiens OX=9606 GN=EXOSC10 PE=1 SV=2	0	4.417	4	2	3	2	1	885	100.8	8.46	1.89	2	76034294	High
Q01826	FALSE	High	Master Protein	DNA-binding protein SATB1 OS=Homo sapiens OX=9606 GN=SATB1 PE=1 SV=1	0	9.147	8	4	4	2	1	763	85.9	6.54	4.98	4	23428305	High	FALSE	High	Master Protein	DNA-binding protein SATB1 OS=Homo sapiens OX=9606 GN=SATB1 PE=1 SV=1	0	31.59	18	8	12	7	1	763	85.9	6.54	30.48	8	190066078	High
Q01844	FALSE	High	Master Protein	RNA-binding protein EWS OS=Homo sapiens OX=9606 GN=EWSR1 PE=1 SV=1	0	6	6	2	2	2	1	656	68.4	9.33	5.47	2	54673318	High	FALSE	High	Master Protein	RNA-binding protein EWS OS=Homo sapiens OX=9606 GN=EWSR1 PE=1 SV=1	0	43.301	11	4	13	4	1	656	68.4	9.33	44.35	4	566207939	High
Q02413	FALSE	High	Master Protein	Desmoglein-1 OS=Homo sapiens OX=9606 GN=DSG1 PE=1 SV=2	0	65.158	19	14	39	14	1	1049	113.7	5.03	93.27	14	5.71957e+08	High	FALSE	High	Master Protein	Desmoglein-1 OS=Homo sapiens OX=9606 GN=DSG1 PE=1 SV=2	0	22.33	10	6	10	6	1	1049	113.7	5.03	27.33	6	141359553	High
Q02543	FALSE	High	Master Protein	60S ribosomal protein L18a OS=Homo sapiens OX=9606 GN=RPL18A PE=1 SV=2	0	16.976	28	6	13	6	1	176	20.7	10.71	30.85	6	285035876	High	FALSE	High	Master Protein	60S ribosomal protein L18a OS=Homo sapiens OX=9606 GN=RPL18A PE=1 SV=2	0	43.966	44	10	35	10	1	176	20.7	10.71	82.51	10	1492595495	High
Q02878	FALSE	High	Master Protein	60S ribosomal protein L6 OS=Homo sapiens OX=9606 GN=RPL6 PE=1 SV=3	0	58.439	45	12	60	12	1	288	32.7	10.58	156.82	12	1924774353	High	FALSE	High	Master Protein	60S ribosomal protein L6 OS=Homo sapiens OX=9606 GN=RPL6 PE=1 SV=3	0	107.419	49	16	80	16	1	288	32.7	10.58	242.8	16	5946154996	High
Q02880	FALSE	High	Master Protein	DNA topoisomerase 2-beta OS=Homo sapiens OX=9606 GN=TOP2B PE=1 SV=3	0	20.753	6	8	11	5	1	1626	183.2	8	18.85	8	4.28847e+07	High	FALSE	High	Master Protein	DNA topoisomerase 2-beta OS=Homo sapiens OX=9606 GN=TOP2B PE=1 SV=3	0	103.162	20	27	38	21	1	1626	183.2	8	89.04	27	4.82383e+08	High
Q04637	FALSE	High	Master Protein	Eukaryotic translation initiation factor 4 gamma 1 OS=Homo sapiens OX=9606 GN=EIF4G1 PE=1 SV=4	0.002	1.411	1	1	1	1	1	1599	175.4	5.33	0	1	NA	High	FALSE	High	Master Protein	Eukaryotic translation initiation factor 4 gamma 1 OS=Homo sapiens OX=9606 GN=EIF4G1 PE=1 SV=4	0	18.464	7	8	9	8	1	1599	175.4	5.33	13.46	8	247913614	High
Q04695	FALSE	High	Master Protein	Keratin, type I cytoskeletal 17 OS=Homo sapiens OX=9606 GN=KRT17 PE=1 SV=2	0	68.612	34	19	68	6	1	432	48.1	5.02	136.04	19	1.2721e+08	High	FALSE	High	Master Protein	Keratin, type I cytoskeletal 17 OS=Homo sapiens OX=9606 GN=KRT17 PE=1 SV=2	0	115.609	41	21	83	8	1	432	48.1	5.02	213.57	21	671675666	High
Q04837	FALSE	High	Master Protein	Single-stranded DNA-binding protein, mitochondrial OS=Homo sapiens OX=9606 GN=SSBP1 PE=1 SV=1	0	35.088	45	6	17	6	1	148	17.2	9.6	52.63	6	6.41291e+08	High	FALSE	High	Master Protein	Single-stranded DNA-binding protein, mitochondrial OS=Homo sapiens OX=9606 GN=SSBP1 PE=1 SV=1	0	41.482	47	7	21	7	1	148	17.2	9.6	52.26	7	855493794	High
Q05048	FALSE	High	Master Protein	Cleavage stimulation factor subunit 1 OS=Homo sapiens OX=9606 GN=CSTF1 PE=1 SV=1	0	16.338	10	3	6	3	1	431	48.3	6.58	15.27	3	4.78511e+07	High	FALSE	High	Master Protein	Cleavage stimulation factor subunit 1 OS=Homo sapiens OX=9606 GN=CSTF1 PE=1 SV=1	0	67.477	34	10	18	10	1	431	48.3	6.58	55.43	10	394025953	High
Q05519	FALSE	High	Master Protein	Serine/arginine-rich splicing factor 11 OS=Homo sapiens OX=9606 GN=SRSF11 PE=1 SV=1	0.001	4.477	4	1	2	1	1	484	53.5	10.52	4.62	1	1.08582e+07	High	FALSE	High	Master Protein	Serine/arginine-rich splicing factor 11 OS=Homo sapiens OX=9606 GN=SRSF11 PE=1 SV=1	0	7.988	5	2	5	2	1	484	53.5	10.52	9.55	2	62291458	High
Q06033	FALSE	High	Master Protein	Inter-alpha-trypsin inhibitor heavy chain H3 OS=Homo sapiens OX=9606 GN=ITIH3 PE=1 SV=2	0.001	1.349	1	1	1	1	1	890	99.8	5.74	0	1	NA	High	FALSE	High	Master Protein	Inter-alpha-trypsin inhibitor heavy chain H3 OS=Homo sapiens OX=9606 GN=ITIH3 PE=1 SV=2	0	2.775	1	1	1	1	1	890	99.8	5.74	2.6	1	9607895	High
Q06787	FALSE	High	Master Protein	Synaptic functional regulator FMR1 OS=Homo sapiens OX=9606 GN=FMR1 PE=1 SV=1	0	23.275	14	8	11	7	1	632	71.1	7.42	15.93	8	77658931	High	FALSE	High	Master Protein	Synaptic functional regulator FMR1 OS=Homo sapiens OX=9606 GN=FMR1 PE=1 SV=1	0	39.837	25	11	15	10	1	632	71.1	7.42	38.3	11	293332137	High
Q06830	FALSE	High	Master Protein	Peroxiredoxin-1 OS=Homo sapiens OX=9606 GN=PRDX1 PE=1 SV=1	0	6.829	12	2	5	1	1	199	22.1	8.13	12.81	2	12666187	High	FALSE	High	Master Protein	Peroxiredoxin-1 OS=Homo sapiens OX=9606 GN=PRDX1 PE=1 SV=1	0	5.997	12	2	2	2	1	199	22.1	8.13	5.29	2	8298891	High
Q07666	FALSE	High	Master Protein	KH domain-containing, RNA-binding, signal transduction-associated protein 1 OS=Homo sapiens OX=9606 GN=KHDRBS1 PE=1 SV=1	0	60.699	31	13	34	13	1	443	48.2	8.66	86.72	13	1766384945	High	FALSE	High	Master Protein	KH domain-containing, RNA-binding, signal transduction-associated protein 1 OS=Homo sapiens OX=9606 GN=KHDRBS1 PE=1 SV=1	0	120.13	33	12	60	12	1	443	48.2	8.66	186.22	12	5790672376	High
Q08211	FALSE	High	Master Protein	ATP-dependent RNA helicase A OS=Homo sapiens OX=9606 GN=DHX9 PE=1 SV=4	0	23.356	8	9	12	9	1	1270	140.9	6.84	21.58	9	2.04339e+08	High	FALSE	High	Master Protein	ATP-dependent RNA helicase A OS=Homo sapiens OX=9606 GN=DHX9 PE=1 SV=4	0	74.242	19	19	27	19	1	1270	140.9	6.84	66.81	19	4.44266e+08	High
Q08379	FALSE	High	Master Protein	Golgin subfamily A member 2 OS=Homo sapiens OX=9606 GN=GOLGA2 PE=1 SV=3	0.001	4.634	2	2	2	2	1	1002	113	5.02	4.11	2	6.73606e+06	High	FALSE	High	Master Protein	Golgin subfamily A member 2 OS=Homo sapiens OX=9606 GN=GOLGA2 PE=1 SV=3	0	14.08	10	6	7	6	1	1002	113	5.02	14.47	6	131406456	High
Q08554	FALSE	High	Master Protein	Desmocollin-1 OS=Homo sapiens OX=9606 GN=DSC1 PE=1 SV=2	0	17.205	6	4	7	4	1	894	99.9	5.43	12.64	4	79417957	High	FALSE	High	Master Protein	Desmocollin-1 OS=Homo sapiens OX=9606 GN=DSC1 PE=1 SV=2	0	2.527	2	1	1	1	1	894	99.9	5.43	0	1	7761736	High
Q09028	FALSE	High	Master Protein	Histone-binding protein RBBP4 OS=Homo sapiens OX=9606 GN=RBBP4 PE=1 SV=3	0	5.819	8	2	2	2	1	425	47.6	4.89	5.31	2	16459684	High	FALSE	High	Master Protein	Histone-binding protein RBBP4 OS=Homo sapiens OX=9606 GN=RBBP4 PE=1 SV=3	0	10.278	17	4	4	4	1	425	47.6	4.89	8.4	4	90332176	High
Q09161	FALSE	High	Master Protein	Nuclear cap-binding protein subunit 1 OS=Homo sapiens OX=9606 GN=NCBP1 PE=1 SV=1	0	7.527	3	2	2	2	1	790	91.8	6.43	4.78	2	12630927	High	FALSE	High	Master Protein	Nuclear cap-binding protein subunit 1 OS=Homo sapiens OX=9606 GN=NCBP1 PE=1 SV=1	0	48.694	29	16	17	16	1	790	91.8	6.43	35.25	16	2.25123e+08	High
Q10570	FALSE	High	Master Protein	Cleavage and polyadenylation specificity factor subunit 1 OS=Homo sapiens OX=9606 GN=CPSF1 PE=1 SV=2	0.001	1.385	1	1	1	1	1	1443	160.8	6.4	2.16	1	6392312	High	FALSE	High	Master Protein	Cleavage and polyadenylation specificity factor subunit 1 OS=Homo sapiens OX=9606 GN=CPSF1 PE=1 SV=2	0	18.168	8	9	9	9	1	1443	160.8	6.4	13.72	9	7.66886e+07	High
Q12800	FALSE	High	Master Protein	Alpha-globin transcription factor CP2 OS=Homo sapiens OX=9606 GN=TFCP2 PE=1 SV=2	0.002	2.473	2	1	1	1	1	502	57.2	5.8	1.85	1	9276643	High	FALSE	High	Master Protein	Alpha-globin transcription factor CP2 OS=Homo sapiens OX=9606 GN=TFCP2 PE=1 SV=2	0	5.461	5	2	2	1	1	502	57.2	5.8	4.96	2	3.2961e+06	High
Q12905	FALSE	High	Master Protein	Interleukin enhancer-binding factor 2 OS=Homo sapiens OX=9606 GN=ILF2 PE=1 SV=2	0	60.194	38	11	29	11	1	390	43	5.26	77.76	11	685102038	High	FALSE	High	Master Protein	Interleukin enhancer-binding factor 2 OS=Homo sapiens OX=9606 GN=ILF2 PE=1 SV=2	0	111.19	57	15	51	15	1	390	43	5.26	153.85	15	2590305031	High
Q12906	FALSE	High	Master Protein	Interleukin enhancer-binding factor 3 OS=Homo sapiens OX=9606 GN=ILF3 PE=1 SV=3	0	61.216	18	16	26	13	1	894	95.3	8.76	61.19	16	3.4402e+08	High	FALSE	High	Master Protein	Interleukin enhancer-binding factor 3 OS=Homo sapiens OX=9606 GN=ILF3 PE=1 SV=3	0	175.589	48	30	60	27	1	894	95.3	8.76	160.62	30	2146743145	High
Q12996	FALSE	High	Master Protein	Cleavage stimulation factor subunit 3 OS=Homo sapiens OX=9606 GN=CSTF3 PE=1 SV=1	0.002	2.795	2	1	1	1	1	717	82.9	8.12	2.4	1	4.42354e+06	High	FALSE	High	Master Protein	Cleavage stimulation factor subunit 3 OS=Homo sapiens OX=9606 GN=CSTF3 PE=1 SV=1	0	33.711	24	10	12	10	1	717	82.9	8.12	23.43	10	154850648	High
Q13123	FALSE	High	Master Protein	Protein Red OS=Homo sapiens OX=9606 GN=IK PE=1 SV=3	0	5.489	7	3	4	3	1	557	65.6	6.64	4.1	3	35460065	High	FALSE	High	Master Protein	Protein Red OS=Homo sapiens OX=9606 GN=IK PE=1 SV=3	0	11.303	7	3	4	3	1	557	65.6	6.64	11.46	3	88964952	High
Q13148	FALSE	High	Master Protein	TAR DNA-binding protein 43 OS=Homo sapiens OX=9606 GN=TARDBP PE=1 SV=1	0	9.993	7	2	4	2	1	414	44.7	6.19	8.64	2	24361160	High	FALSE	High	Master Protein	TAR DNA-binding protein 43 OS=Homo sapiens OX=9606 GN=TARDBP PE=1 SV=1	0	33.16	30	6	12	6	1	414	44.7	6.19	31.34	6	1.42282e+08	High
Q13151	FALSE	High	Master Protein	Heterogeneous nuclear ribonucleoprotein A0 OS=Homo sapiens OX=9606 GN=HNRNPA0 PE=1 SV=1	0.002	2.783	5	1	1	1	1	305	30.8	9.29	2.87	1	10109875	High	FALSE	High	Master Protein	Heterogeneous nuclear ribonucleoprotein A0 OS=Homo sapiens OX=9606 GN=HNRNPA0 PE=1 SV=1	0	14.433	19	4	4	3	1	305	30.8	9.29	8.87	4	74250043	High
Q13242	FALSE	High	Master Protein	Serine/arginine-rich splicing factor 9 OS=Homo sapiens OX=9606 GN=SRSF9 PE=1 SV=1	0	43.303	38	11	27	10	1	221	25.5	8.65	68.12	11	1272911245	High	FALSE	High	Master Protein	Serine/arginine-rich splicing factor 9 OS=Homo sapiens OX=9606 GN=SRSF9 PE=1 SV=1	0	44.2	39	10	29	9	1	221	25.5	8.65	77.26	10	2262392356	High
Q13243	FALSE	High	Master Protein	Serine/arginine-rich splicing factor 5 OS=Homo sapiens OX=9606 GN=SRSF5 PE=1 SV=1	0	29.077	25	6	16	5	1	272	31.2	11.59	37.55	6	1.53782e+08	High	FALSE	High	Master Protein	Serine/arginine-rich splicing factor 5 OS=Homo sapiens OX=9606 GN=SRSF5 PE=1 SV=1	0	47.215	30	8	21	7	1	272	31.2	11.59	64.43	8	6.945e+08	High
Q13247	FALSE	High	Master Protein	Serine/arginine-rich splicing factor 6 OS=Homo sapiens OX=9606 GN=SRSF6 PE=1 SV=2	0	19.279	21	7	26	6	1	344	39.6	11.43	44.13	7	5.20233e+08	High	FALSE	High	Master Protein	Serine/arginine-rich splicing factor 6 OS=Homo sapiens OX=9606 GN=SRSF6 PE=1 SV=2	0	33.735	23	8	39	7	1	344	39.6	11.43	89.34	8	1814097797	High
Q13263	FALSE	High	Master Protein	Transcription intermediary factor 1-beta OS=Homo sapiens OX=9606 GN=TRIM28 PE=1 SV=5	0	7.738	7	4	4	4	1	835	88.5	5.77	6.63	4	4.38421e+07	High	FALSE	High	Master Protein	Transcription intermediary factor 1-beta OS=Homo sapiens OX=9606 GN=TRIM28 PE=1 SV=5	0	24.823	9	6	8	6	1	835	88.5	5.77	23.64	6	9.46159e+07	High
Q13283	FALSE	High	Master Protein	Ras GTPase-activating protein-binding protein 1 OS=Homo sapiens OX=9606 GN=G3BP1 PE=1 SV=1	0.006	1.13	2	1	1	1	1	466	52.1	5.52	0	1	3309342	High	FALSE	High	Master Protein	Ras GTPase-activating protein-binding protein 1 OS=Homo sapiens OX=9606 GN=G3BP1 PE=1 SV=1	0	9.68	15	4	7	4	1	466	52.1	5.52	9.4	4	5.29787e+07	High
Q13310	FALSE	High	Master Protein	Polyadenylate-binding protein 4 OS=Homo sapiens OX=9606 GN=PABPC4 PE=1 SV=1	0	59.785	26	15	27	11	1	644	70.7	9.26	64.64	15	311458819	High	FALSE	High	Master Protein	Polyadenylate-binding protein 4 OS=Homo sapiens OX=9606 GN=PABPC4 PE=1 SV=1	0	137.528	32	21	50	13	1	644	70.7	9.26	149.79	21	1327802181	High
Q13363	FALSE	High	Master Protein	C-terminal-binding protein 1 OS=Homo sapiens OX=9606 GN=CTBP1 PE=1 SV=2	0.002	1.804	2	1	1	1	1	440	47.5	6.77	1.91	1	NA	High	FALSE	High	Master Protein	C-terminal-binding protein 1 OS=Homo sapiens OX=9606 GN=CTBP1 PE=1 SV=2	0	3.218	3	1	1	1	1	440	47.5	6.77	1.75	1	21270506	High
Q13435	FALSE	High	Master Protein	Splicing factor 3B subunit 2 OS=Homo sapiens OX=9606 GN=SF3B2 PE=1 SV=2	0.001	4.817	4	4	4	4	1	895	100.2	5.67	5.75	4	3.6306e+07	High	FALSE	High	Master Protein	Splicing factor 3B subunit 2 OS=Homo sapiens OX=9606 GN=SF3B2 PE=1 SV=2	0	55.318	18	15	25	15	1	895	100.2	5.67	52.88	15	3.6247e+08	High
Q13492	FALSE	High	Master Protein	Phosphatidylinositol-binding clathrin assembly protein OS=Homo sapiens OX=9606 GN=PICALM PE=1 SV=2	0	12.475	7	4	6	4	1	652	70.7	7.9	11.21	4	4.6401e+07	High	FALSE	High	Master Protein	Phosphatidylinositol-binding clathrin assembly protein OS=Homo sapiens OX=9606 GN=PICALM PE=1 SV=2	0	17.153	13	7	9	7	1	652	70.7	7.9	17.47	7	127054482	High
Q13595	FALSE	High	Master Protein	Transformer-2 protein homolog alpha OS=Homo sapiens OX=9606 GN=TRA2A PE=1 SV=1	0	12.514	9	3	5	3	1	282	32.7	11.27	13.99	3	166249706	High	FALSE	High	Master Protein	Transformer-2 protein homolog alpha OS=Homo sapiens OX=9606 GN=TRA2A PE=1 SV=1	0	43.038	23	6	16	6	1	282	32.7	11.27	46.26	6	953768227	High
Q13769	FALSE	High	Master Protein	THO complex subunit 5 homolog OS=Homo sapiens OX=9606 GN=THOC5 PE=1 SV=2	0.002	1.926	1	1	1	1	1	683	78.5	6.87	1.69	1	3.91725e+06	High	FALSE	High	Master Protein	THO complex subunit 5 homolog OS=Homo sapiens OX=9606 GN=THOC5 PE=1 SV=2	0	3.364	3	2	2	2	1	683	78.5	6.87	1.69	2	1.62562e+07	High
Q13838	FALSE	High	Master Protein	Spliceosome RNA helicase DDX39B OS=Homo sapiens OX=9606 GN=DDX39B PE=1 SV=1	0.001	4.141	6	2	3	2	1	428	49	5.67	2.1	2	26200871	High	FALSE	High	Master Protein	Spliceosome RNA helicase DDX39B OS=Homo sapiens OX=9606 GN=DDX39B PE=1 SV=1	0	8.35	6	2	3	2	1	428	49	5.67	8.29	2	52169478	High
Q14103	FALSE	High	Master Protein	Heterogeneous nuclear ribonucleoprotein D0 OS=Homo sapiens OX=9606 GN=HNRNPD PE=1 SV=1	0	17.143	13	5	11	3	1	355	38.4	7.81	21.56	5	1.23113e+08	High	FALSE	High	Master Protein	Heterogeneous nuclear ribonucleoprotein D0 OS=Homo sapiens OX=9606 GN=HNRNPD PE=1 SV=1	0	50.375	27	10	29	8	1	355	38.4	7.81	71.67	10	9.54555e+08	High
Q14151	FALSE	High	Master Protein	Scaffold attachment factor B2 OS=Homo sapiens OX=9606 GN=SAFB2 PE=1 SV=1	0	30.17	15	12	23	6	1	953	107.4	6.16	33.29	12	9.22025e+07	High	FALSE	High	Master Protein	Scaffold attachment factor B2 OS=Homo sapiens OX=9606 GN=SAFB2 PE=1 SV=1	0	297.214	30	31	126	21	1	953	107.4	6.16	452.86	31	2001309074	High
Q14331	FALSE	High	Master Protein	Protein FRG1 OS=Homo sapiens OX=9606 GN=FRG1 PE=1 SV=1	0.002	2.537	5	1	1	1	1	258	29.2	9.01	2.21	1	11095712	High	FALSE	High	Master Protein	Protein FRG1 OS=Homo sapiens OX=9606 GN=FRG1 PE=1 SV=1	0	2.766	5	1	1	1	1	258	29.2	9.01	2.51	1	20250478	High
Q14444	FALSE	High	Master Protein	Caprin-1 OS=Homo sapiens OX=9606 GN=CAPRIN1 PE=1 SV=2	0	6.041	3	2	3	2	1	709	78.3	5.25	4.05	2	29986886	High	FALSE	High	Master Protein	Caprin-1 OS=Homo sapiens OX=9606 GN=CAPRIN1 PE=1 SV=2	0	42.189	20	8	12	8	1	709	78.3	5.25	28.44	8	327351062	High
Q14498	FALSE	High	Master Protein	RNA-binding protein 39 OS=Homo sapiens OX=9606 GN=RBM39 PE=1 SV=2	0	16.589	16	6	9	6	1	530	59.3	10.1	15.28	6	1.2771e+08	High	FALSE	High	Master Protein	RNA-binding protein 39 OS=Homo sapiens OX=9606 GN=RBM39 PE=1 SV=2	0	28.8	19	7	13	7	1	530	59.3	10.1	31.44	7	293088881	High
Q14669	FALSE	High	Master Protein	E3 ubiquitin-protein ligase TRIP12 OS=Homo sapiens OX=9606 GN=TRIP12 PE=1 SV=1	0.002	3.194	1	2	2	2	1	1992	220.3	8.48	1.97	2	7.33903e+06	High	FALSE	High	Master Protein	E3 ubiquitin-protein ligase TRIP12 OS=Homo sapiens OX=9606 GN=TRIP12 PE=1 SV=1	0	48.909	10	14	15	14	1	1992	220.3	8.48	32.39	14	1.2775e+08	High
Q14677	FALSE	High	Master Protein	Clathrin interactor 1 OS=Homo sapiens OX=9606 GN=CLINT1 PE=1 SV=1	0	9.503	11	5	6	5	1	625	68.2	6.42	4.36	5	3.05391e+07	High	FALSE	High	Master Protein	Clathrin interactor 1 OS=Homo sapiens OX=9606 GN=CLINT1 PE=1 SV=1	0	57.57	21	10	16	10	1	625	68.2	6.42	38.53	10	2.48521e+08	High
Q14683	FALSE	High	Master Protein	Structural maintenance of chromosomes protein 1A OS=Homo sapiens OX=9606 GN=SMC1A PE=1 SV=2	0.002	1.613	1	1	1	1	1	1233	143.1	7.64	1.72	1	6.30325e+06	High	FALSE	High	Master Protein	Structural maintenance of chromosomes protein 1A OS=Homo sapiens OX=9606 GN=SMC1A PE=1 SV=2	0	21.983	9	9	10	9	1	1233	143.1	7.64	20.65	9	1.09374e+08	High
Q14739	FALSE	Medium	Master Protein	Lamin-B receptor OS=Homo sapiens OX=9606 GN=LBR PE=1 SV=2	0.036	0.832	1	1	1	1	1	615	70.7	9.36	1.85	1	6274365	High	FALSE	High	Master Protein	Lamin-B receptor OS=Homo sapiens OX=9606 GN=LBR PE=1 SV=2	0	4.55	4	2	2	2	1	615	70.7	9.36	3.96	2	10592660	High
Q14789	FALSE	High	Master Protein	Golgin subfamily B member 1 OS=Homo sapiens OX=9606 GN=GOLGB1 PE=1 SV=2	0	5.665	1	2	2	2	1	3259	375.8	5	4.47	2	3883534	High	FALSE	High	Master Protein	Golgin subfamily B member 1 OS=Homo sapiens OX=9606 GN=GOLGB1 PE=1 SV=2	0	67.341	10	22	25	22	1	3259	375.8	5	49.8	22	2.52367e+08	High
Q14966	FALSE	High	Master Protein	Zinc finger protein 638 OS=Homo sapiens OX=9606 GN=ZNF638 PE=1 SV=2	0	160.632	25	42	86	42	1	1978	220.5	6.38	163.14	42	1772387333	High	FALSE	High	Master Protein	Zinc finger protein 638 OS=Homo sapiens OX=9606 GN=ZNF638 PE=1 SV=2	0	542.167	37	65	246	65	1	1978	220.5	6.38	772.77	65	13100442878	High
Q15007	FALSE	High	Master Protein	Pre-mRNA-splicing regulator WTAP OS=Homo sapiens OX=9606 GN=WTAP PE=1 SV=2	0	6.827	13	4	5	4	1	396	44.2	5.19	6.09	4	36335021	High	FALSE	High	Master Protein	Pre-mRNA-splicing regulator WTAP OS=Homo sapiens OX=9606 GN=WTAP PE=1 SV=2	0	15.001	12	4	4	4	1	396	44.2	5.19	8.39	4	7.73047e+07	High
Q15029	FALSE	High	Master Protein	116 kDa U5 small nuclear ribonucleoprotein component OS=Homo sapiens OX=9606 GN=EFTUD2 PE=1 SV=1	0.002	2.03	3	2	2	2	1	972	109.4	5	1.61	2	8210139	High	FALSE	High	Master Protein	116 kDa U5 small nuclear ribonucleoprotein component OS=Homo sapiens OX=9606 GN=EFTUD2 PE=1 SV=1	0	28.482	12	9	11	9	1	972	109.4	5	24.22	9	1.44008e+08	High
Q15149	FALSE	High	Master Protein	Plectin OS=Homo sapiens OX=9606 GN=PLEC PE=1 SV=3	0	16.667	3	10	10	10	1	4684	531.5	5.96	13.2	10	48001191	High	FALSE	High	Master Protein	Plectin OS=Homo sapiens OX=9606 GN=PLEC PE=1 SV=3	0	192.665	16	51	63	51	1	4684	531.5	5.96	149.2	51	7.58824e+08	High
Q15233	FALSE	High	Master Protein	Non-POU domain-containing octamer-binding protein OS=Homo sapiens OX=9606 GN=NONO PE=1 SV=4	0	23.003	13	5	10	4	1	471	54.2	8.95	20.9	5	1.53426e+08	High	FALSE	High	Master Protein	Non-POU domain-containing octamer-binding protein OS=Homo sapiens OX=9606 GN=NONO PE=1 SV=4	0	74.916	25	11	23	10	1	471	54.2	8.95	60.05	11	7.25123e+08	High
Q15365	FALSE	High	Master Protein	Poly(rC)-binding protein 1 OS=Homo sapiens OX=9606 GN=PCBP1 PE=1 SV=2	0.002	2.785	10	2	2	2	1	356	37.5	7.09	2.09	2	1.82867e+07	High	FALSE	High	Master Protein	Poly(rC)-binding protein 1 OS=Homo sapiens OX=9606 GN=PCBP1 PE=1 SV=2	0	23.03	24	6	9	3	1	356	37.5	7.09	23.84	6	110455028	High
Q15366	FALSE	High	Master Protein	Poly(rC)-binding protein 2 OS=Homo sapiens OX=9606 GN=PCBP2 PE=1 SV=1	0.002	3.26	6	1	1	1	1	365	38.6	6.79	3.7	1	10121858	High	FALSE	High	Master Protein	Poly(rC)-binding protein 2 OS=Homo sapiens OX=9606 GN=PCBP2 PE=1 SV=1	0	26.693	25	6	10	3	1	365	38.6	6.79	27.73	6	200950085	High
Q15388	FALSE	High	Master Protein	Mitochondrial import receptor subunit TOM20 homolog OS=Homo sapiens OX=9606 GN=TOMM20 PE=1 SV=1	0.001	3.552	22	2	2	2	1	145	16.3	8.6	2.34	2	3.25957e+06	High	FALSE	High	Master Protein	Mitochondrial import receptor subunit TOM20 homolog OS=Homo sapiens OX=9606 GN=TOMM20 PE=1 SV=1	0	2.618	13	2	2	2	1	145	16.3	8.6	4.53	2	39114430	High
Q15424	FALSE	High	Master Protein	Scaffold attachment factor B1 OS=Homo sapiens OX=9606 GN=SAFB PE=1 SV=4	0	28.088	14	10	19	4	1	915	102.6	5.47	30.55	10	36493850	High	FALSE	High	Master Protein	Scaffold attachment factor B1 OS=Homo sapiens OX=9606 GN=SAFB PE=1 SV=4	0	231.972	27	22	105	12	1	915	102.6	5.47	380.08	22	1966529473	High
Q15459	FALSE	High	Master Protein	Splicing factor 3A subunit 1 OS=Homo sapiens OX=9606 GN=SF3A1 PE=1 SV=1	0	5.27	5	4	4	4	1	793	88.8	5.22	4.66	4	3.45122e+07	High	FALSE	High	Master Protein	Splicing factor 3A subunit 1 OS=Homo sapiens OX=9606 GN=SF3A1 PE=1 SV=1	0	59.216	30	17	21	17	1	793	88.8	5.22	45.58	17	3.75639e+08	High
Q15637	FALSE	High	Master Protein	Splicing factor 1 OS=Homo sapiens OX=9606 GN=SF1 PE=1 SV=4	0	5.355	2	2	2	2	1	639	68.3	8.98	2.73	2	1.14237e+07	High	FALSE	High	Master Protein	Splicing factor 1 OS=Homo sapiens OX=9606 GN=SF1 PE=1 SV=4	0	24.185	8	4	6	4	1	639	68.3	8.98	12.09	4	103281844	High
Q15717	FALSE	High	Master Protein	ELAV-like protein 1 OS=Homo sapiens OX=9606 GN=ELAVL1 PE=1 SV=2	0	43.728	34	8	13	8	1	326	36.1	9.17	38.06	8	5.14521e+08	High	FALSE	High	Master Protein	ELAV-like protein 1 OS=Homo sapiens OX=9606 GN=ELAVL1 PE=1 SV=2	0	61.892	37	9	20	9	1	326	36.1	9.17	68.61	9	1404170402	High
Q16594	FALSE	High	Master Protein	Transcription initiation factor TFIID subunit 9 OS=Homo sapiens OX=9606 GN=TAF9 PE=1 SV=1	0.004	1.292	3	1	1	1	1	264	29	8.66	0	1	2.62049e+06	High	FALSE	Medium	Master Protein	Transcription initiation factor TFIID subunit 9 OS=Homo sapiens OX=9606 GN=TAF9 PE=1 SV=1	0.033	0.765	3	1	1	1	1	264	29	8.66	0	1	NA	High
Q16629	FALSE	High	Master Protein	Serine/arginine-rich splicing factor 7 OS=Homo sapiens OX=9606 GN=SRSF7 PE=1 SV=1	0	44.019	24	7	29	6	1	238	27.4	11.82	77.79	7	1891682436	High	FALSE	High	Master Protein	Serine/arginine-rich splicing factor 7 OS=Homo sapiens OX=9606 GN=SRSF7 PE=1 SV=1	0	61.448	31	7	42	6	1	238	27.4	11.82	115.36	7	4953251444	High
Q16891	FALSE	High	Master Protein	MICOS complex subunit MIC60 OS=Homo sapiens OX=9606 GN=IMMT PE=1 SV=1	0	5.982	3	2	2	2	1	758	83.6	6.48	2.53	2	11587096	High	FALSE	High	Master Protein	MICOS complex subunit MIC60 OS=Homo sapiens OX=9606 GN=IMMT PE=1 SV=1	0	28.631	17	9	11	9	1	758	83.6	6.48	29.1	9	1.45166e+08	High
Q29RF7	FALSE	High	Master Protein	Sister chromatid cohesion protein PDS5 homolog A OS=Homo sapiens OX=9606 GN=PDS5A PE=1 SV=1	0.001	3.743	1	1	1	1	1	1337	150.7	7.91	2.38	1	NA	High	FALSE	High	Master Protein	Sister chromatid cohesion protein PDS5 homolog A OS=Homo sapiens OX=9606 GN=PDS5A PE=1 SV=1	0	12.116	4	4	4	3	1	1337	150.7	7.91	10.21	4	2.11184e+07	High
Q49A26	FALSE	High	Master Protein	Putative oxidoreductase GLYR1 OS=Homo sapiens OX=9606 GN=GLYR1 PE=1 SV=3	0	11.132	10	3	3	3	1	553	60.5	9.17	6.83	3	28599215	High	FALSE	High	Master Protein	Putative oxidoreductase GLYR1 OS=Homo sapiens OX=9606 GN=GLYR1 PE=1 SV=3	0	40.545	30	10	12	10	1	553	60.5	9.17	31.81	10	2.60551e+08	High
Q4G0J3	FALSE	High	Master Protein	La-related protein 7 OS=Homo sapiens OX=9606 GN=LARP7 PE=1 SV=1	0.002	2.969	2	1	1	1	1	582	66.9	9.55	1.9	1	6.95497e+06	High	FALSE	Medium	Master Protein	La-related protein 7 OS=Homo sapiens OX=9606 GN=LARP7 PE=1 SV=1	0.016	1.131	2	1	1	1	1	582	66.9	9.55	0	1	8.13557e+06	High
Q5BKZ1	FALSE	High	Master Protein	DBIRD complex subunit ZNF326 OS=Homo sapiens OX=9606 GN=ZNF326 PE=1 SV=2	0.002	2.32	3	1	1	1	1	582	65.6	5.15	2.12	1	10280302	High	FALSE	High	Master Protein	DBIRD complex subunit ZNF326 OS=Homo sapiens OX=9606 GN=ZNF326 PE=1 SV=2	0	3.484	5	2	2	2	1	582	65.6	5.15	2.1	2	28305725	High
Q5D862	FALSE	High	Master Protein	Filaggrin-2 OS=Homo sapiens OX=9606 GN=FLG2 PE=1 SV=1	0	15.67	4	4	8	4	1	2391	247.9	8.31	23.22	4	8.85943e+07	High	FALSE	High	Master Protein	Filaggrin-2 OS=Homo sapiens OX=9606 GN=FLG2 PE=1 SV=1	0	4.372	0	1	3	1	1	2391	247.9	8.31	9.19	1	83165514	High
Q5RKV6	FALSE	High	Master Protein	Exosome complex component MTR3 OS=Homo sapiens OX=9606 GN=EXOSC6 PE=1 SV=1	0.001	1.396	4	1	1	1	1	272	28.2	6.28	0	1	11682497	High	FALSE	High	Master Protein	Exosome complex component MTR3 OS=Homo sapiens OX=9606 GN=EXOSC6 PE=1 SV=1	0	13.06	20	3	3	3	1	272	28.2	6.28	9.81	3	80525649	High
Q5SSJ5	FALSE	High	Master Protein	Heterochromatin protein 1-binding protein 3 OS=Homo sapiens OX=9606 GN=HP1BP3 PE=1 SV=1	0	6.751	5	3	3	3	1	553	61.2	9.67	6.23	3	21588196	High	FALSE	High	Master Protein	Heterochromatin protein 1-binding protein 3 OS=Homo sapiens OX=9606 GN=HP1BP3 PE=1 SV=1	0	33.383	19	11	14	11	1	553	61.2	9.67	30.48	11	1.99706e+08	High
Q5T280	FALSE	High	Master Protein	Putative methyltransferase C9orf114 OS=Homo sapiens OX=9606 GN=SPOUT1 PE=1 SV=3	0.002	1.644	3	1	1	1	1	376	42	7.43	2.33	1	7.12954e+06	High	FALSE	High	Master Protein	Putative methyltransferase C9orf114 OS=Homo sapiens OX=9606 GN=SPOUT1 PE=1 SV=3	0.003	1.683	3	1	1	1	1	376	42	7.43	2.14	1	27446728	High
Q5T749	FALSE	High	Master Protein	Keratinocyte proline-rich protein OS=Homo sapiens OX=9606 GN=KPRP PE=1 SV=1	0.002	3.159	3	3	5	3	1	579	64.1	8.27	5.51	3	2.02389e+08	High	FALSE	Medium	Master Protein	Keratinocyte proline-rich protein OS=Homo sapiens OX=9606 GN=KPRP PE=1 SV=1	0.02	0.988	1	1	1	1	1	579	64.1	8.27	2.06	1	3.05399e+06	High
Q5T7V8	FALSE	High	Master Protein	RAB6-interacting golgin OS=Homo sapiens OX=9606 GN=GORAB PE=1 SV=1	0.002	2.668	5	1	1	1	1	394	45	7.08	2.04	1	6331606	High	FALSE	High	Master Protein	RAB6-interacting golgin OS=Homo sapiens OX=9606 GN=GORAB PE=1 SV=1	0	8.237	8	2	2	2	1	394	45	7.08	5.59	2	19334092	High
Q5TEC6	FALSE	High	Master Protein	Histone H3 OS=Homo sapiens OX=9606 GN=HIST2H3PS2 PE=1 SV=1	0	10.528	24	5	18	1	1	136	15.4	11.27	32.41	5	187870320	High	FALSE	High	Master Protein	Histone H3 OS=Homo sapiens OX=9606 GN=HIST2H3PS2 PE=1 SV=1	0	11.426	24	4	19	1	1	136	15.4	11.27	39.44	4	328531296	High
Q5VV89	FALSE	High	Master Protein	Microsomal glutathione S-transferase 3 OS=Homo sapiens OX=9606 GN=MGST3 PE=1 SV=1	0.001	4.515	8	1	2	1	1	166	18.4	9.96	6.37	1	16475280	High	FALSE	High	Master Protein	Microsomal glutathione S-transferase 3 OS=Homo sapiens OX=9606 GN=MGST3 PE=1 SV=1	0	5.821	8	1	2	1	1	166	18.4	9.96	7.09	1	20422758	High
Q6FI13	FALSE	High	Master Protein	Histone H2A type 2-A OS=Homo sapiens OX=9606 GN=HIST2H2AA3 PE=1 SV=3	0	66.348	58	8	35	3	1	130	14.1	10.9	110.36	8	1061117395	High	FALSE	High	Master Protein	Histone H2A type 2-A OS=Homo sapiens OX=9606 GN=HIST2H2AA3 PE=1 SV=3	0	62.811	58	8	27	3	1	130	14.1	10.9	94.21	8	693951001	High
Q6P161	FALSE	High	Master Protein	39S ribosomal protein L54, mitochondrial OS=Homo sapiens OX=9606 GN=MRPL54 PE=1 SV=1	0.002	1.778	7	1	1	1	1	138	15.8	9.6	2.45	1	35558156	High	FALSE	High	Master Protein	39S ribosomal protein L54, mitochondrial OS=Homo sapiens OX=9606 GN=MRPL54 PE=1 SV=1	0	3.269	7	1	1	1	1	138	15.8	9.6	2.72	1	44838080	High
Q6P1J9	FALSE	Medium	Master Protein	Parafibromin OS=Homo sapiens OX=9606 GN=CDC73 PE=1 SV=1	0.016	0.944	2	1	1	1	1	531	60.5	9.61	1.65	1	4786242	High	FALSE	High	Master Protein	Parafibromin OS=Homo sapiens OX=9606 GN=CDC73 PE=1 SV=1	0.001	2.278	2	1	1	1	1	531	60.5	9.61	1.75	1	6548036	High
Q6P2E9	FALSE	High	Master Protein	Enhancer of mRNA-decapping protein 4 OS=Homo sapiens OX=9606 GN=EDC4 PE=1 SV=1	0.001	4.376	3	2	2	2	1	1401	151.6	5.86	0	2	3.91726e+06	High	FALSE	High	Master Protein	Enhancer of mRNA-decapping protein 4 OS=Homo sapiens OX=9606 GN=EDC4 PE=1 SV=1	0	15.315	5	4	6	4	1	1401	151.6	5.86	10.82	4	47539763	High
Q6P2Q9	FALSE	Medium	Master Protein	Pre-mRNA-processing-splicing factor 8 OS=Homo sapiens OX=9606 GN=PRPF8 PE=1 SV=2	0.016	0.942	0	1	1	1	1	2335	273.4	8.84	1.65	1	3.23714e+06	High	FALSE	High	Master Protein	Pre-mRNA-processing-splicing factor 8 OS=Homo sapiens OX=9606 GN=PRPF8 PE=1 SV=2	0.004	1.411	0	1	1	1	1	2335	273.4	8.84	1.72	1	6.92687e+06	High
Q6PKG0	FALSE	High	Master Protein	La-related protein 1 OS=Homo sapiens OX=9606 GN=LARP1 PE=1 SV=2	0.002	1.856	1	1	1	1	1	1096	123.4	8.82	1.73	1	NA	High	FALSE	High	Master Protein	La-related protein 1 OS=Homo sapiens OX=9606 GN=LARP1 PE=1 SV=2	0	15.352	7	6	8	6	1	1096	123.4	8.82	12.09	6	4.15932e+07	High
Q6UN15	FALSE	High	Master Protein	Pre-mRNA 3'-end-processing factor FIP1 OS=Homo sapiens OX=9606 GN=FIP1L1 PE=1 SV=1	0	18.252	12	6	7	6	1	594	66.5	5.59	20.91	6	1.62388e+08	High	FALSE	High	Master Protein	Pre-mRNA 3'-end-processing factor FIP1 OS=Homo sapiens OX=9606 GN=FIP1L1 PE=1 SV=1	0	34.267	24	8	10	8	1	594	66.5	5.59	26.85	8	410241151	High
Q6UXN9	FALSE	High	Master Protein	WD repeat-containing protein 82 OS=Homo sapiens OX=9606 GN=WDR82 PE=1 SV=1	0.002	1.568	4	1	1	1	1	313	35.1	7.69	2.19	1	10153515	High	FALSE	High	Master Protein	WD repeat-containing protein 82 OS=Homo sapiens OX=9606 GN=WDR82 PE=1 SV=1	0	5.309	10	3	3	3	1	313	35.1	7.69	6.11	3	56206675	High
Q6ZMZ3	FALSE	High	Master Protein	Nesprin-3 OS=Homo sapiens OX=9606 GN=SYNE3 PE=1 SV=2	0.002	2.581	1	1	1	1	1	975	112.1	6.23	2.09	1	NA	High	FALSE	High	Master Protein	Nesprin-3 OS=Homo sapiens OX=9606 GN=SYNE3 PE=1 SV=2	0	4.111	1	1	2	1	1	975	112.1	6.23	4.75	1	10057446	High
Q6ZVX7	FALSE	High	Master Protein	F-box only protein 50 OS=Homo sapiens OX=9606 GN=NCCRP1 PE=1 SV=1	0.003	1.313	5	1	1	1	1	275	30.8	6.62	0	1	2.40104e+06	High	FALSE	High	Master Protein	F-box only protein 50 OS=Homo sapiens OX=9606 GN=NCCRP1 PE=1 SV=1	0.005	1.293	11	1	1	1	1	275	30.8	6.62	0	1	NA	High
Q71DI3	FALSE	High	Master Protein	Histone H3.2 OS=Homo sapiens OX=9606 GN=HIST2H3A PE=1 SV=3	0	25.887	48	6	23	1	1	136	15.4	11.27	51.35	6	18498720	High	FALSE	High	Master Protein	Histone H3.2 OS=Homo sapiens OX=9606 GN=HIST2H3A PE=1 SV=3	0	47.101	48	5	27	1	1	136	15.4	11.27	66.24	5	92244208	High
Q75N03	FALSE	High	Master Protein	E3 ubiquitin-protein ligase Hakai OS=Homo sapiens OX=9606 GN=CBLL1 PE=1 SV=1	0.001	4.141	4	1	1	1	1	491	54.5	8.29	3.15	1	12984139	High	FALSE	High	Master Protein	E3 ubiquitin-protein ligase Hakai OS=Homo sapiens OX=9606 GN=CBLL1 PE=1 SV=1	0	9.204	4	1	1	1	1	491	54.5	8.29	4.55	1	22831082	High
Q7L2E3	FALSE	High	Master Protein	Putative ATP-dependent RNA helicase DHX30 OS=Homo sapiens OX=9606 GN=DHX30 PE=1 SV=1	0	15.436	9	10	10	10	1	1194	133.9	8.78	10.96	10	8.05412e+07	High	FALSE	High	Master Protein	Putative ATP-dependent RNA helicase DHX30 OS=Homo sapiens OX=9606 GN=DHX30 PE=1 SV=1	0	110.804	28	27	42	27	1	1194	133.9	8.78	99.63	27	5.85907e+08	High
Q7Z2W4	FALSE	High	Master Protein	Zinc finger CCCH-type antiviral protein 1 OS=Homo sapiens OX=9606 GN=ZC3HAV1 PE=1 SV=3	0	50.767	18	13	24	13	1	902	101.4	8.4	55.46	13	3.75031e+08	High	FALSE	High	Master Protein	Zinc finger CCCH-type antiviral protein 1 OS=Homo sapiens OX=9606 GN=ZC3HAV1 PE=1 SV=3	0	105.123	33	22	38	22	1	902	101.4	8.4	103.29	22	1336070354	High
Q7Z5L9	FALSE	High	Master Protein	Interferon regulatory factor 2-binding protein 2 OS=Homo sapiens OX=9606 GN=IRF2BP2 PE=1 SV=2	0.006	1.074	3	1	1	1	1	587	61	8.69	0	1	NA	High	FALSE	High	Master Protein	Interferon regulatory factor 2-binding protein 2 OS=Homo sapiens OX=9606 GN=IRF2BP2 PE=1 SV=2	0	6.306	3	1	1	1	1	587	61	8.69	3.72	1	8742635	High
Q7Z794	FALSE	High	Master Protein	Keratin, type II cytoskeletal 1b OS=Homo sapiens OX=9606 GN=KRT77 PE=1 SV=3	0	32.31	14	11	55	5	1	578	61.9	5.99	124.67	11	54119917	High	FALSE	High	Master Protein	Keratin, type II cytoskeletal 1b OS=Homo sapiens OX=9606 GN=KRT77 PE=1 SV=3	0	20.77	6	4	43	1	1	578	61.9	5.99	117.38	4	NA	High
Q86U42	FALSE	High	Master Protein	Polyadenylate-binding protein 2 OS=Homo sapiens OX=9606 GN=PABPN1 PE=1 SV=3	0.001	4.07	4	1	2	1	1	306	32.7	5.06	5.38	1	18408300	High	FALSE	High	Master Protein	Polyadenylate-binding protein 2 OS=Homo sapiens OX=9606 GN=PABPN1 PE=1 SV=3	0	5.646	13	2	4	2	1	306	32.7	5.06	11.73	2	69263206	High
Q86UP2	FALSE	High	Master Protein	Kinectin OS=Homo sapiens OX=9606 GN=KTN1 PE=1 SV=1	0.002	1.671	1	1	1	1	1	1357	156.2	5.64	0	1	NA	High	FALSE	High	Master Protein	Kinectin OS=Homo sapiens OX=9606 GN=KTN1 PE=1 SV=1	0	30.139	9	10	11	10	1	1357	156.2	5.64	21.7	10	1.23166e+08	High
Q86W42	FALSE	High	Master Protein	THO complex subunit 6 homolog OS=Homo sapiens OX=9606 GN=THOC6 PE=1 SV=1	0.002	2.708	4	1	1	1	1	341	37.5	7.43	3.03	1	15211645	High	FALSE	High	Master Protein	THO complex subunit 6 homolog OS=Homo sapiens OX=9606 GN=THOC6 PE=1 SV=1	0	12.76	21	5	6	5	1	341	37.5	7.43	13.77	5	180623283	High
Q8IUE6	FALSE	High	Master Protein	Histone H2A type 2-B OS=Homo sapiens OX=9606 GN=HIST2H2AB PE=1 SV=3	0	27.652	35	4	14	3	1	130	14	10.89	42.82	4	401739780	High	FALSE	High	Master Protein	Histone H2A type 2-B OS=Homo sapiens OX=9606 GN=HIST2H2AB PE=1 SV=3	0	24.573	35	4	9	3	1	130	14	10.89	32.33	4	409908144	High
Q8IV63	FALSE	High	Master Protein	Inactive serine/threonine-protein kinase VRK3 OS=Homo sapiens OX=9606 GN=VRK3 PE=1 SV=2	0.002	2.443	2	1	1	1	1	474	52.8	9.04	1.98	1	8093929	High	FALSE	High	Master Protein	Inactive serine/threonine-protein kinase VRK3 OS=Homo sapiens OX=9606 GN=VRK3 PE=1 SV=2	0	4.304	4	2	2	2	1	474	52.8	9.04	4.28	2	57154090	High
Q8IXT5	FALSE	High	Master Protein	RNA-binding protein 12B OS=Homo sapiens OX=9606 GN=RBM12B PE=1 SV=2	0	57.688	24	20	43	20	1	1001	118	6.81	69.48	20	6.98385e+08	High	FALSE	High	Master Protein	RNA-binding protein 12B OS=Homo sapiens OX=9606 GN=RBM12B PE=1 SV=2	0	161.27	36	36	89	36	1	1001	118	6.81	217.46	36	2730397020	High
Q8N163	FALSE	High	Master Protein	Cell cycle and apoptosis regulator protein 2 OS=Homo sapiens OX=9606 GN=CCAR2 PE=1 SV=2	0.002	2.55	2	1	1	1	1	923	102.8	5.22	2.1	1	5711031	High	FALSE	High	Master Protein	Cell cycle and apoptosis regulator protein 2 OS=Homo sapiens OX=9606 GN=CCAR2 PE=1 SV=2	0	12.785	11	6	8	6	1	923	102.8	5.22	16.28	6	6.43739e+07	High
Q8N1N4	FALSE	High	Master Protein	Keratin, type II cytoskeletal 78 OS=Homo sapiens OX=9606 GN=KRT78 PE=1 SV=2	0	30.232	18	8	17	8	1	520	56.8	6.02	31.93	8	204603909	High	FALSE	High	Master Protein	Keratin, type II cytoskeletal 78 OS=Homo sapiens OX=9606 GN=KRT78 PE=1 SV=2	0	9.328	5	2	2	2	1	520	56.8	6.02	5.75	2	19428324	High
Q8N684	FALSE	High	Master Protein	Cleavage and polyadenylation specificity factor subunit 7 OS=Homo sapiens OX=9606 GN=CPSF7 PE=1 SV=1	0	6.858	8	3	4	3	1	471	52	8	8.5	3	46009806	High	FALSE	High	Master Protein	Cleavage and polyadenylation specificity factor subunit 7 OS=Homo sapiens OX=9606 GN=CPSF7 PE=1 SV=1	0	36.081	18	6	11	6	1	471	52	8	29.33	6	1.30039e+08	High
Q8N9T8	FALSE	Medium	Master Protein	Protein KRI1 homolog OS=Homo sapiens OX=9606 GN=KRI1 PE=1 SV=3	0.013	0.963	1	1	1	1	1	703	82.5	5.14	0	1	3.68528e+06	High	FALSE	High	Master Protein	Protein KRI1 homolog OS=Homo sapiens OX=9606 GN=KRI1 PE=1 SV=3	0	3.954	4	2	2	2	1	703	82.5	5.14	4.47	2	17727990	High
Q8NC51	FALSE	High	Master Protein	Plasminogen activator inhibitor 1 RNA-binding protein OS=Homo sapiens OX=9606 GN=SERBP1 PE=1 SV=2	0.001	4.117	4	1	1	1	1	408	44.9	8.65	2.3	1	7604878	High	FALSE	High	Master Protein	Plasminogen activator inhibitor 1 RNA-binding protein OS=Homo sapiens OX=9606 GN=SERBP1 PE=1 SV=2	0	24.092	26	8	11	8	1	408	44.9	8.65	20.22	8	2.45765e+08	High
Q8NCA5	FALSE	High	Master Protein	Protein FAM98A OS=Homo sapiens OX=9606 GN=FAM98A PE=1 SV=1	0	13.674	10	4	6	4	1	519	55.4	9.03	14.74	4	5.21333e+07	High	FALSE	High	Master Protein	Protein FAM98A OS=Homo sapiens OX=9606 GN=FAM98A PE=1 SV=1	0	24.321	15	5	8	5	1	519	55.4	9.03	25.41	5	166189463	High
Q8NFW8	FALSE	High	Master Protein	N-acylneuraminate cytidylyltransferase OS=Homo sapiens OX=9606 GN=CMAS PE=1 SV=2	0.001	4.17	3	1	1	1	1	434	48.3	7.93	2.49	1	3.50173e+06	High	FALSE	High	Master Protein	N-acylneuraminate cytidylyltransferase OS=Homo sapiens OX=9606 GN=CMAS PE=1 SV=2	0	5.451	3	1	1	1	1	434	48.3	7.93	3.5	1	10701539	High
Q8NI27	FALSE	High	Master Protein	THO complex subunit 2 OS=Homo sapiens OX=9606 GN=THOC2 PE=1 SV=2	0	7.443	2	3	3	3	1	1593	182.7	8.44	4.19	3	24338865	High	FALSE	High	Master Protein	THO complex subunit 2 OS=Homo sapiens OX=9606 GN=THOC2 PE=1 SV=2	0	77.615	23	27	36	27	1	1593	182.7	8.44	66.18	27	5.28462e+08	High
Q8WTW3	FALSE	High	Master Protein	Conserved oligomeric Golgi complex subunit 1 OS=Homo sapiens OX=9606 GN=COG1 PE=1 SV=1	0.002	1.843	2	2	2	2	1	980	108.9	7.31	0	2	6.05579e+06	High	FALSE	Medium	Master Protein	Conserved oligomeric Golgi complex subunit 1 OS=Homo sapiens OX=9606 GN=COG1 PE=1 SV=1	0.026	0.833	1	1	1	1	1	980	108.9	7.31	0	1	6.34907e+06	High
Q8WU79	FALSE	High	Master Protein	Stromal membrane-associated protein 2 OS=Homo sapiens OX=9606 GN=SMAP2 PE=1 SV=1	0	9.502	10	4	5	4	1	429	46.8	8.87	10.16	4	65046863	High	FALSE	High	Master Protein	Stromal membrane-associated protein 2 OS=Homo sapiens OX=9606 GN=SMAP2 PE=1 SV=1	0	23.839	15	6	10	6	1	429	46.8	8.87	29.82	6	256698151	High
Q8WWM7	FALSE	High	Master Protein	Ataxin-2-like protein OS=Homo sapiens OX=9606 GN=ATXN2L PE=1 SV=2	0.005	1.163	1	1	1	1	1	1075	113.3	8.59	0	1	NA	High	FALSE	High	Master Protein	Ataxin-2-like protein OS=Homo sapiens OX=9606 GN=ATXN2L PE=1 SV=2	0	37.083	10	6	18	6	1	1075	113.3	8.59	41.32	6	1.85829e+08	High
Q8WXF1	FALSE	High	Master Protein	Paraspeckle component 1 OS=Homo sapiens OX=9606 GN=PSPC1 PE=1 SV=1	0	14.904	15	5	6	5	1	523	58.7	6.67	13.02	5	64398136	High	FALSE	High	Master Protein	Paraspeckle component 1 OS=Homo sapiens OX=9606 GN=PSPC1 PE=1 SV=1	0	16.511	12	4	5	4	1	523	58.7	6.67	13.09	4	163906956	High
Q92499	FALSE	High	Master Protein	ATP-dependent RNA helicase DDX1 OS=Homo sapiens OX=9606 GN=DDX1 PE=1 SV=2	0	45.275	23	15	19	15	1	740	82.4	7.23	41.86	15	2.59048e+08	High	FALSE	High	Master Protein	ATP-dependent RNA helicase DDX1 OS=Homo sapiens OX=9606 GN=DDX1 PE=1 SV=2	0	178.067	46	30	55	30	1	740	82.4	7.23	164.13	30	1721082050	High
Q92522	FALSE	High	Master Protein	Histone H1x OS=Homo sapiens OX=9606 GN=H1FX PE=1 SV=1	0	11.799	11	3	6	3	1	213	22.5	10.76	17.3	3	314224992	High	FALSE	High	Master Protein	Histone H1x OS=Homo sapiens OX=9606 GN=H1FX PE=1 SV=1	0	15.825	16	4	7	4	1	213	22.5	10.76	20.19	4	576153936	High
Q92552	FALSE	High	Master Protein	28S ribosomal protein S27, mitochondrial OS=Homo sapiens OX=9606 GN=MRPS27 PE=1 SV=3	0.001	3.845	6	2	2	2	1	414	47.6	6.18	4.36	2	1.21713e+07	High	FALSE	High	Master Protein	28S ribosomal protein S27, mitochondrial OS=Homo sapiens OX=9606 GN=MRPS27 PE=1 SV=3	0	14.35	15	5	6	5	1	414	47.6	6.18	12.36	5	83819281	High
Q92556	FALSE	Medium	Master Protein	Engulfment and cell motility protein 1 OS=Homo sapiens OX=9606 GN=ELMO1 PE=1 SV=2	0.031	0.844	2	1	1	1	1	727	83.8	6.28	0	1	NA	High	FALSE	High	Master Protein	Engulfment and cell motility protein 1 OS=Homo sapiens OX=9606 GN=ELMO1 PE=1 SV=2	0	3.236	2	1	1	1	1	727	83.8	6.28	2.35	1	6.96845e+06	High
Q92615	FALSE	High	Master Protein	La-related protein 4B OS=Homo sapiens OX=9606 GN=LARP4B PE=1 SV=3	0.002	1.782	2	1	1	1	1	738	80.5	6.92	2.05	1	5.61933e+06	High	FALSE	High	Master Protein	La-related protein 4B OS=Homo sapiens OX=9606 GN=LARP4B PE=1 SV=3	0	2.893	1	1	1	1	1	738	80.5	6.92	2.69	1	21036366	High
Q92665	FALSE	High	Master Protein	28S ribosomal protein S31, mitochondrial OS=Homo sapiens OX=9606 GN=MRPS31 PE=1 SV=3	0.002	2.046	4	1	1	1	1	395	45.3	9.29	2.21	1	3.2858e+06	High	FALSE	High	Master Protein	28S ribosomal protein S31, mitochondrial OS=Homo sapiens OX=9606 GN=MRPS31 PE=1 SV=3	0	3.719	6	2	3	2	1	395	45.3	9.29	2.46	2	6857487	High
Q92797	FALSE	High	Master Protein	Symplekin OS=Homo sapiens OX=9606 GN=SYMPK PE=1 SV=2	0	10.114	4	5	5	5	1	1274	141.1	6.13	6.1	5	2.46942e+07	High	FALSE	High	Master Protein	Symplekin OS=Homo sapiens OX=9606 GN=SYMPK PE=1 SV=2	0	63.24	18	14	23	14	1	1274	141.1	6.13	57.88	14	3.52897e+08	High
Q92804	FALSE	High	Master Protein	TATA-binding protein-associated factor 2N OS=Homo sapiens OX=9606 GN=TAF15 PE=1 SV=1	0	51.756	14	6	19	4	1	592	61.8	8.02	57.78	6	305332997	High	FALSE	High	Master Protein	TATA-binding protein-associated factor 2N OS=Homo sapiens OX=9606 GN=TAF15 PE=1 SV=1	0	90.247	22	8	30	6	1	592	61.8	8.02	100.12	8	1302344710	High
Q96A72	FALSE	High	Master Protein	Protein mago nashi homolog 2 OS=Homo sapiens OX=9606 GN=MAGOHB PE=1 SV=1	0	16.037	23	4	4	4	1	148	17.3	6.39	12.41	4	95916080	High	FALSE	High	Master Protein	Protein mago nashi homolog 2 OS=Homo sapiens OX=9606 GN=MAGOHB PE=1 SV=1	0	9.165	19	2	2	2	1	148	17.3	6.39	6.96	2	112967688	High
Q96AG4	FALSE	High	Master Protein	Leucine-rich repeat-containing protein 59 OS=Homo sapiens OX=9606 GN=LRRC59 PE=1 SV=1	0.002	1.812	4	1	1	1	1	307	34.9	9.57	2.33	1	14655374	High	FALSE	High	Master Protein	Leucine-rich repeat-containing protein 59 OS=Homo sapiens OX=9606 GN=LRRC59 PE=1 SV=1	0.004	1.556	4	1	1	1	1	307	34.9	9.57	2.14	1	27707682	High
Q96AK3	FALSE	High	Master Protein	DNA dC->dU-editing enzyme APOBEC-3D OS=Homo sapiens OX=9606 GN=APOBEC3D PE=1 SV=1	0.001	4.701	3	1	2	1	1	386	46.6	8.4	4.99	1	18702287	High	FALSE	High	Master Protein	DNA dC->dU-editing enzyme APOBEC-3D OS=Homo sapiens OX=9606 GN=APOBEC3D PE=1 SV=1	0	7.496	3	1	2	1	1	386	46.6	8.4	6.79	1	55310180	High
Q96E39	FALSE	High	Master Protein	RNA binding motif protein, X-linked-like-1 OS=Homo sapiens OX=9606 GN=RBMXL1 PE=1 SV=1	0	51.967	26	10	34	3	1	390	42.1	9.89	93.72	10	38197294	High	FALSE	High	Master Protein	RNA binding motif protein, X-linked-like-1 OS=Homo sapiens OX=9606 GN=RBMXL1 PE=1 SV=1	0	56.301	32	11	34	3	1	390	42.1	9.89	96.95	11	85409955	High
Q96ES7	FALSE	High	Master Protein	SAGA-associated factor 29 OS=Homo sapiens OX=9606 GN=SGF29 PE=1 SV=1	0.002	2.306	4	1	1	1	1	293	33.2	8.1	0	1	3.19663e+06	High	FALSE	High	Master Protein	SAGA-associated factor 29 OS=Homo sapiens OX=9606 GN=SGF29 PE=1 SV=1	0	3.703	4	1	1	1	1	293	33.2	8.1	2.99	1	8475346	High
Q96EY1	FALSE	High	Master Protein	DnaJ homolog subfamily A member 3, mitochondrial OS=Homo sapiens OX=9606 GN=DNAJA3 PE=1 SV=2	0	7.826	7	2	3	2	1	480	52.5	9.26	3.38	2	16982600	High	FALSE	High	Master Protein	DnaJ homolog subfamily A member 3, mitochondrial OS=Homo sapiens OX=9606 GN=DNAJA3 PE=1 SV=2	0	11.593	7	2	3	2	1	480	52.5	9.26	8.96	2	65730164	High
Q96EY7	FALSE	High	Master Protein	Pentatricopeptide repeat domain-containing protein 3, mitochondrial OS=Homo sapiens OX=9606 GN=PTCD3 PE=1 SV=3	0	16.201	9	5	7	5	1	689	78.5	6.42	6.91	5	2.95674e+07	High	FALSE	High	Master Protein	Pentatricopeptide repeat domain-containing protein 3, mitochondrial OS=Homo sapiens OX=9606 GN=PTCD3 PE=1 SV=3	0	31.126	19	10	14	10	1	689	78.5	6.42	22.3	10	1.38813e+08	High
Q96G25	FALSE	High	Master Protein	Mediator of RNA polymerase II transcription subunit 8 OS=Homo sapiens OX=9606 GN=MED8 PE=1 SV=2	0.002	3.051	5	1	1	1	1	268	29.1	7.44	0	1	3.66925e+06	High	FALSE	High	Master Protein	Mediator of RNA polymerase II transcription subunit 8 OS=Homo sapiens OX=9606 GN=MED8 PE=1 SV=2	0	3.915	5	1	1	1	1	268	29.1	7.44	2.51	1	5.45105e+06	High
Q96GM8	FALSE	High	Master Protein	Target of EGR1 protein 1 OS=Homo sapiens OX=9606 GN=TOE1 PE=1 SV=1	0.005	1.197	3	1	1	1	1	510	56.5	7.18	2.29	1	5.43275e+06	High	FALSE	High	Master Protein	Target of EGR1 protein 1 OS=Homo sapiens OX=9606 GN=TOE1 PE=1 SV=1	0	15.344	12	5	8	5	1	510	56.5	7.18	17.59	5	84241802	High
Q96HS1	FALSE	High	Master Protein	Serine/threonine-protein phosphatase PGAM5, mitochondrial OS=Homo sapiens OX=9606 GN=PGAM5 PE=1 SV=2	0	27.987	40	11	21	11	1	289	32	8.68	53.36	11	812823178	High	FALSE	High	Master Protein	Serine/threonine-protein phosphatase PGAM5, mitochondrial OS=Homo sapiens OX=9606 GN=PGAM5 PE=1 SV=2	0	36.987	41	12	24	12	1	289	32	8.68	64.15	12	2148240688	High
Q96I24	FALSE	High	Master Protein	Far upstream element-binding protein 3 OS=Homo sapiens OX=9606 GN=FUBP3 PE=1 SV=2	0	21.888	13	6	7	6	1	572	61.6	8.38	13.65	6	8.5025e+07	High	FALSE	High	Master Protein	Far upstream element-binding protein 3 OS=Homo sapiens OX=9606 GN=FUBP3 PE=1 SV=2	0	44.435	27	11	17	11	1	572	61.6	8.38	39.95	11	273154181	High
Q96I25	FALSE	High	Master Protein	Splicing factor 45 OS=Homo sapiens OX=9606 GN=RBM17 PE=1 SV=1	0.002	3.004	5	2	2	2	1	401	44.9	5.97	0	2	7.81213e+06	High	FALSE	High	Master Protein	Splicing factor 45 OS=Homo sapiens OX=9606 GN=RBM17 PE=1 SV=1	0	4.283	5	2	2	2	1	401	44.9	5.97	3.94	2	1.6342e+07	High
Q96L58	FALSE	High	Master Protein	Beta-1,3-galactosyltransferase 6 OS=Homo sapiens OX=9606 GN=B3GALT6 PE=1 SV=2	0.002	1.587	3	1	1	1	1	329	37.1	9.66	2.11	1	9080495	High	FALSE	High	Master Protein	Beta-1,3-galactosyltransferase 6 OS=Homo sapiens OX=9606 GN=B3GALT6 PE=1 SV=2	0	3.454	3	1	1	1	1	329	37.1	9.66	3.15	1	16837474	High
Q96P63	FALSE	High	Master Protein	Serpin B12 OS=Homo sapiens OX=9606 GN=SERPINB12 PE=1 SV=1	0	11.224	13	4	6	4	1	405	46.2	5.53	10.97	4	28652646	High	FALSE	High	Master Protein	Serpin B12 OS=Homo sapiens OX=9606 GN=SERPINB12 PE=1 SV=1	0	5.178	6	2	2	2	1	405	46.2	5.53	4.28	2	4669358	High
Q96PK6	FALSE	High	Master Protein	RNA-binding protein 14 OS=Homo sapiens OX=9606 GN=RBM14 PE=1 SV=2	0	45.531	19	11	25	11	1	669	69.4	9.67	58.22	11	5.48411e+08	High	FALSE	High	Master Protein	RNA-binding protein 14 OS=Homo sapiens OX=9606 GN=RBM14 PE=1 SV=2	0	92.396	34	17	38	17	1	669	69.4	9.67	110.45	17	1888954552	High
Q96PU8	FALSE	High	Master Protein	Protein quaking OS=Homo sapiens OX=9606 GN=QKI PE=1 SV=1	0	179.442	53	19	200	19	1	341	37.6	8.56	574.96	19	23381611445	High	FALSE	High	Master Protein	Protein quaking OS=Homo sapiens OX=9606 GN=QKI PE=1 SV=1	0	298.803	76	22	168	22	1	341	37.6	8.56	593.54	22	48937755660	High
Q96RQ3	FALSE	High	Master Protein	Methylcrotonoyl-CoA carboxylase subunit alpha, mitochondrial OS=Homo sapiens OX=9606 GN=MCCC1 PE=1 SV=3	0	13.04	6	5	7	5	1	725	80.4	7.78	13.58	5	79474410	High	FALSE	High	Master Protein	Methylcrotonoyl-CoA carboxylase subunit alpha, mitochondrial OS=Homo sapiens OX=9606 GN=MCCC1 PE=1 SV=3	0	47.483	17	11	17	11	1	725	80.4	7.78	50.9	11	4.27803e+08	High
Q96SI9	FALSE	High	Master Protein	Spermatid perinuclear RNA-binding protein OS=Homo sapiens OX=9606 GN=STRBP PE=1 SV=1	0	14.309	6	4	6	1	1	672	73.6	8.72	14.15	4	2501502	High	FALSE	High	Master Protein	Spermatid perinuclear RNA-binding protein OS=Homo sapiens OX=9606 GN=STRBP PE=1 SV=1	0	30.131	5	4	9	1	1	672	73.6	8.72	25.72	4	10935089	High
Q96T37	FALSE	High	Master Protein	RNA-binding protein 15 OS=Homo sapiens OX=9606 GN=RBM15 PE=1 SV=2	0	11.731	10	7	7	7	1	977	107.1	10.08	14.3	7	102733013	High	FALSE	High	Master Protein	RNA-binding protein 15 OS=Homo sapiens OX=9606 GN=RBM15 PE=1 SV=2	0	54.357	21	13	25	13	1	977	107.1	10.08	65.76	13	5.23754e+08	High
Q96T60	FALSE	High	Master Protein	Bifunctional polynucleotide phosphatase/kinase OS=Homo sapiens OX=9606 GN=PNKP PE=1 SV=1	0.001	4.425	7	3	3	3	1	521	57	8.46	3.72	3	1.78597e+07	High	FALSE	High	Master Protein	Bifunctional polynucleotide phosphatase/kinase OS=Homo sapiens OX=9606 GN=PNKP PE=1 SV=1	0	15.883	12	5	5	5	1	521	57	8.46	11.97	5	51283430	High
Q99459	FALSE	High	Master Protein	Cell division cycle 5-like protein OS=Homo sapiens OX=9606 GN=CDC5L PE=1 SV=2	0	15.749	11	6	7	6	1	802	92.2	8.18	14.3	6	83206436	High	FALSE	High	Master Protein	Cell division cycle 5-like protein OS=Homo sapiens OX=9606 GN=CDC5L PE=1 SV=2	0	77.199	29	16	22	16	1	802	92.2	8.18	54.83	16	392352645	High
Q99549	FALSE	Medium	Master Protein	M-phase phosphoprotein 8 OS=Homo sapiens OX=9606 GN=MPHOSPH8 PE=1 SV=2	0.013	0.952	2	1	1	1	1	860	97.1	6.06	0	1	6279968	High	FALSE	High	Master Protein	M-phase phosphoprotein 8 OS=Homo sapiens OX=9606 GN=MPHOSPH8 PE=1 SV=2	0	9.138	6	4	6	4	1	860	97.1	6.06	7.36	4	81216772	High
Q99661	FALSE	High	Master Protein	Kinesin-like protein KIF2C OS=Homo sapiens OX=9606 GN=KIF2C PE=1 SV=2	0.002	2.547	2	1	1	1	1	725	81.3	7.83	2.07	1	17300634	High	FALSE	High	Master Protein	Kinesin-like protein KIF2C OS=Homo sapiens OX=9606 GN=KIF2C PE=1 SV=2	0	6.183	4	2	2	2	1	725	81.3	7.83	6.08	2	51967403	High
Q9BQ39	FALSE	High	Master Protein	ATP-dependent RNA helicase DDX50 OS=Homo sapiens OX=9606 GN=DDX50 PE=1 SV=1	0	7.047	8	4	5	4	1	737	82.5	9.17	8.07	4	35687932	High	FALSE	High	Master Protein	ATP-dependent RNA helicase DDX50 OS=Homo sapiens OX=9606 GN=DDX50 PE=1 SV=1	0	20.046	9	5	7	5	1	737	82.5	9.17	19.4	5	279549686	High
Q9BQ61	FALSE	High	Master Protein	Telomerase RNA component interacting RNase OS=Homo sapiens OX=9606 GN=TRIR PE=1 SV=1	0.002	2.42	15	1	1	1	1	176	18.4	9.44	0	1	3.18131e+06	High	FALSE	High	Master Protein	Telomerase RNA component interacting RNase OS=Homo sapiens OX=9606 GN=TRIR PE=1 SV=1	0	4.693	15	2	2	2	1	176	18.4	9.44	5.87	2	NA	High
Q9BQ67	FALSE	High	Master Protein	Glutamate-rich WD repeat-containing protein 1 OS=Homo sapiens OX=9606 GN=GRWD1 PE=1 SV=1	0.002	3.115	5	2	2	2	1	446	49.4	4.92	4.44	2	5.67905e+06	High	FALSE	High	Master Protein	Glutamate-rich WD repeat-containing protein 1 OS=Homo sapiens OX=9606 GN=GRWD1 PE=1 SV=1	0	9.005	9	3	3	3	1	446	49.4	4.92	8.62	3	3.91433e+07	High
Q9BU76	FALSE	High	Master Protein	Multiple myeloma tumor-associated protein 2 OS=Homo sapiens OX=9606 GN=MMTAG2 PE=1 SV=1	0.002	2.796	5	1	1	1	1	263	29.4	10.02	2.92	1	22838562	High	FALSE	High	Master Protein	Multiple myeloma tumor-associated protein 2 OS=Homo sapiens OX=9606 GN=MMTAG2 PE=1 SV=1	0	8.053	9	2	2	2	1	263	29.4	10.02	6.49	2	56598265	High
Q9BUJ2	FALSE	High	Master Protein	Heterogeneous nuclear ribonucleoprotein U-like protein 1 OS=Homo sapiens OX=9606 GN=HNRNPUL1 PE=1 SV=2	0	12.323	7	4	5	4	1	856	95.7	6.92	6.87	4	5.86401e+07	High	FALSE	High	Master Protein	Heterogeneous nuclear ribonucleoprotein U-like protein 1 OS=Homo sapiens OX=9606 GN=HNRNPUL1 PE=1 SV=2	0	81.857	21	12	32	12	1	856	95.7	6.92	94.22	12	5.14613e+08	High
Q9BUQ8	FALSE	Medium	Master Protein	Probable ATP-dependent RNA helicase DDX23 OS=Homo sapiens OX=9606 GN=DDX23 PE=1 SV=3	0.025	0.869	1	1	1	1	1	820	95.5	9.55	1.63	1	4.17505e+06	High	FALSE	Medium	Master Protein	Probable ATP-dependent RNA helicase DDX23 OS=Homo sapiens OX=9606 GN=DDX23 PE=1 SV=3	0.026	0.824	1	1	1	1	1	820	95.5	9.55	1.92	1	7.82461e+06	High
Q9BVP2	FALSE	High	Master Protein	Guanine nucleotide-binding protein-like 3 OS=Homo sapiens OX=9606 GN=GNL3 PE=1 SV=2	0	5.846	6	3	3	3	1	549	62	9.16	5.93	3	24698165	High	FALSE	High	Master Protein	Guanine nucleotide-binding protein-like 3 OS=Homo sapiens OX=9606 GN=GNL3 PE=1 SV=2	0	9.428	6	3	4	3	1	549	62	9.16	9.97	3	57880553	High
Q9BW19	FALSE	High	Master Protein	Kinesin-like protein KIFC1 OS=Homo sapiens OX=9606 GN=KIFC1 PE=1 SV=2	0	18.225	15	7	7	7	1	673	73.7	8.98	13.03	7	55254693	High	FALSE	High	Master Protein	Kinesin-like protein KIFC1 OS=Homo sapiens OX=9606 GN=KIFC1 PE=1 SV=2	0	66.711	35	15	21	15	1	673	73.7	8.98	50.77	15	324198736	High
Q9BWF3	FALSE	High	Master Protein	RNA-binding protein 4 OS=Homo sapiens OX=9606 GN=RBM4 PE=1 SV=1	0.002	2.595	4	1	1	1	1	364	40.3	7.08	0	1	NA	High	FALSE	High	Master Protein	RNA-binding protein 4 OS=Homo sapiens OX=9606 GN=RBM4 PE=1 SV=1	0.004	1.419	2	1	1	1	1	364	40.3	7.08	1.81	1	40188964	High
Q9BZE4	FALSE	Medium	Master Protein	Nucleolar GTP-binding protein 1 OS=Homo sapiens OX=9606 GN=GTPBP4 PE=1 SV=3	0.036	0.808	1	1	1	1	1	634	73.9	9.5	1.73	1	7570874	High	FALSE	High	Master Protein	Nucleolar GTP-binding protein 1 OS=Homo sapiens OX=9606 GN=GTPBP4 PE=1 SV=3	0	8.888	5	3	3	3	1	634	73.9	9.5	7.32	3	3.76203e+07	High
Q9C0J8	FALSE	High	Master Protein	pre-mRNA 3' end processing protein WDR33 OS=Homo sapiens OX=9606 GN=WDR33 PE=1 SV=2	0.005	1.205	1	1	1	1	1	1336	145.8	9.17	0	1	8064272	High	FALSE	High	Master Protein	pre-mRNA 3' end processing protein WDR33 OS=Homo sapiens OX=9606 GN=WDR33 PE=1 SV=2	0	22.728	11	9	10	9	1	1336	145.8	9.17	26.06	9	181266154	High
Q9GZR7	FALSE	Medium	Master Protein	ATP-dependent RNA helicase DDX24 OS=Homo sapiens OX=9606 GN=DDX24 PE=1 SV=1	0.029	0.848	3	1	1	1	1	859	96.3	9.06	0	1	2.18478e+06	High	FALSE	High	Master Protein	ATP-dependent RNA helicase DDX24 OS=Homo sapiens OX=9606 GN=DDX24 PE=1 SV=1	0	4.562	2	1	2	1	1	859	96.3	9.06	4.17	1	8.65884e+06	High
Q9H0D6	FALSE	High	Master Protein	5'-3' exoribonuclease 2 OS=Homo sapiens OX=9606 GN=XRN2 PE=1 SV=1	0	24.325	6	5	8	5	1	950	108.5	7.47	21.03	5	111265207	High	FALSE	High	Master Protein	5'-3' exoribonuclease 2 OS=Homo sapiens OX=9606 GN=XRN2 PE=1 SV=1	0	84.448	29	20	30	20	1	950	108.5	7.47	68.06	20	6.13139e+08	High
Q9H6W3	FALSE	High	Master Protein	Ribosomal oxygenase 1 OS=Homo sapiens OX=9606 GN=RIOX1 PE=1 SV=2	0.001	3.804	2	1	1	1	1	641	71	6.46	2.41	1	5.4964e+06	High	FALSE	High	Master Protein	Ribosomal oxygenase 1 OS=Homo sapiens OX=9606 GN=RIOX1 PE=1 SV=2	0	8.791	6	3	3	3	1	641	71	6.46	7.36	3	30982228	High
Q9H7B2	FALSE	High	Master Protein	Ribosome production factor 2 homolog OS=Homo sapiens OX=9606 GN=RPF2 PE=1 SV=2	0.001	3.534	8	2	2	2	1	306	35.6	9.99	2.04	2	21774370	High	FALSE	High	Master Protein	Ribosome production factor 2 homolog OS=Homo sapiens OX=9606 GN=RPF2 PE=1 SV=2	0	13.068	21	5	5	5	1	306	35.6	9.99	12.82	5	72240617	High
Q9H936	FALSE	High	Master Protein	Mitochondrial glutamate carrier 1 OS=Homo sapiens OX=9606 GN=SLC25A22 PE=1 SV=1	0.002	1.52	2	1	1	1	1	323	34.4	9.29	2.04	1	6647254	High	FALSE	High	Master Protein	Mitochondrial glutamate carrier 1 OS=Homo sapiens OX=9606 GN=SLC25A22 PE=1 SV=1	0	4.428	13	3	3	3	1	323	34.4	9.29	4.48	3	3.34368e+07	High
Q9HCC0	FALSE	High	Master Protein	Methylcrotonoyl-CoA carboxylase beta chain, mitochondrial OS=Homo sapiens OX=9606 GN=MCCC2 PE=1 SV=1	0	44.682	32	14	24	14	1	563	61.3	7.68	50.22	14	3.61819e+08	High	FALSE	High	Master Protein	Methylcrotonoyl-CoA carboxylase beta chain, mitochondrial OS=Homo sapiens OX=9606 GN=MCCC2 PE=1 SV=1	0	178.796	56	25	46	25	1	563	61.3	7.68	142.13	25	1343409007	High
Q9HCD5	FALSE	High	Master Protein	Nuclear receptor coactivator 5 OS=Homo sapiens OX=9606 GN=NCOA5 PE=1 SV=2	0	58.669	41	13	32	13	1	579	65.5	9.6	83.72	13	750925503	High	FALSE	High	Master Protein	Nuclear receptor coactivator 5 OS=Homo sapiens OX=9606 GN=NCOA5 PE=1 SV=2	0	122.149	58	19	52	19	1	579	65.5	9.6	167.54	19	2951981278	High
Q9NQ39	FALSE	High	Master Protein	Putative 40S ribosomal protein S10-like OS=Homo sapiens OX=9606 GN=RPS10P5 PE=5 SV=1	0.001	5.103	8	1	2	1	1	176	20.1	10.13	7.48	1	27680770	High	FALSE	High	Master Protein	Putative 40S ribosomal protein S10-like OS=Homo sapiens OX=9606 GN=RPS10P5 PE=5 SV=1	0	11.279	9	2	2	2	1	176	20.1	10.13	7.43	2	70360687	High
Q9NQT4	FALSE	High	Master Protein	Exosome complex component RRP46 OS=Homo sapiens OX=9606 GN=EXOSC5 PE=1 SV=1	0.001	3.603	5	1	1	1	1	235	25.2	7.59	2.64	1	21980310	High	FALSE	High	Master Protein	Exosome complex component RRP46 OS=Homo sapiens OX=9606 GN=EXOSC5 PE=1 SV=1	0	6.016	6	1	2	1	1	235	25.2	7.59	5.07	1	108324146	High
Q9NRL2	FALSE	High	Master Protein	Bromodomain adjacent to zinc finger domain protein 1A OS=Homo sapiens OX=9606 GN=BAZ1A PE=1 SV=2	0	6.503	3	3	4	3	1	1556	178.6	6.6	5.7	3	2.32845e+07	High	FALSE	High	Master Protein	Bromodomain adjacent to zinc finger domain protein 1A OS=Homo sapiens OX=9606 GN=BAZ1A PE=1 SV=2	0	35.418	11	11	15	11	1	1556	178.6	6.6	28.14	11	1.43661e+08	High
Q9NSD9	FALSE	High	Master Protein	Phenylalanine--tRNA ligase beta subunit OS=Homo sapiens OX=9606 GN=FARSB PE=1 SV=3	0.001	4.361	3	2	2	2	1	589	66.1	6.84	4.95	2	1.3982e+07	High	FALSE	High	Master Protein	Phenylalanine--tRNA ligase beta subunit OS=Homo sapiens OX=9606 GN=FARSB PE=1 SV=3	0	7.019	6	3	3	3	1	589	66.1	6.84	7.38	3	36058229	High
Q9NSY1	FALSE	High	Master Protein	BMP-2-inducible protein kinase OS=Homo sapiens OX=9606 GN=BMP2K PE=1 SV=2	0.002	1.438	1	1	1	1	1	1161	129.1	6.51	0	1	2868615	High	FALSE	High	Master Protein	BMP-2-inducible protein kinase OS=Homo sapiens OX=9606 GN=BMP2K PE=1 SV=2	0	8.884	7	4	4	4	1	1161	129.1	6.51	7.06	4	1.62297e+07	High
Q9NVP1	FALSE	High	Master Protein	ATP-dependent RNA helicase DDX18 OS=Homo sapiens OX=9606 GN=DDX18 PE=1 SV=2	0	10.659	9	5	5	5	1	670	75.4	9.5	12.48	5	48313062	High	FALSE	High	Master Protein	ATP-dependent RNA helicase DDX18 OS=Homo sapiens OX=9606 GN=DDX18 PE=1 SV=2	0	33.285	15	8	9	8	1	670	75.4	9.5	24.73	8	120095391	High
Q9NVV4	FALSE	High	Master Protein	Poly(A) RNA polymerase, mitochondrial OS=Homo sapiens OX=9606 GN=MTPAP PE=1 SV=1	0.002	3.359	6	2	2	2	1	582	66.1	9.04	3.89	2	8959159	High	FALSE	High	Master Protein	Poly(A) RNA polymerase, mitochondrial OS=Homo sapiens OX=9606 GN=MTPAP PE=1 SV=1	0	14.695	12	4	4	4	1	582	66.1	9.04	7.14	4	35058137	High
Q9NWB6	FALSE	High	Master Protein	Arginine and glutamate-rich protein 1 OS=Homo sapiens OX=9606 GN=ARGLU1 PE=1 SV=1	0.002	3.386	5	2	4	2	1	273	33.2	10.35	8.74	2	54810048	High	FALSE	High	Master Protein	Arginine and glutamate-rich protein 1 OS=Homo sapiens OX=9606 GN=ARGLU1 PE=1 SV=1	0	5.764	13	3	5	3	1	273	33.2	10.35	7.28	3	1.26997e+08	High
Q9NWH9	FALSE	High	Master Protein	SAFB-like transcription modulator OS=Homo sapiens OX=9606 GN=SLTM PE=1 SV=2	0	40.309	13	14	26	14	1	1034	117.1	7.87	57.12	14	4.18647e+08	High	FALSE	High	Master Protein	SAFB-like transcription modulator OS=Homo sapiens OX=9606 GN=SLTM PE=1 SV=2	0	150.999	21	23	73	23	1	1034	117.1	7.87	209.42	23	3449333635	High
Q9NX24	FALSE	High	Master Protein	H/ACA ribonucleoprotein complex subunit 2 OS=Homo sapiens OX=9606 GN=NHP2 PE=1 SV=1	0.002	2.307	12	1	1	1	1	153	17.2	8.22	2.49	1	13254916	High	FALSE	High	Master Protein	H/ACA ribonucleoprotein complex subunit 2 OS=Homo sapiens OX=9606 GN=NHP2 PE=1 SV=1	0	7.468	25	2	2	2	1	153	17.2	8.22	6.59	2	3.29396e+07	High
Q9NXC5	FALSE	High	Master Protein	GATOR complex protein MIOS OS=Homo sapiens OX=9606 GN=MIOS PE=1 SV=2	0	11.232	7	5	6	5	1	875	98.5	6.73	7.12	5	6.22642e+07	High	FALSE	High	Master Protein	GATOR complex protein MIOS OS=Homo sapiens OX=9606 GN=MIOS PE=1 SV=2	0	60.999	25	15	23	15	1	875	98.5	6.73	47.3	15	4.12559e+08	High
Q9NXV6	FALSE	High	Master Protein	CDKN2A-interacting protein OS=Homo sapiens OX=9606 GN=CDKN2AIP PE=1 SV=3	0	6.869	6	3	4	3	1	580	61.1	9.01	8.78	3	2.80021e+07	High	FALSE	High	Master Protein	CDKN2A-interacting protein OS=Homo sapiens OX=9606 GN=CDKN2AIP PE=1 SV=3	0	46.634	28	10	15	10	1	580	61.1	9.01	39.68	10	312198354	High
Q9NY12	FALSE	High	Master Protein	H/ACA ribonucleoprotein complex subunit 1 OS=Homo sapiens OX=9606 GN=GAR1 PE=1 SV=1	0.002	3.252	8	2	2	2	1	217	22.3	10.92	2.16	2	2.06642e+07	High	FALSE	High	Master Protein	H/ACA ribonucleoprotein complex subunit 1 OS=Homo sapiens OX=9606 GN=GAR1 PE=1 SV=1	0	6.441	12	2	2	2	1	217	22.3	10.92	3.11	2	35340150	High
Q9NYF8	FALSE	High	Master Protein	Bcl-2-associated transcription factor 1 OS=Homo sapiens OX=9606 GN=BCLAF1 PE=1 SV=2	0	32.892	15	14	27	14	1	920	106.1	9.98	48.3	14	2.58049e+08	High	FALSE	High	Master Protein	Bcl-2-associated transcription factor 1 OS=Homo sapiens OX=9606 GN=BCLAF1 PE=1 SV=2	0	198.989	31	27	98	27	1	920	106.1	9.98	262.09	27	2340997117	High
Q9NZT1	FALSE	High	Master Protein	Calmodulin-like protein 5 OS=Homo sapiens OX=9606 GN=CALML5 PE=1 SV=2	0	5.699	21	2	2	2	1	146	15.9	4.44	4.46	2	24919904	High	FALSE	High	Master Protein	Calmodulin-like protein 5 OS=Homo sapiens OX=9606 GN=CALML5 PE=1 SV=2	0	9.697	16	1	3	1	1	146	15.9	4.44	7.47	1	NA	High
Q9P0L0	FALSE	High	Master Protein	Vesicle-associated membrane protein-associated protein A OS=Homo sapiens OX=9606 GN=VAPA PE=1 SV=3	0.006	1.094	6	1	1	1	1	249	27.9	8.62	2.1	1	13522586	High	FALSE	High	Master Protein	Vesicle-associated membrane protein-associated protein A OS=Homo sapiens OX=9606 GN=VAPA PE=1 SV=3	0	7.536	6	2	2	2	1	249	27.9	8.62	6.65	2	56795370	High
Q9P2E9	FALSE	High	Master Protein	Ribosome-binding protein 1 OS=Homo sapiens OX=9606 GN=RRBP1 PE=1 SV=5	0.006	1.118	1	1	1	1	1	1410	152.4	8.6	0	1	6.76819e+06	High	FALSE	High	Master Protein	Ribosome-binding protein 1 OS=Homo sapiens OX=9606 GN=RRBP1 PE=1 SV=5	0	52.007	14	13	19	13	1	1410	152.4	8.6	44.49	13	1.60148e+08	High
Q9P2I0	FALSE	High	Master Protein	Cleavage and polyadenylation specificity factor subunit 2 OS=Homo sapiens OX=9606 GN=CPSF2 PE=1 SV=2	0	12.837	6	4	5	4	1	782	88.4	5.11	9.65	4	3.66591e+07	High	FALSE	High	Master Protein	Cleavage and polyadenylation specificity factor subunit 2 OS=Homo sapiens OX=9606 GN=CPSF2 PE=1 SV=2	0	76.794	29	15	22	15	1	782	88.4	5.11	52.12	15	4.02528e+08	High
Q9UGP8	FALSE	High	Master Protein	Translocation protein SEC63 homolog OS=Homo sapiens OX=9606 GN=SEC63 PE=1 SV=2	0.002	1.668	2	1	1	1	1	760	87.9	5.31	2.25	1	3.76151e+06	High	FALSE	High	Master Protein	Translocation protein SEC63 homolog OS=Homo sapiens OX=9606 GN=SEC63 PE=1 SV=2	0	13.853	5	3	5	3	1	760	87.9	5.31	13.7	3	4.85107e+07	High
Q9UH99	FALSE	High	Master Protein	SUN domain-containing protein 2 OS=Homo sapiens OX=9606 GN=SUN2 PE=1 SV=3	0	14.014	12	5	5	5	1	717	80.3	6.73	8.47	5	1.21626e+07	High	FALSE	High	Master Protein	SUN domain-containing protein 2 OS=Homo sapiens OX=9606 GN=SUN2 PE=1 SV=3	0	40.871	22	9	11	9	1	717	80.3	6.73	33.83	9	1.232e+08	High
Q9UHX1	FALSE	High	Master Protein	Poly(U)-binding-splicing factor PUF60 OS=Homo sapiens OX=9606 GN=PUF60 PE=1 SV=1	0	6.087	7	3	3	3	1	559	59.8	5.29	4.43	3	20897055	High	FALSE	High	Master Protein	Poly(U)-binding-splicing factor PUF60 OS=Homo sapiens OX=9606 GN=PUF60 PE=1 SV=1	0	26.202	19	7	8	7	1	559	59.8	5.29	16.54	7	175378238	High
Q9UJZ1	FALSE	High	Master Protein	Stomatin-like protein 2, mitochondrial OS=Homo sapiens OX=9606 GN=STOML2 PE=1 SV=1	0.002	1.592	4	1	1	1	1	356	38.5	7.39	0	1	2377276	High	FALSE	High	Master Protein	Stomatin-like protein 2, mitochondrial OS=Homo sapiens OX=9606 GN=STOML2 PE=1 SV=1	0	3.417	9	2	2	2	1	356	38.5	7.39	3.94	2	29349053	High
Q9UK61	FALSE	High	Master Protein	Protein TASOR OS=Homo sapiens OX=9606 GN=FAM208A PE=1 SV=3	0.001	3.974	1	1	1	1	1	1670	188.9	5.8	2.13	1	5879159	High	FALSE	High	Master Protein	Protein TASOR OS=Homo sapiens OX=9606 GN=FAM208A PE=1 SV=3	0	26.747	9	10	12	10	1	1670	188.9	5.8	19.34	10	116030568	High
Q9UKF6	FALSE	High	Master Protein	Cleavage and polyadenylation specificity factor subunit 3 OS=Homo sapiens OX=9606 GN=CPSF3 PE=1 SV=1	0.002	1.798	1	1	1	1	1	684	77.4	5.6	1.69	1	6.44853e+06	High	FALSE	High	Master Protein	Cleavage and polyadenylation specificity factor subunit 3 OS=Homo sapiens OX=9606 GN=CPSF3 PE=1 SV=1	0	7.399	5	3	5	3	1	684	77.4	5.6	4.72	3	5.83655e+07	High
Q9UKM9	FALSE	High	Master Protein	RNA-binding protein Raly OS=Homo sapiens OX=9606 GN=RALY PE=1 SV=1	0	12.861	20	5	8	5	1	306	32.4	9.17	19.65	5	190275933	High	FALSE	High	Master Protein	RNA-binding protein Raly OS=Homo sapiens OX=9606 GN=RALY PE=1 SV=1	0	27.515	21	7	9	7	1	306	32.4	9.17	27.56	7	531053941	High
Q9UKV3	FALSE	High	Master Protein	Apoptotic chromatin condensation inducer in the nucleus OS=Homo sapiens OX=9606 GN=ACIN1 PE=1 SV=2	0	5.809	2	3	5	3	1	1341	151.8	6.43	8.4	3	4.86253e+07	High	FALSE	High	Master Protein	Apoptotic chromatin condensation inducer in the nucleus OS=Homo sapiens OX=9606 GN=ACIN1 PE=1 SV=2	0	100.461	28	23	46	23	1	1341	151.8	6.43	128.4	23	7.34176e+08	High
Q9UMS4	FALSE	High	Master Protein	Pre-mRNA-processing factor 19 OS=Homo sapiens OX=9606 GN=PRPF19 PE=1 SV=1	0	9.615	10	3	4	3	1	504	55.1	6.61	4.68	3	25858195	High	FALSE	High	Master Protein	Pre-mRNA-processing factor 19 OS=Homo sapiens OX=9606 GN=PRPF19 PE=1 SV=1	0	25.372	23	7	11	7	1	504	55.1	6.61	22.17	7	1.98178e+08	High
Q9UN86	FALSE	High	Master Protein	Ras GTPase-activating protein-binding protein 2 OS=Homo sapiens OX=9606 GN=G3BP2 PE=1 SV=2	0	10.455	5	2	4	2	1	482	54.1	5.55	8.05	2	25359888	High	FALSE	High	Master Protein	Ras GTPase-activating protein-binding protein 2 OS=Homo sapiens OX=9606 GN=G3BP2 PE=1 SV=2	0	24.325	10	4	8	4	1	482	54.1	5.55	20.33	4	140286481	High
Q9UPW6	FALSE	High	Master Protein	DNA-binding protein SATB2 OS=Homo sapiens OX=9606 GN=SATB2 PE=1 SV=2	0	6.516	6	3	3	1	1	733	82.5	6.9	2.55	3	NA	High	FALSE	High	Master Protein	DNA-binding protein SATB2 OS=Homo sapiens OX=9606 GN=SATB2 PE=1 SV=2	0	21.36	10	5	9	4	1	733	82.5	6.9	22.28	5	124313849	High
Q9UQ35	FALSE	High	Master Protein	Serine/arginine repetitive matrix protein 2 OS=Homo sapiens OX=9606 GN=SRRM2 PE=1 SV=2	0	27.085	6	12	19	12	1	2752	299.4	12.06	38	12	2.51717e+08	High	FALSE	High	Master Protein	Serine/arginine repetitive matrix protein 2 OS=Homo sapiens OX=9606 GN=SRRM2 PE=1 SV=2	0	82.405	11	21	32	21	1	2752	299.4	12.06	71.17	21	6.08627e+08	High
Q9Y224	FALSE	High	Master Protein	RNA transcription, translation and transport factor protein OS=Homo sapiens OX=9606 GN=RTRAF PE=1 SV=1	0	45.062	43	9	14	9	1	244	28.1	6.65	44.06	9	338029326	High	FALSE	High	Master Protein	RNA transcription, translation and transport factor protein OS=Homo sapiens OX=9606 GN=RTRAF PE=1 SV=1	0	60.234	51	10	20	10	1	244	28.1	6.65	64.82	10	472562686	High
Q9Y230	FALSE	Medium	Master Protein	RuvB-like 2 OS=Homo sapiens OX=9606 GN=RUVBL2 PE=1 SV=3	0.011	1.016	3	1	1	1	1	463	51.1	5.64	2.14	1	14721025	High	FALSE	High	Master Protein	RuvB-like 2 OS=Homo sapiens OX=9606 GN=RUVBL2 PE=1 SV=3	0	11.266	9	3	4	3	1	463	51.1	5.64	8.49	3	78653598	High
Q9Y265	FALSE	High	Master Protein	RuvB-like 1 OS=Homo sapiens OX=9606 GN=RUVBL1 PE=1 SV=1	0	15.322	18	6	6	6	1	456	50.2	6.42	8.93	6	5.52301e+07	High	FALSE	High	Master Protein	RuvB-like 1 OS=Homo sapiens OX=9606 GN=RUVBL1 PE=1 SV=1	0	39.051	20	6	7	6	1	456	50.2	6.42	25.32	6	155059330	High
Q9Y295	FALSE	High	Master Protein	Developmentally-regulated GTP-binding protein 1 OS=Homo sapiens OX=9606 GN=DRG1 PE=1 SV=1	0.002	2.948	7	2	2	2	1	367	40.5	8.9	3.89	2	19470028	High	FALSE	High	Master Protein	Developmentally-regulated GTP-binding protein 1 OS=Homo sapiens OX=9606 GN=DRG1 PE=1 SV=1	0	4.286	7	2	2	2	1	367	40.5	8.9	2.86	2	1.83586e+07	High
Q9Y2Q9	FALSE	High	Master Protein	28S ribosomal protein S28, mitochondrial OS=Homo sapiens OX=9606 GN=MRPS28 PE=1 SV=1	0	6.405	10	2	2	2	1	187	20.8	9.1	4.92	2	53660504	High	FALSE	High	Master Protein	28S ribosomal protein S28, mitochondrial OS=Homo sapiens OX=9606 GN=MRPS28 PE=1 SV=1	0	3.537	13	2	2	2	1	187	20.8	9.1	2.56	2	36692292	High
Q9Y2W1	FALSE	High	Master Protein	Thyroid hormone receptor-associated protein 3 OS=Homo sapiens OX=9606 GN=THRAP3 PE=1 SV=2	0	44.187	15	14	33	14	1	955	108.6	10.15	71.08	14	5.78889e+08	High	FALSE	High	Master Protein	Thyroid hormone receptor-associated protein 3 OS=Homo sapiens OX=9606 GN=THRAP3 PE=1 SV=2	0	120.929	26	21	76	21	1	955	108.6	10.15	227.97	21	2922319630	High
Q9Y2W2	FALSE	High	Master Protein	WW domain-binding protein 11 OS=Homo sapiens OX=9606 GN=WBP11 PE=1 SV=1	0.002	2.277	2	1	1	1	1	641	70	8.38	2.1	1	6.67052e+06	High	FALSE	High	Master Protein	WW domain-binding protein 11 OS=Homo sapiens OX=9606 GN=WBP11 PE=1 SV=1	0	5.781	2	1	2	1	1	641	70	8.38	5.28	1	14414864	High
Q9Y2X3	FALSE	High	Master Protein	Nucleolar protein 58 OS=Homo sapiens OX=9606 GN=NOP58 PE=1 SV=1	0.001	4.163	5	2	2	2	1	529	59.5	8.92	0	2	9828947	High	FALSE	High	Master Protein	Nucleolar protein 58 OS=Homo sapiens OX=9606 GN=NOP58 PE=1 SV=1	0	3.969	2	1	2	1	1	529	59.5	8.92	5.21	1	18017314	High
Q9Y399	FALSE	High	Master Protein	28S ribosomal protein S2, mitochondrial OS=Homo sapiens OX=9606 GN=MRPS2 PE=1 SV=1	0.002	2.286	5	2	2	2	1	296	33.2	9.26	4.16	2	320738818	High	FALSE	High	Master Protein	28S ribosomal protein S2, mitochondrial OS=Homo sapiens OX=9606 GN=MRPS2 PE=1 SV=1	0	3.1	8	3	3	3	1	296	33.2	9.26	3.66	3	335434988	High
Q9Y3B4	FALSE	High	Master Protein	Splicing factor 3B subunit 6 OS=Homo sapiens OX=9606 GN=SF3B6 PE=1 SV=1	0.001	4.241	10	1	1	1	1	125	14.6	9.38	2.73	1	15397514	High	FALSE	High	Master Protein	Splicing factor 3B subunit 6 OS=Homo sapiens OX=9606 GN=SF3B6 PE=1 SV=1	0	8.786	21	2	2	2	1	125	14.6	9.38	5.73	2	17642818	High
Q9Y3B7	FALSE	High	Master Protein	39S ribosomal protein L11, mitochondrial OS=Homo sapiens OX=9606 GN=MRPL11 PE=1 SV=1	0	8.232	21	4	4	4	1	192	20.7	9.91	8.76	4	84577918	High	FALSE	High	Master Protein	39S ribosomal protein L11, mitochondrial OS=Homo sapiens OX=9606 GN=MRPL11 PE=1 SV=1	0	9.873	33	5	5	5	1	192	20.7	9.91	8.17	5	2761069534	High
Q9Y3D3	FALSE	High	Master Protein	28S ribosomal protein S16, mitochondrial OS=Homo sapiens OX=9606 GN=MRPS16 PE=1 SV=1	0.002	1.824	6	1	1	1	1	137	15.3	9.5	2.19	1	34941892	High	FALSE	High	Master Protein	28S ribosomal protein S16, mitochondrial OS=Homo sapiens OX=9606 GN=MRPS16 PE=1 SV=1	0.001	2.099	6	1	1	1	1	137	15.3	9.5	2.05	1	40215040	High
Q9Y3D9	FALSE	High	Master Protein	28S ribosomal protein S23, mitochondrial OS=Homo sapiens OX=9606 GN=MRPS23 PE=1 SV=2	0	6.205	11	3	3	3	1	190	21.8	8.9	7.72	3	85935022	High	FALSE	High	Master Protein	28S ribosomal protein S23, mitochondrial OS=Homo sapiens OX=9606 GN=MRPS23 PE=1 SV=2	0	12.307	43	6	6	6	1	190	21.8	8.9	10.47	6	165217049	High
Q9Y3I0	FALSE	High	Master Protein	tRNA-splicing ligase RtcB homolog OS=Homo sapiens OX=9606 GN=RTCB PE=1 SV=1	0	23.384	20	7	10	7	1	505	55.2	7.23	22.31	7	1.45291e+08	High	FALSE	High	Master Protein	tRNA-splicing ligase RtcB homolog OS=Homo sapiens OX=9606 GN=RTCB PE=1 SV=1	0	77.918	42	13	23	13	1	505	55.2	7.23	69.21	13	6.58438e+08	High
Q9Y3U8	FALSE	High	Master Protein	60S ribosomal protein L36 OS=Homo sapiens OX=9606 GN=RPL36 PE=1 SV=3	0	16.641	21	3	9	3	1	105	12.2	11.59	19.71	3	3.27041e+08	High	FALSE	High	Master Protein	60S ribosomal protein L36 OS=Homo sapiens OX=9606 GN=RPL36 PE=1 SV=3	0	13.057	30	3	7	3	1	105	12.2	11.59	13.77	3	1030703760	High
Q9Y3Y2	FALSE	High	Master Protein	Chromatin target of PRMT1 protein OS=Homo sapiens OX=9606 GN=CHTOP PE=1 SV=2	0	6.394	12	2	3	2	1	248	26.4	12.23	7.78	2	68135332	High	FALSE	High	Master Protein	Chromatin target of PRMT1 protein OS=Homo sapiens OX=9606 GN=CHTOP PE=1 SV=2	0	10.225	15	3	4	3	1	248	26.4	12.23	8.18	3	168678064	High
Q9Y4P3	FALSE	High	Master Protein	Transducin beta-like protein 2 OS=Homo sapiens OX=9606 GN=TBL2 PE=1 SV=1	0.006	1.092	3	1	1	1	1	447	49.8	9.44	0	1	3.82512e+06	High	FALSE	High	Master Protein	Transducin beta-like protein 2 OS=Homo sapiens OX=9606 GN=TBL2 PE=1 SV=1	0	8.383	8	3	3	3	1	447	49.8	9.44	7.56	3	3.37362e+07	High
Q9Y5J1	FALSE	High	Master Protein	U3 small nucleolar RNA-associated protein 18 homolog OS=Homo sapiens OX=9606 GN=UTP18 PE=1 SV=3	0.002	2.728	4	2	2	2	1	556	62	8.76	1.62	2	724176	High	FALSE	High	Master Protein	U3 small nucleolar RNA-associated protein 18 homolog OS=Homo sapiens OX=9606 GN=UTP18 PE=1 SV=3	0	3.519	2	1	1	1	1	556	62	8.76	2.72	1	8515300	High
Q9Y5M8	FALSE	High	Master Protein	Signal recognition particle receptor subunit beta OS=Homo sapiens OX=9606 GN=SRPRB PE=1 SV=3	0.001	4.67	11	2	2	2	1	271	29.7	9.04	4.99	2	3.55103e+07	High	FALSE	High	Master Protein	Signal recognition particle receptor subunit beta OS=Homo sapiens OX=9606 GN=SRPRB PE=1 SV=3	0	7.495	11	2	2	2	1	271	29.7	9.04	6.25	2	49775811	High
Q9Y5S9	FALSE	High	Master Protein	RNA-binding protein 8A OS=Homo sapiens OX=9606 GN=RBM8A PE=1 SV=1	0.001	5.091	11	2	2	2	1	174	19.9	5.72	2.42	2	33801628	High	FALSE	Medium	Master Protein	RNA-binding protein 8A OS=Homo sapiens OX=9606 GN=RBM8A PE=1 SV=1	0.023	0.916	5	1	1	1	1	174	19.9	5.72	0	1	18553088	High
Q9Y6N5	FALSE	High	Master Protein	Sulfide:quinone oxidoreductase, mitochondrial OS=Homo sapiens OX=9606 GN=SQOR PE=1 SV=1	0.002	2.937	3	1	1	1	1	450	49.9	9.11	2.07	1	5290304	High	FALSE	High	Master Protein	Sulfide:quinone oxidoreductase, mitochondrial OS=Homo sapiens OX=9606 GN=SQOR PE=1 SV=1	0	5.509	3	1	1	1	1	450	49.9	9.11	3.07	1	7553693	High
U3KQK0	FALSE	High	Master Protein	Histone H2B OS=Homo sapiens OX=9606 GN=HIST1H2BN PE=1 SV=1	0	36.445	38	6	22	1	1	166	18.8	10.54	60.48	6	259265508	High	FALSE	High	Master Protein	Histone H2B OS=Homo sapiens OX=9606 GN=HIST1H2BN PE=1 SV=1	0	35.446	20	3	17	1	1	166	18.8	10.54	48.43	3	540923560	High
V9GYM8	FALSE	High	Master Protein	Rho guanine nucleotide exchange factor 2 OS=Homo sapiens OX=9606 GN=ARHGEF2 PE=1 SV=1	0.002	2.332	1	1	1	1	1	1031	116	7.37	0	1	3.61737e+06	High	FALSE	High	Master Protein	Rho guanine nucleotide exchange factor 2 OS=Homo sapiens OX=9606 GN=ARHGEF2 PE=1 SV=1	0	30.319	17	11	15	11	1	1031	116	7.37	33.83	11	1.1071e+08	High
X6R4W8	FALSE	High	Master Protein	BUB3-interacting and GLEBS motif-containing protein ZNF207 OS=Homo sapiens OX=9606 GN=ZNF207 PE=1 SV=1	0.002	2.516	5	2	2	2	1	497	52.6	8.47	2.26	2	1.58091e+07	High	FALSE	High	Master Protein	BUB3-interacting and GLEBS motif-containing protein ZNF207 OS=Homo sapiens OX=9606 GN=ZNF207 PE=1 SV=1	0	7.717	5	2	3	2	1	497	52.6	8.47	6.97	2	150673720	High
X6RAL5	FALSE	High	Master Protein	Histone deacetylase complex subunit SAP18 OS=Homo sapiens OX=9606 GN=SAP18 PE=1 SV=1	0.002	3.231	9	1	1	1	1	172	19.5	9.8	3.38	1	15575586	High	FALSE	High	Master Protein	Histone deacetylase complex subunit SAP18 OS=Homo sapiens OX=9606 GN=SAP18 PE=1 SV=1	0	20.952	36	5	6	5	1	172	19.5	9.8	18.62	5	264644646	High

## Sheet: IgG MS Raw result
Accession	Checked.rep1	Protein.FDR.Confidence:Combined.rep1	Master.rep1	Description.rep1	Exp.q-value:Combined.rep1	Sum.PEP.Score.rep1	Coverage[%].rep1	#Peptides.rep1	#PSMs.rep1	#Unique.Peptides.rep1	#Protein.Groups.rep1	#AAs.rep1	MW[kDa].rep1	calc.pI.rep1	Score.Sequest.HT:Sequest.HT.rep1	#Peptides (by.Search.Engine):Sequest.HT.rep1	Abundance:F30:Sample,rep1	Found.in.Sample:[S30] F30: Sample.rep1	Checked.rep2	Protein.FDR.Confidence:Combined.rep2	Master.rep2	Description.rep2	Exp.q-value:Combined.rep2	Sum.PEP.Score.rep2	Coverage[%].rep2	#Peptides.rep2	#PSMs.rep2	#Unique.Peptides.rep2	#Protein.Groups.rep2	#AAs.rep2	MW[kDa].rep2	calc.pI.rep2	Score.Sequest.HT:Sequest.HT.rep2	#Peptides (by.Search.Engine):Sequest.HT.rep2	Abundance:F31:Sample.rep2	Found.in.Sample:[S31] F33:Sample.rep2
A0A024R4M0	FALSE	High	Master Protein	40S ribosomal protein S9 OS=Homo sapiens OX=9606 GN=RPS9 PE=1 SV=1	0	10.831	25	6	7	6	1	194	22.6	10.65	15.92	6	1.67523e+08	High	FALSE	High	Master Protein	40S ribosomal protein S9 OS=Homo sapiens OX=9606 GN=RPS9 PE=1 SV=1	0	7.416	21	4	6	4	1	194	22.6	10.65	11.44	4	126225199	High
A0A075B6S5	FALSE	High	Master Protein	Immunoglobulin kappa variable 1-27 OS=Homo sapiens OX=9606 GN=IGKV1-27 PE=3 SV=1	0.001	3.791	14	1	14	1	1	117	12.7	8.29	26.32	1	1637178667	High	FALSE	High	Master Protein	Immunoglobulin kappa variable 1-27 OS=Homo sapiens OX=9606 GN=IGKV1-27 PE=3 SV=1	0	3.182	14	1	14	1	1	117	12.7	8.29	23.52	1	1522543641	High
A0A075B6S9	FALSE	High	Master Protein	Immunoglobulin kappa variable 1-37 (non-functional) (Fragment) OS=Homo sapiens OX=9606 GN=IGKV1-37 PE=1 SV=7	0.001	3.316	14	1	5	1	1	117	12.7	9.25	6.13	1	107359969	High	FALSE	High	Master Protein	Immunoglobulin kappa variable 1-37 (non-functional) (Fragment) OS=Homo sapiens OX=9606 GN=IGKV1-37 PE=1 SV=7	0	3.229	14	1	5	1	1	117	12.7	9.25	9.34	1	112122898	High
A0A087WTP3	FALSE	High	Master Protein	Far upstream element-binding protein 2 OS=Homo sapiens OX=9606 GN=KHSRP PE=1 SV=1	0	9.057	7	4	4	4	1	711	73	7.71	6.98	4	3.62559e+07	High	FALSE	High	Master Protein	Far upstream element-binding protein 2 OS=Homo sapiens OX=9606 GN=KHSRP PE=1 SV=1	0	4.752	4	2	2	2	1	711	73	7.71	4.96	2	1.00156e+07	High
A0A087WW87	FALSE	High	Master Protein	Immunoglobulin kappa variable 2-40 OS=Homo sapiens OX=9606 GN=IGKV2-40 PE=3 SV=2	0.001	2.384	11	1	2	1	1	121	13.3	4.61	2.34	1	51947826	High	FALSE	High	Master Protein	Immunoglobulin kappa variable 2-40 OS=Homo sapiens OX=9606 GN=IGKV2-40 PE=3 SV=2	0	2.663	11	1	1	1	1	121	13.3	4.61	1.74	1	10625847	High
A0A087X0X3	FALSE	High	Master Protein	Heterogeneous nuclear ribonucleoprotein M OS=Homo sapiens OX=9606 GN=HNRNPM PE=1 SV=1	0	36.792	16	10	25	10	1	730	77.5	8.78	59.89	10	400782954	High	FALSE	High	Master Protein	Heterogeneous nuclear ribonucleoprotein M OS=Homo sapiens OX=9606 GN=HNRNPM PE=1 SV=1	0	29.965	13	9	19	9	1	730	77.5	8.78	48.78	9	223642636	High
A0A0A6YYG9	FALSE	High	Master Protein	Protein ARPC4-TTLL3 OS=Homo sapiens OX=9606 GN=ARPC4-TTLL3 PE=4 SV=1	0.001	3.642	3	2	2	2	1	625	71.7	5.88	4.17	2	19752690	High	FALSE	High	Master Protein	Protein ARPC4-TTLL3 OS=Homo sapiens OX=9606 GN=ARPC4-TTLL3 PE=4 SV=1	0	3.577	3	2	2	2	1	625	71.7	5.88	3.99	2	12595673	High
A0A0A6YYL6	FALSE	High	Master Protein	Protein RPL17-C18orf32 OS=Homo sapiens OX=9606 GN=RPL17-C18orf32 PE=3 SV=1	0	12.26	22	4	5	4	1	228	26.4	10.1	8.75	4	85351065	High	FALSE	High	Master Protein	Protein RPL17-C18orf32 OS=Homo sapiens OX=9606 GN=RPL17-C18orf32 PE=3 SV=1	0	7.079	13	2	2	2	1	228	26.4	10.1	5.4	2	2.64467e+07	High
A0A0B4J2D9	FALSE	High	Master Protein	Immunoglobulin kappa variable 1D-13 OS=Homo sapiens OX=9606 GN=IGKV1D-13 PE=3 SV=1	0	6.626	14	1	6	1	1	117	12.6	7.84	17.72	1	484335600	High	FALSE	High	Master Protein	Immunoglobulin kappa variable 1D-13 OS=Homo sapiens OX=9606 GN=IGKV1D-13 PE=3 SV=1	0	7.096	14	1	10	1	1	117	12.6	7.84	24.66	1	366559222	High
A0A0C4DG17	FALSE	High	Master Protein	40S ribosomal protein SA OS=Homo sapiens OX=9606 GN=RPSA PE=1 SV=1	0	8.235	15	2	3	2	1	300	33.3	4.87	8.53	2	29031392	High	FALSE	High	Master Protein	40S ribosomal protein SA OS=Homo sapiens OX=9606 GN=RPSA PE=1 SV=1	0	7.381	15	2	4	2	1	300	33.3	4.87	5.17	2	28446695	High
A0A0C4DH72	FALSE	High	Master Protein	Immunoglobulin kappa variable 1-6 OS=Homo sapiens OX=9606 GN=IGKV1-6 PE=3 SV=1	0.01	1.376	14	1	1	1	1	117	12.7	8.29	2.25	1	8048365	High	FALSE	Medium	Master Protein	Immunoglobulin kappa variable 1-6 OS=Homo sapiens OX=9606 GN=IGKV1-6 PE=3 SV=1	0.017	0.751	14	1	1	1	1	117	12.7	8.29	2.24	1	5.91982e+06	High
A0A0D9SF53	FALSE	High	Master Protein	ATP-dependent RNA helicase DDX3X OS=Homo sapiens OX=9606 GN=DDX3X PE=1 SV=1	0	28.799	14	8	14	8	1	733	81.4	8.07	30.52	8	1.38694e+08	High	FALSE	High	Master Protein	ATP-dependent RNA helicase DDX3X OS=Homo sapiens OX=9606 GN=DDX3X PE=1 SV=1	0	10.276	9	4	6	4	1	733	81.4	8.07	11.35	4	66240476	High
A0A0G2JIW1	FALSE	High	Master Protein	Heat shock 70 kDa protein 1B OS=Homo sapiens OX=9606 GN=HSPA1B PE=1 SV=1	0	11.444	9	4	9	3	1	642	70.1	5.66	16.12	4	2.59162e+07	High	FALSE	High	Master Protein	Heat shock 70 kDa protein 1B OS=Homo sapiens OX=9606 GN=HSPA1B PE=1 SV=1	0	8.907	6	3	7	2	1	642	70.1	5.66	15.32	3	1.23423e+07	High
A0A0G2JRQ6	FALSE	High	Master Protein	Uncharacterized protein (Fragment) OS=Homo sapiens OX=9606 PE=1 SV=4	0.001	4.462	14	2	2	2	1	117	12.7	8.29	4.5	2	70541320	High	FALSE	High	Master Protein	Uncharacterized protein (Fragment) OS=Homo sapiens OX=9606 PE=1 SV=4	0.003	1.462	7	1	2	1	1	117	12.7	8.29	4.13	1	53381668	High
A0A0U1RRM4	FALSE	High	Master Protein	Polypyrimidine tract-binding protein 1 OS=Homo sapiens OX=9606 GN=PTBP1 PE=1 SV=1	0	22.277	18	5	13	5	1	588	62.4	9.1	26.81	5	1.19469e+08	High	FALSE	High	Master Protein	Polypyrimidine tract-binding protein 1 OS=Homo sapiens OX=9606 GN=PTBP1 PE=1 SV=1	0	22.788	17	5	9	5	1	588	62.4	9.1	25.99	5	9.15876e+07	High
A0A1W2PQ51	FALSE	High	Master Protein	Probable ATP-dependent RNA helicase DDX17 OS=Homo sapiens OX=9606 GN=DDX17 PE=1 SV=1	0	56.115	32	18	25	13	1	731	80.4	8.37	60.96	18	2.7034e+08	High	FALSE	High	Master Protein	Probable ATP-dependent RNA helicase DDX17 OS=Homo sapiens OX=9606 GN=DDX17 PE=1 SV=1	0	18.856	11	7	11	5	1	731	80.4	8.37	23.66	7	75275435	High
A0A286YEY1	FALSE	High	Master Protein	Immunoglobulin heavy constant alpha 1 (Fragment) OS=Homo sapiens OX=9606 GN=IGHA1 PE=1 SV=1	0	60.657	40	10	26	7	1	398	42.8	5.64	69.86	10	443404152	High	FALSE	High	Master Protein	Immunoglobulin heavy constant alpha 1 (Fragment) OS=Homo sapiens OX=9606 GN=IGHA1 PE=1 SV=1	0	3.58	4	1	2	1	1	398	42.8	5.64	1.91	1	7.31157e+06	High
A0A2R8Y5S7	FALSE	High	Master Protein	Radixin OS=Homo sapiens OX=9606 GN=RDX PE=4 SV=1	0.001	4.645	3	2	3	2	1	590	69.3	6.27	5.89	2	25489750	High	FALSE	High	Master Protein	Radixin OS=Homo sapiens OX=9606 GN=RDX PE=4 SV=1	0	3.141	3	2	2	2	1	590	69.3	6.27	1.97	2	16164536	High
A0A2R8Y6G6	FALSE	High	Master Protein	Alpha-enolase OS=Homo sapiens OX=9606 GN=ENO1 PE=4 SV=1	0.005	1.533	6	1	1	1	1	434	47.3	6.99	0	1	9264717	High	FALSE	High	Master Protein	Alpha-enolase OS=Homo sapiens OX=9606 GN=ENO1 PE=4 SV=1	0	5.388	6	2	2	2	1	434	47.3	6.99	4.6	2	13952046	High
A0A2R8YD14	FALSE	High	Master Protein	40S ribosomal protein S24 OS=Homo sapiens OX=9606 GN=RPS24 PE=4 SV=1	0.001	2.521	7	1	1	1	1	165	19.2	10.98	2.11	1	47421904	High	FALSE	High	Master Protein	40S ribosomal protein S24 OS=Homo sapiens OX=9606 GN=RPS24 PE=4 SV=1	0	2.777	7	1	1	1	1	165	19.2	10.98	2.61	1	29728796	High
A6NFK2	FALSE	High	Master Protein	Glutaredoxin domain-containing cysteine-rich protein 2 OS=Homo sapiens OX=9606 GN=GRXCR2 PE=3 SV=1	0.005	1.45	4	1	2	1	1	248	28.3	6.68	4	1	38472204	High	FALSE	High	Master Protein	Glutaredoxin domain-containing cysteine-rich protein 2 OS=Homo sapiens OX=9606 GN=GRXCR2 PE=3 SV=1	0.004	0.954	4	1	1	1	1	248	28.3	6.68	1.96	1	29568018	High
A6XMV9	FALSE	High	Master Protein	Protease serine 2 preproprotein OS=Homo sapiens OX=9606 GN=PRSS2 PE=1 SV=1	0	12.706	8	1	10	1	1	261	28	5.14	23.87	1	6437100232	High	FALSE	High	Master Protein	Protease serine 2 preproprotein OS=Homo sapiens OX=9606 GN=PRSS2 PE=1 SV=1	0	6.215	8	1	11	1	1	261	28	5.14	23.37	1	6009419386	High
A8MU27	FALSE	High	Master Protein	Small ubiquitin-related modifier 3 OS=Homo sapiens OX=9606 GN=SUMO3 PE=1 SV=1	0.001	2.39	8	1	2	1	1	147	16.9	9.67	3.54	1	6.95005e+06	High	FALSE	High	Master Protein	Small ubiquitin-related modifier 3 OS=Homo sapiens OX=9606 GN=SUMO3 PE=1 SV=1	0.006	0.861	8	1	1	1	1	147	16.9	9.67	0	1	NA	High
A8MUS3	FALSE	High	Master Protein	60S ribosomal protein L23a OS=Homo sapiens OX=9606 GN=RPL23A PE=1 SV=1	0.001	3.637	10	2	3	2	1	194	21.9	10.48	0	2	162852346	High	FALSE	High	Master Protein	60S ribosomal protein L23a OS=Homo sapiens OX=9606 GN=RPL23A PE=1 SV=1	0	2.947	10	2	2	2	1	194	21.9	10.48	1.74	2	122307520	High
A8MWD9	FALSE	High	Master Protein	Putative small nuclear ribonucleoprotein G-like protein 15 OS=Homo sapiens OX=9606 GN=SNRPGP15 PE=5 SV=2	0.001	3.518	17	1	1	1	1	76	8.5	8.84	2.79	1	5.99182e+06	High	FALSE	High	Master Protein	Putative small nuclear ribonucleoprotein G-like protein 15 OS=Homo sapiens OX=9606 GN=SNRPGP15 PE=5 SV=2	0.002	1.316	17	1	1	1	1	76	8.5	8.84	1.66	1	NA	High
A8MXP9	FALSE	High	Master Protein	Matrin-3 OS=Homo sapiens OX=9606 GN=MATR3 PE=1 SV=1	0	30.52	16	9	16	9	1	895	99.9	6.04	19.49	9	1.11828e+08	High	FALSE	High	Master Protein	Matrin-3 OS=Homo sapiens OX=9606 GN=MATR3 PE=1 SV=1	0.003	1.45	2	1	1	1	1	895	99.9	6.04	2.06	1	8.15022e+06	High
B1AK88	FALSE	High	Master Protein	Capping protein (Actin filament) muscle Z-line, beta, isoform CRA_d OS=Homo sapiens OX=9606 GN=CAPZB PE=1 SV=1	0.001	2.101	3	1	1	1	1	301	33.8	6.43	1.94	1	26246856	High	FALSE	High	Master Protein	Capping protein (Actin filament) muscle Z-line, beta, isoform CRA_d OS=Homo sapiens OX=9606 GN=CAPZB PE=1 SV=1	0	1.744	3	1	1	1	1	301	33.8	6.43	0	1	19924664	High
B7Z4C8	FALSE	High	Master Protein	cDNA FLJ57527, highly similar to 60S ribosomal protein L31 OS=Homo sapiens OX=9606 GN=RPL31 PE=1 SV=1	0	9.029	32	3	4	3	1	130	15.1	10.37	10.8	3	131922600	High	FALSE	High	Master Protein	cDNA FLJ57527, highly similar to 60S ribosomal protein L31 OS=Homo sapiens OX=9606 GN=RPL31 PE=1 SV=1	0	13.871	32	5	6	5	1	130	15.1	10.37	13.02	5	9.66991e+07	High
E9PRY8	FALSE	High	Master Protein	Elongation factor 1-delta OS=Homo sapiens OX=9606 GN=EEF1D PE=1 SV=1	0.001	2.775	2	1	1	1	1	697	76.5	7.05	2.48	1	13121749	High	FALSE	High	Master Protein	Elongation factor 1-delta OS=Homo sapiens OX=9606 GN=EEF1D PE=1 SV=1	0	9.383	5	2	2	2	1	697	76.5	7.05	6.02	2	1.86994e+07	High
F5GYQ1	FALSE	High	Master Protein	V-type proton ATPase subunit OS=Homo sapiens OX=9606 GN=ATP6V0D1 PE=1 SV=1	0	9.467	10	4	4	4	1	392	44.6	5.14	5	4	9.85443e+07	High	FALSE	High	Master Protein	V-type proton ATPase subunit OS=Homo sapiens OX=9606 GN=ATP6V0D1 PE=1 SV=1	0	5.669	8	3	3	3	1	392	44.6	5.14	5.93	3	101284377	High
F5H5D3	FALSE	High	Master Protein	Tubulin alpha chain OS=Homo sapiens OX=9606 GN=TUBA1C PE=1 SV=1	0	14.721	17	6	8	6	1	519	57.7	5.07	9.33	6	49684806	High	FALSE	High	Master Protein	Tubulin alpha chain OS=Homo sapiens OX=9606 GN=TUBA1C PE=1 SV=1	0	4.413	4	2	2	2	1	519	57.7	5.07	3.32	2	11732830	High
F8WAR4	FALSE	High	Master Protein	MICOS complex subunit OS=Homo sapiens OX=9606 GN=CHCHD3 PE=1 SV=1	0	20.346	27	7	7	7	1	241	27.7	6.64	17.24	7	102063311	High	FALSE	High	Master Protein	MICOS complex subunit OS=Homo sapiens OX=9606 GN=CHCHD3 PE=1 SV=1	0	8.99	26	5	5	5	1	241	27.7	6.64	6.9	5	63993171	High
G3V325	FALSE	High	Master Protein	ATP5MF-PTCD1 readthrough OS=Homo sapiens OX=9606 GN=ATP5MF-PTCD1 PE=4 SV=1	0.001	2.667	2	1	1	1	1	749	84.1	8.72	2.26	1	16953892	High	FALSE	High	Master Protein	ATP5MF-PTCD1 readthrough OS=Homo sapiens OX=9606 GN=ATP5MF-PTCD1 PE=4 SV=1	0	2.203	2	1	2	1	1	749	84.1	8.72	4.51	1	13634074	High
G8JLB6	FALSE	High	Master Protein	Heterogeneous nuclear ribonucleoprotein H OS=Homo sapiens OX=9606 GN=HNRNPH1 PE=1 SV=1	0	41.016	25	8	22	6	1	472	51.2	6.8	54.36	8	3.42952e+08	High	FALSE	High	Master Protein	Heterogeneous nuclear ribonucleoprotein H OS=Homo sapiens OX=9606 GN=HNRNPH1 PE=1 SV=1	0	24.473	17	5	12	3	1	472	51.2	6.8	33.71	5	1.299e+08	High
G8JLG2	FALSE	High	Master Protein	CDSN OS=Homo sapiens OX=9606 GN=CDSN PE=1 SV=1	0	7.522	6	3	8	3	1	529	51.6	8.44	17.07	3	7.04272e+07	High	FALSE	High	Master Protein	CDSN OS=Homo sapiens OX=9606 GN=CDSN PE=1 SV=1	0	9.446	6	4	11	4	1	529	51.6	8.44	19.13	4	106184878	High
H0Y449	FALSE	High	Master Protein	Nuclease-sensitive element-binding protein 1 (Fragment) OS=Homo sapiens OX=9606 GN=YBX1 PE=1 SV=1	0	8.062	10	2	2	2	1	374	42	10.43	4.83	2	30925558	High	FALSE	High	Master Protein	Nuclease-sensitive element-binding protein 1 (Fragment) OS=Homo sapiens OX=9606 GN=YBX1 PE=1 SV=1	0	2.876	5	1	1	1	1	374	42	10.43	0	1	11425517	High
H0YKD8	FALSE	High	Master Protein	60S ribosomal protein L28 OS=Homo sapiens OX=9606 GN=RPL28 PE=1 SV=1	0.001	2.316	9	2	2	2	1	170	19.1	11.46	1.9	2	8446163	High	FALSE	Medium	Master Protein	60S ribosomal protein L28 OS=Homo sapiens OX=9606 GN=RPL28 PE=1 SV=1	0.019	0.725	5	1	1	1	1	170	19.1	11.46	0	1	NA	High
H3BNC9	FALSE	High	Master Protein	Uncharacterized protein OS=Homo sapiens OX=9606 PE=4 SV=2	0.001	2.765	2	1	1	1	1	584	64.5	8.78	2.1	1	14091195	High	FALSE	High	Master Protein	Uncharacterized protein OS=Homo sapiens OX=9606 PE=4 SV=2	0	2.288	2	1	1	1	1	584	64.5	8.78	1.94	1	7.67444e+06	High
H7C0C1	FALSE	High	Master Protein	Uncharacterized protein (Fragment) OS=Homo sapiens OX=9606 PE=4 SV=2	0	7.932	10	2	3	2	1	242	26.8	9.45	9.39	2	31403960	High	FALSE	High	Master Protein	Uncharacterized protein (Fragment) OS=Homo sapiens OX=9606 PE=4 SV=2	0	5.203	10	2	2	2	1	242	26.8	9.45	5.16	2	1.64569e+07	High
J3KTA4	FALSE	High	Master Protein	Probable ATP-dependent RNA helicase DDX5 OS=Homo sapiens OX=9606 GN=DDX5 PE=1 SV=1	0	47.844	28	14	26	9	1	614	69	8.85	55.85	14	2.23912e+08	High	FALSE	High	Master Protein	Probable ATP-dependent RNA helicase DDX5 OS=Homo sapiens OX=9606 GN=DDX5 PE=1 SV=1	0	21.983	17	8	15	6	1	614	69	8.85	28.37	8	1.85956e+08	High
J3KTL2	FALSE	High	Master Protein	Serine/arginine-rich-splicing factor 1 OS=Homo sapiens OX=9606 GN=SRSF1 PE=1 SV=1	0	33.288	29	8	19	7	1	253	28.3	10.08	57.85	8	8.38258e+08	High	FALSE	High	Master Protein	Serine/arginine-rich-splicing factor 1 OS=Homo sapiens OX=9606 GN=SRSF1 PE=1 SV=1	0	28.787	41	11	22	10	1	253	28.3	10.08	51.83	11	5.4967e+08	High
J3QQ67	FALSE	High	Master Protein	60S ribosomal protein L18 (Fragment) OS=Homo sapiens OX=9606 GN=RPL18 PE=1 SV=1	0	21.581	34	6	13	6	1	190	21.8	11.72	25.84	6	240825813	High	FALSE	High	Master Protein	60S ribosomal protein L18 (Fragment) OS=Homo sapiens OX=9606 GN=RPL18 PE=1 SV=1	0	16.892	35	7	10	7	1	190	21.8	11.72	18.32	7	1.59416e+08	High
J9JIE6	FALSE	High	Master Protein	Calcium load-activated calcium channel OS=Homo sapiens OX=9606 GN=TMCO1 PE=1 SV=1	0.001	4.593	6	1	2	1	1	239	27.1	10.26	5.22	1	21598924	High	FALSE	High	Master Protein	Calcium load-activated calcium channel OS=Homo sapiens OX=9606 GN=TMCO1 PE=1 SV=1	0	2.391	6	1	1	1	1	239	27.1	10.26	0	1	15334518	High
M0QYS1	FALSE	High	Master Protein	60S ribosomal protein L13a (Fragment) OS=Homo sapiens OX=9606 GN=RPL13A PE=1 SV=2	0.001	5.249	15	3	3	3	1	210	24.2	10.86	6.9	3	98953231	High	FALSE	High	Master Protein	60S ribosomal protein L13a (Fragment) OS=Homo sapiens OX=9606 GN=RPL13A PE=1 SV=2	0	4.05	10	2	2	2	1	210	24.2	10.86	2.45	2	41275123	High
M0R0R2	FALSE	High	Master Protein	40S ribosomal protein S5 OS=Homo sapiens OX=9606 GN=RPS5 PE=1 SV=1	0	13.386	17	4	5	4	1	225	25.3	9.76	10.54	4	160042156	High	FALSE	High	Master Protein	40S ribosomal protein S5 OS=Homo sapiens OX=9606 GN=RPS5 PE=1 SV=1	0	9.204	12	3	4	3	1	225	25.3	9.76	10	3	75801779	High
O00330	FALSE	High	Master Protein	Pyruvate dehydrogenase protein X component, mitochondrial OS=Homo sapiens OX=9606 GN=PDHX PE=1 SV=3	0.001	1.854	2	1	1	1	1	501	54.1	8.66	2	1	11992194	High	FALSE	High	Master Protein	Pyruvate dehydrogenase protein X component, mitochondrial OS=Homo sapiens OX=9606 GN=PDHX PE=1 SV=3	0	1.823	2	1	2	1	1	501	54.1	8.66	1.8	1	8256439	High
O14949	FALSE	High	Master Protein	Cytochrome b-c1 complex subunit 8 OS=Homo sapiens OX=9606 GN=UQCRQ PE=1 SV=4	0.001	4.004	26	2	3	2	1	82	9.9	10.08	2.23	2	54930439	High	FALSE	High	Master Protein	Cytochrome b-c1 complex subunit 8 OS=Homo sapiens OX=9606 GN=UQCRQ PE=1 SV=4	0	4.305	26	2	3	2	1	82	9.9	10.08	2.91	2	1.35257e+07	High
O14979	FALSE	High	Master Protein	Heterogeneous nuclear ribonucleoprotein D-like OS=Homo sapiens OX=9606 GN=HNRNPDL PE=1 SV=3	0	8.528	8	4	6	2	1	420	46.4	9.57	12.2	4	35070852	High	FALSE	High	Master Protein	Heterogeneous nuclear ribonucleoprotein D-like OS=Homo sapiens OX=9606 GN=HNRNPDL PE=1 SV=3	0	8.555	8	4	7	2	1	420	46.4	9.57	14.17	4	34539813	High
O43390	FALSE	High	Master Protein	Heterogeneous nuclear ribonucleoprotein R OS=Homo sapiens OX=9606 GN=HNRNPR PE=1 SV=1	0	12.131	10	5	6	3	1	633	70.9	8.13	7.28	5	2.58476e+07	High	FALSE	High	Master Protein	Heterogeneous nuclear ribonucleoprotein R OS=Homo sapiens OX=9606 GN=HNRNPR PE=1 SV=1	0	6.368	6	3	4	2	1	633	70.9	8.13	5.7	3	1.17192e+07	High
O43684	FALSE	High	Master Protein	Mitotic checkpoint protein BUB3 OS=Homo sapiens OX=9606 GN=BUB3 PE=1 SV=1	0	6.081	9	3	3	3	1	328	37.1	6.84	4.43	3	21446730	High	FALSE	High	Master Protein	Mitotic checkpoint protein BUB3 OS=Homo sapiens OX=9606 GN=BUB3 PE=1 SV=1	0.002	1.289	2	1	1	1	1	328	37.1	6.84	0	1	5255980	High
O60506	FALSE	High	Master Protein	Heterogeneous nuclear ribonucleoprotein Q OS=Homo sapiens OX=9606 GN=SYNCRIP PE=1 SV=2	0	14.941	9	4	4	2	1	623	69.6	8.59	9.3	4	32445603	High	FALSE	High	Master Protein	Heterogeneous nuclear ribonucleoprotein Q OS=Homo sapiens OX=9606 GN=SYNCRIP PE=1 SV=2	0	5.136	4	2	3	1	1	623	69.6	8.59	6.3	2	14993766	High
O75367	FALSE	High	Master Protein	Core histone macro-H2A.1 OS=Homo sapiens OX=9606 GN=H2AFY PE=1 SV=4	0	24.806	22	5	13	5	1	372	39.6	9.79	20.87	5	2.52519e+08	High	FALSE	High	Master Protein	Core histone macro-H2A.1 OS=Homo sapiens OX=9606 GN=H2AFY PE=1 SV=4	0	13.438	18	4	7	4	1	372	39.6	9.79	15.71	4	233838677	High
O75494	FALSE	High	Master Protein	Serine/arginine-rich splicing factor 10 OS=Homo sapiens OX=9606 GN=SRSF10 PE=1 SV=1	0	18.172	19	4	6	4	1	262	31.3	11.27	17.52	4	1.5068e+08	High	FALSE	High	Master Protein	Serine/arginine-rich splicing factor 10 OS=Homo sapiens OX=9606 GN=SRSF10 PE=1 SV=1	0	5.735	5	1	2	1	1	262	31.3	11.27	7.65	1	36077816	High
O75533	FALSE	High	Master Protein	Splicing factor 3B subunit 1 OS=Homo sapiens OX=9606 GN=SF3B1 PE=1 SV=3	0	53.42	21	18	26	18	1	1304	145.7	7.09	27.12	18	1.82485e+08	High	FALSE	High	Master Protein	Splicing factor 3B subunit 1 OS=Homo sapiens OX=9606 GN=SF3B1 PE=1 SV=3	0.009	0.832	1	1	1	1	1	1304	145.7	7.09	0	1	3.67233e+06	High
O75964	FALSE	High	Master Protein	ATP synthase subunit g, mitochondrial OS=Homo sapiens OX=9606 GN=ATP5L PE=1 SV=3	0	10.077	38	3	3	3	1	103	11.4	9.64	8.15	3	2.89608e+07	High	FALSE	High	Master Protein	ATP synthase subunit g, mitochondrial OS=Homo sapiens OX=9606 GN=ATP5L PE=1 SV=3	0	4.631	15	1	2	1	1	103	11.4	9.64	3.17	1	6.8837e+06	High
O94776	FALSE	High	Master Protein	Metastasis-associated protein MTA2 OS=Homo sapiens OX=9606 GN=MTA2 PE=1 SV=1	0.001	2.553	1	1	1	1	1	668	75	9.66	2.03	1	7.07407e+06	High	FALSE	High	Master Protein	Metastasis-associated protein MTA2 OS=Homo sapiens OX=9606 GN=MTA2 PE=1 SV=1	0	1.74	1	1	1	1	1	668	75	9.66	2.11	1	3.62371e+06	High
O94906	FALSE	High	Master Protein	Pre-mRNA-processing factor 6 OS=Homo sapiens OX=9606 GN=PRPF6 PE=1 SV=1	0.001	4.245	2	2	2	2	1	941	106.9	8.25	4.31	2	11221178	High	FALSE	High	Master Protein	Pre-mRNA-processing factor 6 OS=Homo sapiens OX=9606 GN=PRPF6 PE=1 SV=1	0.004	1.014	1	1	1	1	1	941	106.9	8.25	1.74	1	4526871	High
O95613	FALSE	High	Master Protein	Pericentrin OS=Homo sapiens OX=9606 GN=PCNT PE=1 SV=4	0	17.923	3	8	8	8	1	3336	377.8	5.55	5.75	8	3.7319e+07	High	FALSE	Medium	Master Protein	Pericentrin OS=Homo sapiens OX=9606 GN=PCNT PE=1 SV=4	0.02	0.699	0	1	1	1	1	3336	377.8	5.55	0	1	1.33094e+06	High
P01040	FALSE	High	Master Protein	Cystatin-A OS=Homo sapiens OX=9606 GN=CSTA PE=1 SV=1	0	7.324	31	2	5	2	1	98	11	5.5	8.24	2	3.31435e+07	High	FALSE	High	Master Protein	Cystatin-A OS=Homo sapiens OX=9606 GN=CSTA PE=1 SV=1	0	6.398	31	2	6	2	1	98	11	5.5	11.77	2	67924624	High
P01593	FALSE	High	Master Protein	Immunoglobulin kappa variable 1D-33 OS=Homo sapiens OX=9606 GN=IGKV1D-33 PE=1 SV=2	0	13.562	14	1	7	1	1	117	12.8	4.78	24.22	1	249938411	High	FALSE	High	Master Protein	Immunoglobulin kappa variable 1D-33 OS=Homo sapiens OX=9606 GN=IGKV1D-33 PE=1 SV=2	0	10.063	14	1	5	1	1	117	12.8	4.78	15.15	1	243272940	High
P01834	FALSE	High	Master Protein	Immunoglobulin kappa constant OS=Homo sapiens OX=9606 GN=IGKC PE=1 SV=2	0	28.874	79	4	15	4	1	107	11.8	6.52	35.14	4	201084522	High	FALSE	High	Master Protein	Immunoglobulin kappa constant OS=Homo sapiens OX=9606 GN=IGKC PE=1 SV=2	0.009	0.831	17	1	2	1	1	107	11.8	6.52	0	1	NA	High
P02533	FALSE	High	Master Protein	Keratin, type I cytoskeletal 14 OS=Homo sapiens OX=9606 GN=KRT14 PE=1 SV=4	0	181.653	64	35	158	14	1	472	51.5	5.16	371.4	35	1331827639	High	FALSE	High	Master Protein	Keratin, type I cytoskeletal 14 OS=Homo sapiens OX=9606 GN=KRT14 PE=1 SV=4	0	134.126	56	28	138	10	1	472	51.5	5.16	329.06	28	1240812858	High
P02538	FALSE	High	Master Protein	Keratin, type II cytoskeletal 6A OS=Homo sapiens OX=9606 GN=KRT6A PE=1 SV=3	0	187.081	50	35	187	7	1	564	60	8	427.51	35	875608092	High	FALSE	High	Master Protein	Keratin, type II cytoskeletal 6A OS=Homo sapiens OX=9606 GN=KRT6A PE=1 SV=3	0	122.471	44	28	163	6	1	564	60	8	354.67	28	7.04001e+08	High
P02545	FALSE	High	Master Protein	Prelamin-A/C OS=Homo sapiens OX=9606 GN=LMNA PE=1 SV=1	0	30.824	16	10	15	2	1	664	74.1	7.02	28.96	10	12666215	High	FALSE	High	Master Protein	Prelamin-A/C OS=Homo sapiens OX=9606 GN=LMNA PE=1 SV=1	0	22.577	15	8	11	8	1	664	74.1	7.02	19.96	8	8.04343e+07	High
P02768	FALSE	High	Master Protein	Serum albumin OS=Homo sapiens OX=9606 GN=ALB PE=1 SV=2	0	171.749	63	37	95	37	1	609	69.3	6.28	197.15	37	1502572940	High	FALSE	High	Master Protein	Serum albumin OS=Homo sapiens OX=9606 GN=ALB PE=1 SV=2	0	25.904	15	9	26	9	1	609	69.3	6.28	55.88	9	7.23609e+08	High
P02788	FALSE	High	Master Protein	Lactotransferrin OS=Homo sapiens OX=9606 GN=LTF PE=1 SV=6	0	116.139	53	33	50	33	1	710	78.1	8.12	89.28	33	5.43116e+08	High	FALSE	High	Master Protein	Lactotransferrin OS=Homo sapiens OX=9606 GN=LTF PE=1 SV=6	0	1.825	1	1	2	1	1	710	78.1	8.12	3.81	1	6.41558e+06	High
P02808	FALSE	Medium	Master Protein	Statherin OS=Homo sapiens OX=9606 GN=STATH PE=1 SV=2	0.012	1.136	48	1	1	1	1	62	7.3	8.47	0	1	5865816	High	FALSE	High	Master Protein	Statherin OS=Homo sapiens OX=9606 GN=STATH PE=1 SV=2	0.002	1.244	55	1	1	1	1	62	7.3	8.47	0	1	38984284	High
P04040	FALSE	High	Master Protein	Catalase OS=Homo sapiens OX=9606 GN=CAT PE=1 SV=3	0	9.029	11	3	5	3	1	527	59.7	7.39	9.23	3	1.77232e+07	High	FALSE	High	Master Protein	Catalase OS=Homo sapiens OX=9606 GN=CAT PE=1 SV=3	0	6.01	7	2	3	2	1	527	59.7	7.39	6.92	2	18832958	High
P04259	FALSE	High	Master Protein	Keratin, type II cytoskeletal 6B OS=Homo sapiens OX=9606 GN=KRT6B PE=1 SV=5	0	155.574	52	33	178	4	1	564	60	8	402.22	33	56723190	High	FALSE	High	Master Protein	Keratin, type II cytoskeletal 6B OS=Homo sapiens OX=9606 GN=KRT6B PE=1 SV=5	0	118.945	43	27	160	3	1	564	60	8	349.17	27	154703460	High
P04264	FALSE	High	Master Protein	Keratin, type II cytoskeletal 1 OS=Homo sapiens OX=9606 GN=KRT1 PE=1 SV=6	0	513.497	74	55	592	51	1	644	66	8.12	1838.16	55	55444660276	High	FALSE	High	Master Protein	Keratin, type II cytoskeletal 1 OS=Homo sapiens OX=9606 GN=KRT1 PE=1 SV=6	0	371.51	58	46	499	42	1	644	66	8.12	1551.1	46	45986027781	High
P04406	FALSE	High	Master Protein	Glyceraldehyde-3-phosphate dehydrogenase OS=Homo sapiens OX=9606 GN=GAPDH PE=1 SV=3	0	17.205	21	5	8	5	1	335	36	8.46	18.68	5	1.32388e+08	High	FALSE	High	Master Protein	Glyceraldehyde-3-phosphate dehydrogenase OS=Homo sapiens OX=9606 GN=GAPDH PE=1 SV=3	0	8.452	10	4	6	4	1	335	36	8.46	11.88	4	7.52064e+07	High
P04792	FALSE	High	Master Protein	Heat shock protein beta-1 OS=Homo sapiens OX=9606 GN=HSPB1 PE=1 SV=2	0	11.451	21	3	6	3	1	205	22.8	6.4	5.7	3	52167898	High	FALSE	High	Master Protein	Heat shock protein beta-1 OS=Homo sapiens OX=9606 GN=HSPB1 PE=1 SV=2	0	6.446	21	3	4	3	1	205	22.8	6.4	7.82	3	51771650	High
P04899	FALSE	High	Master Protein	Guanine nucleotide-binding protein G(i) subunit alpha-2 OS=Homo sapiens OX=9606 GN=GNAI2 PE=1 SV=3	0	7.04	7	2	3	2	1	355	40.4	5.54	8.18	2	53110224	High	FALSE	High	Master Protein	Guanine nucleotide-binding protein G(i) subunit alpha-2 OS=Homo sapiens OX=9606 GN=GNAI2 PE=1 SV=3	0	4.967	7	2	3	2	1	355	40.4	5.54	7.25	2	38213599	High
P04908	FALSE	High	Master Protein	Histone H2A type 1-B/E OS=Homo sapiens OX=9606 GN=HIST1H2AB PE=1 SV=2	0	58.275	36	7	48	2	1	130	14.1	11.05	137.2	7	437267112	High	FALSE	High	Master Protein	Histone H2A type 1-B/E OS=Homo sapiens OX=9606 GN=HIST1H2AB PE=1 SV=2	0	55.065	36	7	46	2	1	130	14.1	11.05	134.22	7	533456842	High
P05089	FALSE	High	Master Protein	Arginase-1 OS=Homo sapiens OX=9606 GN=ARG1 PE=1 SV=2	0	20.393	20	6	13	6	1	322	34.7	7.21	20.41	6	1.0059e+08	High	FALSE	High	Master Protein	Arginase-1 OS=Homo sapiens OX=9606 GN=ARG1 PE=1 SV=2	0	10.889	17	5	10	5	1	322	34.7	7.21	13.07	5	6.71609e+07	High
P05109	FALSE	High	Master Protein	Protein S100-A8 OS=Homo sapiens OX=9606 GN=S100A8 PE=1 SV=1	0	9.104	24	2	8	2	1	93	10.8	7.03	9.86	2	115630350	High	FALSE	High	Master Protein	Protein S100-A8 OS=Homo sapiens OX=9606 GN=S100A8 PE=1 SV=1	0	3.57	24	2	6	2	1	93	10.8	7.03	5.65	2	5.24605e+07	High
P05141	FALSE	High	Master Protein	ADP/ATP translocase 2 OS=Homo sapiens OX=9606 GN=SLC25A5 PE=1 SV=7	0.001	4.905	9	3	4	3	1	298	32.8	9.69	8.32	3	60991462	High	FALSE	High	Master Protein	ADP/ATP translocase 2 OS=Homo sapiens OX=9606 GN=SLC25A5 PE=1 SV=7	0	2.888	3	1	3	1	1	298	32.8	9.69	4.25	1	17770361	High
P05386	FALSE	High	Master Protein	60S acidic ribosomal protein P1 OS=Homo sapiens OX=9606 GN=RPLP1 PE=1 SV=1	0.001	4.038	14	1	1	1	1	114	11.5	4.32	2.79	1	NA	High	FALSE	High	Master Protein	60S acidic ribosomal protein P1 OS=Homo sapiens OX=9606 GN=RPLP1 PE=1 SV=1	0	4.047	14	1	2	1	1	114	11.5	4.32	6.75	1	32842674	High
P05388	FALSE	High	Master Protein	60S acidic ribosomal protein P0 OS=Homo sapiens OX=9606 GN=RPLP0 PE=1 SV=1	0	42.667	39	8	16	8	1	317	34.3	5.97	44.66	8	3.27094e+08	High	FALSE	High	Master Protein	60S acidic ribosomal protein P0 OS=Homo sapiens OX=9606 GN=RPLP0 PE=1 SV=1	0	18.337	36	7	11	7	1	317	34.3	5.97	21.1	7	172068518	High
P06576	FALSE	High	Master Protein	ATP synthase subunit beta, mitochondrial OS=Homo sapiens OX=9606 GN=ATP5F1B PE=1 SV=3	0	32.727	20	7	11	7	1	529	56.5	5.4	27.51	7	3.21917e+08	High	FALSE	High	Master Protein	ATP synthase subunit beta, mitochondrial OS=Homo sapiens OX=9606 GN=ATP5F1B PE=1 SV=3	0	17.182	15	5	9	5	1	529	56.5	5.4	18.66	5	3.39915e+08	High
P06702	FALSE	High	Master Protein	Protein S100-A9 OS=Homo sapiens OX=9606 GN=S100A9 PE=1 SV=1	0	25.046	35	4	13	4	1	114	13.2	6.13	27.84	4	153539633	High	FALSE	High	Master Protein	Protein S100-A9 OS=Homo sapiens OX=9606 GN=S100A9 PE=1 SV=1	0	11.727	25	2	6	2	1	114	13.2	6.13	17.39	2	70129024	High
P06748	FALSE	High	Master Protein	Nucleophosmin OS=Homo sapiens OX=9606 GN=NPM1 PE=1 SV=2	0.001	2.192	4	1	1	1	1	294	32.6	4.78	2.07	1	6.04354e+06	High	FALSE	High	Master Protein	Nucleophosmin OS=Homo sapiens OX=9606 GN=NPM1 PE=1 SV=2	0	2.851	7	1	1	1	1	294	32.6	4.78	2.33	1	NA	High
P07305	FALSE	High	Master Protein	Histone H1.0 OS=Homo sapiens OX=9606 GN=H1F0 PE=1 SV=3	0.01	1.379	4	1	1	1	1	194	20.9	10.84	2.13	1	27463184	High	FALSE	Medium	Master Protein	Histone H1.0 OS=Homo sapiens OX=9606 GN=H1F0 PE=1 SV=3	0.019	0.727	4	1	1	1	1	194	20.9	10.84	1.69	1	17839414	High
P07355	FALSE	High	Master Protein	Annexin A2 OS=Homo sapiens OX=9606 GN=ANXA2 PE=1 SV=2	0	17.529	26	6	8	6	1	339	38.6	7.75	8.77	6	51486762	High	FALSE	High	Master Protein	Annexin A2 OS=Homo sapiens OX=9606 GN=ANXA2 PE=1 SV=2	0	10.147	17	4	6	4	1	339	38.6	7.75	6.8	4	2.55595e+07	High
P07910	FALSE	High	Master Protein	Heterogeneous nuclear ribonucleoproteins C1/C2 OS=Homo sapiens OX=9606 GN=HNRNPC PE=1 SV=4	0	21.444	18	6	9	6	1	306	33.7	5.08	21.09	6	287042625	High	FALSE	High	Master Protein	Heterogeneous nuclear ribonucleoproteins C1/C2 OS=Homo sapiens OX=9606 GN=HNRNPC PE=1 SV=4	0	13.602	15	4	7	4	1	306	33.7	5.08	17.18	4	156746174	High
P08311	FALSE	Medium	Master Protein	Cathepsin G OS=Homo sapiens OX=9606 GN=CTSG PE=1 SV=2	0.011	1.363	4	1	1	1	1	255	28.8	11.19	2.09	1	18038140	High	FALSE	High	Master Protein	Cathepsin G OS=Homo sapiens OX=9606 GN=CTSG PE=1 SV=2	0.003	1.508	4	1	1	1	1	255	28.8	11.19	2.1	1	9577484	High
P08559	FALSE	High	Master Protein	Pyruvate dehydrogenase E1 component subunit alpha, somatic form, mitochondrial OS=Homo sapiens OX=9606 GN=PDHA1 PE=1 SV=3	0.001	4.505	6	2	3	2	1	390	43.3	8.06	4.31	2	3.76319e+07	High	FALSE	High	Master Protein	Pyruvate dehydrogenase E1 component subunit alpha, somatic form, mitochondrial OS=Homo sapiens OX=9606 GN=PDHA1 PE=1 SV=3	0	2.965	6	2	2	2	1	390	43.3	8.06	1.87	2	1.58663e+07	High
P08574	FALSE	High	Master Protein	Cytochrome c1, heme protein, mitochondrial OS=Homo sapiens OX=9606 GN=CYC1 PE=1 SV=3	0	12.438	16	3	3	3	1	325	35.4	9	6.01	3	25384111	High	FALSE	High	Master Protein	Cytochrome c1, heme protein, mitochondrial OS=Homo sapiens OX=9606 GN=CYC1 PE=1 SV=3	0	4.568	9	2	2	2	1	325	35.4	9	2.64	2	13770723	High
P08579	FALSE	High	Master Protein	U2 small nuclear ribonucleoprotein B'' OS=Homo sapiens OX=9606 GN=SNRPB2 PE=1 SV=1	0.001	4.133	14	2	2	1	1	225	25.5	9.72	5.11	2	10462979	High	FALSE	High	Master Protein	U2 small nuclear ribonucleoprotein B'' OS=Homo sapiens OX=9606 GN=SNRPB2 PE=1 SV=1	0	3.446	14	2	3	2	1	225	25.5	9.72	4.92	2	2.02422e+07	High
P08670	FALSE	High	Master Protein	Vimentin OS=Homo sapiens OX=9606 GN=VIM PE=1 SV=4	0	37.097	35	13	16	13	1	466	53.6	5.12	26.64	13	1.72668e+08	High	FALSE	High	Master Protein	Vimentin OS=Homo sapiens OX=9606 GN=VIM PE=1 SV=4	0	13.465	19	7	7	7	1	466	53.6	5.12	8.46	7	1.08463e+08	High
P08779	FALSE	High	Master Protein	Keratin, type I cytoskeletal 16 OS=Homo sapiens OX=9606 GN=KRT16 PE=1 SV=4	0	161.558	65	32	137	15	1	473	51.2	5.05	325.87	32	8.47947e+08	High	FALSE	High	Master Protein	Keratin, type I cytoskeletal 16 OS=Homo sapiens OX=9606 GN=KRT16 PE=1 SV=4	0	114.664	47	27	128	12	1	473	51.2	5.05	267.99	27	7.82323e+08	High
P09651	FALSE	High	Master Protein	Heterogeneous nuclear ribonucleoprotein A1 OS=Homo sapiens OX=9606 GN=HNRNPA1 PE=1 SV=5	0	9.494	9	2	2	2	1	372	38.7	9.13	6	2	73914596	High	FALSE	High	Master Protein	Heterogeneous nuclear ribonucleoprotein A1 OS=Homo sapiens OX=9606 GN=HNRNPA1 PE=1 SV=5	0	7.507	9	2	2	2	1	372	38.7	9.13	5.71	2	33958418	High
P09661	FALSE	High	Master Protein	U2 small nuclear ribonucleoprotein A' OS=Homo sapiens OX=9606 GN=SNRPA1 PE=1 SV=2	0	8.29	20	3	3	3	1	255	28.4	8.62	4.78	3	37898289	High	FALSE	High	Master Protein	U2 small nuclear ribonucleoprotein A' OS=Homo sapiens OX=9606 GN=SNRPA1 PE=1 SV=2	0	8.329	18	3	4	3	1	255	28.4	8.62	7.75	3	2.07192e+07	High
P09874	FALSE	High	Master Protein	Poly [ADP-ribose] polymerase 1 OS=Homo sapiens OX=9606 GN=PARP1 PE=1 SV=4	0	88.185	34	26	55	26	1	1014	113	8.88	83.26	26	4.75145e+08	High	FALSE	High	Master Protein	Poly [ADP-ribose] polymerase 1 OS=Homo sapiens OX=9606 GN=PARP1 PE=1 SV=4	0	4.559	3	2	3	2	1	1014	113	8.88	5.25	2	15116318	High
P0C0S5	FALSE	High	Master Protein	Histone H2A.Z OS=Homo sapiens OX=9606 GN=H2AFZ PE=1 SV=2	0	34.136	54	6	32	4	1	128	13.5	10.58	73.06	6	587823908	High	FALSE	High	Master Protein	Histone H2A.Z OS=Homo sapiens OX=9606 GN=H2AFZ PE=1 SV=2	0	15.628	31	4	23	2	1	128	13.5	10.58	44.37	4	240622002	High
P10515	FALSE	High	Master Protein	Dihydrolipoyllysine-residue acetyltransferase component of pyruvate dehydrogenase complex, mitochondrial OS=Homo sapiens OX=9606 GN=DLAT PE=1 SV=3	0.001	4.169	4	3	4	3	1	647	69	7.84	7.12	3	60868642	High	FALSE	High	Master Protein	Dihydrolipoyllysine-residue acetyltransferase component of pyruvate dehydrogenase complex, mitochondrial OS=Homo sapiens OX=9606 GN=DLAT PE=1 SV=3	0	2.767	4	3	3	3	1	647	69	7.84	1.88	3	47354361	High
P10809	FALSE	High	Master Protein	60 kDa heat shock protein, mitochondrial OS=Homo sapiens OX=9606 GN=HSPD1 PE=1 SV=2	0	16.393	13	6	7	6	1	573	61	5.87	17.03	6	4.89571e+07	High	FALSE	High	Master Protein	60 kDa heat shock protein, mitochondrial OS=Homo sapiens OX=9606 GN=HSPD1 PE=1 SV=2	0	8.115	8	4	4	4	1	573	61	5.87	9.76	4	27652083	High
P11021	FALSE	High	Master Protein	Endoplasmic reticulum chaperone BiP OS=Homo sapiens OX=9606 GN=HSPA5 PE=1 SV=2	0.001	4.217	5	2	3	2	1	654	72.3	5.16	3.16	2	8776010	High	FALSE	High	Master Protein	Endoplasmic reticulum chaperone BiP OS=Homo sapiens OX=9606 GN=HSPA5 PE=1 SV=2	0	4.539	5	2	2	2	1	654	72.3	5.16	4.48	2	NA	High
P11142	FALSE	High	Master Protein	Heat shock cognate 71 kDa protein OS=Homo sapiens OX=9606 GN=HSPA8 PE=1 SV=1	0	33.825	22	10	21	9	1	646	70.9	5.52	45.63	10	185883360	High	FALSE	High	Master Protein	Heat shock cognate 71 kDa protein OS=Homo sapiens OX=9606 GN=HSPA8 PE=1 SV=1	0	15.718	11	5	13	4	1	646	70.9	5.52	29.35	5	50370493	High
P11177	FALSE	Medium	Master Protein	Pyruvate dehydrogenase E1 component subunit beta, mitochondrial OS=Homo sapiens OX=9606 GN=PDHB PE=1 SV=3	0.012	1.244	2	1	1	1	1	359	39.2	6.65	1.8	1	11435446	High	FALSE	High	Master Protein	Pyruvate dehydrogenase E1 component subunit beta, mitochondrial OS=Homo sapiens OX=9606 GN=PDHB PE=1 SV=3	0.003	1.424	2	1	1	1	1	359	39.2	6.65	0	1	7666275	High
P11182	FALSE	High	Master Protein	Lipoamide acyltransferase component of branched-chain alpha-keto acid dehydrogenase complex, mitochondrial OS=Homo sapiens OX=9606 GN=DBT PE=1 SV=3	0.001	2.585	2	1	1	1	1	482	53.5	8.51	2.51	1	7921619	High	FALSE	High	Master Protein	Lipoamide acyltransferase component of branched-chain alpha-keto acid dehydrogenase complex, mitochondrial OS=Homo sapiens OX=9606 GN=DBT PE=1 SV=3	0	2.088	2	1	1	1	1	482	53.5	8.51	2.24	1	6776763	High
P11940	FALSE	High	Master Protein	Polyadenylate-binding protein 1 OS=Homo sapiens OX=9606 GN=PABPC1 PE=1 SV=2	0	28.127	20	11	12	5	1	636	70.6	9.5	21.43	11	4.64008e+07	High	FALSE	High	Master Protein	Polyadenylate-binding protein 1 OS=Homo sapiens OX=9606 GN=PABPC1 PE=1 SV=2	0	5.909	6	3	4	2	1	636	70.6	9.5	6.42	3	7.91586e+06	High
P12273	FALSE	High	Master Protein	Prolactin-inducible protein OS=Homo sapiens OX=9606 GN=PIP PE=1 SV=1	0.001	3.645	17	2	5	2	1	146	16.6	8.05	5.56	2	7.09061e+07	High	FALSE	High	Master Protein	Prolactin-inducible protein OS=Homo sapiens OX=9606 GN=PIP PE=1 SV=1	0	3.975	7	2	6	2	1	146	16.6	8.05	7.7	2	7.77238e+07	High
P12314	FALSE	High	Master Protein	High affinity immunoglobulin gamma Fc receptor I OS=Homo sapiens OX=9606 GN=FCGR1A PE=1 SV=2	0	68.393	33	11	49	11	1	374	42.6	7.97	128.81	11	3152783636	High	FALSE	High	Master Protein	High affinity immunoglobulin gamma Fc receptor I OS=Homo sapiens OX=9606 GN=FCGR1A PE=1 SV=2	0	33.704	20	8	32	8	1	374	42.6	7.97	79.3	8	2006032444	High
P12956	FALSE	High	Master Protein	X-ray repair cross-complementing protein 6 OS=Homo sapiens OX=9606 GN=XRCC6 PE=1 SV=2	0	14.938	9	4	7	4	1	609	69.8	6.64	11.46	4	3.3879e+07	High	FALSE	High	Master Protein	X-ray repair cross-complementing protein 6 OS=Homo sapiens OX=9606 GN=XRCC6 PE=1 SV=2	0	3.349	4	2	2	2	1	609	69.8	6.64	0	2	8.35111e+06	High
P13645	FALSE	High	Master Protein	Keratin, type I cytoskeletal 10 OS=Homo sapiens OX=9606 GN=KRT10 PE=1 SV=6	0	374.273	58	44	373	39	1	584	58.8	5.21	1077.15	44	26024958445	High	FALSE	High	Master Protein	Keratin, type I cytoskeletal 10 OS=Homo sapiens OX=9606 GN=KRT10 PE=1 SV=6	0	293.328	56	38	327	30	1	584	58.8	5.21	898.76	38	19367922421	High
P13647	FALSE	High	Master Protein	Keratin, type II cytoskeletal 5 OS=Homo sapiens OX=9606 GN=KRT5 PE=1 SV=3	0	153.551	48	35	170	22	1	590	62.3	7.74	354.71	35	1707520782	High	FALSE	High	Master Protein	Keratin, type II cytoskeletal 5 OS=Homo sapiens OX=9606 GN=KRT5 PE=1 SV=3	0	110.01	35	26	146	14	1	590	62.3	7.74	318.03	26	1630710875	High
P13861	FALSE	High	Master Protein	cAMP-dependent protein kinase type II-alpha regulatory subunit OS=Homo sapiens OX=9606 GN=PRKAR2A PE=1 SV=2	0.001	2.509	5	2	2	2	1	404	45.5	5.07	2.07	2	1.14255e+07	High	FALSE	High	Master Protein	cAMP-dependent protein kinase type II-alpha regulatory subunit OS=Homo sapiens OX=9606 GN=PRKAR2A PE=1 SV=2	0.001	1.681	3	1	1	1	1	404	45.5	5.07	2.35	1	3.73482e+06	High
P14678	FALSE	High	Master Protein	Small nuclear ribonucleoprotein-associated proteins B and B' OS=Homo sapiens OX=9606 GN=SNRPB PE=1 SV=2	0.001	2.139	3	1	2	1	1	240	24.6	11.19	4.86	1	37751492	High	FALSE	High	Master Protein	Small nuclear ribonucleoprotein-associated proteins B and B' OS=Homo sapiens OX=9606 GN=SNRPB PE=1 SV=2	0.002	1.319	3	1	2	1	1	240	24.6	11.19	4.57	1	26411642	High
P14866	FALSE	High	Master Protein	Heterogeneous nuclear ribonucleoprotein L OS=Homo sapiens OX=9606 GN=HNRNPL PE=1 SV=2	0	5.746	4	2	4	2	1	589	64.1	8.22	2.88	2	1.41097e+07	High	FALSE	High	Master Protein	Heterogeneous nuclear ribonucleoprotein L OS=Homo sapiens OX=9606 GN=HNRNPL PE=1 SV=2	0	4.038	2	1	2	1	1	589	64.1	8.22	2.5	1	6.47793e+06	High
P14923	FALSE	High	Master Protein	Junction plakoglobin OS=Homo sapiens OX=9606 GN=JUP PE=1 SV=3	0	42.981	23	13	35	13	1	745	81.7	6.14	61.01	13	2.52089e+08	High	FALSE	High	Master Protein	Junction plakoglobin OS=Homo sapiens OX=9606 GN=JUP PE=1 SV=3	0	41.403	25	13	29	13	1	745	81.7	6.14	49.71	13	2.70202e+08	High
P15880	FALSE	High	Master Protein	40S ribosomal protein S2 OS=Homo sapiens OX=9606 GN=RPS2 PE=1 SV=2	0	15.552	15	4	7	4	1	293	31.3	10.24	15.66	4	2.51214e+08	High	FALSE	High	Master Protein	40S ribosomal protein S2 OS=Homo sapiens OX=9606 GN=RPS2 PE=1 SV=2	0	12.225	15	4	7	4	1	293	31.3	10.24	16.2	4	1.3577e+08	High
P15924	FALSE	High	Master Protein	Desmoplakin OS=Homo sapiens OX=9606 GN=DSP PE=1 SV=3	0	105.779	17	38	57	38	1	2871	331.6	6.81	74.51	38	3.70449e+08	High	FALSE	High	Master Protein	Desmoplakin OS=Homo sapiens OX=9606 GN=DSP PE=1 SV=3	0	86.208	13	34	50	34	1	2871	331.6	6.81	76.23	34	3.77398e+08	High
P16401	FALSE	High	Master Protein	Histone H1.5 OS=Homo sapiens OX=9606 GN=HIST1H1B PE=1 SV=3	0	18.377	17	5	17	5	1	226	22.6	10.92	33.39	5	5.3962e+08	High	FALSE	High	Master Protein	Histone H1.5 OS=Homo sapiens OX=9606 GN=HIST1H1B PE=1 SV=3	0	16.237	16	4	14	4	1	226	22.6	10.92	29.13	4	277722174	High
P16402	FALSE	High	Master Protein	Histone H1.3 OS=Homo sapiens OX=9606 GN=HIST1H1D PE=1 SV=2	0	39.902	17	6	24	6	1	221	22.3	11.02	66.5	6	9.97794e+08	High	FALSE	High	Master Protein	Histone H1.3 OS=Homo sapiens OX=9606 GN=HIST1H1D PE=1 SV=2	0	27.248	17	5	15	5	1	221	22.3	11.02	33.57	5	3.25146e+08	High
P17096	FALSE	High	Master Protein	High mobility group protein HMG-I/HMG-Y OS=Homo sapiens OX=9606 GN=HMGA1 PE=1 SV=3	0	39.175	41	5	14	5	1	107	11.7	10.32	48.73	5	5.70108e+08	High	FALSE	High	Master Protein	High mobility group protein HMG-I/HMG-Y OS=Homo sapiens OX=9606 GN=HMGA1 PE=1 SV=3	0	28.156	41	3	9	3	1	107	11.7	10.32	37.84	3	324587178	High
P17480	FALSE	High	Master Protein	Nucleolar transcription factor 1 OS=Homo sapiens OX=9606 GN=UBTF PE=1 SV=1	0	10.156	8	4	5	4	1	764	89.4	5.81	6.76	4	2.84277e+07	High	FALSE	High	Master Protein	Nucleolar transcription factor 1 OS=Homo sapiens OX=9606 GN=UBTF PE=1 SV=1	0.002	1.374	2	1	1	1	1	764	89.4	5.81	1.93	1	6264586	High
P18077	FALSE	High	Master Protein	60S ribosomal protein L35a OS=Homo sapiens OX=9606 GN=RPL35A PE=1 SV=2	0.001	1.665	7	1	1	1	1	110	12.5	11.06	2.4	1	5.38195e+06	High	FALSE	High	Master Protein	60S ribosomal protein L35a OS=Homo sapiens OX=9606 GN=RPL35A PE=1 SV=2	0.002	1.08	7	1	2	1	1	110	12.5	11.06	0	1	3.03194e+06	High
P18124	FALSE	High	Master Protein	60S ribosomal protein L7 OS=Homo sapiens OX=9606 GN=RPL7 PE=1 SV=1	0	34.119	48	13	16	13	1	248	29.2	10.65	27.69	13	372276647	High	FALSE	High	Master Protein	60S ribosomal protein L7 OS=Homo sapiens OX=9606 GN=RPL7 PE=1 SV=1	0	22.601	42	10	14	10	1	248	29.2	10.65	29.19	10	2.86569e+08	High
P19013	FALSE	High	Master Protein	Keratin, type II cytoskeletal 4 OS=Homo sapiens OX=9606 GN=KRT4 PE=1 SV=4	0	11.958	7	4	18	1	1	534	57.3	6.61	42.49	4	6.25674e+06	High	FALSE	High	Master Protein	Keratin, type II cytoskeletal 4 OS=Homo sapiens OX=9606 GN=KRT4 PE=1 SV=4	0	30.278	22	10	23	7	1	534	57.3	6.61	52.29	10	8.76179e+07	High
P19338	FALSE	High	Master Protein	Nucleolin OS=Homo sapiens OX=9606 GN=NCL PE=1 SV=3	0	21.288	15	8	11	8	1	710	76.6	4.7	22.84	8	148368097	High	FALSE	High	Master Protein	Nucleolin OS=Homo sapiens OX=9606 GN=NCL PE=1 SV=3	0	10.807	9	6	7	6	1	710	76.6	4.7	9.88	6	78504310	High
P20930	FALSE	High	Master Protein	Filaggrin OS=Homo sapiens OX=9606 GN=FLG PE=1 SV=3	0	8.011	1	4	6	4	1	4061	434.9	9.25	3.77	4	28758446	High	FALSE	High	Master Protein	Filaggrin OS=Homo sapiens OX=9606 GN=FLG PE=1 SV=3	0	2.159	0	2	4	2	1	4061	434.9	9.25	2.03	2	2.20899e+07	High
P21796	FALSE	High	Master Protein	Voltage-dependent anion-selective channel protein 1 OS=Homo sapiens OX=9606 GN=VDAC1 PE=1 SV=2	0.001	4.682	7	2	2	1	1	283	30.8	8.54	4.63	2	15715074	High	FALSE	High	Master Protein	Voltage-dependent anion-selective channel protein 1 OS=Homo sapiens OX=9606 GN=VDAC1 PE=1 SV=2	0	3.669	7	2	2	1	1	283	30.8	8.54	3.8	2	5.76571e+06	High
P22626	FALSE	High	Master Protein	Heterogeneous nuclear ribonucleoproteins A2/B1 OS=Homo sapiens OX=9606 GN=HNRNPA2B1 PE=1 SV=2	0	15.623	12	4	9	4	1	353	37.4	8.95	23.78	4	319458233	High	FALSE	High	Master Protein	Heterogeneous nuclear ribonucleoproteins A2/B1 OS=Homo sapiens OX=9606 GN=HNRNPA2B1 PE=1 SV=2	0	15.874	18	5	9	5	1	353	37.4	8.95	24.55	5	3.0601e+08	High
P22735	FALSE	High	Master Protein	Protein-glutamine gamma-glutamyltransferase K OS=Homo sapiens OX=9606 GN=TGM1 PE=1 SV=4	0.001	3.687	3	2	2	2	1	817	89.7	6.04	2.14	2	1.42268e+07	High	FALSE	High	Master Protein	Protein-glutamine gamma-glutamyltransferase K OS=Homo sapiens OX=9606 GN=TGM1 PE=1 SV=4	0	4.267	3	2	2	2	1	817	89.7	6.04	1.84	2	37842054	High
P23246	FALSE	High	Master Protein	Splicing factor, proline- and glutamine-rich OS=Homo sapiens OX=9606 GN=SFPQ PE=1 SV=2	0	42.451	14	8	18	8	1	707	76.1	9.44	40.37	8	3.83634e+08	High	FALSE	High	Master Protein	Splicing factor, proline- and glutamine-rich OS=Homo sapiens OX=9606 GN=SFPQ PE=1 SV=2	0	14.993	9	6	8	6	1	707	76.1	9.44	15.93	6	116665830	High
P23284	FALSE	High	Master Protein	Peptidyl-prolyl cis-trans isomerase B OS=Homo sapiens OX=9606 GN=PPIB PE=1 SV=2	0.001	4.185	6	1	1	1	1	216	23.7	9.41	2.7	1	18493856	High	FALSE	High	Master Protein	Peptidyl-prolyl cis-trans isomerase B OS=Homo sapiens OX=9606 GN=PPIB PE=1 SV=2	0	4.332	6	1	1	1	1	216	23.7	9.41	2.49	1	13242398	High
P23396	FALSE	High	Master Protein	40S ribosomal protein S3 OS=Homo sapiens OX=9606 GN=RPS3 PE=1 SV=2	0	25.71	40	8	12	8	1	243	26.7	9.66	29.56	8	2.62388e+08	High	FALSE	High	Master Protein	40S ribosomal protein S3 OS=Homo sapiens OX=9606 GN=RPS3 PE=1 SV=2	0	21.092	38	8	10	8	1	243	26.7	9.66	26.25	8	1.22813e+08	High
P25311	FALSE	High	Master Protein	Zinc-alpha-2-glycoprotein OS=Homo sapiens OX=9606 GN=AZGP1 PE=1 SV=2	0	12.785	14	3	4	3	1	298	34.2	6.05	11.05	3	57354642	High	FALSE	High	Master Protein	Zinc-alpha-2-glycoprotein OS=Homo sapiens OX=9606 GN=AZGP1 PE=1 SV=2	0	5.499	7	2	4	2	1	298	34.2	6.05	7.2	2	3.62286e+07	High
P25398	FALSE	High	Master Protein	40S ribosomal protein S12 OS=Homo sapiens OX=9606 GN=RPS12 PE=1 SV=3	0	15.102	27	3	4	3	1	132	14.5	7.21	10.42	3	1.89789e+08	High	FALSE	High	Master Protein	40S ribosomal protein S12 OS=Homo sapiens OX=9606 GN=RPS12 PE=1 SV=3	0	5.143	27	3	3	3	1	132	14.5	7.21	4.36	3	8.14575e+07	High
P25705	FALSE	High	Master Protein	ATP synthase subunit alpha, mitochondrial OS=Homo sapiens OX=9606 GN=ATP5F1A PE=1 SV=1	0	49.504	27	13	19	13	1	553	59.7	9.13	45.51	13	2.83929e+08	High	FALSE	High	Master Protein	ATP synthase subunit alpha, mitochondrial OS=Homo sapiens OX=9606 GN=ATP5F1A PE=1 SV=1	0	27.632	17	8	13	8	1	553	59.7	9.13	27.79	8	1.22585e+08	High
P26373	FALSE	High	Master Protein	60S ribosomal protein L13 OS=Homo sapiens OX=9606 GN=RPL13 PE=1 SV=4	0	9.18	22	6	9	6	1	211	24.2	11.65	12.09	6	2.25453e+08	High	FALSE	High	Master Protein	60S ribosomal protein L13 OS=Homo sapiens OX=9606 GN=RPL13 PE=1 SV=4	0	3.758	12	3	4	3	1	211	24.2	11.65	7.56	3	6.85144e+07	High
P26641	FALSE	High	Master Protein	Elongation factor 1-gamma OS=Homo sapiens OX=9606 GN=EEF1G PE=1 SV=3	0	16.516	18	7	9	7	1	437	50.1	6.67	12.44	7	5.89913e+07	High	FALSE	High	Master Protein	Elongation factor 1-gamma OS=Homo sapiens OX=9606 GN=EEF1G PE=1 SV=3	0	7.402	9	4	5	4	1	437	50.1	6.67	5.32	4	23152488	High
P27449	FALSE	High	Master Protein	V-type proton ATPase 16 kDa proteolipid subunit OS=Homo sapiens OX=9606 GN=ATP6V0C PE=1 SV=1	0.001	2.755	20	1	1	1	1	155	15.7	8.44	2.51	1	6.36291e+06	High	FALSE	High	Master Protein	V-type proton ATPase 16 kDa proteolipid subunit OS=Homo sapiens OX=9606 GN=ATP6V0C PE=1 SV=1	0	3.125	20	1	1	1	1	155	15.7	8.44	2.16	1	NA	High
P27635	FALSE	High	Master Protein	60S ribosomal protein L10 OS=Homo sapiens OX=9606 GN=RPL10 PE=1 SV=4	0	8.313	18	4	5	4	1	214	24.6	10.08	10.38	4	7.98166e+07	High	FALSE	High	Master Protein	60S ribosomal protein L10 OS=Homo sapiens OX=9606 GN=RPL10 PE=1 SV=4	0	2.619	9	2	4	2	1	214	24.6	10.08	7.18	2	22489559	High
P29508	FALSE	High	Master Protein	Serpin B3 OS=Homo sapiens OX=9606 GN=SERPINB3 PE=1 SV=2	0	16.01	12	4	7	4	1	390	44.5	6.81	9.87	4	32793414	High	FALSE	High	Master Protein	Serpin B3 OS=Homo sapiens OX=9606 GN=SERPINB3 PE=1 SV=2	0	11.665	17	5	6	5	1	390	44.5	6.81	12.53	5	5.45923e+07	High
P30048	FALSE	High	Master Protein	Thioredoxin-dependent peroxide reductase, mitochondrial OS=Homo sapiens OX=9606 GN=PRDX3 PE=1 SV=3	0	9.801	14	3	3	3	1	256	27.7	7.78	8	3	63574137	High	FALSE	High	Master Protein	Thioredoxin-dependent peroxide reductase, mitochondrial OS=Homo sapiens OX=9606 GN=PRDX3 PE=1 SV=3	0	9.765	14	3	5	3	1	256	27.7	7.78	12.29	3	6.36634e+07	High
P30050	FALSE	High	Master Protein	60S ribosomal protein L12 OS=Homo sapiens OX=9606 GN=RPL12 PE=1 SV=1	0	8.762	27	3	5	3	1	165	17.8	9.42	11.78	3	115102096	High	FALSE	High	Master Protein	60S ribosomal protein L12 OS=Homo sapiens OX=9606 GN=RPL12 PE=1 SV=1	0	3.082	15	2	3	2	1	165	17.8	9.42	4.36	2	6.16921e+07	High
P31025	FALSE	High	Master Protein	Lipocalin-1 OS=Homo sapiens OX=9606 GN=LCN1 PE=1 SV=1	0	7.852	26	3	4	3	1	176	19.2	5.58	7.92	3	6.5159e+07	High	FALSE	High	Master Protein	Lipocalin-1 OS=Homo sapiens OX=9606 GN=LCN1 PE=1 SV=1	0	3.139	6	1	1	1	1	176	19.2	5.58	3	1	10545260	High
P31151	FALSE	High	Master Protein	Protein S100-A7 OS=Homo sapiens OX=9606 GN=S100A7 PE=1 SV=4	0.001	4.7	23	2	3	2	1	101	11.5	6.77	1.72	2	1.37743e+07	High	FALSE	High	Master Protein	Protein S100-A7 OS=Homo sapiens OX=9606 GN=S100A7 PE=1 SV=4	0	2.513	20	1	1	1	1	101	11.5	6.77	0	1	NA	High
P31944	FALSE	High	Master Protein	Caspase-14 OS=Homo sapiens OX=9606 GN=CASP14 PE=1 SV=2	0	9.302	14	4	6	4	1	242	27.7	5.58	9.84	4	4.19056e+07	High	FALSE	High	Master Protein	Caspase-14 OS=Homo sapiens OX=9606 GN=CASP14 PE=1 SV=2	0	3.778	8	2	3	2	1	242	27.7	5.58	6.21	2	27762035	High
P32119	FALSE	High	Master Protein	Peroxiredoxin-2 OS=Homo sapiens OX=9606 GN=PRDX2 PE=1 SV=5	0	10.012	23	4	7	3	1	198	21.9	5.97	10.52	4	9.67906e+06	High	FALSE	High	Master Protein	Peroxiredoxin-2 OS=Homo sapiens OX=9606 GN=PRDX2 PE=1 SV=5	0	10.99	27	5	10	4	1	198	21.9	5.97	19.91	5	2.09321e+07	High
P32969	FALSE	High	Master Protein	60S ribosomal protein L9 OS=Homo sapiens OX=9606 GN=RPL9 PE=1 SV=1	0	7.132	31	3	3	3	1	192	21.9	9.95	5.12	3	18093166	High	FALSE	High	Master Protein	60S ribosomal protein L9 OS=Homo sapiens OX=9606 GN=RPL9 PE=1 SV=1	0	4.24	22	3	3	3	1	192	21.9	9.95	3.55	3	3.63681e+07	High
P35030	FALSE	High	Master Protein	Trypsin-3 OS=Homo sapiens OX=9606 GN=PRSS3 PE=1 SV=2	0.001	4.052	4	1	4	1	1	304	32.5	7.49	8.42	1	128284560	High	FALSE	High	Master Protein	Trypsin-3 OS=Homo sapiens OX=9606 GN=PRSS3 PE=1 SV=2	0	4.59	4	1	5	1	1	304	32.5	7.49	10.48	1	117695970	High
P35232	FALSE	Medium	Master Protein	Prohibitin OS=Homo sapiens OX=9606 GN=PHB PE=1 SV=1	0.011	1.368	4	1	1	1	1	272	29.8	5.76	0	1	9548224	High	FALSE	High	Master Protein	Prohibitin OS=Homo sapiens OX=9606 GN=PHB PE=1 SV=1	0.002	1.179	4	1	1	1	1	272	29.8	5.76	0	1	9197464	High
P35268	FALSE	High	Master Protein	60S ribosomal protein L22 OS=Homo sapiens OX=9606 GN=RPL22 PE=1 SV=2	0.001	4.558	10	1	2	1	1	128	14.8	9.19	6.35	1	39844924	High	FALSE	High	Master Protein	60S ribosomal protein L22 OS=Homo sapiens OX=9606 GN=RPL22 PE=1 SV=2	0	2.77	10	1	2	1	1	128	14.8	9.19	4.53	1	NA	High
P35527	FALSE	High	Master Protein	Keratin, type I cytoskeletal 9 OS=Homo sapiens OX=9606 GN=KRT9 PE=1 SV=3	0	603.607	77	47	423	47	1	623	62	5.24	1333.15	47	30565221719	High	FALSE	High	Master Protein	Keratin, type I cytoskeletal 9 OS=Homo sapiens OX=9606 GN=KRT9 PE=1 SV=3	0	338.859	72	36	316	35	1	623	62	5.24	973.3	36	18929232004	High
P35579	FALSE	High	Master Protein	Myosin-9 OS=Homo sapiens OX=9606 GN=MYH9 PE=1 SV=4	0	67.781	15	24	33	24	1	1960	226.4	5.6	34.53	24	1.86681e+08	High	FALSE	High	Master Protein	Myosin-9 OS=Homo sapiens OX=9606 GN=MYH9 PE=1 SV=4	0	4.43	3	4	4	4	1	1960	226.4	5.6	0	4	1.28048e+07	High
P35637	FALSE	High	Master Protein	RNA-binding protein FUS OS=Homo sapiens OX=9606 GN=FUS PE=1 SV=1	0	23.995	16	6	10	4	1	526	53.4	9.36	22.25	6	216133885	High	FALSE	High	Master Protein	RNA-binding protein FUS OS=Homo sapiens OX=9606 GN=FUS PE=1 SV=1	0	21.539	13	5	10	3	1	526	53.4	9.36	22.94	5	93504866	High
P35908	FALSE	High	Master Protein	Keratin, type II cytoskeletal 2 epidermal OS=Homo sapiens OX=9606 GN=KRT2 PE=1 SV=2	0	384.663	70	49	348	36	1	639	65.4	8	1007.65	49	11496076405	High	FALSE	High	Master Protein	Keratin, type II cytoskeletal 2 epidermal OS=Homo sapiens OX=9606 GN=KRT2 PE=1 SV=2	0	278.853	67	42	307	32	1	639	65.4	8	830.28	42	8745685327	High
P36542	FALSE	High	Master Protein	ATP synthase subunit gamma, mitochondrial OS=Homo sapiens OX=9606 GN=ATP5F1C PE=1 SV=1	0	9.032	14	2	4	2	1	298	33	9.22	7.92	2	2.0907e+07	High	FALSE	High	Master Protein	ATP synthase subunit gamma, mitochondrial OS=Homo sapiens OX=9606 GN=ATP5F1C PE=1 SV=1	0	3.372	4	1	1	1	1	298	33	9.22	2.28	1	12837608	High
P36578	FALSE	High	Master Protein	60S ribosomal protein L4 OS=Homo sapiens OX=9606 GN=RPL4 PE=1 SV=5	0	27.033	20	7	14	7	1	427	47.7	11.06	32.15	7	1.72681e+08	High	FALSE	High	Master Protein	60S ribosomal protein L4 OS=Homo sapiens OX=9606 GN=RPL4 PE=1 SV=5	0	10.75	7	2	4	2	1	427	47.7	11.06	12.36	2	51034772	High
P36957	FALSE	High	Master Protein	Dihydrolipoyllysine-residue succinyltransferase component of 2-oxoglutarate dehydrogenase complex, mitochondrial OS=Homo sapiens OX=9606 GN=DLST PE=1 SV=4	0.001	3.151	4	2	2	2	1	453	48.7	8.95	1.8	2	1.09032e+07	High	FALSE	High	Master Protein	Dihydrolipoyllysine-residue succinyltransferase component of 2-oxoglutarate dehydrogenase complex, mitochondrial OS=Homo sapiens OX=9606 GN=DLST PE=1 SV=4	0	3.793	3	1	1	1	1	453	48.7	8.95	3.01	1	9856945	High
P38159	FALSE	High	Master Protein	RNA-binding motif protein, X chromosome OS=Homo sapiens OX=9606 GN=RBMX PE=1 SV=3	0	11.343	13	4	5	4	1	391	42.3	10.05	11.29	4	101361446	High	FALSE	High	Master Protein	RNA-binding motif protein, X chromosome OS=Homo sapiens OX=9606 GN=RBMX PE=1 SV=3	0.003	1.545	2	1	1	1	1	391	42.3	10.05	1.91	1	12526414	High
P38646	FALSE	High	Master Protein	Stress-70 protein, mitochondrial OS=Homo sapiens OX=9606 GN=HSPA9 PE=1 SV=2	0	10.893	8	4	6	4	1	679	73.6	6.16	12.1	4	6.0301e+07	High	FALSE	High	Master Protein	Stress-70 protein, mitochondrial OS=Homo sapiens OX=9606 GN=HSPA9 PE=1 SV=2	0	8.149	5	3	4	3	1	679	73.6	6.16	9.78	3	40039660	High
P39019	FALSE	High	Master Protein	40S ribosomal protein S19 OS=Homo sapiens OX=9606 GN=RPS19 PE=1 SV=2	0.001	4.835	19	3	3	3	1	145	16.1	10.32	4.38	3	273921164	High	FALSE	High	Master Protein	40S ribosomal protein S19 OS=Homo sapiens OX=9606 GN=RPS19 PE=1 SV=2	0	4.674	20	3	3	3	1	145	16.1	10.32	4.26	3	27030271	High
P39023	FALSE	High	Master Protein	60S ribosomal protein L3 OS=Homo sapiens OX=9606 GN=RPL3 PE=1 SV=2	0.001	2.185	5	2	2	2	1	403	46.1	10.18	0	2	1.12424e+07	High	FALSE	Medium	Master Protein	60S ribosomal protein L3 OS=Homo sapiens OX=9606 GN=RPL3 PE=1 SV=2	0.022	0.668	2	1	1	1	1	403	46.1	10.18	0	1	9679026	High
P42766	FALSE	High	Master Protein	60S ribosomal protein L35 OS=Homo sapiens OX=9606 GN=RPL35 PE=1 SV=2	0.001	4.623	15	2	3	2	1	123	14.5	11.05	6.49	2	68067550	High	FALSE	High	Master Protein	60S ribosomal protein L35 OS=Homo sapiens OX=9606 GN=RPL35 PE=1 SV=2	0	3.688	20	2	2	2	1	123	14.5	11.05	2.52	2	27478118	High
P45880	FALSE	High	Master Protein	Voltage-dependent anion-selective channel protein 2 OS=Homo sapiens OX=9606 GN=VDAC2 PE=1 SV=2	0.001	4.967	7	2	2	2	1	294	31.5	7.56	4.22	2	37844496	High	FALSE	High	Master Protein	Voltage-dependent anion-selective channel protein 2 OS=Homo sapiens OX=9606 GN=VDAC2 PE=1 SV=2	0	6.784	10	3	3	3	1	294	31.5	7.56	6.74	3	45447144	High
P46776	FALSE	High	Master Protein	60S ribosomal protein L27a OS=Homo sapiens OX=9606 GN=RPL27A PE=1 SV=2	0	9.533	31	3	4	3	1	148	16.6	11	9.62	3	109542486	High	FALSE	High	Master Protein	60S ribosomal protein L27a OS=Homo sapiens OX=9606 GN=RPL27A PE=1 SV=2	0	4.574	22	2	3	2	1	148	16.6	11	7.63	2	75794984	High
P46778	FALSE	High	Master Protein	60S ribosomal protein L21 OS=Homo sapiens OX=9606 GN=RPL21 PE=1 SV=2	0	9.434	9	1	3	1	1	160	18.6	10.49	7.55	1	34881868	High	FALSE	High	Master Protein	60S ribosomal protein L21 OS=Homo sapiens OX=9606 GN=RPL21 PE=1 SV=2	0	6.517	9	1	3	1	1	160	18.6	10.49	9.19	1	25006210	High
P47914	FALSE	High	Master Protein	60S ribosomal protein L29 OS=Homo sapiens OX=9606 GN=RPL29 PE=1 SV=2	0.001	4.483	14	2	4	2	1	159	17.7	11.66	5.82	2	5.61924e+07	High	FALSE	High	Master Protein	60S ribosomal protein L29 OS=Homo sapiens OX=9606 GN=RPL29 PE=1 SV=2	0.001	1.604	9	1	1	1	1	159	17.7	11.66	1.83	1	15900971	High
P47929	FALSE	High	Master Protein	Galectin-7 OS=Homo sapiens OX=9606 GN=LGALS7 PE=1 SV=2	0	14.147	36	5	6	5	1	136	15.1	7.62	9.9	5	95288306	High	FALSE	High	Master Protein	Galectin-7 OS=Homo sapiens OX=9606 GN=LGALS7 PE=1 SV=2	0	5.669	18	2	2	2	1	136	15.1	7.62	4.73	2	16565173	High
P50552	FALSE	High	Master Protein	Vasodilator-stimulated phosphoprotein OS=Homo sapiens OX=9606 GN=VASP PE=1 SV=3	0.005	1.429	3	1	1	1	1	380	39.8	8.94	2.09	1	7.36902e+06	High	FALSE	High	Master Protein	Vasodilator-stimulated phosphoprotein OS=Homo sapiens OX=9606 GN=VASP PE=1 SV=3	0	2.16	3	1	1	1	1	380	39.8	8.94	0	1	3.9519e+06	High
P50914	FALSE	High	Master Protein	60S ribosomal protein L14 OS=Homo sapiens OX=9606 GN=RPL14 PE=1 SV=4	0.001	4.927	11	2	3	2	1	215	23.4	10.93	7.15	2	91101744	High	FALSE	High	Master Protein	60S ribosomal protein L14 OS=Homo sapiens OX=9606 GN=RPL14 PE=1 SV=4	0	4.566	11	2	2	2	1	215	23.4	10.93	2.43	2	5.86827e+07	High
P51114	FALSE	High	Master Protein	Fragile X mental retardation syndrome-related protein 1 OS=Homo sapiens OX=9606 GN=FXR1 PE=1 SV=3	0	11.669	12	6	7	6	1	621	69.7	6.15	9.86	6	5.13327e+07	High	FALSE	High	Master Protein	Fragile X mental retardation syndrome-related protein 1 OS=Homo sapiens OX=9606 GN=FXR1 PE=1 SV=3	0	4.282	6	3	3	3	1	621	69.7	6.15	4.32	3	2.0447e+07	High
P51991	FALSE	High	Master Protein	Heterogeneous nuclear ribonucleoprotein A3 OS=Homo sapiens OX=9606 GN=HNRNPA3 PE=1 SV=2	0	49.521	26	10	17	10	1	378	39.6	9.01	44.34	10	2.82379e+08	High	FALSE	High	Master Protein	Heterogeneous nuclear ribonucleoprotein A3 OS=Homo sapiens OX=9606 GN=HNRNPA3 PE=1 SV=2	0	33.496	26	8	11	8	1	378	39.6	9.01	23.41	8	165305326	High
P52597	FALSE	High	Master Protein	Heterogeneous nuclear ribonucleoprotein F OS=Homo sapiens OX=9606 GN=HNRNPF PE=1 SV=3	0	22.677	14	4	10	2	1	415	45.6	5.58	29.56	4	19910412	High	FALSE	High	Master Protein	Heterogeneous nuclear ribonucleoprotein F OS=Homo sapiens OX=9606 GN=HNRNPF PE=1 SV=3	0	17.156	11	3	8	1	1	415	45.6	5.58	24.73	3	14349968	High
P53007	FALSE	High	Master Protein	Tricarboxylate transport protein, mitochondrial OS=Homo sapiens OX=9606 GN=SLC25A1 PE=1 SV=2	0	9.743	13	4	9	4	1	311	34	9.89	17.69	4	107790051	High	FALSE	High	Master Protein	Tricarboxylate transport protein, mitochondrial OS=Homo sapiens OX=9606 GN=SLC25A1 PE=1 SV=2	0	7.095	11	3	4	3	1	311	34	9.89	9.03	3	56440165	High
P55072	FALSE	High	Master Protein	Transitional endoplasmic reticulum ATPase OS=Homo sapiens OX=9606 GN=VCP PE=1 SV=4	0	16.398	13	7	10	7	1	806	89.3	5.26	10.28	7	4.15599e+07	High	FALSE	High	Master Protein	Transitional endoplasmic reticulum ATPase OS=Homo sapiens OX=9606 GN=VCP PE=1 SV=4	0	4.047	3	2	2	2	1	806	89.3	5.26	1.9	2	4333057	High
P60709	FALSE	High	Master Protein	Actin, cytoplasmic 1 OS=Homo sapiens OX=9606 GN=ACTB PE=1 SV=1	0	116.248	55	17	112	17	1	375	41.7	5.48	297.26	17	5318490738	High	FALSE	High	Master Protein	Actin, cytoplasmic 1 OS=Homo sapiens OX=9606 GN=ACTB PE=1 SV=1	0	75.869	42	11	74	5	1	375	41.7	5.48	181.62	11	1422372793	High
P60866	FALSE	High	Master Protein	40S ribosomal protein S20 OS=Homo sapiens OX=9606 GN=RPS20 PE=1 SV=1	0	22.55	24	4	9	4	1	119	13.4	9.94	29.45	4	280040232	High	FALSE	High	Master Protein	40S ribosomal protein S20 OS=Homo sapiens OX=9606 GN=RPS20 PE=1 SV=1	0	14.158	19	2	9	2	1	119	13.4	9.94	18.67	2	162574252	High
P61158	FALSE	High	Master Protein	Actin-related protein 3 OS=Homo sapiens OX=9606 GN=ACTR3 PE=1 SV=3	0	8.021	11	3	3	3	1	418	47.3	5.88	6.34	3	1.76901e+06	High	FALSE	High	Master Protein	Actin-related protein 3 OS=Homo sapiens OX=9606 GN=ACTR3 PE=1 SV=3	0	2.473	5	2	2	2	1	418	47.3	5.88	3.62	2	1.28753e+07	High
P61247	FALSE	High	Master Protein	40S ribosomal protein S3a OS=Homo sapiens OX=9606 GN=RPS3A PE=1 SV=2	0	20.83	26	7	11	7	1	264	29.9	9.73	25.2	7	264022576	High	FALSE	High	Master Protein	40S ribosomal protein S3a OS=Homo sapiens OX=9606 GN=RPS3A PE=1 SV=2	0	13.174	23	5	8	5	1	264	29.9	9.73	7.63	5	113407596	High
P61254	FALSE	High	Master Protein	60S ribosomal protein L26 OS=Homo sapiens OX=9606 GN=RPL26 PE=1 SV=1	0	8.667	17	3	5	3	1	145	17.2	10.55	9.15	3	36875925	High	FALSE	High	Master Protein	60S ribosomal protein L26 OS=Homo sapiens OX=9606 GN=RPL26 PE=1 SV=1	0.002	1.019	5	1	2	1	1	145	17.2	10.55	3.26	1	14948322	High
P61626	FALSE	High	Master Protein	Lysozyme C OS=Homo sapiens OX=9606 GN=LYZ PE=1 SV=1	0	28.241	46	5	12	5	1	148	16.5	9.16	27.01	5	3.87088e+08	High	FALSE	High	Master Protein	Lysozyme C OS=Homo sapiens OX=9606 GN=LYZ PE=1 SV=1	0	4.081	8	1	2	1	1	148	16.5	9.16	5.37	1	19276772	High
P61978	FALSE	High	Master Protein	Heterogeneous nuclear ribonucleoprotein K OS=Homo sapiens OX=9606 GN=HNRNPK PE=1 SV=1	0	49.539	41	12	27	12	1	463	50.9	5.54	71.27	12	4.99279e+08	High	FALSE	High	Master Protein	Heterogeneous nuclear ribonucleoprotein K OS=Homo sapiens OX=9606 GN=HNRNPK PE=1 SV=1	0	27.741	20	7	17	7	1	463	50.9	5.54	46.53	7	2.84562e+08	High
P61981	FALSE	High	Master Protein	14-3-3 protein gamma OS=Homo sapiens OX=9606 GN=YWHAG PE=1 SV=2	0.001	3.201	9	2	3	2	1	247	28.3	4.89	1.64	2	24721750	High	FALSE	High	Master Protein	14-3-3 protein gamma OS=Homo sapiens OX=9606 GN=YWHAG PE=1 SV=2	0	2.367	9	2	2	2	1	247	28.3	4.89	4.04	2	21423206	High
P62081	FALSE	High	Master Protein	40S ribosomal protein S7 OS=Homo sapiens OX=9606 GN=RPS7 PE=1 SV=1	0.001	1.908	6	1	1	1	1	194	22.1	10.1	2.17	1	12800244	High	FALSE	High	Master Protein	40S ribosomal protein S7 OS=Homo sapiens OX=9606 GN=RPS7 PE=1 SV=1	0	4.453	14	3	3	3	1	194	22.1	10.1	4.17	3	2.62973e+07	High
P62241	FALSE	High	Master Protein	40S ribosomal protein S8 OS=Homo sapiens OX=9606 GN=RPS8 PE=1 SV=2	0	15.822	27	5	5	5	1	208	24.2	10.32	9.99	5	58234383	High	FALSE	High	Master Protein	40S ribosomal protein S8 OS=Homo sapiens OX=9606 GN=RPS8 PE=1 SV=2	0	2.7	6	1	1	1	1	208	24.2	10.32	2.6	1	7.38406e+06	High
P62244	FALSE	High	Master Protein	40S ribosomal protein S15a OS=Homo sapiens OX=9606 GN=RPS15A PE=1 SV=2	0	13.496	39	5	5	5	1	130	14.8	10.13	10.37	5	102316085	High	FALSE	High	Master Protein	40S ribosomal protein S15a OS=Homo sapiens OX=9606 GN=RPS15A PE=1 SV=2	0	3.826	15	2	2	2	1	130	14.8	10.13	4.06	2	14850513	High
P62263	FALSE	High	Master Protein	40S ribosomal protein S14 OS=Homo sapiens OX=9606 GN=RPS14 PE=1 SV=3	0	14.099	26	6	8	6	1	151	16.3	10.05	16.82	6	178240184	High	FALSE	High	Master Protein	40S ribosomal protein S14 OS=Homo sapiens OX=9606 GN=RPS14 PE=1 SV=3	0	5.714	11	2	2	2	1	151	16.3	10.05	6.55	2	47833892	High
P62266	FALSE	High	Master Protein	40S ribosomal protein S23 OS=Homo sapiens OX=9606 GN=RPS23 PE=1 SV=3	0	8.375	16	2	3	2	1	143	15.8	10.49	9.25	2	41511034	High	FALSE	High	Master Protein	40S ribosomal protein S23 OS=Homo sapiens OX=9606 GN=RPS23 PE=1 SV=3	0	3.61	16	2	2	2	1	143	15.8	10.49	5.48	2	28915776	High
P62269	FALSE	High	Master Protein	40S ribosomal protein S18 OS=Homo sapiens OX=9606 GN=RPS18 PE=1 SV=3	0	15.042	32	6	7	6	1	152	17.7	10.99	17.73	6	2.91968e+08	High	FALSE	High	Master Protein	40S ribosomal protein S18 OS=Homo sapiens OX=9606 GN=RPS18 PE=1 SV=3	0	7.349	24	4	5	4	1	152	17.7	10.99	8.99	4	9.80475e+07	High
P62277	FALSE	High	Master Protein	40S ribosomal protein S13 OS=Homo sapiens OX=9606 GN=RPS13 PE=1 SV=2	0	21.203	32	6	12	6	1	151	17.2	10.54	22.48	6	335720353	High	FALSE	High	Master Protein	40S ribosomal protein S13 OS=Homo sapiens OX=9606 GN=RPS13 PE=1 SV=2	0	16.914	39	6	10	6	1	151	17.2	10.54	18.62	6	233686135	High
P62280	FALSE	High	Master Protein	40S ribosomal protein S11 OS=Homo sapiens OX=9606 GN=RPS11 PE=1 SV=3	0	17.622	31	4	6	4	1	158	18.4	10.3	14.47	4	8.19651e+07	High	FALSE	High	Master Protein	40S ribosomal protein S11 OS=Homo sapiens OX=9606 GN=RPS11 PE=1 SV=3	0	11.432	35	5	5	5	1	158	18.4	10.3	10.61	5	7.78502e+07	High
P62314	FALSE	High	Master Protein	Small nuclear ribonucleoprotein Sm D1 OS=Homo sapiens OX=9606 GN=SNRPD1 PE=1 SV=1	0	9.826	26	2	4	2	1	119	13.3	11.56	6.78	2	2.22645e+07	High	FALSE	High	Master Protein	Small nuclear ribonucleoprotein Sm D1 OS=Homo sapiens OX=9606 GN=SNRPD1 PE=1 SV=1	0	6.854	17	1	2	1	1	119	13.3	11.56	5.85	1	15702708	High
P62316	FALSE	High	Master Protein	Small nuclear ribonucleoprotein Sm D2 OS=Homo sapiens OX=9606 GN=SNRPD2 PE=1 SV=1	0	11.362	24	3	4	3	1	118	13.5	9.91	11.81	3	104552618	High	FALSE	High	Master Protein	Small nuclear ribonucleoprotein Sm D2 OS=Homo sapiens OX=9606 GN=SNRPD2 PE=1 SV=1	0	6.161	31	3	4	3	1	118	13.5	9.91	8.02	3	59378769	High
P62318	FALSE	High	Master Protein	Small nuclear ribonucleoprotein Sm D3 OS=Homo sapiens OX=9606 GN=SNRPD3 PE=1 SV=1	0	13.241	24	2	4	2	1	126	13.9	10.32	12.43	2	96252668	High	FALSE	High	Master Protein	Small nuclear ribonucleoprotein Sm D3 OS=Homo sapiens OX=9606 GN=SNRPD3 PE=1 SV=1	0	10.565	25	2	3	2	1	126	13.9	10.32	10.69	2	9.79917e+07	High
P62424	FALSE	High	Master Protein	60S ribosomal protein L7a OS=Homo sapiens OX=9606 GN=RPL7A PE=1 SV=2	0	30.364	38	10	12	10	1	266	30	10.61	30.42	10	2.3887e+08	High	FALSE	High	Master Protein	60S ribosomal protein L7a OS=Homo sapiens OX=9606 GN=RPL7A PE=1 SV=2	0	18.909	30	7	10	7	1	266	30	10.61	23.86	7	1.3704e+08	High
P62701	FALSE	High	Master Protein	40S ribosomal protein S4, X isoform OS=Homo sapiens OX=9606 GN=RPS4X PE=1 SV=2	0	27.2	33	10	13	10	1	263	29.6	10.15	31.95	10	228763225	High	FALSE	High	Master Protein	40S ribosomal protein S4, X isoform OS=Homo sapiens OX=9606 GN=RPS4X PE=1 SV=2	0	23.554	22	7	11	7	1	263	29.6	10.15	26.48	7	97512137	High
P62805	FALSE	High	Master Protein	Histone H4 OS=Homo sapiens OX=9606 GN=HIST1H4A PE=1 SV=2	0	129.676	61	14	121	14	1	103	11.4	11.36	333.6	14	20058798600	High	FALSE	High	Master Protein	Histone H4 OS=Homo sapiens OX=9606 GN=HIST1H4A PE=1 SV=2	0	127.397	62	15	109	15	1	103	11.4	11.36	306.81	15	14067965314	High
P62829	FALSE	High	Master Protein	60S ribosomal protein L23 OS=Homo sapiens OX=9606 GN=RPL23 PE=1 SV=1	0	9.789	29	4	7	4	1	140	14.9	10.51	14.43	4	7.65916e+07	High	FALSE	High	Master Protein	60S ribosomal protein L23 OS=Homo sapiens OX=9606 GN=RPL23 PE=1 SV=1	0	7.977	27	4	6	4	1	140	14.9	10.51	12.05	4	7.44656e+07	High
P62851	FALSE	High	Master Protein	40S ribosomal protein S25 OS=Homo sapiens OX=9606 GN=RPS25 PE=1 SV=1	0	6.803	26	4	6	4	1	125	13.7	10.11	11.54	4	2.36748e+08	High	FALSE	High	Master Protein	40S ribosomal protein S25 OS=Homo sapiens OX=9606 GN=RPS25 PE=1 SV=1	0	3.929	15	2	4	2	1	125	13.7	10.11	9.55	2	153488480	High
P62854	FALSE	High	Master Protein	40S ribosomal protein S26 OS=Homo sapiens OX=9606 GN=RPS26 PE=1 SV=3	0.001	3.556	18	2	3	2	1	115	13	11	6.49	2	81544442	High	FALSE	High	Master Protein	40S ribosomal protein S26 OS=Homo sapiens OX=9606 GN=RPS26 PE=1 SV=3	0.006	0.868	8	1	1	1	1	115	13	11	2.03	1	53329336	High
P62857	FALSE	High	Master Protein	40S ribosomal protein S28 OS=Homo sapiens OX=9606 GN=RPS28 PE=1 SV=1	0.001	3.181	17	1	1	1	1	69	7.8	10.7	3.1	1	47203536	High	FALSE	High	Master Protein	40S ribosomal protein S28 OS=Homo sapiens OX=9606 GN=RPS28 PE=1 SV=1	0	2.755	17	1	1	1	1	69	7.8	10.7	2.74	1	24547292	High
P62888	FALSE	High	Master Protein	60S ribosomal protein L30 OS=Homo sapiens OX=9606 GN=RPL30 PE=1 SV=2	0	8.903	24	2	2	2	1	115	12.8	9.63	7.04	2	53388696	High	FALSE	High	Master Protein	60S ribosomal protein L30 OS=Homo sapiens OX=9606 GN=RPL30 PE=1 SV=2	0	5.173	27	2	2	2	1	115	12.8	9.63	5.64	2	2.83588e+07	High
P62906	FALSE	High	Master Protein	60S ribosomal protein L10a OS=Homo sapiens OX=9606 GN=RPL10A PE=1 SV=2	0.001	2.012	10	2	2	2	1	217	24.8	9.94	2.03	2	9.02032e+07	High	FALSE	High	Master Protein	60S ribosomal protein L10a OS=Homo sapiens OX=9606 GN=RPL10A PE=1 SV=2	0.002	1.157	4	1	1	1	1	217	24.8	9.94	2.02	1	38419720	High
P62913	FALSE	High	Master Protein	60S ribosomal protein L11 OS=Homo sapiens OX=9606 GN=RPL11 PE=1 SV=2	0	10.794	21	5	5	5	1	178	20.2	9.6	7.53	5	43234085	High	FALSE	High	Master Protein	60S ribosomal protein L11 OS=Homo sapiens OX=9606 GN=RPL11 PE=1 SV=2	0	2.116	8	1	1	1	1	178	20.2	9.6	2.48	1	17378776	High
P62917	FALSE	High	Master Protein	60S ribosomal protein L8 OS=Homo sapiens OX=9606 GN=RPL8 PE=1 SV=2	0	10.27	18	4	5	4	1	257	28	11.03	12.79	4	186419707	High	FALSE	High	Master Protein	60S ribosomal protein L8 OS=Homo sapiens OX=9606 GN=RPL8 PE=1 SV=2	0	8.953	19	4	6	4	1	257	28	11.03	15.09	4	112453528	High
P62979	FALSE	High	Master Protein	Ubiquitin-40S ribosomal protein S27a OS=Homo sapiens OX=9606 GN=RPS27A PE=1 SV=2	0	33.364	31	6	38	6	1	156	18	9.64	89.45	6	1814545672	High	FALSE	High	Master Protein	Ubiquitin-40S ribosomal protein S27a OS=Homo sapiens OX=9606 GN=RPS27A PE=1 SV=2	0	21.371	22	4	23	4	1	156	18	9.64	54.56	4	1133289162	High
P62995	FALSE	High	Master Protein	Transformer-2 protein homolog beta OS=Homo sapiens OX=9606 GN=TRA2B PE=1 SV=1	0	26.726	25	7	12	7	1	288	33.6	11.25	26.4	7	182984896	High	FALSE	High	Master Protein	Transformer-2 protein homolog beta OS=Homo sapiens OX=9606 GN=TRA2B PE=1 SV=1	0	14.707	22	6	7	6	1	288	33.6	11.25	17.76	6	53301878	High
P63173	FALSE	High	Master Protein	60S ribosomal protein L38 OS=Homo sapiens OX=9606 GN=RPL38 PE=1 SV=2	0.001	3.439	31	2	3	2	1	70	8.2	10.1	6.6	2	58717032	High	FALSE	High	Master Protein	60S ribosomal protein L38 OS=Homo sapiens OX=9606 GN=RPL38 PE=1 SV=2	0.001	1.583	19	1	1	1	1	70	8.2	10.1	0	1	8632771	High
P68431	FALSE	High	Master Protein	Histone H3.1 OS=Homo sapiens OX=9606 GN=HIST1H3A PE=1 SV=2	0	30.88	48	6	35	1	1	136	15.4	11.12	82.22	6	60009512	High	FALSE	High	Master Protein	Histone H3.1 OS=Homo sapiens OX=9606 GN=HIST1H3A PE=1 SV=2	0	18.593	51	7	36	1	1	136	15.4	11.12	67.08	7	8594307	High
P68871	FALSE	High	Master Protein	Hemoglobin subunit beta OS=Homo sapiens OX=9606 GN=HBB PE=1 SV=2	0.001	3.964	16	2	4	2	1	147	16	7.28	6.16	2	3.01844e+07	High	FALSE	High	Master Protein	Hemoglobin subunit beta OS=Homo sapiens OX=9606 GN=HBB PE=1 SV=2	0	3.224	16	2	4	2	1	147	16	7.28	5.55	2	1.83313e+07	High
P69905	FALSE	High	Master Protein	Hemoglobin subunit alpha OS=Homo sapiens OX=9606 GN=HBA1 PE=1 SV=2	0	10.657	28	3	4	3	1	142	15.2	8.68	8.78	3	4.6807e+07	High	FALSE	High	Master Protein	Hemoglobin subunit alpha OS=Homo sapiens OX=9606 GN=HBA1 PE=1 SV=2	0	7.584	27	3	6	3	1	142	15.2	8.68	8.17	3	3.81818e+07	High
P78347	FALSE	High	Master Protein	General transcription factor II-I OS=Homo sapiens OX=9606 GN=GTF2I PE=1 SV=2	0	30.754	16	11	12	11	1	998	112.3	6.39	21.82	11	7.91531e+07	High	FALSE	High	Master Protein	General transcription factor II-I OS=Homo sapiens OX=9606 GN=GTF2I PE=1 SV=2	0.002	1.061	1	1	1	1	1	998	112.3	6.39	0	1	1.47711e+06	High
P80748	FALSE	High	Master Protein	Immunoglobulin lambda variable 3-21 OS=Homo sapiens OX=9606 GN=IGLV3-21 PE=1 SV=2	0.001	3.771	14	1	1	1	1	117	12.4	5.29	2.68	1	15062059	High	FALSE	High	Master Protein	Immunoglobulin lambda variable 3-21 OS=Homo sapiens OX=9606 GN=IGLV3-21 PE=1 SV=2	0	4.769	14	1	1	1	1	117	12.4	5.29	4.04	1	10615295	High
P81605	FALSE	High	Master Protein	Dermcidin OS=Homo sapiens OX=9606 GN=DCD PE=1 SV=2	0	24.455	25	3	16	3	1	110	11.3	6.54	44.91	3	4.95243e+08	High	FALSE	High	Master Protein	Dermcidin OS=Homo sapiens OX=9606 GN=DCD PE=1 SV=2	0	22.935	37	5	24	5	1	110	11.3	6.54	66.6	5	8.67569e+08	High
P83731	FALSE	High	Master Protein	60S ribosomal protein L24 OS=Homo sapiens OX=9606 GN=RPL24 PE=1 SV=1	0	5.702	16	3	4	3	1	157	17.8	11.25	7.89	3	67450307	High	FALSE	High	Master Protein	60S ribosomal protein L24 OS=Homo sapiens OX=9606 GN=RPL24 PE=1 SV=1	0	3.429	8	2	3	2	1	157	17.8	11.25	1.72	2	25021785	High
P84103	FALSE	High	Master Protein	Serine/arginine-rich splicing factor 3 OS=Homo sapiens OX=9606 GN=SRSF3 PE=1 SV=1	0	23.953	41	6	16	5	1	164	19.3	11.65	31.1	6	6.20409e+08	High	FALSE	High	Master Protein	Serine/arginine-rich splicing factor 3 OS=Homo sapiens OX=9606 GN=SRSF3 PE=1 SV=1	0	17.396	32	5	13	4	1	164	19.3	11.65	29.84	5	388054405	High
P84243	FALSE	High	Master Protein	Histone H3.3 OS=Homo sapiens OX=9606 GN=H3F3A PE=1 SV=2	0	46.15	48	6	39	1	1	136	15.3	11.27	98.49	6	206651781	High	FALSE	High	Master Protein	Histone H3.3 OS=Homo sapiens OX=9606 GN=H3F3A PE=1 SV=2	0	33.688	51	7	39	1	1	136	15.3	11.27	75.75	7	49424262	High
Q00059	FALSE	High	Master Protein	Transcription factor A, mitochondrial OS=Homo sapiens OX=9606 GN=TFAM PE=1 SV=1	0	5.512	11	3	3	3	1	246	29.1	9.72	2.07	3	2.40504e+07	High	FALSE	High	Master Protein	Transcription factor A, mitochondrial OS=Homo sapiens OX=9606 GN=TFAM PE=1 SV=1	0	2.019	4	1	1	1	1	246	29.1	9.72	1.81	1	12929071	High
Q00839	FALSE	High	Master Protein	Heterogeneous nuclear ribonucleoprotein U OS=Homo sapiens OX=9606 GN=HNRNPU PE=1 SV=6	0	39.96	17	11	25	11	1	825	90.5	6	48.1	11	332183818	High	FALSE	High	Master Protein	Heterogeneous nuclear ribonucleoprotein U OS=Homo sapiens OX=9606 GN=HNRNPU PE=1 SV=6	0	12.523	9	5	7	5	1	825	90.5	6	11.56	5	5.87423e+07	High
Q01081	FALSE	High	Master Protein	Splicing factor U2AF 35 kDa subunit OS=Homo sapiens OX=9606 GN=U2AF1 PE=1 SV=3	0	5.46	11	2	2	2	1	240	27.9	8.81	5.7	2	51754907	High	FALSE	High	Master Protein	Splicing factor U2AF 35 kDa subunit OS=Homo sapiens OX=9606 GN=U2AF1 PE=1 SV=3	0.002	1.094	3	1	1	1	1	240	27.9	8.81	1.88	1	23977586	High
Q01518	FALSE	High	Master Protein	Adenylyl cyclase-associated protein 1 OS=Homo sapiens OX=9606 GN=CAP1 PE=1 SV=5	0	6.95	13	4	4	4	1	475	51.9	8.06	4.19	4	1.84589e+07	High	FALSE	High	Master Protein	Adenylyl cyclase-associated protein 1 OS=Homo sapiens OX=9606 GN=CAP1 PE=1 SV=5	0	1.87	5	1	1	1	1	475	51.9	8.06	2.56	1	NA	High
Q01826	FALSE	High	Master Protein	DNA-binding protein SATB1 OS=Homo sapiens OX=9606 GN=SATB1 PE=1 SV=1	0.001	5.22	4	2	3	2	1	763	85.9	6.54	2.42	2	23566704	High	FALSE	High	Master Protein	DNA-binding protein SATB1 OS=Homo sapiens OX=9606 GN=SATB1 PE=1 SV=1	0	2.885	4	2	2	2	1	763	85.9	6.54	2	2	16914729	High
Q01844	FALSE	High	Master Protein	RNA-binding protein EWS OS=Homo sapiens OX=9606 GN=EWSR1 PE=1 SV=1	0	8.246	6	2	3	2	1	656	68.4	9.33	5.23	2	44598740	High	FALSE	High	Master Protein	RNA-binding protein EWS OS=Homo sapiens OX=9606 GN=EWSR1 PE=1 SV=1	0	3.356	6	2	2	2	1	656	68.4	9.33	2.34	2	26045310	High
Q02413	FALSE	High	Master Protein	Desmoglein-1 OS=Homo sapiens OX=9606 GN=DSG1 PE=1 SV=2	0	45.589	19	13	31	13	1	1049	113.7	5.03	56.5	13	2.79729e+08	High	FALSE	High	Master Protein	Desmoglein-1 OS=Homo sapiens OX=9606 GN=DSG1 PE=1 SV=2	0	42.44	17	12	33	12	1	1049	113.7	5.03	71.67	12	2.47473e+08	High
Q02543	FALSE	High	Master Protein	60S ribosomal protein L18a OS=Homo sapiens OX=9606 GN=RPL18A PE=1 SV=2	0	8.333	18	3	6	3	1	176	20.7	10.71	10.37	3	67345212	High	FALSE	High	Master Protein	60S ribosomal protein L18a OS=Homo sapiens OX=9606 GN=RPL18A PE=1 SV=2	0	8.639	18	3	5	3	1	176	20.7	10.71	7.01	3	47453948	High
Q02878	FALSE	High	Master Protein	60S ribosomal protein L6 OS=Homo sapiens OX=9606 GN=RPL6 PE=1 SV=3	0	30.365	36	8	19	8	1	288	32.7	10.58	26.49	8	2.01079e+08	High	FALSE	High	Master Protein	60S ribosomal protein L6 OS=Homo sapiens OX=9606 GN=RPL6 PE=1 SV=3	0	19.302	36	8	13	8	1	288	32.7	10.58	21.19	8	1.26613e+08	High
Q02880	FALSE	High	Master Protein	DNA topoisomerase 2-beta OS=Homo sapiens OX=9606 GN=TOP2B PE=1 SV=3	0	28.719	7	9	13	9	1	1626	183.2	8	19.63	9	6.31158e+07	High	FALSE	High	Master Protein	DNA topoisomerase 2-beta OS=Homo sapiens OX=9606 GN=TOP2B PE=1 SV=3	0.004	0.956	1	1	1	1	1	1626	183.2	8	0	1	1.84018e+06	High
Q04695	FALSE	High	Master Protein	Keratin, type I cytoskeletal 17 OS=Homo sapiens OX=9606 GN=KRT17 PE=1 SV=2	0	77.882	46	21	66	9	1	432	48.1	5.02	128.32	21	1.37264e+08	High	FALSE	High	Master Protein	Keratin, type I cytoskeletal 17 OS=Homo sapiens OX=9606 GN=KRT17 PE=1 SV=2	0	44.9	29	15	55	4	1	432	48.1	5.02	111.77	15	8.17287e+07	High
Q04837	FALSE	High	Master Protein	Single-stranded DNA-binding protein, mitochondrial OS=Homo sapiens OX=9606 GN=SSBP1 PE=1 SV=1	0	25.724	36	5	12	5	1	148	17.2	9.6	34.31	5	3.72114e+08	High	FALSE	High	Master Protein	Single-stranded DNA-binding protein, mitochondrial OS=Homo sapiens OX=9606 GN=SSBP1 PE=1 SV=1	0	20.307	36	5	11	5	1	148	17.2	9.6	25.18	5	227690005	High
Q05639	FALSE	High	Master Protein	Elongation factor 1-alpha 2 OS=Homo sapiens OX=9606 GN=EEF1A2 PE=1 SV=1	0	19.91	10	4	14	4	1	463	50.4	9.03	31.32	4	1.4617e+08	High	FALSE	High	Master Protein	Elongation factor 1-alpha 2 OS=Homo sapiens OX=9606 GN=EEF1A2 PE=1 SV=1	0	5.807	7	3	6	3	1	463	50.4	9.03	12.02	3	7.26671e+07	High
Q06830	FALSE	High	Master Protein	Peroxiredoxin-1 OS=Homo sapiens OX=9606 GN=PRDX1 PE=1 SV=1	0.001	5.233	12	2	4	1	1	199	22.1	8.13	5.02	2	4.66841e+06	High	FALSE	High	Master Protein	Peroxiredoxin-1 OS=Homo sapiens OX=9606 GN=PRDX1 PE=1 SV=1	0	5.823	12	2	6	1	1	199	22.1	8.13	14.52	2	7.77114e+06	High
Q08188	FALSE	High	Master Protein	Protein-glutamine gamma-glutamyltransferase E OS=Homo sapiens OX=9606 GN=TGM3 PE=1 SV=4	0	6.536	11	5	5	5	1	693	76.6	5.86	2.09	5	1.13195e+07	High	FALSE	High	Master Protein	Protein-glutamine gamma-glutamyltransferase E OS=Homo sapiens OX=9606 GN=TGM3 PE=1 SV=4	0	3.245	4	3	4	3	1	693	76.6	5.86	2.03	3	9840400	High
Q08211	FALSE	High	Master Protein	ATP-dependent RNA helicase A OS=Homo sapiens OX=9606 GN=DHX9 PE=1 SV=4	0	22.126	9	9	11	9	1	1270	140.9	6.84	9.4	9	3.59603e+07	High	FALSE	High	Master Protein	ATP-dependent RNA helicase A OS=Homo sapiens OX=9606 GN=DHX9 PE=1 SV=4	0.002	1.247	1	1	1	1	1	1270	140.9	6.84	0	1	3.48382e+06	High
Q08378	FALSE	High	Master Protein	Golgin subfamily A member 3 OS=Homo sapiens OX=9606 GN=GOLGA3 PE=1 SV=2	0	16.774	7	7	7	7	1	1498	167.3	5.44	6.19	7	3.17638e+07	High	FALSE	High	Master Protein	Golgin subfamily A member 3 OS=Homo sapiens OX=9606 GN=GOLGA3 PE=1 SV=2	0	1.756	1	1	1	1	1	1498	167.3	5.44	0	1	1.36355e+06	High
Q08379	FALSE	High	Master Protein	Golgin subfamily A member 2 OS=Homo sapiens OX=9606 GN=GOLGA2 PE=1 SV=3	0	10.38	5	4	4	4	1	1002	113	5.02	6.75	4	2.48575e+07	High	FALSE	Medium	Master Protein	Golgin subfamily A member 2 OS=Homo sapiens OX=9606 GN=GOLGA2 PE=1 SV=3	0.017	0.763	1	1	1	1	1	1002	113	5.02	0	1	2.07653e+06	High
Q08554	FALSE	High	Master Protein	Desmocollin-1 OS=Homo sapiens OX=9606 GN=DSC1 PE=1 SV=2	0	13.511	5	4	12	4	1	894	99.9	5.43	24.32	4	101973724	High	FALSE	High	Master Protein	Desmocollin-1 OS=Homo sapiens OX=9606 GN=DSC1 PE=1 SV=2	0	8.032	4	3	8	3	1	894	99.9	5.43	5.22	3	57638880	High
Q09028	FALSE	High	Master Protein	Histone-binding protein RBBP4 OS=Homo sapiens OX=9606 GN=RBBP4 PE=1 SV=3	0	6.592	8	2	2	2	1	425	47.6	4.89	4.28	2	2.49803e+07	High	FALSE	High	Master Protein	Histone-binding protein RBBP4 OS=Homo sapiens OX=9606 GN=RBBP4 PE=1 SV=3	0	1.788	6	1	1	1	1	425	47.6	4.89	0	1	NA	High
Q12874	FALSE	High	Master Protein	Splicing factor 3A subunit 3 OS=Homo sapiens OX=9606 GN=SF3A3 PE=1 SV=1	0	7.304	9	2	2	2	1	501	58.8	5.38	3.92	2	4.11887e+06	High	FALSE	High	Master Protein	Splicing factor 3A subunit 3 OS=Homo sapiens OX=9606 GN=SF3A3 PE=1 SV=1	0	4.055	2	1	1	1	1	501	58.8	5.38	2.39	1	10493804	High
Q12905	FALSE	High	Master Protein	Interleukin enhancer-binding factor 2 OS=Homo sapiens OX=9606 GN=ILF2 PE=1 SV=2	0.001	4.997	8	2	3	2	1	390	43	5.26	6.97	2	22139909	High	FALSE	High	Master Protein	Interleukin enhancer-binding factor 2 OS=Homo sapiens OX=9606 GN=ILF2 PE=1 SV=2	0	3.294	8	2	2	2	1	390	43	5.26	4.16	2	8493703	High
Q13151	FALSE	High	Master Protein	Heterogeneous nuclear ribonucleoprotein A0 OS=Homo sapiens OX=9606 GN=HNRNPA0 PE=1 SV=1	0	7.233	11	2	2	2	1	305	30.8	9.29	6.31	2	18882451	High	FALSE	High	Master Protein	Heterogeneous nuclear ribonucleoprotein A0 OS=Homo sapiens OX=9606 GN=HNRNPA0 PE=1 SV=1	0	1.953	7	1	1	1	1	305	30.8	9.29	2.1	1	NA	High
Q13185	FALSE	High	Master Protein	Chromobox protein homolog 3 OS=Homo sapiens OX=9606 GN=CBX3 PE=1 SV=4	0	8.266	8	1	2	1	1	183	20.8	5.33	6.25	1	30278533	High	FALSE	High	Master Protein	Chromobox protein homolog 3 OS=Homo sapiens OX=9606 GN=CBX3 PE=1 SV=4	0	4.889	8	1	1	1	1	183	20.8	5.33	3.28	1	13384068	High
Q13242	FALSE	High	Master Protein	Serine/arginine-rich splicing factor 9 OS=Homo sapiens OX=9606 GN=SRSF9 PE=1 SV=1	0	12.019	30	6	8	5	1	221	25.5	8.65	14.51	6	90278890	High	FALSE	High	Master Protein	Serine/arginine-rich splicing factor 9 OS=Homo sapiens OX=9606 GN=SRSF9 PE=1 SV=1	0	11.741	29	7	12	6	1	221	25.5	8.65	18.53	7	76834935	High
Q13243	FALSE	High	Master Protein	Serine/arginine-rich splicing factor 5 OS=Homo sapiens OX=9606 GN=SRSF5 PE=1 SV=1	0	5.348	9	2	6	1	1	272	31.2	11.59	13.39	2	14105973	High	FALSE	High	Master Protein	Serine/arginine-rich splicing factor 5 OS=Homo sapiens OX=9606 GN=SRSF5 PE=1 SV=1	0	8.253	11	3	6	2	1	272	31.2	11.59	15.24	3	5.08871e+06	High
Q13247	FALSE	High	Master Protein	Serine/arginine-rich splicing factor 6 OS=Homo sapiens OX=9606 GN=SRSF6 PE=1 SV=2	0	7.365	7	3	10	2	1	344	39.6	11.43	20.28	3	54429290	High	FALSE	High	Master Protein	Serine/arginine-rich splicing factor 6 OS=Homo sapiens OX=9606 GN=SRSF6 PE=1 SV=2	0	5.828	7	3	8	2	1	344	39.6	11.43	16.51	3	3.54255e+07	High
Q13263	FALSE	High	Master Protein	Transcription intermediary factor 1-beta OS=Homo sapiens OX=9606 GN=TRIM28 PE=1 SV=5	0.001	3.155	3	2	2	2	1	835	88.5	5.77	4.1	2	1.22765e+07	High	FALSE	High	Master Protein	Transcription intermediary factor 1-beta OS=Homo sapiens OX=9606 GN=TRIM28 PE=1 SV=5	0.002	1.15	1	1	1	1	1	835	88.5	5.77	0	1	2.02625e+06	High
Q13310	FALSE	High	Master Protein	Polyadenylate-binding protein 4 OS=Homo sapiens OX=9606 GN=PABPC4 PE=1 SV=1	0	42.564	25	12	16	6	1	644	70.7	9.26	36.75	12	1.67024e+08	High	FALSE	High	Master Protein	Polyadenylate-binding protein 4 OS=Homo sapiens OX=9606 GN=PABPC4 PE=1 SV=1	0	9.704	9	4	5	3	1	644	70.7	9.26	10.89	4	21187531	High
Q13435	FALSE	High	Master Protein	Splicing factor 3B subunit 2 OS=Homo sapiens OX=9606 GN=SF3B2 PE=1 SV=2	0	24.745	16	13	16	13	1	895	100.2	5.67	19.54	13	1.11325e+08	High	FALSE	High	Master Protein	Splicing factor 3B subunit 2 OS=Homo sapiens OX=9606 GN=SF3B2 PE=1 SV=2	0	3.557	5	4	4	4	1	895	100.2	5.67	0	4	1.4439e+07	High
Q13488	FALSE	High	Master Protein	V-type proton ATPase 116 kDa subunit a isoform 3 OS=Homo sapiens OX=9606 GN=TCIRG1 PE=1 SV=3	0	24.178	11	6	13	6	1	830	92.9	7.12	22.95	6	8.87297e+07	High	FALSE	High	Master Protein	V-type proton ATPase 116 kDa subunit a isoform 3 OS=Homo sapiens OX=9606 GN=TCIRG1 PE=1 SV=3	0.001	1.625	1	1	1	1	1	830	92.9	7.12	1.83	1	5388668	High
Q13835	FALSE	Medium	Master Protein	Plakophilin-1 OS=Homo sapiens OX=9606 GN=PKP1 PE=1 SV=2	0.012	1.346	1	1	1	1	1	747	82.8	9.13	1.75	1	5.16145e+06	High	FALSE	High	Master Protein	Plakophilin-1 OS=Homo sapiens OX=9606 GN=PKP1 PE=1 SV=2	0	2.728	3	2	3	2	1	747	82.8	9.13	2.05	2	16687104	High
Q13838	FALSE	High	Master Protein	Spliceosome RNA helicase DDX39B OS=Homo sapiens OX=9606 GN=DDX39B PE=1 SV=1	0.001	4.229	6	2	3	2	1	428	49	5.67	2.19	2	10918266	High	FALSE	High	Master Protein	Spliceosome RNA helicase DDX39B OS=Homo sapiens OX=9606 GN=DDX39B PE=1 SV=1	0.002	1.175	2	1	1	1	1	428	49	5.67	2.07	1	9965934	High
Q14103	FALSE	High	Master Protein	Heterogeneous nuclear ribonucleoprotein D0 OS=Homo sapiens OX=9606 GN=HNRNPD PE=1 SV=1	0	19.303	15	5	10	3	1	355	38.4	7.81	21.73	5	103711450	High	FALSE	High	Master Protein	Heterogeneous nuclear ribonucleoprotein D0 OS=Homo sapiens OX=9606 GN=HNRNPD PE=1 SV=1	0	6.317	9	3	6	1	1	355	38.4	7.81	11.83	3	31645416	High
Q14444	FALSE	Medium	Master Protein	Caprin-1 OS=Homo sapiens OX=9606 GN=CAPRIN1 PE=1 SV=2	0.012	1.217	2	1	1	1	1	709	78.3	5.25	1.84	1	8449550	High	FALSE	High	Master Protein	Caprin-1 OS=Homo sapiens OX=9606 GN=CAPRIN1 PE=1 SV=2	0	2.46	2	1	1	1	1	709	78.3	5.25	1.83	1	6907770	High
Q14498	FALSE	High	Master Protein	RNA-binding protein 39 OS=Homo sapiens OX=9606 GN=RBM39 PE=1 SV=2	0	19.672	19	7	13	7	1	530	59.3	10.1	20.54	7	103705014	High	FALSE	High	Master Protein	RNA-binding protein 39 OS=Homo sapiens OX=9606 GN=RBM39 PE=1 SV=2	0	5.098	5	2	3	2	1	530	59.3	10.1	4.29	2	23256821	High
Q14574	FALSE	High	Master Protein	Desmocollin-3 OS=Homo sapiens OX=9606 GN=DSC3 PE=1 SV=3	0.001	3.607	2	1	1	1	1	896	99.9	6.1	2.36	1	2.49382e+06	High	FALSE	High	Master Protein	Desmocollin-3 OS=Homo sapiens OX=9606 GN=DSC3 PE=1 SV=3	0	3.104	3	2	2	2	1	896	99.9	6.1	0	2	6270469	High
Q14CN4	FALSE	High	Master Protein	Keratin, type II cytoskeletal 72 OS=Homo sapiens OX=9606 GN=KRT72 PE=1 SV=2	0	23.883	7	4	47	1	1	511	55.8	6.89	90.53	4	1.19506e+08	High	FALSE	High	Master Protein	Keratin, type II cytoskeletal 72 OS=Homo sapiens OX=9606 GN=KRT72 PE=1 SV=2	0	13.355	15	5	38	1	1	511	55.8	6.89	70.17	5	NA	High
Q15149	FALSE	High	Master Protein	Plectin OS=Homo sapiens OX=9606 GN=PLEC PE=1 SV=3	0	73.041	9	31	32	31	1	4684	531.5	5.96	36.65	31	1.32894e+08	High	FALSE	Medium	Master Protein	Plectin OS=Homo sapiens OX=9606 GN=PLEC PE=1 SV=3	0.017	0.789	0	1	1	1	1	4684	531.5	5.96	0	1	2474826	High
Q15154	FALSE	High	Master Protein	Pericentriolar material 1 protein OS=Homo sapiens OX=9606 GN=PCM1 PE=1 SV=5	0	16.267	5	7	9	7	1	2024	228.4	5.02	4.73	7	4.88686e+07	High	FALSE	High	Master Protein	Pericentriolar material 1 protein OS=Homo sapiens OX=9606 GN=PCM1 PE=1 SV=5	0	2.617	1	1	1	1	1	2024	228.4	5.02	2.07	1	4690406	High
Q15366	FALSE	High	Master Protein	Poly(rC)-binding protein 2 OS=Homo sapiens OX=9606 GN=PCBP2 PE=1 SV=1	0	9.154	11	3	5	2	1	365	38.6	6.79	11.69	3	69249772	High	FALSE	High	Master Protein	Poly(rC)-binding protein 2 OS=Homo sapiens OX=9606 GN=PCBP2 PE=1 SV=1	0	7.772	19	4	4	4	1	365	38.6	6.79	6.89	4	4.46059e+07	High
Q15427	FALSE	High	Master Protein	Splicing factor 3B subunit 4 OS=Homo sapiens OX=9606 GN=SF3B4 PE=1 SV=1	0.003	1.579	3	1	1	1	1	424	44.4	8.56	1.9	1	4506686	High	FALSE	High	Master Protein	Splicing factor 3B subunit 4 OS=Homo sapiens OX=9606 GN=SF3B4 PE=1 SV=1	0.002	1.337	3	1	1	1	1	424	44.4	8.56	0	1	4.98325e+06	High
Q15717	FALSE	High	Master Protein	ELAV-like protein 1 OS=Homo sapiens OX=9606 GN=ELAVL1 PE=1 SV=2	0	20.936	17	4	6	4	1	326	36.1	9.17	18.73	4	184577511	High	FALSE	High	Master Protein	ELAV-like protein 1 OS=Homo sapiens OX=9606 GN=ELAVL1 PE=1 SV=2	0	13.811	19	5	5	5	1	326	36.1	9.17	13.19	5	131771440	High
Q15904	FALSE	High	Master Protein	V-type proton ATPase subunit S1 OS=Homo sapiens OX=9606 GN=ATP6AP1 PE=1 SV=2	0.001	1.824	2	1	1	1	1	470	52	6.14	2.09	1	15696877	High	FALSE	High	Master Protein	V-type proton ATPase subunit S1 OS=Homo sapiens OX=9606 GN=ATP6AP1 PE=1 SV=2	0.001	1.654	2	1	1	1	1	470	52	6.14	1.68	1	24377052	High
Q16629	FALSE	High	Master Protein	Serine/arginine-rich splicing factor 7 OS=Homo sapiens OX=9606 GN=SRSF7 PE=1 SV=1	0	30.527	24	6	14	5	1	238	27.4	11.82	32.54	6	4.18994e+08	High	FALSE	High	Master Protein	Serine/arginine-rich splicing factor 7 OS=Homo sapiens OX=9606 GN=SRSF7 PE=1 SV=1	0	23.113	24	6	11	5	1	238	27.4	11.82	26.3	6	2.64366e+08	High
Q16891	FALSE	High	Master Protein	MICOS complex subunit MIC60 OS=Homo sapiens OX=9606 GN=IMMT PE=1 SV=1	0	30.724	19	10	12	10	1	758	83.6	6.48	20.5	10	1.09617e+08	High	FALSE	High	Master Protein	MICOS complex subunit MIC60 OS=Homo sapiens OX=9606 GN=IMMT PE=1 SV=1	0	10.933	5	3	3	3	1	758	83.6	6.48	9.44	3	1.64709e+07	High
Q5D862	FALSE	High	Master Protein	Filaggrin-2 OS=Homo sapiens OX=9606 GN=FLG2 PE=1 SV=1	0.001	4.042	0	1	5	1	1	2391	247.9	8.31	13.61	1	106840335	High	FALSE	High	Master Protein	Filaggrin-2 OS=Homo sapiens OX=9606 GN=FLG2 PE=1 SV=1	0	3.628	0	1	6	1	1	2391	247.9	8.31	16.91	1	91670882	High
Q5SSJ5	FALSE	High	Master Protein	Heterochromatin protein 1-binding protein 3 OS=Homo sapiens OX=9606 GN=HP1BP3 PE=1 SV=1	0	8.397	6	3	3	3	1	553	61.2	9.67	6.51	3	1.22738e+07	High	FALSE	High	Master Protein	Heterochromatin protein 1-binding protein 3 OS=Homo sapiens OX=9606 GN=HP1BP3 PE=1 SV=1	0	2.807	5	3	3	3	1	553	61.2	9.67	0	3	1.48446e+07	High
Q5T749	FALSE	High	Master Protein	Keratinocyte proline-rich protein OS=Homo sapiens OX=9606 GN=KPRP PE=1 SV=1	0	9.993	9	4	5	4	1	579	64.1	8.27	9.61	4	3.32134e+07	High	FALSE	High	Master Protein	Keratinocyte proline-rich protein OS=Homo sapiens OX=9606 GN=KPRP PE=1 SV=1	0	4.704	3	3	6	3	1	579	64.1	8.27	9.5	3	8.36457e+07	High
Q5TEC6	FALSE	High	Master Protein	Histone H3 OS=Homo sapiens OX=9606 GN=HIST2H3PS2 PE=1 SV=1	0	13.549	24	5	29	1	1	136	15.4	11.27	59.26	5	4.99615e+08	High	FALSE	High	Master Protein	Histone H3 OS=Homo sapiens OX=9606 GN=HIST2H3PS2 PE=1 SV=1	0	12.801	27	6	33	1	1	136	15.4	11.27	51.75	6	310530752	High
Q5VV89	FALSE	High	Master Protein	Microsomal glutathione S-transferase 3 OS=Homo sapiens OX=9606 GN=MGST3 PE=1 SV=1	0	7.803	23	2	2	2	1	166	18.4	9.96	3.24	2	1.19524e+07	High	FALSE	High	Master Protein	Microsomal glutathione S-transferase 3 OS=Homo sapiens OX=9606 GN=MGST3 PE=1 SV=1	0	5.463	8	1	1	1	1	166	18.4	9.96	3.13	1	6.62908e+06	High
Q6FI13	FALSE	High	Master Protein	Histone H2A type 2-A OS=Homo sapiens OX=9606 GN=HIST2H2AA3 PE=1 SV=3	0	92.619	58	10	64	5	1	130	14.1	10.9	189.9	10	2721880557	High	FALSE	High	Master Protein	Histone H2A type 2-A OS=Homo sapiens OX=9606 GN=HIST2H2AA3 PE=1 SV=3	0	81.924	58	10	59	5	1	130	14.1	10.9	180.34	10	2278859222	High
Q6IAA8	FALSE	High	Master Protein	Ragulator complex protein LAMTOR1 OS=Homo sapiens OX=9606 GN=LAMTOR1 PE=1 SV=2	0	17.926	53	6	7	6	1	161	17.7	5.15	17.97	6	70392006	High	FALSE	High	Master Protein	Ragulator complex protein LAMTOR1 OS=Homo sapiens OX=9606 GN=LAMTOR1 PE=1 SV=2	0	9.729	35	3	4	3	1	161	17.7	5.15	12.44	3	3.8147e+07	High
Q6KB66	FALSE	High	Master Protein	Keratin, type II cytoskeletal 80 OS=Homo sapiens OX=9606 GN=KRT80 PE=1 SV=2	0	6.467	4	2	8	1	1	452	50.5	5.67	23.36	2	NA	High	FALSE	High	Master Protein	Keratin, type II cytoskeletal 80 OS=Homo sapiens OX=9606 GN=KRT80 PE=1 SV=2	0	6.429	4	2	7	1	1	452	50.5	5.67	17.54	2	NA	High
Q6ZVX7	FALSE	High	Master Protein	F-box only protein 50 OS=Homo sapiens OX=9606 GN=NCCRP1 PE=1 SV=1	0.001	3.52	9	2	2	2	1	275	30.8	6.62	2.04	2	6.85144e+06	High	FALSE	High	Master Protein	F-box only protein 50 OS=Homo sapiens OX=9606 GN=NCCRP1 PE=1 SV=1	0.006	0.868	4	1	1	1	1	275	30.8	6.62	0	1	4.08021e+06	High
Q71DI3	FALSE	High	Master Protein	Histone H3.2 OS=Homo sapiens OX=9606 GN=HIST2H3A PE=1 SV=3	0	56.281	48	6	45	1	1	136	15.4	11.27	123.55	6	1.79847e+08	High	FALSE	High	Master Protein	Histone H3.2 OS=Homo sapiens OX=9606 GN=HIST2H3A PE=1 SV=3	0	28.456	51	7	41	1	1	136	15.4	11.27	80.58	7	5.24491e+07	High
Q7Z794	FALSE	High	Master Protein	Keratin, type II cytoskeletal 1b OS=Homo sapiens OX=9606 GN=KRT77 PE=1 SV=3	0	24.174	9	6	55	3	1	578	61.9	5.99	125.04	6	7.80979e+06	High	FALSE	High	Master Protein	Keratin, type II cytoskeletal 1b OS=Homo sapiens OX=9606 GN=KRT77 PE=1 SV=3	0	23.499	11	7	54	4	1	578	61.9	5.99	129.59	7	3.93728e+07	High
Q86W42	FALSE	High	Master Protein	THO complex subunit 6 homolog OS=Homo sapiens OX=9606 GN=THOC6 PE=1 SV=1	0.001	3.864	4	1	1	1	1	341	37.5	7.43	3.14	1	10517575	High	FALSE	High	Master Protein	THO complex subunit 6 homolog OS=Homo sapiens OX=9606 GN=THOC6 PE=1 SV=1	0	2.655	4	1	1	1	1	341	37.5	7.43	2.18	1	7.28139e+06	High
Q86YZ3	FALSE	High	Master Protein	Hornerin OS=Homo sapiens OX=9606 GN=HRNR PE=1 SV=2	0.001	4.735	1	1	2	1	1	2850	282.2	10.04	6.34	1	14542710	High	FALSE	High	Master Protein	Hornerin OS=Homo sapiens OX=9606 GN=HRNR PE=1 SV=2	0	3.12	2	1	1	1	1	2850	282.2	10.04	2.24	1	NA	High
Q8IUE6	FALSE	High	Master Protein	Histone H2A type 2-B OS=Homo sapiens OX=9606 GN=HIST2H2AB PE=1 SV=3	0	35.365	35	4	18	3	1	130	14	10.89	55.19	4	864586268	High	FALSE	High	Master Protein	Histone H2A type 2-B OS=Homo sapiens OX=9606 GN=HIST2H2AB PE=1 SV=3	0	33.939	36	5	24	4	1	130	14	10.89	65.46	5	572487417	High
Q8N1N4	FALSE	High	Master Protein	Keratin, type II cytoskeletal 78 OS=Homo sapiens OX=9606 GN=KRT78 PE=1 SV=2	0	21.041	14	7	13	7	1	520	56.8	6.02	18.11	7	6.7551e+07	High	FALSE	High	Master Protein	Keratin, type II cytoskeletal 78 OS=Homo sapiens OX=9606 GN=KRT78 PE=1 SV=2	0	13.076	11	6	12	6	1	520	56.8	6.02	9.24	6	7.72737e+07	High
Q8N5K1	FALSE	Medium	Master Protein	CDGSH iron-sulfur domain-containing protein 2 OS=Homo sapiens OX=9606 GN=CISD2 PE=1 SV=1	0.015	1.023	9	1	1	1	1	135	15.3	9.61	0	1	NA	High	FALSE	High	Master Protein	CDGSH iron-sulfur domain-containing protein 2 OS=Homo sapiens OX=9606 GN=CISD2 PE=1 SV=1	0.002	1.075	9	1	1	1	1	135	15.3	9.61	1.62	1	4.0294e+06	High
Q8WU79	FALSE	High	Master Protein	Stromal membrane-associated protein 2 OS=Homo sapiens OX=9606 GN=SMAP2 PE=1 SV=1	0.001	4.297	6	2	2	2	1	429	46.8	8.87	3.89	2	11157681	High	FALSE	High	Master Protein	Stromal membrane-associated protein 2 OS=Homo sapiens OX=9606 GN=SMAP2 PE=1 SV=1	0.003	1.455	3	1	1	1	1	429	46.8	8.87	0	1	NA	High
Q8WVJ2	FALSE	Medium	Master Protein	NudC domain-containing protein 2 OS=Homo sapiens OX=9606 GN=NUDCD2 PE=1 SV=1	0.012	1.135	13	1	1	1	1	157	17.7	5.07	2.25	1	84692104	High	FALSE	Medium	Master Protein	NudC domain-containing protein 2 OS=Homo sapiens OX=9606 GN=NUDCD2 PE=1 SV=1	0.017	0.8	13	1	1	1	1	157	17.7	5.07	2.17	1	123385008	High
Q8WVV4	FALSE	High	Master Protein	Protein POF1B OS=Homo sapiens OX=9606 GN=POF1B PE=1 SV=3	0.001	4.586	4	2	2	2	1	589	68	6.32	3.71	2	12073013	High	FALSE	High	Master Protein	Protein POF1B OS=Homo sapiens OX=9606 GN=POF1B PE=1 SV=3	0.001	1.636	2	1	1	1	1	589	68	6.32	2.19	1	4235979	High
Q8WXF1	FALSE	High	Master Protein	Paraspeckle component 1 OS=Homo sapiens OX=9606 GN=PSPC1 PE=1 SV=1	0.001	3.83	4	1	1	1	1	523	58.7	6.67	2.38	1	6.8122e+06	High	FALSE	High	Master Protein	Paraspeckle component 1 OS=Homo sapiens OX=9606 GN=PSPC1 PE=1 SV=1	0	2.517	2	1	1	1	1	523	58.7	6.67	1.95	1	10800006	High
Q92499	FALSE	High	Master Protein	ATP-dependent RNA helicase DDX1 OS=Homo sapiens OX=9606 GN=DDX1 PE=1 SV=2	0	13.151	12	6	6	6	1	740	82.4	7.23	4.78	6	2.09086e+07	High	FALSE	High	Master Protein	ATP-dependent RNA helicase DDX1 OS=Homo sapiens OX=9606 GN=DDX1 PE=1 SV=2	0	1.843	4	2	2	2	1	740	82.4	7.23	4.51	2	12822880	High
Q92804	FALSE	High	Master Protein	TATA-binding protein-associated factor 2N OS=Homo sapiens OX=9606 GN=TAF15 PE=1 SV=1	0	20.445	15	5	10	3	1	592	61.8	8.02	21.62	5	5.8421e+07	High	FALSE	High	Master Protein	TATA-binding protein-associated factor 2N OS=Homo sapiens OX=9606 GN=TAF15 PE=1 SV=1	0	8.221	5	3	5	1	1	592	61.8	8.02	10.48	3	NA	High
Q93050	FALSE	High	Master Protein	V-type proton ATPase 116 kDa subunit a isoform 1 OS=Homo sapiens OX=9606 GN=ATP6V0A1 PE=1 SV=3	0	8.424	6	4	5	4	1	837	96.4	6.43	8.16	4	29894114	High	FALSE	High	Master Protein	V-type proton ATPase 116 kDa subunit a isoform 1 OS=Homo sapiens OX=9606 GN=ATP6V0A1 PE=1 SV=3	0.002	1.181	1	1	1	1	1	837	96.4	6.43	0	1	4.13722e+06	High
Q96A72	FALSE	High	Master Protein	Protein mago nashi homolog 2 OS=Homo sapiens OX=9606 GN=MAGOHB PE=1 SV=1	0.001	3.634	7	1	1	1	1	148	17.3	6.39	2.89	1	31845942	High	FALSE	High	Master Protein	Protein mago nashi homolog 2 OS=Homo sapiens OX=9606 GN=MAGOHB PE=1 SV=1	0	3.081	7	1	1	1	1	148	17.3	6.39	2.98	1	18634812	High
Q96HS1	FALSE	High	Master Protein	Serine/threonine-protein phosphatase PGAM5, mitochondrial OS=Homo sapiens OX=9606 GN=PGAM5 PE=1 SV=2	0	17.739	31	9	11	9	1	289	32	8.68	17.66	9	1.89716e+08	High	FALSE	High	Master Protein	Serine/threonine-protein phosphatase PGAM5, mitochondrial OS=Homo sapiens OX=9606 GN=PGAM5 PE=1 SV=2	0	6.946	19	6	8	6	1	289	32	8.68	11.65	6	1.24976e+08	High
Q96P63	FALSE	High	Master Protein	Serpin B12 OS=Homo sapiens OX=9606 GN=SERPINB12 PE=1 SV=1	0.001	3.267	3	2	2	2	1	405	46.2	5.53	1.76	2	3074707	High	FALSE	High	Master Protein	Serpin B12 OS=Homo sapiens OX=9606 GN=SERPINB12 PE=1 SV=1	0	6.491	11	3	6	3	1	405	46.2	5.53	7.06	3	1.84211e+07	High
Q96PG2	FALSE	High	Master Protein	Membrane-spanning 4-domains subfamily A member 10 OS=Homo sapiens OX=9606 GN=MS4A10 PE=2 SV=3	0.002	1.635	3	1	6	1	1	267	29.7	8.95	9.51	1	456089952	High	FALSE	Medium	Master Protein	Membrane-spanning 4-domains subfamily A member 10 OS=Homo sapiens OX=9606 GN=MS4A10 PE=2 SV=3	0.019	0.738	3	1	5	1	1	267	29.7	8.95	9.29	1	511343424	High
Q96PK6	FALSE	High	Master Protein	RNA-binding protein 14 OS=Homo sapiens OX=9606 GN=RBM14 PE=1 SV=2	0	9.111	9	4	4	4	1	669	69.4	9.67	6.96	4	16195117	High	FALSE	High	Master Protein	RNA-binding protein 14 OS=Homo sapiens OX=9606 GN=RBM14 PE=1 SV=2	0	3.165	5	2	2	2	1	669	69.4	9.67	2.03	2	15021405	High
Q9BPZ7	FALSE	High	Master Protein	Target of rapamycin complex 2 subunit MAPKAP1 OS=Homo sapiens OX=9606 GN=MAPKAP1 PE=1 SV=2	0.001	3.593	4	2	4	2	1	522	59.1	7.55	4.54	2	1.66913e+07	High	FALSE	High	Master Protein	Target of rapamycin complex 2 subunit MAPKAP1 OS=Homo sapiens OX=9606 GN=MAPKAP1 PE=1 SV=2	0.001	1.649	3	1	3	1	1	522	59.1	7.55	2.17	1	6.10406e+06	High
Q9BUJ2	FALSE	High	Master Protein	Heterogeneous nuclear ribonucleoprotein U-like protein 1 OS=Homo sapiens OX=9606 GN=HNRNPUL1 PE=1 SV=2	0	14.413	8	4	6	4	1	856	95.7	6.92	9.73	4	38110483	High	FALSE	High	Master Protein	Heterogeneous nuclear ribonucleoprotein U-like protein 1 OS=Homo sapiens OX=9606 GN=HNRNPUL1 PE=1 SV=2	0	1.884	2	1	1	1	1	856	95.7	6.92	1.93	1	NA	High
Q9NWB6	FALSE	High	Master Protein	Arginine and glutamate-rich protein 1 OS=Homo sapiens OX=9606 GN=ARGLU1 PE=1 SV=1	0	17.893	15	5	15	5	1	273	33.2	10.35	36	5	260294594	High	FALSE	High	Master Protein	Arginine and glutamate-rich protein 1 OS=Homo sapiens OX=9606 GN=ARGLU1 PE=1 SV=1	0	10.016	9	2	5	2	1	273	33.2	10.35	11.26	2	4.20797e+07	High
Q9NZT1	FALSE	High	Master Protein	Calmodulin-like protein 5 OS=Homo sapiens OX=9606 GN=CALML5 PE=1 SV=2	0	18.415	52	3	6	3	1	146	15.9	4.44	13.46	3	89453682	High	FALSE	High	Master Protein	Calmodulin-like protein 5 OS=Homo sapiens OX=9606 GN=CALML5 PE=1 SV=2	0	2.359	16	1	1	1	1	146	15.9	4.44	3.41	1	52816252	High
Q9P0L0	FALSE	High	Master Protein	Vesicle-associated membrane protein-associated protein A OS=Homo sapiens OX=9606 GN=VAPA PE=1 SV=3	0.001	3.289	5	1	2	1	1	249	27.9	8.62	2.47	1	13349633	High	FALSE	High	Master Protein	Vesicle-associated membrane protein-associated protein A OS=Homo sapiens OX=9606 GN=VAPA PE=1 SV=3	0	2.461	5	1	1	1	1	249	27.9	8.62	1.84	1	6742583	High
Q9UH99	FALSE	High	Master Protein	SUN domain-containing protein 2 OS=Homo sapiens OX=9606 GN=SUN2 PE=1 SV=3	0.001	2.123	3	2	2	2	1	717	80.3	6.73	0	2	5.44138e+06	High	FALSE	Medium	Master Protein	SUN domain-containing protein 2 OS=Homo sapiens OX=9606 GN=SUN2 PE=1 SV=3	0.02	0.679	1	1	1	1	1	717	80.3	6.73	0	1	3860598	High
Q9UHA4	FALSE	High	Master Protein	Ragulator complex protein LAMTOR3 OS=Homo sapiens OX=9606 GN=LAMTOR3 PE=1 SV=1	0.001	4.739	31	2	2	2	1	124	13.6	7.34	4.28	2	17297998	High	FALSE	High	Master Protein	Ragulator complex protein LAMTOR3 OS=Homo sapiens OX=9606 GN=LAMTOR3 PE=1 SV=1	0	5.099	31	2	2	2	1	124	13.6	7.34	4.99	2	24120267	High
Q9UHX1	FALSE	High	Master Protein	Poly(U)-binding-splicing factor PUF60 OS=Homo sapiens OX=9606 GN=PUF60 PE=1 SV=1	0.001	2.243	3	1	1	1	1	559	59.8	5.29	1.9	1	15663403	High	FALSE	High	Master Protein	Poly(U)-binding-splicing factor PUF60 OS=Homo sapiens OX=9606 GN=PUF60 PE=1 SV=1	0.002	1.156	2	1	1	1	1	559	59.8	5.29	1.81	1	5871474	High
Q9UJZ1	FALSE	High	Master Protein	Stomatin-like protein 2, mitochondrial OS=Homo sapiens OX=9606 GN=STOML2 PE=1 SV=1	0.001	5.302	9	2	4	2	1	356	38.5	7.39	7.95	2	3.05748e+07	High	FALSE	High	Master Protein	Stomatin-like protein 2, mitochondrial OS=Homo sapiens OX=9606 GN=STOML2 PE=1 SV=1	0.002	1.361	4	1	2	1	1	356	38.5	7.39	1.99	1	7.55093e+06	High
Q9UKM9	FALSE	High	Master Protein	RNA-binding protein Raly OS=Homo sapiens OX=9606 GN=RALY PE=1 SV=1	0	5.777	10	3	3	3	1	306	32.4	9.17	4.77	3	30268522	High	FALSE	High	Master Protein	RNA-binding protein Raly OS=Homo sapiens OX=9606 GN=RALY PE=1 SV=1	0	8.582	13	4	4	4	1	306	32.4	9.17	7.31	4	32374498	High
Q9UKV3	FALSE	High	Master Protein	Apoptotic chromatin condensation inducer in the nucleus OS=Homo sapiens OX=9606 GN=ACIN1 PE=1 SV=2	0	13.386	7	7	10	7	1	1341	151.8	6.43	6.65	7	2.83795e+07	High	FALSE	High	Master Protein	Apoptotic chromatin condensation inducer in the nucleus OS=Homo sapiens OX=9606 GN=ACIN1 PE=1 SV=2	0	1.833	2	2	2	2	1	1341	151.8	6.43	0	2	2.10399e+06	High
Q9UMS4	FALSE	High	Master Protein	Pre-mRNA-processing factor 19 OS=Homo sapiens OX=9606 GN=PRPF19 PE=1 SV=1	0	9.037	12	4	6	4	1	504	55.1	6.61	6.85	4	4.32935e+07	High	FALSE	High	Master Protein	Pre-mRNA-processing factor 19 OS=Homo sapiens OX=9606 GN=PRPF19 PE=1 SV=1	0	1.781	3	1	1	1	1	504	55.1	6.61	0	1	12594623	High
Q9UQ35	FALSE	High	Master Protein	Serine/arginine repetitive matrix protein 2 OS=Homo sapiens OX=9606 GN=SRRM2 PE=1 SV=2	0	22.261	6	10	11	10	1	2752	299.4	12.06	14.89	10	58888836	High	FALSE	Medium	Master Protein	Serine/arginine repetitive matrix protein 2 OS=Homo sapiens OX=9606 GN=SRRM2 PE=1 SV=2	0.019	0.742	0	1	1	1	1	2752	299.4	12.06	0	1	5.12492e+06	High
Q9Y224	FALSE	Medium	Master Protein	RNA transcription, translation and transport factor protein OS=Homo sapiens OX=9606 GN=RTRAF PE=1 SV=1	0.012	1.27	12	1	1	1	1	244	28.1	6.65	2.58	1	7283577	High	FALSE	High	Master Protein	RNA transcription, translation and transport factor protein OS=Homo sapiens OX=9606 GN=RTRAF PE=1 SV=1	0	1.739	19	2	2	2	1	244	28.1	6.65	0	2	40230037	High
Q9Y265	FALSE	High	Master Protein	RuvB-like 1 OS=Homo sapiens OX=9606 GN=RUVBL1 PE=1 SV=1	0	6.751	13	4	4	4	1	456	50.2	6.42	4.52	4	1.98237e+07	High	FALSE	High	Master Protein	RuvB-like 1 OS=Homo sapiens OX=9606 GN=RUVBL1 PE=1 SV=1	0	2.408	9	3	3	3	1	456	50.2	6.42	1.66	3	5.97218e+06	High
Q9Y277	FALSE	High	Master Protein	Voltage-dependent anion-selective channel protein 3 OS=Homo sapiens OX=9606 GN=VDAC3 PE=1 SV=1	0	10.383	19	4	4	3	1	283	30.6	8.66	6.78	4	3.13743e+07	High	FALSE	High	Master Protein	Voltage-dependent anion-selective channel protein 3 OS=Homo sapiens OX=9606 GN=VDAC3 PE=1 SV=1	0	10.62	14	3	3	2	1	283	30.6	8.66	6.05	3	10946248	High
Q9Y6C9	FALSE	Medium	Master Protein	Mitochondrial carrier homolog 2 OS=Homo sapiens OX=9606 GN=MTCH2 PE=1 SV=1	0.012	1.274	3	1	1	1	1	303	33.3	7.97	1.89	1	23148718	High	FALSE	Medium	Master Protein	Mitochondrial carrier homolog 2 OS=Homo sapiens OX=9606 GN=MTCH2 PE=1 SV=1	0.019	0.746	3	1	1	1	1	303	33.3	7.97	0	1	21644560	High
U3KQK0	FALSE	High	Master Protein	Histone H2B OS=Homo sapiens OX=9606 GN=HIST1H2BN PE=1 SV=1	0	49.966	40	8	47	3	1	166	18.8	10.54	116.89	8	1588934885	High	FALSE	High	Master Protein	Histone H2B OS=Homo sapiens OX=9606 GN=HIST1H2BN PE=1 SV=1	0	45.048	35	7	41	3	1	166	18.8	10.54	87.85	7	952080979	High
X6R4W8	FALSE	Medium	Master Protein	BUB3-interacting and GLEBS motif-containing protein ZNF207 OS=Homo sapiens OX=9606 GN=ZNF207 PE=1 SV=1	0.028	0.926	3	1	1	1	1	497	52.6	8.47	0	1	4.85535e+06	High	FALSE	High	Master Protein	BUB3-interacting and GLEBS motif-containing protein ZNF207 OS=Homo sapiens OX=9606 GN=ZNF207 PE=1 SV=1	0.006	0.878	3	1	1	1	1	497	52.6	8.47	0	1	2.02154e+06	High

## Sheet: QKI5 co-IP MS data
uniport id	gene name	protein name	description	IP.score.rep1	IP.area.rep1	IP.score.rep2	IP.area.rep2	IgG.score.rep1	IgG.area.rep1	IgG.score.rep2	IgG.area.rep2	area.ratio(IP.area / IgG.area )
A0A075B6S5	IGKV1-27	KV127_HUMAN	Immunoglobulin kappa variable 1-27 OS=Homo sapiens OX=9606 GN=IGKV1-27 PE=3 SV=1	29.36	4230129488	38.03	18874716346	26.32	1637178667	23.52	1522543641	7.3123
A0A0B4J2D9	IGKV1D-13	KVD13_HUMAN	Immunoglobulin kappa variable 1D-13 OS=Homo sapiens OX=9606 GN=IGKV1D-13 PE=3 SV=1	54.49	2071421574	33.43	3510182592	17.72	484335600	24.66	366559222	6.55969
A0A0C4DH72	IGKV1-6	KV106_HUMAN	Immunoglobulin kappa variable 1-6 OS=Homo sapiens OX=9606 GN=IGKV1-6 PE=3 SV=1	7.06	884695848	8.87	983513028	2.25	8048365	2.24	5.91982e+06	133.747
O14979	HNRNPDL	HNRDL_HUMAN	Heterogeneous nuclear ribonucleoprotein D-like OS=Homo sapiens OX=9606 GN=HNRNPDL PE=1 SV=3	16.9	9.65264e+07	48.94	7.3896e+08	12.2	35070852	14.17	34539813	12.0023
O43390	HNRNPR	HNRPR_HUMAN	Heterogeneous nuclear ribonucleoprotein R OS=Homo sapiens OX=9606 GN=HNRNPR PE=1 SV=1	35.08	134655924	80.22	6.42281e+08	7.28	2.58476e+07	5.7	1.17192e+07	20.6815
O60506	SYNCRIP	HNRPQ_HUMAN	Heterogeneous nuclear ribonucleoprotein Q OS=Homo sapiens OX=9606 GN=SYNCRIP PE=1 SV=2	31.77	1.13309e+08	126.44	676443721	9.3	32445603	6.3	14993766	16.6476
O75494	SRSF10	SRS10_HUMAN	Serine/arginine-rich splicing factor 10 OS=Homo sapiens OX=9606 GN=SRSF10 PE=1 SV=1	84.61	2050951048	106.21	3612252483	17.52	1.5068e+08	7.65	36077816	30.3239
O94906	PRPF6	PRP6_HUMAN	Pre-mRNA-processing factor 6 OS=Homo sapiens OX=9606 GN=PRPF6 PE=1 SV=1	3.7	7.39963e+06	13.49	1.15198e+08	4.31	11221178	1.74	4526871	7.78497
P01593	IGKV1D-33	KVD33_HUMAN	Immunoglobulin kappa variable 1D-33 OS=Homo sapiens OX=9606 GN=IGKV1D-33 PE=1 SV=2	27.45	413473086	18.28	433645474	24.22	249938411	15.15	243272940	1.71756
P02533	KRT14	K1C14_HUMAN	Keratin, type I cytoskeletal 14 OS=Homo sapiens OX=9606 GN=KRT14 PE=1 SV=4	408.3	2654918063	416.01	2632139466	371.4	1331827639	329.06	1240812858	2.05511
P02538	KRT6A	K2C6A_HUMAN	Keratin, type II cytoskeletal 6A OS=Homo sapiens OX=9606 GN=KRT6A PE=1 SV=3	428.81	1015648660	429.47	1425376721	427.51	875608092	354.67	7.04001e+08	1.54533
P02545	LMNA	LMNA_HUMAN	Prelamin-A/C OS=Homo sapiens OX=9606 GN=LMNA PE=1 SV=1	6.95	1.76645e+07	21.27	173612014	28.96	12666215	19.96	8.04343e+07	2.05452
P02768	ALB	ALBU_HUMAN	Serum albumin OS=Homo sapiens OX=9606 GN=ALB PE=1 SV=2	168.03	3117972800	225.03	9263488177	197.15	1502572940	55.88	7.23609e+08	5.56175
P04259	KRT6B	K2C6B_HUMAN	Keratin, type II cytoskeletal 6B OS=Homo sapiens OX=9606 GN=KRT6B PE=1 SV=5	420.66	3.53555e+08	411.13	940090056	402.22	56723190	349.17	154703460	6.11865
P04264	KRT1	K2C1_HUMAN	Keratin, type II cytoskeletal 1 OS=Homo sapiens OX=9606 GN=KRT1 PE=1 SV=6	1835.21	92284736109	1595.9	60261695130	1838.16	55444660276	1551.1	45986027781	1.50395
P05141	SLC25A5	ADT2_HUMAN	ADP/ATP translocase 2 OS=Homo sapiens OX=9606 GN=SLC25A5 PE=1 SV=7	23.47	7.76309e+07	28.12	123459059	8.32	60991462	4.25	17770361	2.55314
P05388	RPLP0	RLA0_HUMAN	60S acidic ribosomal protein P0 OS=Homo sapiens OX=9606 GN=RPLP0 PE=1 SV=1	92.74	1251140993	178.61	4436409339	44.66	3.27094e+08	21.1	172068518	11.3942
P07910	HNRNPC	HNRPC_HUMAN	Heterogeneous nuclear ribonucleoproteins C1/C2 OS=Homo sapiens OX=9606 GN=HNRNPC PE=1 SV=4	53.82	858052727	72.37	2712389336	21.09	287042625	17.18	156746174	8.04536
P08311	CTSG	CATG_HUMAN	Cathepsin G OS=Homo sapiens OX=9606 GN=CTSG PE=1 SV=2	20.15	443202571	42.56	1009233744	2.09	18038140	2.1	9577484	52.5947
P08574	CYC1	CY1_HUMAN	Cytochrome c1, heme protein, mitochondrial OS=Homo sapiens OX=9606 GN=CYC1 PE=1 SV=3	6.73	30444358	13.94	123505716	6.01	25384111	2.64	13770723	3.93183
P08579	SNRPB2	RU2B_HUMAN	U2 small nuclear ribonucleoprotein B'' OS=Homo sapiens OX=9606 GN=SNRPB2 PE=1 SV=1	6.01	36077684	11.01	126918408	5.11	10462979	4.92	2.02422e+07	5.30842
P08779	KRT16	K1C16_HUMAN	Keratin, type I cytoskeletal 16 OS=Homo sapiens OX=9606 GN=KRT16 PE=1 SV=4	362.15	1334145859	553.86	7493742570	325.87	8.47947e+08	267.99	7.82323e+08	5.41499
P09651	HNRNPA1	ROA1_HUMAN	Heterogeneous nuclear ribonucleoprotein A1 OS=Homo sapiens OX=9606 GN=HNRNPA1 PE=1 SV=5	10.67	43147054	16.34	1.74916e+08	6	73914596	5.71	33958418	2.02148
P09661	SNRPA1	RU2A_HUMAN	U2 small nuclear ribonucleoprotein A' OS=Homo sapiens OX=9606 GN=SNRPA1 PE=1 SV=2	9.81	67729502	16.46	120645630	4.78	37898289	7.75	2.07192e+07	3.21363
P09874	PARP1	PARP1_HUMAN	Poly [ADP-ribose] polymerase 1 OS=Homo sapiens OX=9606 GN=PARP1 PE=1 SV=4	95.08	9.2635e+08	485.21	6244708501	83.26	4.75145e+08	5.25	15116318	14.627
P10809	HSPD1	CH60_HUMAN	60 kDa heat shock protein, mitochondrial OS=Homo sapiens OX=9606 GN=HSPD1 PE=1 SV=2	12.5	6.18074e+07	12.65	7.17646e+07	17.03	4.89571e+07	9.76	27652083	1.74355
P11142	HSPA8	HSP7C_HUMAN	Heat shock cognate 71 kDa protein OS=Homo sapiens OX=9606 GN=HSPA8 PE=1 SV=1	74.34	4.84249e+08	123.72	1366476281	45.63	185883360	29.35	50370493	7.83363
P11182	DBT	ODB2_HUMAN	Lipoamide acyltransferase component of branched-chain alpha-keto acid dehydrogenase complex, mitochondrial OS=Homo sapiens OX=9606 GN=DBT PE=1 SV=3	273.34	6196041031	523.13	18664372283	2.51	7921619	2.24	6776763	1691.37
P11940	PABPC1	PABP1_HUMAN	Polyadenylate-binding protein 1 OS=Homo sapiens OX=9606 GN=PABPC1 PE=1 SV=2	53.09	221510772	120.65	7.10018e+08	21.43	4.64008e+07	6.42	7.91586e+06	17.15
P13645	KRT10	K1C10_HUMAN	Keratin, type I cytoskeletal 10 OS=Homo sapiens OX=9606 GN=KRT10 PE=1 SV=6	1255.85	42197022715	995.92	28085844125	1077.15	26024958445	898.76	19367922421	1.54832
P13861	PRKAR2A	KAP2_HUMAN	cAMP-dependent protein kinase type II-alpha regulatory subunit OS=Homo sapiens OX=9606 GN=PRKAR2A PE=1 SV=2	4.14	6.68031e+06	6.8	2.46292e+07	2.07	1.14255e+07	2.35	3.73482e+06	2.06523
P14678	SNRPB	RSMB_HUMAN	Small nuclear ribonucleoprotein-associated proteins B and B' OS=Homo sapiens OX=9606 GN=SNRPB PE=1 SV=2	3.61	35441708	5.23	99082792	4.86	37751492	4.57	26411642	2.0966
P14866	HNRNPL	HNRPL_HUMAN	Heterogeneous nuclear ribonucleoprotein L OS=Homo sapiens OX=9606 GN=HNRNPL PE=1 SV=2	31.65	1.77576e+08	162.55	2331412683	2.88	1.41097e+07	2.5	6.47793e+06	121.869
P15880	RPS2	RS2_HUMAN	40S ribosomal protein S2 OS=Homo sapiens OX=9606 GN=RPS2 PE=1 SV=2	44.35	1209973804	83.82	5385604684	15.66	2.51214e+08	16.2	1.3577e+08	17.0435
P16401	HIST1H1B	H15_HUMAN	Histone H1.5 OS=Homo sapiens OX=9606 GN=HIST1H1B PE=1 SV=3	17.84	634444168	49.08	2101949188	33.39	5.3962e+08	29.13	277722174	3.34792
P16402	HIST1H1D	H13_HUMAN	Histone H1.3 OS=Homo sapiens OX=9606 GN=HIST1H1D PE=1 SV=2	54.09	1356335192	62.32	3631211370	66.5	9.97794e+08	33.57	3.25146e+08	3.77005
P17480	UBTF	UBF1_HUMAN	Nucleolar transcription factor 1 OS=Homo sapiens OX=9606 GN=UBTF PE=1 SV=1	5.36	38547322	58.44	515359298	6.76	2.84277e+07	1.93	6264586	15.9663
P18124	RPL7	RL7_HUMAN	60S ribosomal protein L7 OS=Homo sapiens OX=9606 GN=RPL7 PE=1 SV=1	89.59	2635735519	147.44	6138363199	27.69	372276647	29.19	2.86569e+08	13.3174
P19338	NCL	NUCL_HUMAN	Nucleolin OS=Homo sapiens OX=9606 GN=NCL PE=1 SV=3	23.81	150105515	66.43	635782659	22.84	148368097	9.88	78504310	3.46401
P22626	HNRNPA2B1	ROA2_HUMAN	Heterogeneous nuclear ribonucleoproteins A2/B1 OS=Homo sapiens OX=9606 GN=HNRNPA2B1 PE=1 SV=2	23.74	447746077	38.39	1236667728	23.78	319458233	24.55	3.0601e+08	2.69304
P23246	SFPQ	SFPQ_HUMAN	Splicing factor, proline- and glutamine-rich OS=Homo sapiens OX=9606 GN=SFPQ PE=1 SV=2	55.4	602979040	162.11	3321526347	40.37	3.83634e+08	15.93	116665830	7.8443
P23396	RPS3	RS3_HUMAN	40S ribosomal protein S3 OS=Homo sapiens OX=9606 GN=RPS3 PE=1 SV=2	78.55	821186025	109.97	1536678097	29.56	2.62388e+08	26.25	1.22813e+08	6.12112
P25398	RPS12	RS12_HUMAN	40S ribosomal protein S12 OS=Homo sapiens OX=9606 GN=RPS12 PE=1 SV=3	12.27	336086068	27.27	850639272	10.42	1.89789e+08	4.36	8.14575e+07	4.37508
P26373	RPL13	RL13_HUMAN	60S ribosomal protein L13 OS=Homo sapiens OX=9606 GN=RPL13 PE=1 SV=4	45.77	2155404212	69.8	4548744422	12.09	2.25453e+08	7.56	6.85144e+07	22.8058
P26641	EEF1G	EF1G_HUMAN	Elongation factor 1-gamma OS=Homo sapiens OX=9606 GN=EEF1G PE=1 SV=3	16.58	94388647	27.4	273613462	12.44	5.89913e+07	5.32	23152488	4.47998
P27635	RPL10	RL10_HUMAN	60S ribosomal protein L10 OS=Homo sapiens OX=9606 GN=RPL10 PE=1 SV=4	69.21	6.5609e+08	87.02	2143275362	10.38	7.98166e+07	7.18	22489559	27.3626
P30050	RPL12	RL12_HUMAN	60S ribosomal protein L12 OS=Homo sapiens OX=9606 GN=RPL12 PE=1 SV=1	25.43	964821632	74.83	2761945161	11.78	115102096	4.36	6.16921e+07	21.0797
P32969	RPL9P9	RL9_HUMAN	60S ribosomal protein L9 OS=Homo sapiens OX=9606 GN=RPL9 PE=1 SV=1	28.35	168515869	52.38	4.96444e+08	5.12	18093166	3.55	3.63681e+07	12.2098
P32969	RPL9P8	RL9_HUMAN	60S ribosomal protein L9 OS=Homo sapiens OX=9606 GN=RPL9 PE=1 SV=1	28.35	168515869	52.38	4.96444e+08	5.12	18093166	3.55	3.63681e+07	12.2098
P32969	RPL9	RL9_HUMAN	60S ribosomal protein L9 OS=Homo sapiens OX=9606 GN=RPL9 PE=1 SV=1	28.35	168515869	52.38	4.96444e+08	5.12	18093166	3.55	3.63681e+07	12.2098
P32969	RPL9P7	RL9_HUMAN	60S ribosomal protein L9 OS=Homo sapiens OX=9606 GN=RPL9 PE=1 SV=1	28.35	168515869	52.38	4.96444e+08	5.12	18093166	3.55	3.63681e+07	12.2098
P35908	KRT2	K22E_HUMAN	Keratin, type II cytoskeletal 2 epidermal OS=Homo sapiens OX=9606 GN=KRT2 PE=1 SV=2	1198.99	23722958200	862.85	12026899592	1007.65	11496076405	830.28	8745685327	1.76614
P36542	ATP5F1C	ATPG_HUMAN	ATP synthase subunit gamma, mitochondrial OS=Homo sapiens OX=9606 GN=ATP5F1C PE=1 SV=1	7.82	26831150	16.17	187704632	7.92	2.0907e+07	2.28	12837608	6.35763
P36578	RPL4	RL4_HUMAN	60S ribosomal protein L4 OS=Homo sapiens OX=9606 GN=RPL4 PE=1 SV=5	119.73	1145191240	269.3	3900801683	32.15	1.72681e+08	12.36	51034772	22.5554
P38159	RBMX	RBMX_HUMAN	RNA-binding motif protein, X chromosome OS=Homo sapiens OX=9606 GN=RBMX PE=1 SV=3	181.76	1386749092	206.07	3334796796	11.29	101361446	1.91	12526414	41.4579
P38646	HSPA9	GRP75_HUMAN	Stress-70 protein, mitochondrial OS=Homo sapiens OX=9606 GN=HSPA9 PE=1 SV=2	27.18	1.46332e+08	18.64	1.65109e+08	12.1	6.0301e+07	9.78	40039660	3.10384
P42766	RPL35	RL35_HUMAN	60S ribosomal protein L35 OS=Homo sapiens OX=9606 GN=RPL35 PE=1 SV=2	28.38	881804258	32.87	1502987626	6.49	68067550	2.52	27478118	24.9597
P46776	RPL27A	RL27A_HUMAN	60S ribosomal protein L27a OS=Homo sapiens OX=9606 GN=RPL27A PE=1 SV=2	17.15	578133496	30.53	1655718448	9.62	109542486	7.63	75794984	12.0529
P46778	RPL21	RL21_HUMAN	60S ribosomal protein L21 OS=Homo sapiens OX=9606 GN=RPL21 PE=1 SV=2	18.04	222505854	26.74	643382900	7.55	34881868	9.19	25006210	14.4584
P47914	RPL29	RL29_HUMAN	60S ribosomal protein L29 OS=Homo sapiens OX=9606 GN=RPL29 PE=1 SV=2	12.55	157169412	24.09	818575617	5.82	5.61924e+07	1.83	15900971	13.5345
P50914	RPL14	RL14_HUMAN	60S ribosomal protein L14 OS=Homo sapiens OX=9606 GN=RPL14 PE=1 SV=4	25.82	8.30443e+08	29.05	1968845680	7.15	91101744	2.43	5.86827e+07	18.6888
P51114	FXR1	FXR1_HUMAN	Fragile X mental retardation syndrome-related protein 1 OS=Homo sapiens OX=9606 GN=FXR1 PE=1 SV=3	23.96	151277951	68.98	510293145	9.86	5.13327e+07	4.32	2.0447e+07	9.21669
P51991	HNRNPA3	ROA3_HUMAN	Heterogeneous nuclear ribonucleoprotein A3 OS=Homo sapiens OX=9606 GN=HNRNPA3 PE=1 SV=2	102.31	9.35299e+08	236.42	6691344512	44.34	2.82379e+08	23.41	165305326	17.0358
P52597	HNRNPF	HNRPF_HUMAN	Heterogeneous nuclear ribonucleoprotein F OS=Homo sapiens OX=9606 GN=HNRNPF PE=1 SV=3	51.64	76125663	64.58	415846928	29.56	19910412	24.73	14349968	14.3598
P53007	SLC25A1	TXTP_HUMAN	Tricarboxylate transport protein, mitochondrial OS=Homo sapiens OX=9606 GN=SLC25A1 PE=1 SV=2	21.56	211531158	26.81	402110051	17.69	107790051	9.03	56440165	3.73647
P60709	ACTB	ACTB_HUMAN	Actin, cytoplasmic 1 OS=Homo sapiens OX=9606 GN=ACTB PE=1 SV=1	161.61	1575221396	269.04	9029596134	297.26	5318490738	181.62	1422372793	1.57321
P60866	RPS20	RS20_HUMAN	40S ribosomal protein S20 OS=Homo sapiens OX=9606 GN=RPS20 PE=1 SV=1	59.58	1767106289	54.07	2751280050	29.45	280040232	18.67	162574252	10.2084
P61158	ACTR3	ARP3_HUMAN	Actin-related protein 3 OS=Homo sapiens OX=9606 GN=ACTR3 PE=1 SV=3	2.24	2.27321e+06	17.63	88261810	6.34	1.76901e+06	3.62	1.28753e+07	6.18227
P61247	RPS3A	RS3A_HUMAN	40S ribosomal protein S3a OS=Homo sapiens OX=9606 GN=RPS3A PE=1 SV=2	93	1619355605	131.25	5945288923	25.2	264022576	7.63	113407596	20.0425
P61254	RPL26	RL26_HUMAN	60S ribosomal protein L26 OS=Homo sapiens OX=9606 GN=RPL26 PE=1 SV=1	8.24	150646005	32.62	684530496	9.15	36875925	3.26	14948322	16.1156
P61978	HNRNPK	HNRPK_HUMAN	Heterogeneous nuclear ribonucleoprotein K OS=Homo sapiens OX=9606 GN=HNRNPK PE=1 SV=1	174.86	2598084316	334.68	9191832913	71.27	4.99279e+08	46.53	2.84562e+08	15.0412
P62081	RPS7	RS7_HUMAN	40S ribosomal protein S7 OS=Homo sapiens OX=9606 GN=RPS7 PE=1 SV=1	12.5	95613441	12.77	157763018	2.17	12800244	4.17	2.62973e+07	6.48062
P62241	RPS8	RS8_HUMAN	40S ribosomal protein S8 OS=Homo sapiens OX=9606 GN=RPS8 PE=1 SV=2	60	7.30592e+08	79.51	1924869380	9.99	58234383	2.6	7.38406e+06	40.4682
P62244	RPS15A	RS15A_HUMAN	40S ribosomal protein S15a OS=Homo sapiens OX=9606 GN=RPS15A PE=1 SV=2	51.56	1319981709	40.01	1750731544	10.37	102316085	4.06	14850513	26.2081
P62263	RPS14	RS14_HUMAN	40S ribosomal protein S14 OS=Homo sapiens OX=9606 GN=RPS14 PE=1 SV=3	44.56	9.58826e+08	71.9	1738179140	16.82	178240184	6.55	47833892	11.9297
P62266	RPS23	RS23_HUMAN	40S ribosomal protein S23 OS=Homo sapiens OX=9606 GN=RPS23 PE=1 SV=3	17.15	239983112	45.58	5.35379e+08	9.25	41511034	5.48	28915776	11.0095
P62269	RPS18	RS18_HUMAN	40S ribosomal protein S18 OS=Homo sapiens OX=9606 GN=RPS18 PE=1 SV=3	28.04	873599541	41.88	1707728071	17.73	2.91968e+08	8.99	9.80475e+07	6.61853
P62277	RPS13	RS13_HUMAN	40S ribosomal protein S13 OS=Homo sapiens OX=9606 GN=RPS13 PE=1 SV=2	93.79	3963027683	101.17	7216347121	22.48	335720353	18.62	233686135	19.6334
P62280	RPS11	RS11_HUMAN	40S ribosomal protein S11 OS=Homo sapiens OX=9606 GN=RPS11 PE=1 SV=3	25.57	384299469	48.34	2178927767	14.47	8.19651e+07	10.61	7.78502e+07	16.0387
P62314	SNRPD1	SMD1_HUMAN	Small nuclear ribonucleoprotein Sm D1 OS=Homo sapiens OX=9606 GN=SNRPD1 PE=1 SV=1	2.44	29137129	13.08	75145095	6.78	2.22645e+07	5.85	15702708	2.74664
P62316	SNRPD2	SMD2_HUMAN	Small nuclear ribonucleoprotein Sm D2 OS=Homo sapiens OX=9606 GN=SNRPD2 PE=1 SV=1	21.85	170066342	21.08	219704126	11.81	104552618	8.02	59378769	2.37764
P62318	SNRPD3	SMD3_HUMAN	Small nuclear ribonucleoprotein Sm D3 OS=Homo sapiens OX=9606 GN=SNRPD3 PE=1 SV=1	11.31	227671958	12.52	150697524	12.43	96252668	10.69	9.79917e+07	1.9479
P62424	RPL7A	RL7A_HUMAN	60S ribosomal protein L7a OS=Homo sapiens OX=9606 GN=RPL7A PE=1 SV=2	82.2	1434454405	121.87	3482181704	30.42	2.3887e+08	23.86	1.3704e+08	13.0793
P62701	RPS4X	RS4X_HUMAN	40S ribosomal protein S4, X isoform OS=Homo sapiens OX=9606 GN=RPS4X PE=1 SV=2	92.05	2113093306	146.3	3291720668	31.95	228763225	26.48	97512137	16.5652
P62829	RPL23	RL23_HUMAN	60S ribosomal protein L23 OS=Homo sapiens OX=9606 GN=RPL23 PE=1 SV=1	28.46	523638104	50.42	1269475062	14.43	7.65916e+07	12.05	7.44656e+07	11.8704
P62851	RPS25	RS25_HUMAN	40S ribosomal protein S25 OS=Homo sapiens OX=9606 GN=RPS25 PE=1 SV=1	33.08	1952672660	29.84	3159843784	11.54	2.36748e+08	9.55	153488480	13.1011
P62854	RPS26	RS26_HUMAN	40S ribosomal protein S26 OS=Homo sapiens OX=9606 GN=RPS26 PE=1 SV=3	22.45	1066984988	29.73	1877481532	6.49	81544442	2.03	53329336	21.8313
P62857	RPS28	RS28_HUMAN	40S ribosomal protein S28 OS=Homo sapiens OX=9606 GN=RPS28 PE=1 SV=1	6.46	175655612	9.41	220032286	3.1	47203536	2.74	24547292	5.51475
P62888	RPL30	RL30_HUMAN	60S ribosomal protein L30 OS=Homo sapiens OX=9606 GN=RPL30 PE=1 SV=2	8.07	9.5505e+07	28.34	4.76926e+08	7.04	53388696	5.64	2.83588e+07	7.00243
P62906	RPL10A	RL10A_HUMAN	60S ribosomal protein L10a OS=Homo sapiens OX=9606 GN=RPL10A PE=1 SV=2	73.41	1828494254	98.52	3611149589	2.03	9.02032e+07	2.02	38419720	42.2914
P62913	RPL11	RL11_HUMAN	60S ribosomal protein L11 OS=Homo sapiens OX=9606 GN=RPL11 PE=1 SV=2	8.88	361856728	22.35	3.2573e+08	7.53	43234085	2.48	17378776	11.3439
P62917	RPL8	RL8_HUMAN	60S ribosomal protein L8 OS=Homo sapiens OX=9606 GN=RPL8 PE=1 SV=2	76.91	1100594061	91.06	3773672372	12.79	186419707	15.09	112453528	16.3088
P62995	TRA2B	TRA2B_HUMAN	Transformer-2 protein homolog beta OS=Homo sapiens OX=9606 GN=TRA2B PE=1 SV=1	68.88	1074431550	128.4	3249869459	26.4	182984896	17.76	53301878	18.3011
P83731	RPL24	RL24_HUMAN	60S ribosomal protein L24 OS=Homo sapiens OX=9606 GN=RPL24 PE=1 SV=1	29.68	618615476	41.15	2221018501	7.89	67450307	1.72	25021785	30.708
P84103	SRSF3	SRSF3_HUMAN	Serine/arginine-rich splicing factor 3 OS=Homo sapiens OX=9606 GN=SRSF3 PE=1 SV=1	67.23	2715432840	96.69	6071156984	31.1	6.20409e+08	29.84	388054405	8.71285
Q00059	TFAM	TFAM_HUMAN	Transcription factor A, mitochondrial OS=Homo sapiens OX=9606 GN=TFAM PE=1 SV=1	9.42	1.19541e+08	22.73	3.71816e+08	2.07	2.40504e+07	1.81	12929071	13.2873
Q00839	HNRNPU	HNRPU_HUMAN	Heterogeneous nuclear ribonucleoprotein U OS=Homo sapiens OX=9606 GN=HNRNPU PE=1 SV=6	70.25	1000466258	309.17	5397237302	48.1	332183818	11.56	5.87423e+07	16.3655
Q01826	SATB1	SATB1_HUMAN	DNA-binding protein SATB1 OS=Homo sapiens OX=9606 GN=SATB1 PE=1 SV=1	4.98	23428305	30.48	190066078	2.42	23566704	2	16914729	5.27388
Q01844	EWSR1	EWS_HUMAN	RNA-binding protein EWS OS=Homo sapiens OX=9606 GN=EWSR1 PE=1 SV=1	5.47	54673318	44.35	566207939	5.23	44598740	2.34	26045310	8.78887
Q02543	RPL18A	RL18A_HUMAN	60S ribosomal protein L18a OS=Homo sapiens OX=9606 GN=RPL18A PE=1 SV=2	30.85	285035876	82.51	1492595495	10.37	67345212	7.01	47453948	15.4847
Q02878	RPL6	RL6_HUMAN	60S ribosomal protein L6 OS=Homo sapiens OX=9606 GN=RPL6 PE=1 SV=3	156.82	1924774353	242.8	5946154996	26.49	2.01079e+08	21.19	1.26613e+08	24.0193
Q04695	KRT17	K1C17_HUMAN	Keratin, type I cytoskeletal 17 OS=Homo sapiens OX=9606 GN=KRT17 PE=1 SV=2	136.04	1.2721e+08	213.57	671675666	128.32	1.37264e+08	111.77	8.17287e+07	3.648
Q04837	SSBP1	SSBP_HUMAN	Single-stranded DNA-binding protein, mitochondrial OS=Homo sapiens OX=9606 GN=SSBP1 PE=1 SV=1	52.63	6.41291e+08	52.26	855493794	34.31	3.72114e+08	25.18	227690005	2.49546
Q06830	PRDX1	PRDX1_HUMAN	Peroxiredoxin-1 OS=Homo sapiens OX=9606 GN=PRDX1 PE=1 SV=1	12.81	12666187	5.29	8298891	5.02	4.66841e+06	14.52	7.77114e+06	1.68536
Q12905	ILF2	ILF2_HUMAN	Interleukin enhancer-binding factor 2 OS=Homo sapiens OX=9606 GN=ILF2 PE=1 SV=2	77.76	685102038	153.85	2590305031	6.97	22139909	4.16	8493703	106.922
Q13242	SRSF9	SRSF9_HUMAN	Serine/arginine-rich splicing factor 9 OS=Homo sapiens OX=9606 GN=SRSF9 PE=1 SV=1	68.12	1272911245	77.26	2262392356	14.51	90278890	18.53	76834935	21.1551
Q13243	SRSF5	SRSF5_HUMAN	Serine/arginine-rich splicing factor 5 OS=Homo sapiens OX=9606 GN=SRSF5 PE=1 SV=1	37.55	1.53782e+08	64.43	6.945e+08	13.39	14105973	15.24	5.08871e+06	44.1936
Q13247	SRSF6	SRSF6_HUMAN	Serine/arginine-rich splicing factor 6 OS=Homo sapiens OX=9606 GN=SRSF6 PE=1 SV=2	44.13	5.20233e+08	89.34	1814097797	20.28	54429290	16.51	3.54255e+07	25.9789
Q13310	PABPC4	PABP4_HUMAN	Polyadenylate-binding protein 4 OS=Homo sapiens OX=9606 GN=PABPC4 PE=1 SV=1	64.64	311458819	149.79	1327802181	36.75	1.67024e+08	10.89	21187531	8.70966
Q13838	DDX39B	DX39B_HUMAN	Spliceosome RNA helicase DDX39B OS=Homo sapiens OX=9606 GN=DDX39B PE=1 SV=1	2.1	26200871	8.29	52169478	2.19	10918266	2.07	9965934	3.75261
Q14103	HNRNPD	HNRPD_HUMAN	Heterogeneous nuclear ribonucleoprotein D0 OS=Homo sapiens OX=9606 GN=HNRNPD PE=1 SV=1	21.56	1.23113e+08	71.67	9.54555e+08	21.73	103711450	11.83	31645416	7.96168
Q14444	CAPRIN1	CAPR1_HUMAN	Caprin-1 OS=Homo sapiens OX=9606 GN=CAPRIN1 PE=1 SV=2	4.05	29986886	28.44	327351062	1.84	8449550	1.83	6907770	23.2682
Q14498	RBM39	RBM39_HUMAN	RNA-binding protein 39 OS=Homo sapiens OX=9606 GN=RBM39 PE=1 SV=2	15.28	1.2771e+08	31.44	293088881	20.54	103705014	4.29	23256821	3.31437
Q15366	PCBP2	PCBP2_HUMAN	Poly(rC)-binding protein 2 OS=Homo sapiens OX=9606 GN=PCBP2 PE=1 SV=1	3.7	10121858	27.73	200950085	11.69	69249772	6.89	4.46059e+07	1.85386
Q15717	ELAVL1	ELAV1_HUMAN	ELAV-like protein 1 OS=Homo sapiens OX=9606 GN=ELAVL1 PE=1 SV=2	38.06	5.14521e+08	68.61	1404170402	18.73	184577511	13.19	131771440	6.06511
Q16629	SRSF7	SRSF7_HUMAN	Serine/arginine-rich splicing factor 7 OS=Homo sapiens OX=9606 GN=SRSF7 PE=1 SV=1	77.79	1891682436	115.36	4953251444	32.54	4.18994e+08	26.3	2.64366e+08	10.0166
Q5T749	KPRP	KPRP_HUMAN	Keratinocyte proline-rich protein OS=Homo sapiens OX=9606 GN=KPRP PE=1 SV=1	5.51	2.02389e+08	2.06	3.05399e+06	9.61	3.32134e+07	9.5	8.36457e+07	1.75804
Q86W42	THOC6	THOC6_HUMAN	THO complex subunit 6 homolog OS=Homo sapiens OX=9606 GN=THOC6 PE=1 SV=1	3.03	15211645	13.77	180623283	3.14	10517575	2.18	7.28139e+06	11.0026
Q8N1N4	KRT78	K2C78_HUMAN	Keratin, type II cytoskeletal 78 OS=Homo sapiens OX=9606 GN=KRT78 PE=1 SV=2	31.93	204603909	5.75	19428324	18.11	6.7551e+07	9.24	7.72737e+07	1.54692
Q8WXF1	PSPC1	PSPC1_HUMAN	Paraspeckle component 1 OS=Homo sapiens OX=9606 GN=PSPC1 PE=1 SV=1	13.02	64398136	13.09	163906956	2.38	6.8122e+06	1.95	10800006	12.9629
Q92499	DDX1	DDX1_HUMAN	ATP-dependent RNA helicase DDX1 OS=Homo sapiens OX=9606 GN=DDX1 PE=1 SV=2	41.86	2.59048e+08	164.13	1721082050	4.78	2.09086e+07	4.51	12822880	58.7028
Q96A72	MAGOHB	MGN2_HUMAN	Protein mago nashi homolog 2 OS=Homo sapiens OX=9606 GN=MAGOHB PE=1 SV=1	12.41	95916080	6.96	112967688	2.89	31845942	2.98	18634812	4.13789
Q96HS1	PGAM5	PGAM5_HUMAN	Serine/threonine-protein phosphatase PGAM5, mitochondrial OS=Homo sapiens OX=9606 GN=PGAM5 PE=1 SV=2	53.36	812823178	64.15	2148240688	17.66	1.89716e+08	11.65	1.24976e+08	9.40939
Q96P63	SERPINB12	SPB12_HUMAN	Serpin B12 OS=Homo sapiens OX=9606 GN=SERPINB12 PE=1 SV=1	10.97	28652646	4.28	4669358	1.76	3074707	7.06	1.84211e+07	1.55016
Q96PK6	RBM14	RBM14_HUMAN	RNA-binding protein 14 OS=Homo sapiens OX=9606 GN=RBM14 PE=1 SV=2	58.22	5.48411e+08	110.45	1888954552	6.96	16195117	2.03	15021405	78.0794
Q9P0L0	VAPA	VAPA_HUMAN	Vesicle-associated membrane protein-associated protein A OS=Homo sapiens OX=9606 GN=VAPA PE=1 SV=3	2.1	13522586	6.65	56795370	2.47	13349633	1.84	6742583	3.49976
Q9UHX1	PUF60	PUF60_HUMAN	Poly(U)-binding-splicing factor PUF60 OS=Homo sapiens OX=9606 GN=PUF60 PE=1 SV=1	4.43	20897055	16.54	175378238	1.9	15663403	1.81	5871474	9.1143
Q9UKM9	RALY	RALY_HUMAN	RNA-binding protein Raly OS=Homo sapiens OX=9606 GN=RALY PE=1 SV=1	19.65	190275933	27.56	531053941	4.77	30268522	7.31	32374498	11.5149
Q9Y265	RUVBL1	RUVB1_HUMAN	RuvB-like 1 OS=Homo sapiens OX=9606 GN=RUVBL1 PE=1 SV=1	8.93	5.52301e+07	25.32	155059330	4.52	1.98237e+07	1.66	5.97218e+06	8.15206
A0A0B4J1U7	IGHV6-1	HV601_HUMAN	Immunoglobulin heavy variable 6-1 OS=Homo sapiens OX=9606 GN=IGHV6-1 PE=3 SV=1	1.78	35455672	5.26	109368288	0	0	0	0	Inf.
A6NHQ2	FBLL1	FBLL1_HUMAN	rRNA/tRNA 2'-O-methyltransferase fibrillarin-like protein 1 OS=Homo sapiens OX=9606 GN=FBLL1 PE=3 SV=2	3.03	13251756	4.08	24902546	0	0	0	0	Inf.
O00139	KIF2A	KIF2A_HUMAN	Kinesin-like protein KIF2A OS=Homo sapiens OX=9606 GN=KIF2A PE=1 SV=3	1.95	7560382	6.14	2.01829e+07	0	0	0	0	Inf.
O00429	DNM1L	DNM1L_HUMAN	Dynamin-1-like protein OS=Homo sapiens OX=9606 GN=DNM1L PE=1 SV=2	2.18	7493613	1.68	1.69438e+07	0	0	0	0	Inf.
O00567	NOP56	NOP56_HUMAN	Nucleolar protein 56 OS=Homo sapiens OX=9606 GN=NOP56 PE=1 SV=4	3.97	19005550	7.72	49554549	0	0	0	0	Inf.
O14874	BCKDK	BCKD_HUMAN	[3-methyl-2-oxobutanoate dehydrogenase [lipoamide]] kinase, mitochondrial OS=Homo sapiens OX=9606 GN=BCKDK PE=1 SV=2	24.43	1.54496e+08	42.25	648664161	0	0	0	0	Inf.
O15042	U2SURP	SR140_HUMAN	U2 snRNP-associated SURP motif-containing protein OS=Homo sapiens OX=9606 GN=U2SURP PE=1 SV=2	1.84	6.58228e+06	26.82	145345859	0	0	0	0	Inf.
O15479	MAGEB2	MAGB2_HUMAN	Melanoma-associated antigen B2 OS=Homo sapiens OX=9606 GN=MAGEB2 PE=1 SV=3	3.71	2.92089e+07	14.34	171831426	0	0	0	0	Inf.
O15523	DDX3Y	DDX3Y_HUMAN	ATP-dependent RNA helicase DDX3Y OS=Homo sapiens OX=9606 GN=DDX3Y PE=1 SV=2	107.94	114558849	232.97	292381415	0	0	0	0	Inf.
O43175	PHGDH	SERA_HUMAN	D-3-phosphoglycerate dehydrogenase OS=Homo sapiens OX=9606 GN=PHGDH PE=1 SV=4	4.89	1.96932e+07	8.03	4.12259e+07	0	0	0	0	Inf.
O43290	SART1	SNUT1_HUMAN	U4/U6.U5 tri-snRNP-associated protein 1 OS=Homo sapiens OX=9606 GN=SART1 PE=1 SV=1	2.04	10059746	2.38	21642768	0	0	0	0	Inf.
O43395	PRPF3	PRPF3_HUMAN	U4/U6 small nuclear ribonucleoprotein Prp3 OS=Homo sapiens OX=9606 GN=PRPF3 PE=1 SV=2	1.79	7.114e+06	15.87	7.13352e+07	0	0	0	0	Inf.
O43684	BUB3	BUB3_HUMAN	Mitotic checkpoint protein BUB3 OS=Homo sapiens OX=9606 GN=BUB3 PE=1 SV=1	4.12	34634161	14.94	225624955	0	0	0	0	Inf.
O43809	NUDT21	CPSF5_HUMAN	Cleavage and polyadenylation specificity factor subunit 5 OS=Homo sapiens OX=9606 GN=NUDT21 PE=1 SV=1	8.76	46914517	8.53	90000561	0	0	0	0	Inf.
O60783	MRPS14	RT14_HUMAN	28S ribosomal protein S14, mitochondrial OS=Homo sapiens OX=9606 GN=MRPS14 PE=1 SV=1	5.91	8.94691e+06	3.94	10867280	0	0	0	0	Inf.
O75400	PRPF40A	PR40A_HUMAN	Pre-mRNA-processing factor 40 homolog A OS=Homo sapiens OX=9606 GN=PRPF40A PE=1 SV=2	2.12	11074862	17.97	141290428	0	0	0	0	Inf.
O75475	PSIP1	PSIP1_HUMAN	PC4 and SFRS1-interacting protein OS=Homo sapiens OX=9606 GN=PSIP1 PE=1 SV=1	2.38	2.3211e+07	11.8	9.9085e+07	0	0	0	0	Inf.
O75533	SF3B1	SF3B1_HUMAN	Splicing factor 3B subunit 1 OS=Homo sapiens OX=9606 GN=SF3B1 PE=1 SV=3	8.19	6.21124e+07	91.37	6.53766e+08	0	0	0	0	Inf.
O75569	PRKRA	PRKRA_HUMAN	Interferon-inducible double-stranded RNA-dependent protein kinase activator A OS=Homo sapiens OX=9606 GN=PRKRA PE=1 SV=1	2.85	20749284	8.5	1.09086e+08	0	0	0	0	Inf.
O75934	BCAS2	SPF27_HUMAN	Pre-mRNA-splicing factor SPF27 OS=Homo sapiens OX=9606 GN=BCAS2 PE=1 SV=1	9.96	6.12952e+07	5.35	85991520	0	0	0	0	Inf.
O76021	RSL1D1	RL1D1_HUMAN	Ribosomal L1 domain-containing protein 1 OS=Homo sapiens OX=9606 GN=RSL1D1 PE=1 SV=3	2.26	9.17695e+06	18.65	1.09483e+08	0	0	0	0	Inf.
O94842	TOX4	TOX4_HUMAN	TOX high mobility group box family member 4 OS=Homo sapiens OX=9606 GN=TOX4 PE=1 SV=1	2.02	7862007	6.49	48618485	0	0	0	0	Inf.
O94905	ERLIN2	ERLN2_HUMAN	Erlin-2 OS=Homo sapiens OX=9606 GN=ERLIN2 PE=1 SV=1	2.72	1.62124e+07	3.27	46380113	0	0	0	0	Inf.
O95758	PTBP3	PTBP3_HUMAN	Polypyrimidine tract-binding protein 3 OS=Homo sapiens OX=9606 GN=PTBP3 PE=1 SV=2	2.05	5467116	14.01	3.86486e+07	0	0	0	0	Inf.
O95782	AP2A1	AP2A1_HUMAN	AP-2 complex subunit alpha-1 OS=Homo sapiens OX=9606 GN=AP2A1 PE=1 SV=3	11.83	54627375	52.07	2.31167e+08	0	0	0	0	Inf.
P00403	MT-CO2	COX2_HUMAN	Cytochrome c oxidase subunit 2 OS=Homo sapiens OX=9606 GN=MT-CO2 PE=1 SV=1	2.15	21558832	2.36	29258168	0	0	0	0	Inf.
P01024	C3	CO3_HUMAN	Complement C3 OS=Homo sapiens OX=9606 GN=C3 PE=1 SV=2	2.09	22145748	2.19	3.86048e+06	0	0	0	0	Inf.
P01602	IGKV1-5	KV105_HUMAN	Immunoglobulin kappa variable 1-5 OS=Homo sapiens OX=9606 GN=IGKV1-5 PE=1 SV=2	23.06	1127071320	26.71	2028071806	0	0	0	0	Inf.
P02787	TF	TRFE_HUMAN	Serotransferrin OS=Homo sapiens OX=9606 GN=TF PE=1 SV=3	2.11	19219810	27.65	236131472	0	0	0	0	Inf.
P04196	HRG	HRG_HUMAN	Histidine-rich glycoprotein OS=Homo sapiens OX=9606 GN=HRG PE=1 SV=1	15.78	213917693	23.27	636796006	0	0	0	0	Inf.
P05387	RPLP2	RLA2_HUMAN	60S acidic ribosomal protein P2 OS=Homo sapiens OX=9606 GN=RPLP2 PE=1 SV=1	75.29	1040784728	37.43	345240760	0	0	0	0	Inf.
P05783	KRT18	K1C18_HUMAN	Keratin, type I cytoskeletal 18 OS=Homo sapiens OX=9606 GN=KRT18 PE=1 SV=2	9.26	6228915	11.7	19983720	0	0	0	0	Inf.
P06312	IGKV4-1	KV401_HUMAN	Immunoglobulin kappa variable 4-1 OS=Homo sapiens OX=9606 GN=IGKV4-1 PE=1 SV=1	5.56	93536760	5.94	274050344	0	0	0	0	Inf.
P06396	GSN	GELS_HUMAN	Gelsolin OS=Homo sapiens OX=9606 GN=GSN PE=1 SV=1	2.21	14698577	4.69	30050915	0	0	0	0	Inf.
P06899	HIST1H2BJ	H2B1J_HUMAN	Histone H2B type 1-J OS=Homo sapiens OX=9606 GN=HIST1H2BJ PE=1 SV=3	63.35	224273072	51.73	493106352	0	0	0	0	Inf.
P08621	SNRNP70	RU17_HUMAN	U1 small nuclear ribonucleoprotein 70 kDa OS=Homo sapiens OX=9606 GN=SNRNP70 PE=1 SV=2	5.07	42148430	9.82	8.08308e+07	0	0	0	0	Inf.
P11387	TOP1	TOP1_HUMAN	DNA topoisomerase 1 OS=Homo sapiens OX=9606 GN=TOP1 PE=1 SV=2	17.97	244609637	73.31	1056231305	0	0	0	0	Inf.
P11388	TOP2A	TOP2A_HUMAN	DNA topoisomerase 2-alpha OS=Homo sapiens OX=9606 GN=TOP2A PE=1 SV=3	9.94	4881133	23.17	2.11027e+07	0	0	0	0	Inf.
P12236	SLC25A6	ADT3_HUMAN	ADP/ATP translocase 3 OS=Homo sapiens OX=9606 GN=SLC25A6 PE=1 SV=4	18.94	26248006	18.1	36331492	0	0	0	0	Inf.
P12956	XRCC6	XRCC6_HUMAN	X-ray repair cross-complementing protein 6 OS=Homo sapiens OX=9606 GN=XRCC6 PE=1 SV=2	6.68	4.80313e+07	53.12	2.90608e+08	0	0	0	0	Inf.
P14317	HCLS1	HCLS1_HUMAN	Hematopoietic lineage cell-specific protein OS=Homo sapiens OX=9606 GN=HCLS1 PE=1 SV=3	4.49	4.0542e+06	28.82	1.60356e+08	0	0	0	0	Inf.
P17947	SPI1	SPI1_HUMAN	Transcription factor PU.1 OS=Homo sapiens OX=9606 GN=SPI1 PE=1 SV=2	2	#N/A	4.27	11800869	0	0	0	0	Inf.
P18077	RPL35A	RL35A_HUMAN	60S ribosomal protein L35a OS=Homo sapiens OX=9606 GN=RPL35A PE=1 SV=2	14.48	326687355	22.17	4.21986e+08	0	0	0	0	Inf.
P20700	LMNB1	LMNB1_HUMAN	Lamin-B1 OS=Homo sapiens OX=9606 GN=LMNB1 PE=1 SV=2	4.31	2.06334e+07	13.82	87142597	0	0	0	0	Inf.
P21953	BCKDHB	ODBB_HUMAN	2-oxoisovalerate dehydrogenase subunit beta, mitochondrial OS=Homo sapiens OX=9606 GN=BCKDHB PE=1 SV=2	15.7	65334928	31.67	495075921	0	0	0	0	Inf.
P22695	UQCRC2	QCR2_HUMAN	Cytochrome b-c1 complex subunit 2, mitochondrial OS=Homo sapiens OX=9606 GN=UQCRC2 PE=1 SV=3	2.06	2.96394e+06	7.21	1.97655e+07	0	0	0	0	Inf.
P26038	MSN	MOES_HUMAN	Moesin OS=Homo sapiens OX=9606 GN=MSN PE=1 SV=3	2.36	#N/A	27.97	28285963	0	0	0	0	Inf.
P26368	U2AF2	U2AF2_HUMAN	Splicing factor U2AF 65 kDa subunit OS=Homo sapiens OX=9606 GN=U2AF2 PE=1 SV=4	1.84	8.37008e+06	27.59	203300455	0	0	0	0	Inf.
P26599	PTBP1	PTBP1_HUMAN	Polypyrimidine tract-binding protein 1 OS=Homo sapiens OX=9606 GN=PTBP1 PE=1 SV=1	118.07	1094734823	263.49	3550924263	0	0	0	0	Inf.
P31151	S100A7	S10A7_HUMAN	Protein S100-A7 OS=Homo sapiens OX=9606 GN=S100A7 PE=1 SV=4	2.95	#N/A	2.65	3.35025e+06	0	0	0	0	Inf.
P33176	KIF5B	KINH_HUMAN	Kinesin-1 heavy chain OS=Homo sapiens OX=9606 GN=KIF5B PE=1 SV=1	2.37	2.6729e+06	58.18	152059663	0	0	0	0	Inf.
P35249	RFC4	RFC4_HUMAN	Replication factor C subunit 4 OS=Homo sapiens OX=9606 GN=RFC4 PE=1 SV=2	6.82	20381576	7.22	888104115	0	0	0	0	Inf.
P35250	RFC2	RFC2_HUMAN	Replication factor C subunit 2 OS=Homo sapiens OX=9606 GN=RFC2 PE=1 SV=3	6.72	26328676	6.01	77066580	0	0	0	0	Inf.
P37108	SRP14	SRP14_HUMAN	Signal recognition particle 14 kDa protein OS=Homo sapiens OX=9606 GN=SRP14 PE=1 SV=2	15.45	157857909	15.99	3.08896e+08	0	0	0	0	Inf.
P38919	EIF4A3	IF4A3_HUMAN	Eukaryotic initiation factor 4A-III OS=Homo sapiens OX=9606 GN=EIF4A3 PE=1 SV=4	4.15	10570589	14.26	28903244	0	0	0	0	Inf.
P39023	RPL3	RL3_HUMAN	60S ribosomal protein L3 OS=Homo sapiens OX=9606 GN=RPL3 PE=1 SV=2	18.05	1.70657e+08	42.76	4.36202e+08	0	0	0	0	Inf.
P40937	RFC5	RFC5_HUMAN	Replication factor C subunit 5 OS=Homo sapiens OX=9606 GN=RFC5 PE=1 SV=1	2.24	5029548	5.04	48655452	0	0	0	0	Inf.
P41218	MNDA	MNDA_HUMAN	Myeloid cell nuclear differentiation antigen OS=Homo sapiens OX=9606 GN=MNDA PE=1 SV=1	4.54	19089317	7.77	3.56555e+07	0	0	0	0	Inf.
P42166	TMPO	LAP2A_HUMAN	Lamina-associated polypeptide 2, isoform alpha OS=Homo sapiens OX=9606 GN=TMPO PE=1 SV=2	5.39	64328243	42.1	66326732	0	0	0	0	Inf.
P42285	MTREX	MTREX_HUMAN	Exosome RNA helicase MTR4 OS=Homo sapiens OX=9606 GN=MTREX PE=1 SV=3	1.84	2908203	12.66	6.80875e+07	0	0	0	0	Inf.
P42696	RBM34	RBM34_HUMAN	RNA-binding protein 34 OS=Homo sapiens OX=9606 GN=RBM34 PE=1 SV=2	3.85	1.65397e+07	4.52	21958480	0	0	0	0	Inf.
P42704	LRPPRC	LPPRC_HUMAN	Leucine-rich PPR motif-containing protein, mitochondrial OS=Homo sapiens OX=9606 GN=LRPPRC PE=1 SV=3	5.98	23794644	44.02	2.20452e+08	0	0	0	0	Inf.
P46782	RPS5	RS5_HUMAN	40S ribosomal protein S5 OS=Homo sapiens OX=9606 GN=RPS5 PE=1 SV=4	22.33	300769961	47.95	1068956568	0	0	0	0	Inf.
P46940	IQGAP1	IQGA1_HUMAN	Ras GTPase-activating-like protein IQGAP1 OS=Homo sapiens OX=9606 GN=IQGAP1 PE=1 SV=1	1.74	2.06047e+07	40.36	2.39481e+08	0	0	0	0	Inf.
P49207	RPL34	RL34_HUMAN	60S ribosomal protein L34 OS=Homo sapiens OX=9606 GN=RPL34 PE=1 SV=3	6.86	29430868	5.91	19662386114	0	0	0	0	Inf.
P49750	YLPM1	YLPM1_HUMAN	YLP motif-containing protein 1 OS=Homo sapiens OX=9606 GN=YLPM1 PE=1 SV=4	84.12	5.42297e+08	274.36	3267079463	0	0	0	0	Inf.
P49756	RBM25	RBM25_HUMAN	RNA-binding protein 25 OS=Homo sapiens OX=9606 GN=RBM25 PE=1 SV=3	4.98	8.21382e+07	49.54	3.97111e+08	0	0	0	0	Inf.
P49916	LIG3	DNLI3_HUMAN	DNA ligase 3 OS=Homo sapiens OX=9606 GN=LIG3 PE=1 SV=2	3.61	#N/A	15.17	104095341	0	0	0	0	Inf.
P51398	DAP3	RT29_HUMAN	28S ribosomal protein S29, mitochondrial OS=Homo sapiens OX=9606 GN=DAP3 PE=1 SV=1	5.77	1.6065e+07	13.74	199735311	0	0	0	0	Inf.
P55084	HADHB	ECHB_HUMAN	Trifunctional enzyme subunit beta, mitochondrial OS=Homo sapiens OX=9606 GN=HADHB PE=1 SV=3	2.51	#N/A	6.79	28084661	0	0	0	0	Inf.
P55265	ADAR	DSRAD_HUMAN	Double-stranded RNA-specific adenosine deaminase OS=Homo sapiens OX=9606 GN=ADAR PE=1 SV=4	9.46	1.00681e+08	61.03	633799900	0	0	0	0	Inf.
P55735	SEC13	SEC13_HUMAN	Protein SEC13 homolog OS=Homo sapiens OX=9606 GN=SEC13 PE=1 SV=3	3.11	#N/A	5.7	51496248	0	0	0	0	Inf.
P55795	HNRNPH2	HNRH2_HUMAN	Heterogeneous nuclear ribonucleoprotein H2 OS=Homo sapiens OX=9606 GN=HNRNPH2 PE=1 SV=1	57.62	#N/A	89.98	6.07217e+07	0	0	0	0	Inf.
P61313	RPL15	RL15_HUMAN	60S ribosomal protein L15 OS=Homo sapiens OX=9606 GN=RPL15 PE=1 SV=2	11.03	151222157	34.08	255259890	0	0	0	0	Inf.
P61353	RPL27	RL27_HUMAN	60S ribosomal protein L27 OS=Homo sapiens OX=9606 GN=RPL27 PE=1 SV=2	62.33	1134278116	54.96	2182836462	0	0	0	0	Inf.
P62136	PPP1CA	PP1A_HUMAN	Serine/threonine-protein phosphatase PP1-alpha catalytic subunit OS=Homo sapiens OX=9606 GN=PPP1CA PE=1 SV=1	22.15	46550952	69.51	318140558	0	0	0	0	Inf.
P62140	PPP1CB	PP1B_HUMAN	Serine/threonine-protein phosphatase PP1-beta catalytic subunit OS=Homo sapiens OX=9606 GN=PPP1CB PE=1 SV=3	16.34	20752662	62.44	128727268	0	0	0	0	Inf.
P62249	RPS16	RS16_HUMAN	40S ribosomal protein S16 OS=Homo sapiens OX=9606 GN=RPS16 PE=1 SV=2	71.61	2578476944	58.41	3886092578	0	0	0	0	Inf.
P62753	RPS6	RS6_HUMAN	40S ribosomal protein S6 OS=Homo sapiens OX=9606 GN=RPS6 PE=1 SV=1	32.44	777570901	64.61	2939995840	0	0	0	0	Inf.
P63010	AP2B1	AP2B1_HUMAN	AP-2 complex subunit beta OS=Homo sapiens OX=9606 GN=AP2B1 PE=1 SV=1	8.22	39919402	43.62	204085877	0	0	0	0	Inf.
P63173	RPL38	RL38_HUMAN	60S ribosomal protein L38 OS=Homo sapiens OX=9606 GN=RPL38 PE=1 SV=2	31.16	569603174	39.06	702775410	0	0	0	0	Inf.
P67809	YBX1	YBOX1_HUMAN	Nuclease-sensitive element-binding protein 1 OS=Homo sapiens OX=9606 GN=YBX1 PE=1 SV=3	8.44	3.84612e+07	12.38	1.18539e+08	0	0	0	0	Inf.
P78332	RBM6	RBM6_HUMAN	RNA-binding protein 6 OS=Homo sapiens OX=9606 GN=RBM6 PE=1 SV=5	4.27	7.09016e+06	26.64	1.40504e+08	0	0	0	0	Inf.
P78347	GTF2I	GTF2I_HUMAN	General transcription factor II-I OS=Homo sapiens OX=9606 GN=GTF2I PE=1 SV=2	1.94	9.61598e+06	57.06	355238846	0	0	0	0	Inf.
P78362	SRPK2	SRPK2_HUMAN	SRSF protein kinase 2 OS=Homo sapiens OX=9606 GN=SRPK2 PE=1 SV=3	2.16	5422586	2.69	27292276	0	0	0	0	Inf.
P78527	PRKDC	PRKDC_HUMAN	DNA-dependent protein kinase catalytic subunit OS=Homo sapiens OX=9606 GN=PRKDC PE=1 SV=3	6.39	2.47307e+07	32.07	1.91896e+08	0	0	0	0	Inf.
P82650	MRPS22	RT22_HUMAN	28S ribosomal protein S22, mitochondrial OS=Homo sapiens OX=9606 GN=MRPS22 PE=1 SV=1	6.63	1.54387e+07	14.88	115495430	0	0	0	0	Inf.
P82933	MRPS9	RT09_HUMAN	28S ribosomal protein S9, mitochondrial OS=Homo sapiens OX=9606 GN=MRPS9 PE=1 SV=2	5.74	12590095	8.27	65439952	0	0	0	0	Inf.
P83111	LACTB	LACTB_HUMAN	Serine beta-lactamase-like protein LACTB, mitochondrial OS=Homo sapiens OX=9606 GN=LACTB PE=1 SV=2	12.94	6.26282e+07	36.65	284266027	0	0	0	0	Inf.
P84090	ERH	ERH_HUMAN	Enhancer of rudimentary homolog OS=Homo sapiens OX=9606 GN=ERH PE=1 SV=1	7.76	152627188	3.99	50415536	0	0	0	0	Inf.
P84098	RPL19	RL19_HUMAN	60S ribosomal protein L19 OS=Homo sapiens OX=9606 GN=RPL19 PE=1 SV=1	30.99	189404060	38.08	937281373	0	0	0	0	Inf.
Q00325	SLC25A3	MPCP_HUMAN	Phosphate carrier protein, mitochondrial OS=Homo sapiens OX=9606 GN=SLC25A3 PE=1 SV=2	2.36	3.63354e+06	1.93	58907544	0	0	0	0	Inf.
Q00577	PURA	PURA_HUMAN	Transcriptional activator protein Pur-alpha OS=Homo sapiens OX=9606 GN=PURA PE=1 SV=2	5.9	24674382	14.46	193380644	0	0	0	0	Inf.
Q01469	FABP5	FABP5_HUMAN	Fatty acid-binding protein 5 OS=Homo sapiens OX=9606 GN=FABP5 PE=1 SV=3	3.3	31119738	2.04	30581230	0	0	0	0	Inf.
Q01780	EXOSC10	EXOSX_HUMAN	Exosome component 10 OS=Homo sapiens OX=9606 GN=EXOSC10 PE=1 SV=2	2.27	5531904	1.89	76034294	0	0	0	0	Inf.
Q02880	TOP2B	TOP2B_HUMAN	DNA topoisomerase 2-beta OS=Homo sapiens OX=9606 GN=TOP2B PE=1 SV=3	18.85	4.28847e+07	89.04	4.82383e+08	0	0	0	0	Inf.
Q05048	CSTF1	CSTF1_HUMAN	Cleavage stimulation factor subunit 1 OS=Homo sapiens OX=9606 GN=CSTF1 PE=1 SV=1	15.27	4.78511e+07	55.43	394025953	0	0	0	0	Inf.
Q05519	SRSF11	SRS11_HUMAN	Serine/arginine-rich splicing factor 11 OS=Homo sapiens OX=9606 GN=SRSF11 PE=1 SV=1	4.62	1.08582e+07	9.55	62291458	0	0	0	0	Inf.
Q06787	FMR1	FMR1_HUMAN	Synaptic functional regulator FMR1 OS=Homo sapiens OX=9606 GN=FMR1 PE=1 SV=1	15.93	77658931	38.3	293332137	0	0	0	0	Inf.
Q07666	KHDRBS1	KHDR1_HUMAN	KH domain-containing, RNA-binding, signal transduction-associated protein 1 OS=Homo sapiens OX=9606 GN=KHDRBS1 PE=1 SV=1	86.72	1766384945	186.22	5790672376	0	0	0	0	Inf.
Q08211	DHX9	DHX9_HUMAN	ATP-dependent RNA helicase A OS=Homo sapiens OX=9606 GN=DHX9 PE=1 SV=4	21.58	2.04339e+08	66.81	4.44266e+08	0	0	0	0	Inf.
Q08379	GOLGA2	GOGA2_HUMAN	Golgin subfamily A member 2 OS=Homo sapiens OX=9606 GN=GOLGA2 PE=1 SV=3	4.11	6.73606e+06	14.47	131406456	0	0	0	0	Inf.
Q09028	RBBP4	RBBP4_HUMAN	Histone-binding protein RBBP4 OS=Homo sapiens OX=9606 GN=RBBP4 PE=1 SV=3	5.31	16459684	8.4	90332176	0	0	0	0	Inf.
Q09161	NCBP1	NCBP1_HUMAN	Nuclear cap-binding protein subunit 1 OS=Homo sapiens OX=9606 GN=NCBP1 PE=1 SV=1	4.78	12630927	35.25	2.25123e+08	0	0	0	0	Inf.
Q10570	CPSF1	CPSF1_HUMAN	Cleavage and polyadenylation specificity factor subunit 1 OS=Homo sapiens OX=9606 GN=CPSF1 PE=1 SV=2	2.16	6392312	13.72	7.66886e+07	0	0	0	0	Inf.
Q12800	TFCP2	TFCP2_HUMAN	Alpha-globin transcription factor CP2 OS=Homo sapiens OX=9606 GN=TFCP2 PE=1 SV=2	1.85	9276643	4.96	3.2961e+06	0	0	0	0	Inf.
Q12906	ILF3	ILF3_HUMAN	Interleukin enhancer-binding factor 3 OS=Homo sapiens OX=9606 GN=ILF3 PE=1 SV=3	61.19	3.4402e+08	160.62	2146743145	0	0	0	0	Inf.
Q12996	CSTF3	CSTF3_HUMAN	Cleavage stimulation factor subunit 3 OS=Homo sapiens OX=9606 GN=CSTF3 PE=1 SV=1	2.4	4.42354e+06	23.43	154850648	0	0	0	0	Inf.
Q13123	IK	RED_HUMAN	Protein Red OS=Homo sapiens OX=9606 GN=IK PE=1 SV=3	4.1	35460065	11.46	88964952	0	0	0	0	Inf.
Q13148	TARDBP	TADBP_HUMAN	TAR DNA-binding protein 43 OS=Homo sapiens OX=9606 GN=TARDBP PE=1 SV=1	8.64	24361160	31.34	1.42282e+08	0	0	0	0	Inf.
Q13263	TRIM28	TIF1B_HUMAN	Transcription intermediary factor 1-beta OS=Homo sapiens OX=9606 GN=TRIM28 PE=1 SV=5	6.63	4.38421e+07	23.64	9.46159e+07	0	0	0	0	Inf.
Q13363	CTBP1	CTBP1_HUMAN	C-terminal-binding protein 1 OS=Homo sapiens OX=9606 GN=CTBP1 PE=1 SV=2	1.91	#N/A	1.75	21270506	0	0	0	0	Inf.
Q13435	SF3B2	SF3B2_HUMAN	Splicing factor 3B subunit 2 OS=Homo sapiens OX=9606 GN=SF3B2 PE=1 SV=2	5.75	3.6306e+07	52.88	3.6247e+08	0	0	0	0	Inf.
Q13492	PICALM	PICAL_HUMAN	Phosphatidylinositol-binding clathrin assembly protein OS=Homo sapiens OX=9606 GN=PICALM PE=1 SV=2	11.21	4.6401e+07	17.47	127054482	0	0	0	0	Inf.
Q13595	TRA2A	TRA2A_HUMAN	Transformer-2 protein homolog alpha OS=Homo sapiens OX=9606 GN=TRA2A PE=1 SV=1	13.99	166249706	46.26	953768227	0	0	0	0	Inf.
Q13769	THOC5	THOC5_HUMAN	THO complex subunit 5 homolog OS=Homo sapiens OX=9606 GN=THOC5 PE=1 SV=2	1.69	3.91725e+06	1.69	1.62562e+07	0	0	0	0	Inf.
Q14151	SAFB2	SAFB2_HUMAN	Scaffold attachment factor B2 OS=Homo sapiens OX=9606 GN=SAFB2 PE=1 SV=1	33.29	9.22025e+07	452.86	2001309074	0	0	0	0	Inf.
Q14331	FRG1	FRG1_HUMAN	Protein FRG1 OS=Homo sapiens OX=9606 GN=FRG1 PE=1 SV=1	2.21	11095712	2.51	20250478	0	0	0	0	Inf.
Q14669	TRIP12	TRIPC_HUMAN	E3 ubiquitin-protein ligase TRIP12 OS=Homo sapiens OX=9606 GN=TRIP12 PE=1 SV=1	1.97	7.33903e+06	32.39	1.2775e+08	0	0	0	0	Inf.
Q14677	CLINT1	EPN4_HUMAN	Clathrin interactor 1 OS=Homo sapiens OX=9606 GN=CLINT1 PE=1 SV=1	4.36	3.05391e+07	38.53	2.48521e+08	0	0	0	0	Inf.
Q14683	SMC1A	SMC1A_HUMAN	Structural maintenance of chromosomes protein 1A OS=Homo sapiens OX=9606 GN=SMC1A PE=1 SV=2	1.72	6.30325e+06	20.65	1.09374e+08	0	0	0	0	Inf.
Q14739	LBR	LBR_HUMAN	Lamin-B receptor OS=Homo sapiens OX=9606 GN=LBR PE=1 SV=2	1.85	6274365	3.96	10592660	0	0	0	0	Inf.
Q14789	GOLGB1	GOGB1_HUMAN	Golgin subfamily B member 1 OS=Homo sapiens OX=9606 GN=GOLGB1 PE=1 SV=2	4.47	3883534	49.8	2.52367e+08	0	0	0	0	Inf.
Q14966	ZNF638	ZN638_HUMAN	Zinc finger protein 638 OS=Homo sapiens OX=9606 GN=ZNF638 PE=1 SV=2	163.14	1772387333	772.77	13100442878	0	0	0	0	Inf.
Q15007	WTAP	FL2D_HUMAN	Pre-mRNA-splicing regulator WTAP OS=Homo sapiens OX=9606 GN=WTAP PE=1 SV=2	6.09	36335021	8.39	7.73047e+07	0	0	0	0	Inf.
Q15029	EFTUD2	U5S1_HUMAN	116 kDa U5 small nuclear ribonucleoprotein component OS=Homo sapiens OX=9606 GN=EFTUD2 PE=1 SV=1	1.61	8210139	24.22	1.44008e+08	0	0	0	0	Inf.
Q15149	PLEC	PLEC_HUMAN	Plectin OS=Homo sapiens OX=9606 GN=PLEC PE=1 SV=3	13.2	48001191	149.2	7.58824e+08	0	0	0	0	Inf.
Q15233	NONO	NONO_HUMAN	Non-POU domain-containing octamer-binding protein OS=Homo sapiens OX=9606 GN=NONO PE=1 SV=4	20.9	1.53426e+08	60.05	7.25123e+08	0	0	0	0	Inf.
Q15365	PCBP1	PCBP1_HUMAN	Poly(rC)-binding protein 1 OS=Homo sapiens OX=9606 GN=PCBP1 PE=1 SV=2	2.09	1.82867e+07	23.84	110455028	0	0	0	0	Inf.
Q15388	TOMM20	TOM20_HUMAN	Mitochondrial import receptor subunit TOM20 homolog OS=Homo sapiens OX=9606 GN=TOMM20 PE=1 SV=1	2.34	3.25957e+06	4.53	39114430	0	0	0	0	Inf.
Q15424	SAFB	SAFB1_HUMAN	Scaffold attachment factor B1 OS=Homo sapiens OX=9606 GN=SAFB PE=1 SV=4	30.55	36493850	380.08	1966529473	0	0	0	0	Inf.
Q15459	SF3A1	SF3A1_HUMAN	Splicing factor 3A subunit 1 OS=Homo sapiens OX=9606 GN=SF3A1 PE=1 SV=1	4.66	3.45122e+07	45.58	3.75639e+08	0	0	0	0	Inf.
Q15637	SF1	SF01_HUMAN	Splicing factor 1 OS=Homo sapiens OX=9606 GN=SF1 PE=1 SV=4	2.73	1.14237e+07	12.09	103281844	0	0	0	0	Inf.
Q29RF7	PDS5A	PDS5A_HUMAN	Sister chromatid cohesion protein PDS5 homolog A OS=Homo sapiens OX=9606 GN=PDS5A PE=1 SV=1	2.38	#N/A	10.21	2.11184e+07	0	0	0	0	Inf.
Q49A26	GLYR1	GLYR1_HUMAN	Putative oxidoreductase GLYR1 OS=Homo sapiens OX=9606 GN=GLYR1 PE=1 SV=3	6.83	28599215	31.81	2.60551e+08	0	0	0	0	Inf.
Q5BKZ1	ZNF326	ZN326_HUMAN	DBIRD complex subunit ZNF326 OS=Homo sapiens OX=9606 GN=ZNF326 PE=1 SV=2	2.12	10280302	2.1	28305725	0	0	0	0	Inf.
Q5SSJ5	HP1BP3	HP1B3_HUMAN	Heterochromatin protein 1-binding protein 3 OS=Homo sapiens OX=9606 GN=HP1BP3 PE=1 SV=1	6.23	21588196	30.48	1.99706e+08	0	0	0	0	Inf.
Q5T280	SPOUT1	CI114_HUMAN	Putative methyltransferase C9orf114 OS=Homo sapiens OX=9606 GN=SPOUT1 PE=1 SV=3	2.33	7.12954e+06	2.14	27446728	0	0	0	0	Inf.
Q5T7V8	GORAB	GORAB_HUMAN	RAB6-interacting golgin OS=Homo sapiens OX=9606 GN=GORAB PE=1 SV=1	2.04	6331606	5.59	19334092	0	0	0	0	Inf.
Q6P161	MRPL54	RM54_HUMAN	39S ribosomal protein L54, mitochondrial OS=Homo sapiens OX=9606 GN=MRPL54 PE=1 SV=1	2.45	35558156	2.72	44838080	0	0	0	0	Inf.
Q6P1J9	CDC73	CDC73_HUMAN	Parafibromin OS=Homo sapiens OX=9606 GN=CDC73 PE=1 SV=1	1.65	4786242	1.75	6548036	0	0	0	0	Inf.
Q6P2Q9	PRPF8	PRP8_HUMAN	Pre-mRNA-processing-splicing factor 8 OS=Homo sapiens OX=9606 GN=PRPF8 PE=1 SV=2	1.65	3.23714e+06	1.72	6.92687e+06	0	0	0	0	Inf.
Q6PKG0	LARP1	LARP1_HUMAN	La-related protein 1 OS=Homo sapiens OX=9606 GN=LARP1 PE=1 SV=2	1.73	#N/A	12.09	4.15932e+07	0	0	0	0	Inf.
Q6UN15	FIP1L1	FIP1_HUMAN	Pre-mRNA 3'-end-processing factor FIP1 OS=Homo sapiens OX=9606 GN=FIP1L1 PE=1 SV=1	20.91	1.62388e+08	26.85	410241151	0	0	0	0	Inf.
Q6UXN9	WDR82	WDR82_HUMAN	WD repeat-containing protein 82 OS=Homo sapiens OX=9606 GN=WDR82 PE=1 SV=1	2.19	10153515	6.11	56206675	0	0	0	0	Inf.
Q6ZMZ3	SYNE3	SYNE3_HUMAN	Nesprin-3 OS=Homo sapiens OX=9606 GN=SYNE3 PE=1 SV=2	2.09	#N/A	4.75	10057446	0	0	0	0	Inf.
Q75N03	CBLL1	HAKAI_HUMAN	E3 ubiquitin-protein ligase Hakai OS=Homo sapiens OX=9606 GN=CBLL1 PE=1 SV=1	3.15	12984139	4.55	22831082	0	0	0	0	Inf.
Q7L2E3	DHX30	DHX30_HUMAN	Putative ATP-dependent RNA helicase DHX30 OS=Homo sapiens OX=9606 GN=DHX30 PE=1 SV=1	10.96	8.05412e+07	99.63	5.85907e+08	0	0	0	0	Inf.
Q7Z2W4	ZC3HAV1	ZCCHV_HUMAN	Zinc finger CCCH-type antiviral protein 1 OS=Homo sapiens OX=9606 GN=ZC3HAV1 PE=1 SV=3	55.46	3.75031e+08	103.29	1336070354	0	0	0	0	Inf.
Q86U42	PABPN1	PABP2_HUMAN	Polyadenylate-binding protein 2 OS=Homo sapiens OX=9606 GN=PABPN1 PE=1 SV=3	5.38	18408300	11.73	69263206	0	0	0	0	Inf.
Q8IV63	VRK3	VRK3_HUMAN	Inactive serine/threonine-protein kinase VRK3 OS=Homo sapiens OX=9606 GN=VRK3 PE=1 SV=2	1.98	8093929	4.28	57154090	0	0	0	0	Inf.
Q8IXT5	RBM12B	RB12B_HUMAN	RNA-binding protein 12B OS=Homo sapiens OX=9606 GN=RBM12B PE=1 SV=2	69.48	6.98385e+08	217.46	2730397020	0	0	0	0	Inf.
Q8N163	CCAR2	CCAR2_HUMAN	Cell cycle and apoptosis regulator protein 2 OS=Homo sapiens OX=9606 GN=CCAR2 PE=1 SV=2	2.1	5711031	16.28	6.43739e+07	0	0	0	0	Inf.
Q8N684	CPSF7	CPSF7_HUMAN	Cleavage and polyadenylation specificity factor subunit 7 OS=Homo sapiens OX=9606 GN=CPSF7 PE=1 SV=1	8.5	46009806	29.33	1.30039e+08	0	0	0	0	Inf.
Q8NC51	SERBP1	PAIRB_HUMAN	Plasminogen activator inhibitor 1 RNA-binding protein OS=Homo sapiens OX=9606 GN=SERBP1 PE=1 SV=2	2.3	7604878	20.22	2.45765e+08	0	0	0	0	Inf.
Q8NCA5	FAM98A	FA98A_HUMAN	Protein FAM98A OS=Homo sapiens OX=9606 GN=FAM98A PE=1 SV=1	14.74	5.21333e+07	25.41	166189463	0	0	0	0	Inf.
Q8NFW8	CMAS	NEUA_HUMAN	N-acylneuraminate cytidylyltransferase OS=Homo sapiens OX=9606 GN=CMAS PE=1 SV=2	2.49	3.50173e+06	3.5	10701539	0	0	0	0	Inf.
Q8NI27	THOC2	THOC2_HUMAN	THO complex subunit 2 OS=Homo sapiens OX=9606 GN=THOC2 PE=1 SV=2	4.19	24338865	66.18	5.28462e+08	0	0	0	0	Inf.
Q8WU79	SMAP2	SMAP2_HUMAN	Stromal membrane-associated protein 2 OS=Homo sapiens OX=9606 GN=SMAP2 PE=1 SV=1	10.16	65046863	29.82	256698151	0	0	0	0	Inf.
Q92522	H1FX	H1X_HUMAN	Histone H1x OS=Homo sapiens OX=9606 GN=H1FX PE=1 SV=1	17.3	314224992	20.19	576153936	0	0	0	0	Inf.
Q92552	MRPS27	RT27_HUMAN	28S ribosomal protein S27, mitochondrial OS=Homo sapiens OX=9606 GN=MRPS27 PE=1 SV=3	4.36	1.21713e+07	12.36	83819281	0	0	0	0	Inf.
Q92615	LARP4B	LAR4B_HUMAN	La-related protein 4B OS=Homo sapiens OX=9606 GN=LARP4B PE=1 SV=3	2.05	5.61933e+06	2.69	21036366	0	0	0	0	Inf.
Q92665	MRPS31	RT31_HUMAN	28S ribosomal protein S31, mitochondrial OS=Homo sapiens OX=9606 GN=MRPS31 PE=1 SV=3	2.21	3.2858e+06	2.46	6857487	0	0	0	0	Inf.
Q92797	SYMPK	SYMPK_HUMAN	Symplekin OS=Homo sapiens OX=9606 GN=SYMPK PE=1 SV=2	6.1	2.46942e+07	57.88	3.52897e+08	0	0	0	0	Inf.
Q96AG4	LRRC59	LRC59_HUMAN	Leucine-rich repeat-containing protein 59 OS=Homo sapiens OX=9606 GN=LRRC59 PE=1 SV=1	2.33	14655374	2.14	27707682	0	0	0	0	Inf.
Q96AK3	APOBEC3D	ABC3D_HUMAN	DNA dC->dU-editing enzyme APOBEC-3D OS=Homo sapiens OX=9606 GN=APOBEC3D PE=1 SV=1	4.99	18702287	6.79	55310180	0	0	0	0	Inf.
Q96E39	RBMXL1	RMXL1_HUMAN	RNA binding motif protein, X-linked-like-1 OS=Homo sapiens OX=9606 GN=RBMXL1 PE=1 SV=1	93.72	38197294	96.95	85409955	0	0	0	0	Inf.
Q96EY1	DNAJA3	DNJA3_HUMAN	DnaJ homolog subfamily A member 3, mitochondrial OS=Homo sapiens OX=9606 GN=DNAJA3 PE=1 SV=2	3.38	16982600	8.96	65730164	0	0	0	0	Inf.
Q96EY7	PTCD3	PTCD3_HUMAN	Pentatricopeptide repeat domain-containing protein 3, mitochondrial OS=Homo sapiens OX=9606 GN=PTCD3 PE=1 SV=3	6.91	2.95674e+07	22.3	1.38813e+08	0	0	0	0	Inf.
Q96GM8	TOE1	TOE1_HUMAN	Target of EGR1 protein 1 OS=Homo sapiens OX=9606 GN=TOE1 PE=1 SV=1	2.29	5.43275e+06	17.59	84241802	0	0	0	0	Inf.
Q96I24	FUBP3	FUBP3_HUMAN	Far upstream element-binding protein 3 OS=Homo sapiens OX=9606 GN=FUBP3 PE=1 SV=2	13.65	8.5025e+07	39.95	273154181	0	0	0	0	Inf.
Q96L58	B3GALT6	B3GT6_HUMAN	Beta-1,3-galactosyltransferase 6 OS=Homo sapiens OX=9606 GN=B3GALT6 PE=1 SV=2	2.11	9080495	3.15	16837474	0	0	0	0	Inf.
Q96PU8	QKI	QKI_HUMAN	Protein quaking OS=Homo sapiens OX=9606 GN=QKI PE=1 SV=1	574.96	23381611445	593.54	48937755660	0	0	0	0	Inf.
Q96RQ3	MCCC1	MCCA_HUMAN	Methylcrotonoyl-CoA carboxylase subunit alpha, mitochondrial OS=Homo sapiens OX=9606 GN=MCCC1 PE=1 SV=3	13.58	79474410	50.9	4.27803e+08	0	0	0	0	Inf.
Q96SI9	STRBP	STRBP_HUMAN	Spermatid perinuclear RNA-binding protein OS=Homo sapiens OX=9606 GN=STRBP PE=1 SV=1	14.15	2501502	25.72	10935089	0	0	0	0	Inf.
Q96T37	RBM15	RBM15_HUMAN	RNA-binding protein 15 OS=Homo sapiens OX=9606 GN=RBM15 PE=1 SV=2	14.3	102733013	65.76	5.23754e+08	0	0	0	0	Inf.
Q96T60	PNKP	PNKP_HUMAN	Bifunctional polynucleotide phosphatase/kinase OS=Homo sapiens OX=9606 GN=PNKP PE=1 SV=1	3.72	1.78597e+07	11.97	51283430	0	0	0	0	Inf.
Q99459	CDC5L	CDC5L_HUMAN	Cell division cycle 5-like protein OS=Homo sapiens OX=9606 GN=CDC5L PE=1 SV=2	14.3	83206436	54.83	392352645	0	0	0	0	Inf.
Q99661	KIF2C	KIF2C_HUMAN	Kinesin-like protein KIF2C OS=Homo sapiens OX=9606 GN=KIF2C PE=1 SV=2	2.07	17300634	6.08	51967403	0	0	0	0	Inf.
Q9BQ39	DDX50	DDX50_HUMAN	ATP-dependent RNA helicase DDX50 OS=Homo sapiens OX=9606 GN=DDX50 PE=1 SV=1	8.07	35687932	19.4	279549686	0	0	0	0	Inf.
Q9BQ67	GRWD1	GRWD1_HUMAN	Glutamate-rich WD repeat-containing protein 1 OS=Homo sapiens OX=9606 GN=GRWD1 PE=1 SV=1	4.44	5.67905e+06	8.62	3.91433e+07	0	0	0	0	Inf.
Q9BU76	MMTAG2	MMTA2_HUMAN	Multiple myeloma tumor-associated protein 2 OS=Homo sapiens OX=9606 GN=MMTAG2 PE=1 SV=1	2.92	22838562	6.49	56598265	0	0	0	0	Inf.
Q9BUQ8	DDX23	DDX23_HUMAN	Probable ATP-dependent RNA helicase DDX23 OS=Homo sapiens OX=9606 GN=DDX23 PE=1 SV=3	1.63	4.17505e+06	1.92	7.82461e+06	0	0	0	0	Inf.
Q9BVP2	GNL3	GNL3_HUMAN	Guanine nucleotide-binding protein-like 3 OS=Homo sapiens OX=9606 GN=GNL3 PE=1 SV=2	5.93	24698165	9.97	57880553	0	0	0	0	Inf.
Q9BW19	KIFC1	KIFC1_HUMAN	Kinesin-like protein KIFC1 OS=Homo sapiens OX=9606 GN=KIFC1 PE=1 SV=2	13.03	55254693	50.77	324198736	0	0	0	0	Inf.
Q9BZE4	GTPBP4	NOG1_HUMAN	Nucleolar GTP-binding protein 1 OS=Homo sapiens OX=9606 GN=GTPBP4 PE=1 SV=3	1.73	7570874	7.32	3.76203e+07	0	0	0	0	Inf.
Q9H0D6	XRN2	XRN2_HUMAN	5'-3' exoribonuclease 2 OS=Homo sapiens OX=9606 GN=XRN2 PE=1 SV=1	21.03	111265207	68.06	6.13139e+08	0	0	0	0	Inf.
Q9H6W3	RIOX1	RIOX1_HUMAN	Ribosomal oxygenase 1 OS=Homo sapiens OX=9606 GN=RIOX1 PE=1 SV=2	2.41	5.4964e+06	7.36	30982228	0	0	0	0	Inf.
Q9H7B2	RPF2	RPF2_HUMAN	Ribosome production factor 2 homolog OS=Homo sapiens OX=9606 GN=RPF2 PE=1 SV=2	2.04	21774370	12.82	72240617	0	0	0	0	Inf.
Q9H936	SLC25A22	GHC1_HUMAN	Mitochondrial glutamate carrier 1 OS=Homo sapiens OX=9606 GN=SLC25A22 PE=1 SV=1	2.04	6647254	4.48	3.34368e+07	0	0	0	0	Inf.
Q9HCC0	MCCC2	MCCB_HUMAN	Methylcrotonoyl-CoA carboxylase beta chain, mitochondrial OS=Homo sapiens OX=9606 GN=MCCC2 PE=1 SV=1	50.22	3.61819e+08	142.13	1343409007	0	0	0	0	Inf.
Q9HCD5	NCOA5	NCOA5_HUMAN	Nuclear receptor coactivator 5 OS=Homo sapiens OX=9606 GN=NCOA5 PE=1 SV=2	83.72	750925503	167.54	2951981278	0	0	0	0	Inf.
Q9NQ39	RPS10P5	RS10L_HUMAN	Putative 40S ribosomal protein S10-like OS=Homo sapiens OX=9606 GN=RPS10P5 PE=5 SV=1	7.48	27680770	7.43	70360687	0	0	0	0	Inf.
Q9NQT4	EXOSC5	EXOS5_HUMAN	Exosome complex component RRP46 OS=Homo sapiens OX=9606 GN=EXOSC5 PE=1 SV=1	2.64	21980310	5.07	108324146	0	0	0	0	Inf.
Q9NRL2	BAZ1A	BAZ1A_HUMAN	Bromodomain adjacent to zinc finger domain protein 1A OS=Homo sapiens OX=9606 GN=BAZ1A PE=1 SV=2	5.7	2.32845e+07	28.14	1.43661e+08	0	0	0	0	Inf.
Q9NSD9	FARSB	SYFB_HUMAN	Phenylalanine--tRNA ligase beta subunit OS=Homo sapiens OX=9606 GN=FARSB PE=1 SV=3	4.95	1.3982e+07	7.38	36058229	0	0	0	0	Inf.
Q9NVP1	DDX18	DDX18_HUMAN	ATP-dependent RNA helicase DDX18 OS=Homo sapiens OX=9606 GN=DDX18 PE=1 SV=2	12.48	48313062	24.73	120095391	0	0	0	0	Inf.
Q9NVV4	MTPAP	PAPD1_HUMAN	Poly(A) RNA polymerase, mitochondrial OS=Homo sapiens OX=9606 GN=MTPAP PE=1 SV=1	3.89	8959159	7.14	35058137	0	0	0	0	Inf.
Q9NWH9	SLTM	SLTM_HUMAN	SAFB-like transcription modulator OS=Homo sapiens OX=9606 GN=SLTM PE=1 SV=2	57.12	4.18647e+08	209.42	3449333635	0	0	0	0	Inf.
Q9NX24	NHP2	NHP2_HUMAN	H/ACA ribonucleoprotein complex subunit 2 OS=Homo sapiens OX=9606 GN=NHP2 PE=1 SV=1	2.49	13254916	6.59	3.29396e+07	0	0	0	0	Inf.
Q9NXC5	MIOS	MIO_HUMAN	GATOR complex protein MIOS OS=Homo sapiens OX=9606 GN=MIOS PE=1 SV=2	7.12	6.22642e+07	47.3	4.12559e+08	0	0	0	0	Inf.
Q9NXV6	CDKN2AIP	CARF_HUMAN	CDKN2A-interacting protein OS=Homo sapiens OX=9606 GN=CDKN2AIP PE=1 SV=3	8.78	2.80021e+07	39.68	312198354	0	0	0	0	Inf.
Q9NY12	GAR1	GAR1_HUMAN	H/ACA ribonucleoprotein complex subunit 1 OS=Homo sapiens OX=9606 GN=GAR1 PE=1 SV=1	2.16	2.06642e+07	3.11	35340150	0	0	0	0	Inf.
Q9NYF8	BCLAF1	BCLF1_HUMAN	Bcl-2-associated transcription factor 1 OS=Homo sapiens OX=9606 GN=BCLAF1 PE=1 SV=2	48.3	2.58049e+08	262.09	2340997117	0	0	0	0	Inf.
Q9P2I0	CPSF2	CPSF2_HUMAN	Cleavage and polyadenylation specificity factor subunit 2 OS=Homo sapiens OX=9606 GN=CPSF2 PE=1 SV=2	9.65	3.66591e+07	52.12	4.02528e+08	0	0	0	0	Inf.
Q9UGP8	SEC63	SEC63_HUMAN	Translocation protein SEC63 homolog OS=Homo sapiens OX=9606 GN=SEC63 PE=1 SV=2	2.25	3.76151e+06	13.7	4.85107e+07	0	0	0	0	Inf.
Q9UH99	SUN2	SUN2_HUMAN	SUN domain-containing protein 2 OS=Homo sapiens OX=9606 GN=SUN2 PE=1 SV=3	8.47	1.21626e+07	33.83	1.232e+08	0	0	0	0	Inf.
Q9UK61	TASOR	TASOR_HUMAN	Protein TASOR OS=Homo sapiens OX=9606 GN=FAM208A PE=1 SV=3	2.13	5879159	19.34	116030568	0	0	0	0	Inf.
Q9UKF6	CPSF3	CPSF3_HUMAN	Cleavage and polyadenylation specificity factor subunit 3 OS=Homo sapiens OX=9606 GN=CPSF3 PE=1 SV=1	1.69	6.44853e+06	4.72	5.83655e+07	0	0	0	0	Inf.
Q9UKV3	ACIN1	ACINU_HUMAN	Apoptotic chromatin condensation inducer in the nucleus OS=Homo sapiens OX=9606 GN=ACIN1 PE=1 SV=2	8.4	4.86253e+07	128.4	7.34176e+08	0	0	0	0	Inf.
Q9UMS4	PRPF19	PRP19_HUMAN	Pre-mRNA-processing factor 19 OS=Homo sapiens OX=9606 GN=PRPF19 PE=1 SV=1	4.68	25858195	22.17	1.98178e+08	0	0	0	0	Inf.
Q9UN86	G3BP2	G3BP2_HUMAN	Ras GTPase-activating protein-binding protein 2 OS=Homo sapiens OX=9606 GN=G3BP2 PE=1 SV=2	8.05	25359888	20.33	140286481	0	0	0	0	Inf.
Q9UPW6	SATB2	SATB2_HUMAN	DNA-binding protein SATB2 OS=Homo sapiens OX=9606 GN=SATB2 PE=1 SV=2	2.55	#N/A	22.28	124313849	0	0	0	0	Inf.
Q9UQ35	SRRM2	SRRM2_HUMAN	Serine/arginine repetitive matrix protein 2 OS=Homo sapiens OX=9606 GN=SRRM2 PE=1 SV=2	38	2.51717e+08	71.17	6.08627e+08	0	0	0	0	Inf.
Q9Y224	RTRAF	RTRAF_HUMAN	RNA transcription, translation and transport factor protein OS=Homo sapiens OX=9606 GN=RTRAF PE=1 SV=1	44.06	338029326	64.82	472562686	0	0	0	0	Inf.
Q9Y230	RUVBL2	RUVB2_HUMAN	RuvB-like 2 OS=Homo sapiens OX=9606 GN=RUVBL2 PE=1 SV=3	2.14	14721025	8.49	78653598	0	0	0	0	Inf.
Q9Y295	DRG1	DRG1_HUMAN	Developmentally-regulated GTP-binding protein 1 OS=Homo sapiens OX=9606 GN=DRG1 PE=1 SV=1	3.89	19470028	2.86	1.83586e+07	0	0	0	0	Inf.
Q9Y2Q9	MRPS28	RT28_HUMAN	28S ribosomal protein S28, mitochondrial OS=Homo sapiens OX=9606 GN=MRPS28 PE=1 SV=1	4.92	53660504	2.56	36692292	0	0	0	0	Inf.
Q9Y2W1	THRAP3	TR150_HUMAN	Thyroid hormone receptor-associated protein 3 OS=Homo sapiens OX=9606 GN=THRAP3 PE=1 SV=2	71.08	5.78889e+08	227.97	2922319630	0	0	0	0	Inf.
Q9Y2W2	WBP11	WBP11_HUMAN	WW domain-binding protein 11 OS=Homo sapiens OX=9606 GN=WBP11 PE=1 SV=1	2.1	6.67052e+06	5.28	14414864	0	0	0	0	Inf.
Q9Y399	MRPS2	RT02_HUMAN	28S ribosomal protein S2, mitochondrial OS=Homo sapiens OX=9606 GN=MRPS2 PE=1 SV=1	4.16	320738818	3.66	335434988	0	0	0	0	Inf.
Q9Y3B4	SF3B6	SF3B6_HUMAN	Splicing factor 3B subunit 6 OS=Homo sapiens OX=9606 GN=SF3B6 PE=1 SV=1	2.73	15397514	5.73	17642818	0	0	0	0	Inf.
Q9Y3B7	MRPL11	RM11_HUMAN	39S ribosomal protein L11, mitochondrial OS=Homo sapiens OX=9606 GN=MRPL11 PE=1 SV=1	8.76	84577918	8.17	2761069534	0	0	0	0	Inf.
Q9Y3D3	MRPS16	RT16_HUMAN	28S ribosomal protein S16, mitochondrial OS=Homo sapiens OX=9606 GN=MRPS16 PE=1 SV=1	2.19	34941892	2.05	40215040	0	0	0	0	Inf.
Q9Y3D9	MRPS23	RT23_HUMAN	28S ribosomal protein S23, mitochondrial OS=Homo sapiens OX=9606 GN=MRPS23 PE=1 SV=2	7.72	85935022	10.47	165217049	0	0	0	0	Inf.
Q9Y3I0	RTCB	RTCB_HUMAN	tRNA-splicing ligase RtcB homolog OS=Homo sapiens OX=9606 GN=RTCB PE=1 SV=1	22.31	1.45291e+08	69.21	6.58438e+08	0	0	0	0	Inf.
Q9Y3U8	RPL36	RL36_HUMAN	60S ribosomal protein L36 OS=Homo sapiens OX=9606 GN=RPL36 PE=1 SV=3	19.71	3.27041e+08	13.77	1030703760	0	0	0	0	Inf.
Q9Y3Y2	CHTOP	CHTOP_HUMAN	Chromatin target of PRMT1 protein OS=Homo sapiens OX=9606 GN=CHTOP PE=1 SV=2	7.78	68135332	8.18	168678064	0	0	0	0	Inf.
Q9Y5J1	UTP18	UTP18_HUMAN	U3 small nucleolar RNA-associated protein 18 homolog OS=Homo sapiens OX=9606 GN=UTP18 PE=1 SV=3	1.62	724176	2.72	8515300	0	0	0	0	Inf.
Q9Y5M8	SRPRB	SRPRB_HUMAN	Signal recognition particle receptor subunit beta OS=Homo sapiens OX=9606 GN=SRPRB PE=1 SV=3	4.99	3.55103e+07	6.25	49775811	0	0	0	0	Inf.
Q9Y6N5	SQOR	SQOR_HUMAN	Sulfide:quinone oxidoreductase, mitochondrial OS=Homo sapiens OX=9606 GN=SQOR PE=1 SV=1	2.07	5290304	3.07	7553693	0	0	0	0	Inf.

## Sheet: co-IP MS GO
ID	Description	GeneRatio	BgRatio	pvalue	p.adjust	qvalue	geneID	Count	classification of go term		DNA related part:	RNA related part:
GO:0006353	DNA-templated transcription, termination	16/340	127/28478	2.96e-12	1.96e-10	1.78e-10	O43809/P14678/P17480/P62318/Q05048/Q08211/Q09161/Q10570/Q12996/Q6UN15/Q86U42/Q8N684/Q92797/Q9H0D6/Q9P2I0/Q9UKF6	16	DNA related part		transcription regulation and chromosome organization	RNA processing
GO:0071103	DNA conformation change	20/340	465/28478	9.88e-07	3.57e-05	3.24e-05	P06899/P09874/P11387/P11388/P12956/P16401/P16402/P22626/Q00577/Q02880/Q08211/Q09028/Q5SSJ5/Q7L2E3/Q92499/Q92522/Q9BQ67/Q9UKV3/Q9Y230/Q9Y265	20	DNA related part		DNA damge repair	RNA localization and transport
GO:0040029	regulation of gene expression, epigenetic	19/340	484/28478	6.89e-06	0.000220631	0.00020024	O75533/O75569/P17947/P22626/P51114/P55265/P55735/P60709/Q00839/Q01780/Q06787/Q08211/Q09028/Q13263/Q13363/Q15717/Q5T280/Q96T37/Q9UK61	19	DNA related part		regulation of telomere maintenance	translation regulation
GO:2001252	positive regulation of chromosome organization	15/340	342/28478	1.8e-05	0.000528065	0.000479262	P02545/P09651/P16401/P22626/P23246/Q00839/Q06787/Q13263/Q13363/Q14103/Q96T60/Q9BVP2/Q9UK61/Q9Y230/Q9Y3Y2	15	DNA related part			spliceosomal assembly
GO:0032392	DNA geometric change	10/340	170/28478	4.05e-05	0.00111096	0.00100829	P09874/P11388/P12956/P22626/Q00577/Q08211/Q7L2E3/Q92499/Q9Y230/Q9Y265	10	DNA related part
GO:2000278	regulation of DNA biosynthetic process	11/340	214/28478	5.78e-05	0.00155649	0.00141264	P07910/P09651/P22626/P35249/P35250/P40937/Q00839/Q01780/Q13838/Q14103/Q96T60	11	DNA related part		Protein related part:
GO:0051053	negative regulation of DNA metabolic process	12/340	255/28478	6.31e-05	0.00166758	0.00151346	P07910/P09651/P09874/P23396/P49916/Q00839/Q01780/Q13263/Q14669/Q14683/Q29RF7/Q9BZE4	12	DNA related part		Protein localization
GO:0032508	DNA duplex unwinding	9/340	148/28478	7.59e-05	0.00196887	0.00178691	P09874/P11388/P12956/Q00577/Q08211/Q7L2E3/Q92499/Q9Y230/Q9Y265	9	DNA related part		Protein metabolism(assembly and degradation)
GO:0032784	regulation of DNA-templated transcription, elongation	6/340	65/28478	0.000126543	0.00311121	0.00282367	Q00839/Q13769/Q13838/Q5BKZ1/Q6P1J9/Q8N163	6	DNA related part
GO:1900262	regulation of DNA-directed DNA polymerase activity	3/340	10/28478	0.000190211	0.00437486	0.00397053	P35249/P35250/P40937	3	DNA related part
GO:1900264	positive regulation of DNA-directed DNA polymerase activity	3/340	10/28478	0.000190211	0.00437486	0.00397053	P35249/P35250/P40937	3	DNA related part		GO Term of QKI5 co-IP MS results
GO:2000573	positive regulation of DNA biosynthetic process	8/340	133/28478	0.000204389	0.00466334	0.00423236	P09651/P22626/P35249/P35250/P40937/Q13838/Q14103/Q96T60	8	DNA related part		GO enrichment analysis used by R packages clusterProfiler (p<0.01&q<0.01)
GO:0071897	DNA biosynthetic process	14/340	379/28478	0.000209008	0.00473087	0.00429365	P07910/P09651/P22626/P35249/P35250/P40937/P49916/Q00839/Q01780/Q13838/Q14103/Q96T60/Q9NX24/Q9NY12	14	DNA related part		The highlight term for display
GO:0051054	positive regulation of DNA metabolic process	15/340	430/28478	0.000232249	0.00521555	0.00473354	P09651/P09874/P22626/P23396/P35249/P35250/P40937/P78527/Q08211/Q13263/Q13838/Q14103/Q96T60/Q9BVP2/Q9UK61	15	DNA related part
GO:2001251	negative regulation of chromosome organization	10/340	213/28478	0.000260394	0.00566903	0.0051451	P07910/P09651/P09874/P11388/P17947/Q00839/Q01780/Q13123/Q13363/Q14669	10	DNA related part
GO:0042769	DNA damage response, detection of DNA damage	7/340	66/28478	1.38e-05	0.000415376	0.000376987	P09874/P23396/P35249/P35250/P40937/P82933/Q96T60	7	DNA related part
GO:2001022	positive regulation of response to DNA damage stimulus	9/340	162/28478	0.00015139	0.0035683	0.00323852	P09874/P23396/P61254/P78527/Q06787/Q08211/Q13263/Q8N163/Q9NYF8	9	DNA related part
GO:0000723	telomere maintenance	16/340	259/28478	1.07e-07	4.55e-06	4.13e-06	P07910/P09651/P09874/P12956/P22626/P35249/P35250/P40937/P78527/Q00839/Q01780/Q14103/Q96T60/Q9BVP2/Q9NX24/Q9NY12	16	DNA related part
GO:0032200	telomere organization	16/340	263/28478	1.32e-07	5.37e-06	4.87e-06	P07910/P09651/P09874/P12956/P22626/P35249/P35250/P40937/P78527/Q00839/Q01780/Q14103/Q96T60/Q9BVP2/Q9NX24/Q9NY12	16	DNA related part
GO:0010833	telomere maintenance via telomere lengthening	9/340	138/28478	4.41e-05	0.00119714	0.00108651	P07910/P09651/P09874/P22626/Q00839/Q01780/Q96T60/Q9NX24/Q9NY12	9	DNA related part
GO:0032204	regulation of telomere maintenance	9/340	147/28478	7.21e-05	0.00188559	0.00171133	P07910/P09651/P09874/P22626/Q00839/Q01780/Q14103/Q96T60/Q9BVP2	9	DNA related part
GO:1904357	negative regulation of telomere maintenance via telomere lengthening	5/340	39/28478	9.72e-05	0.00243103	0.00220635	P07910/P09651/P09874/Q00839/Q01780	5	DNA related part
GO:1904356	regulation of telomere maintenance via telomere lengthening	7/340	104/28478	0.000256438	0.00562586	0.00510593	P07910/P09651/P09874/P22626/Q00839/Q01780/Q96T60	7	DNA related part
GO:0032211	negative regulation of telomere maintenance via telomerase	4/340	30/28478	0.000428066	0.0088467	0.0080291	P07910/P09651/Q00839/Q01780	4	DNA related part
GO:0000184	nuclear-transcribed mRNA catabolic process, nonsense-mediated decay	56/340	204/28478	3e-60	1.71e-57	1.55e-57	P05387/P05388/P11940/P15880/P18077/P18124/P23396/P25398/P26373/P27635/P30050/P32969/P36578/P38919/P39023/P42766/P46776/P46778/P46782/P47914/P49207/P50914/P60866/P61247/P61254/P61313/P61353/P62081/P62241/P62244/P62249/P62263/P62266/P62269/P62277/P62280/P62424/P62701/P62753/P62829/P62851/P62854/P62857/P62888/P62906/P62913/P62917/P63173/P83731/P84098/Q01780/Q02543/Q02878/Q09161/Q96A72/Q9Y3U8	56	RNA related part
GO:0000956	nuclear-transcribed mRNA catabolic process	59/340	334/28478	2.91e-51	1.19e-48	1.08e-48	P05387/P05388/P11940/P15880/P18077/P18124/P23396/P25398/P26373/P27635/P30050/P32969/P36578/P38919/P39023/P42766/P46776/P46778/P46782/P47914/P49207/P50914/P60866/P61247/P61254/P61313/P61353/P62081/P62241/P62244/P62249/P62263/P62266/P62269/P62277/P62280/P62424/P62701/P62753/P62829/P62851/P62854/P62857/P62888/P62906/P62913/P62917/P63173/P83731/P84098/Q01780/Q02543/Q02878/Q09161/Q96A72/Q9NQT4/Q9NVV4/…	59	RNA related part
GO:0043484	regulation of RNA splicing	31/340	192/28478	6.23e-26	1.37e-23	1.24e-23	O75494/O95758/P08621/P09651/P11142/P14866/P22626/P26368/P26599/P38159/P49756/P52597/P61978/P62277/P62854/P62995/P78362/P84103/Q00839/Q06787/Q07666/Q09161/Q13242/Q13243/Q13247/Q15007/Q16629/Q5BKZ1/Q96T37/Q9UMS4/Q9Y2W1	31	RNA related part
GO:0050684	regulation of mRNA processing	30/340	190/28478	7.84e-25	1.6e-22	1.45e-22	O43809/O75494/P08621/P09651/P11142/P14866/P22626/P26368/P26599/P38159/P49756/P61978/P62995/P78362/P84103/Q00839/Q06787/Q07666/Q08211/Q09161/Q13242/Q13247/Q15007/Q16629/Q6P1J9/Q86U42/Q8N684/Q96T37/Q9UMS4/Q9Y2W1	30	RNA related part
GO:0031124	mRNA 3'-end processing	28/340	166/28478	4.53e-24	7.17e-22	6.51e-22	O43809/P11940/P26368/P38919/P84103/Q05048/Q05519/Q09161/Q10570/Q12996/Q13242/Q13243/Q13247/Q13769/Q13838/Q16629/Q6P1J9/Q6UN15/Q86U42/Q86W42/Q8N684/Q8NI27/Q92797/Q96A72/Q9NVV4/Q9P2I0/Q9UKF6/Q9Y3Y2	28	RNA related part
GO:0048024	regulation of mRNA splicing, via spliceosome	25/340	120/28478	5.19e-24	7.78e-22	7.06e-22	O75494/P08621/P09651/P11142/P14866/P22626/P26368/P26599/P38159/P49756/P61978/P62995/P78362/P84103/Q00839/Q06787/Q07666/Q09161/Q13242/Q13247/Q15007/Q16629/Q96T37/Q9UMS4/Q9Y2W1	25	RNA related part
GO:0031123	RNA 3'-end processing	29/340	201/28478	6.82e-23	9.26e-21	8.41e-21	O43809/P11940/P26368/P38919/P84103/Q05048/Q05519/Q09161/Q10570/Q12996/Q13242/Q13243/Q13247/Q13769/Q13838/Q16629/Q6P1J9/Q6UN15/Q86U42/Q86W42/Q8N684/Q8NI27/Q92797/Q96A72/Q96GM8/Q9NVV4/Q9P2I0/Q9UKF6/Q9Y3Y2	29	RNA related part
GO:1903312	negative regulation of mRNA metabolic process	21/340	136/28478	1.57e-17	1.73e-15	1.57e-15	O60506/O75494/P07910/P11940/P22626/P26368/P26599/P38159/P61978/P67809/Q00839/Q06787/Q08211/Q13148/Q13242/Q13247/Q14103/Q15717/Q16629/Q6PKG0/Q9Y2W1	21	RNA related part
GO:0006364	rRNA processing	24/340	243/28478	2.64e-15	2.28e-13	2.07e-13	O00567/P15880/P18077/P18124/P38919/P42285/P50914/P61254/P61353/P62081/P62249/P62263/P62753/P62857/P62913/Q01780/Q14331/Q9BZE4/Q9H0D6/Q9NQT4/Q9NX24/Q9NY12/Q9Y2W2/Q9Y5J1	24	RNA related part
GO:0034470	ncRNA processing	32/340	486/28478	6.66e-15	5.59e-13	5.07e-13	O00567/O75569/P15880/P18077/P18124/P22626/P38919/P42285/P50914/P55265/P61254/P61353/P62081/P62249/P62263/P62753/P62857/P62913/Q01780/Q10570/Q14331/Q92499/Q96GM8/Q9BZE4/Q9H0D6/Q9NQT4/Q9NX24/Q9NY12/Q9Y224/Q9Y2W2/Q9Y3I0/Q9Y5J1	32	RNA related part
GO:0033119	negative regulation of RNA splicing	12/340	42/28478	5.54e-14	4.39e-12	3.99e-12	O75494/O95758/P22626/P26368/P26599/P38159/P61978/P62277/P62854/Q13242/Q13247/Q16629	12	RNA related part
GO:0016072	rRNA metabolic process	25/340	315/28478	1.06e-13	8.21e-12	7.45e-12	O00567/P15880/P18077/P18124/P19338/P38919/P42285/P50914/P61254/P61353/P62081/P62249/P62263/P62753/P62857/P62913/Q01780/Q14331/Q9BZE4/Q9H0D6/Q9NQT4/Q9NX24/Q9NY12/Q9Y2W2/Q9Y5J1	25	RNA related part
GO:0006369	termination of RNA polymerase II transcription	13/340	60/28478	2.49e-13	1.87e-11	1.69e-11	O43809/P14678/P62318/Q05048/Q09161/Q10570/Q12996/Q6UN15/Q86U42/Q8N684/Q92797/Q9P2I0/Q9UKF6	13	RNA related part
GO:0000380	alternative mRNA splicing, via spliceosome	15/340	92/28478	3e-13	2.19e-11	1.99e-11	P09651/P14866/P23246/P26599/P38159/P49756/P62995/Q00839/Q06787/Q07666/Q08211/Q13247/Q15007/Q96T37/Q9Y2W1	15	RNA related part
GO:0000381	regulation of alternative mRNA splicing, via spliceosome	13/340	69/28478	1.69e-12	1.15e-10	1.04e-10	P09651/P14866/P26599/P38159/P49756/P62995/Q00839/Q06787/Q07666/Q13247/Q15007/Q96T37/Q9Y2W1	13	RNA related part
GO:0048025	negative regulation of mRNA splicing, via spliceosome	9/340	32/28478	9.77e-11	6.19e-09	5.62e-09	O75494/P22626/P26368/P26599/P38159/P61978/Q13242/Q13247/Q16629	9	RNA related part
GO:1902369	negative regulation of RNA catabolic process	13/340	98/28478	1.72e-10	1.07e-08	9.68e-09	O60506/P07910/P11940/P42704/P67809/Q00839/Q06787/Q08211/Q13148/Q14103/Q15717/Q6PKG0/Q9Y2W1	13	RNA related part
GO:1902373	negative regulation of mRNA catabolic process	12/340	89/28478	7.21e-10	4.28e-08	3.89e-08	O60506/P07910/P11940/P67809/Q00839/Q06787/Q08211/Q13148/Q14103/Q15717/Q6PKG0/Q9Y2W1	12	RNA related part
GO:0050685	positive regulation of mRNA processing	9/340	40/28478	8.76e-10	5.1e-08	4.63e-08	O43809/P08621/P11142/P38159/P62995/Q09161/Q6P1J9/Q9UMS4/Q9Y2W1	9	RNA related part
GO:0033120	positive regulation of RNA splicing	9/340	44/28478	2.18e-09	1.24e-07	1.13e-07	P08621/P11142/P26368/P38159/P62995/Q09161/Q13243/Q9UMS4/Q9Y2W1	9	RNA related part
GO:0048255	mRNA stabilization	11/340	78/28478	2.28e-09	1.28e-07	1.16e-07	O60506/P07910/P11940/P67809/Q00839/Q08211/Q13148/Q14103/Q15717/Q6PKG0/Q9Y2W1	11	RNA related part
GO:1903313	positive regulation of mRNA metabolic process	13/340	121/28478	2.46e-09	1.35e-07	1.22e-07	O43390/O43809/P08621/P11142/P11940/P38159/P62995/Q09161/Q14103/Q6P1J9/Q7Z2W4/Q9UMS4/Q9Y2W1	13	RNA related part
GO:0043489	RNA stabilization	11/340	85/28478	5.81e-09	3.01e-07	2.73e-07	O60506/P07910/P11940/P67809/Q00839/Q08211/Q13148/Q14103/Q15717/Q6PKG0/Q9Y2W1	11	RNA related part
GO:0050686	negative regulation of mRNA processing	9/340	51/28478	8.68e-09	4.27e-07	3.87e-07	O75494/P22626/P26368/P26599/P38159/P61978/Q13242/Q13247/Q16629	9	RNA related part
GO:0048026	positive regulation of mRNA splicing, via spliceosome	7/340	24/28478	9.45e-09	4.57e-07	4.15e-07	P08621/P11142/P38159/P62995/Q09161/Q9UMS4/Q9Y2W1	7	RNA related part
GO:0006379	mRNA cleavage	7/340	27/28478	2.35e-08	1.1e-06	9.98e-07	O43809/Q09161/Q10570/Q12996/Q8N684/Q9P2I0/Q9UKF6	7	RNA related part
GO:0006378	mRNA polyadenylation	9/340	65/28478	7.88e-08	3.46e-06	3.14e-06	O43809/P11940/Q10570/Q12996/Q6P1J9/Q8N684/Q92797/Q9NVV4/Q9P2I0	9	RNA related part
GO:0006376	mRNA splice site selection	8/340	49/28478	1.12e-07	4.7e-06	4.26e-06	O75475/O75494/Q13242/Q13243/Q13247/Q15459/Q15637/Q96E39	8	RNA related part
GO:0043631	RNA polyadenylation	9/340	68/28478	1.18e-07	4.86e-06	4.41e-06	O43809/P11940/Q10570/Q12996/Q6P1J9/Q8N684/Q92797/Q9NVV4/Q9P2I0	9	RNA related part
GO:0061013	regulation of mRNA catabolic process	18/340	359/28478	3.89e-07	1.52e-05	1.38e-05	O43390/O60506/P07910/P11142/P11940/P67809/Q00839/Q06787/Q08211/Q13148/Q13310/Q14103/Q15717/Q6PKG0/Q7Z2W4/Q8NC51/Q9NQT4/Q9Y2W1	18	RNA related part
GO:0043488	regulation of mRNA stability	17/340	330/28478	5.65e-07	2.15e-05	1.95e-05	O43390/O60506/P07910/P11142/P11940/P67809/Q00839/Q06787/Q08211/Q13148/Q13310/Q14103/Q15717/Q6PKG0/Q8NC51/Q9NQT4/Q9Y2W1	17	RNA related part
GO:0043487	regulation of RNA stability	17/340	337/28478	7.55e-07	2.76e-05	2.51e-05	O43390/O60506/P07910/P11142/P11940/P67809/Q00839/Q06787/Q08211/Q13148/Q13310/Q14103/Q15717/Q6PKG0/Q8NC51/Q9NQT4/Q9Y2W1	17	RNA related part
GO:0008334	histone mRNA metabolic process	7/340	47/28478	1.36e-06	4.72e-05	4.28e-05	P14678/P62318/Q01780/Q09161/Q9NVV4/Q9P2I0/Q9UKF6	7	RNA related part
GO:0098789	pre-mRNA cleavage required for polyadenylation	4/340	12/28478	9.16e-06	0.000290322	0.00026349	O43809/Q09161/Q10570/Q8N684	4	RNA related part
GO:0098787	mRNA cleavage involved in mRNA processing	4/340	13/28478	1.31e-05	0.000402006	0.000364853	O43809/Q09161/Q10570/Q8N684	4	RNA related part
GO:0090501	RNA phosphodiester bond hydrolysis	11/340	201/28478	3.27e-05	0.000924146	0.000838738	O43809/Q01780/Q09161/Q10570/Q12996/Q8N684/Q96GM8/Q9H0D6/Q9NQT4/Q9P2I0/Q9UKF6	11	RNA related part
GO:0045292	mRNA cis splicing, via spliceosome	4/340	20/28478	8.31e-05	0.00211729	0.00192161	O75400/O75475/Q09161/Q9BUQ8	4	RNA related part
GO:0045091	regulation of single stranded viral RNA replication via double stranded DNA intermediate	4/340	26/28478	0.000242467	0.00536059	0.00486517	P11388/Q02880/Q13263/Q9UK61	4	RNA related part
GO:0039692	single stranded viral RNA replication via double stranded DNA intermediate	4/340	29/28478	0.000374493	0.0079115	0.00718033	P11388/Q02880/Q13263/Q9UK61	4	RNA related part
GO:0006403	RNA localization	40/340	348/28478	2.53e-27	6.01e-25	5.45e-25	O94906/P09651/P22626/P23246/P26368/P38919/P42704/P51991/P55735/P84103/Q00577/Q00839/Q01780/Q05519/Q06787/Q07666/Q08211/Q09161/Q10570/Q13242/Q13243/Q13247/Q13769/Q13838/Q16629/Q6UN15/Q86U42/Q86W42/Q8NI27/Q92797/Q96A72/Q96PU8/Q9NX24/Q9P2I0/Q9UKF6/Q9UN86/Q9Y224/Q9Y230/Q9Y265/Q9Y3Y2	40	RNA related part
GO:0050657	nucleic acid transport	35/340	295/28478	1.76e-24	3.14e-22	2.85e-22	P09651/P22626/P23246/P26368/P38919/P42704/P51991/P55735/P84103/Q00577/Q00839/Q05519/Q06787/Q07666/Q08211/Q09161/Q10570/Q13242/Q13243/Q13247/Q13769/Q13838/Q16629/Q6UN15/Q86U42/Q86W42/Q8NI27/Q92797/Q96A72/Q96PU8/Q9P2I0/Q9UKF6/Q9UN86/Q9Y224/Q9Y3Y2	35	RNA related part
GO:0050658	RNA transport	35/340	295/28478	1.76e-24	3.14e-22	2.85e-22	P09651/P22626/P23246/P26368/P38919/P42704/P51991/P55735/P84103/Q00577/Q00839/Q05519/Q06787/Q07666/Q08211/Q09161/Q10570/Q13242/Q13243/Q13247/Q13769/Q13838/Q16629/Q6UN15/Q86U42/Q86W42/Q8NI27/Q92797/Q96A72/Q96PU8/Q9P2I0/Q9UKF6/Q9UN86/Q9Y224/Q9Y3Y2	35	RNA related part
GO:0051236	establishment of RNA localization	35/340	299/28478	2.79e-24	4.67e-22	4.24e-22	P09651/P22626/P23246/P26368/P38919/P42704/P51991/P55735/P84103/Q00577/Q00839/Q05519/Q06787/Q07666/Q08211/Q09161/Q10570/Q13242/Q13243/Q13247/Q13769/Q13838/Q16629/Q6UN15/Q86U42/Q86W42/Q8NI27/Q92797/Q96A72/Q96PU8/Q9P2I0/Q9UKF6/Q9UN86/Q9Y224/Q9Y3Y2	35	RNA related part
GO:0051028	mRNA transport	30/340	243/28478	1.24e-21	1.47e-19	1.34e-19	P09651/P22626/P26368/P38919/P42704/P51991/P55735/P84103/Q05519/Q06787/Q08211/Q09161/Q10570/Q13242/Q13243/Q13247/Q13769/Q13838/Q16629/Q6UN15/Q86U42/Q86W42/Q8NI27/Q92797/Q96A72/Q96PU8/Q9P2I0/Q9UKF6/Q9UN86/Q9Y3Y2	30	RNA related part
GO:0006405	RNA export from nucleus	26/340	205/28478	3.38e-19	3.86e-17	3.5e-17	P09651/P22626/P26368/P38919/P55735/P84103/Q05519/Q07666/Q08211/Q09161/Q10570/Q13242/Q13243/Q13247/Q13769/Q13838/Q16629/Q6UN15/Q86U42/Q86W42/Q8NI27/Q92797/Q96A72/Q9P2I0/Q9UKF6/Q9Y3Y2	26	RNA related part
GO:0006406	mRNA export from nucleus	23/340	178/28478	2.64e-17	2.69e-15	2.44e-15	P22626/P26368/P38919/P55735/P84103/Q05519/Q09161/Q10570/Q13242/Q13243/Q13247/Q13769/Q13838/Q16629/Q6UN15/Q86U42/Q86W42/Q8NI27/Q92797/Q96A72/Q9P2I0/Q9UKF6/Q9Y3Y2	23	RNA related part
GO:0071427	mRNA-containing ribonucleoprotein complex export from nucleus	23/340	178/28478	2.64e-17	2.69e-15	2.44e-15	P22626/P26368/P38919/P55735/P84103/Q05519/Q09161/Q10570/Q13242/Q13243/Q13247/Q13769/Q13838/Q16629/Q6UN15/Q86U42/Q86W42/Q8NI27/Q92797/Q96A72/Q9P2I0/Q9UKF6/Q9Y3Y2	23	RNA related part
GO:0051168	nuclear export	27/340	335/28478	7.31e-15	5.96e-13	5.41e-13	P09651/P22626/P26368/P38646/P38919/P55735/P84103/Q05519/Q07666/Q08211/Q09161/Q10570/Q13242/Q13243/Q13247/Q13769/Q13838/Q16629/Q6UN15/Q86U42/Q86W42/Q8NI27/Q92797/Q96A72/Q9P2I0/Q9UKF6/Q9Y3Y2	27	RNA related part
GO:0046784	viral mRNA export from host cell nucleus	4/340	13/28478	1.31e-05	0.000402006	0.000364853	Q13769/Q13838/Q86W42/Q8NI27	4	RNA related part
GO:0006413	translational initiation	58/340	319/28478	3.81e-51	1.36e-48	1.23e-48	P05387/P05388/P11940/P15880/P18077/P18124/P23396/P25398/P26373/P27635/P30050/P32969/P36578/P39023/P42766/P46776/P46778/P46782/P47914/P49207/P50914/P60866/P61247/P61254/P61313/P61353/P62081/P62136/P62241/P62244/P62249/P62263/P62266/P62269/P62277/P62280/P62424/P62701/P62753/P62829/P62851/P62854/P62857/P62888/P62906/P62913/P62917/P63173/P83731/P84098/Q02543/Q02878/Q06787/Q07666/Q09161/Q6PKG0/Q92499/…	58	RNA related part
GO:0071826	ribonucleoprotein complex subunit organization	35/340	343/28478	2.82e-22	3.65e-20	3.31e-20	O43290/O43395/O43809/O75475/O75494/O75533/O94906/P14678/P33176/P55265/P62263/P62266/P62314/P62316/P62318/P62913/P63173/P78362/Q08211/Q09161/Q13242/Q13243/Q13247/Q13838/Q15459/Q15637/Q6P2Q9/Q7L2E3/Q8N684/Q92499/Q96E39/Q9BUQ8/Q9UMS4/Q9UN86/Q9Y399	35	RNA related part
GO:0022618	ribonucleoprotein complex assembly	34/340	322/28478	3.78e-22	4.69e-20	4.26e-20	O43290/O43395/O43809/O75475/O75494/O75533/O94906/P14678/P55265/P62263/P62266/P62314/P62316/P62318/P62913/P63173/P78362/Q08211/Q09161/Q13242/Q13243/Q13247/Q13838/Q15459/Q15637/Q6P2Q9/Q7L2E3/Q8N684/Q92499/Q96E39/Q9BUQ8/Q9UMS4/Q9UN86/Q9Y399	34	RNA related part
GO:0071426	ribonucleoprotein complex export from nucleus	23/340	196/28478	2.3e-16	2.19e-14	1.99e-14	P22626/P26368/P38919/P55735/P84103/Q05519/Q09161/Q10570/Q13242/Q13243/Q13247/Q13769/Q13838/Q16629/Q6UN15/Q86U42/Q86W42/Q8NI27/Q92797/Q96A72/Q9P2I0/Q9UKF6/Q9Y3Y2	23	RNA related part
GO:0071166	ribonucleoprotein complex localization	23/340	197/28478	2.58e-16	2.37e-14	2.15e-14	P22626/P26368/P38919/P55735/P84103/Q05519/Q09161/Q10570/Q13242/Q13243/Q13247/Q13769/Q13838/Q16629/Q6UN15/Q86U42/Q86W42/Q8NI27/Q92797/Q96A72/Q9P2I0/Q9UKF6/Q9Y3Y2	23	RNA related part
GO:0042254	ribosome biogenesis	28/340	326/28478	4.47e-16	3.98e-14	3.62e-14	O00567/P15880/P18077/P18124/P38919/P42285/P50914/P61254/P61353/P62081/P62249/P62263/P62753/P62857/P62913/P63173/Q01780/Q14331/Q7L2E3/Q9BZE4/Q9H0D6/Q9H7B2/Q9NQT4/Q9NX24/Q9NY12/Q9Y2W2/Q9Y399/Q9Y5J1	28	RNA related part
GO:0002181	cytoplasmic translation	15/340	121/28478	1.81e-11	1.17e-09	1.06e-09	P62266/P62854/P62857/P62888/P62906/P62913/P62917/P63173/P83731/P84098/Q02543/Q02878/Q06787/Q08211/Q9Y3U8	15	RNA related part
GO:0006414	translational elongation	17/340	195/28478	2.34e-10	1.42e-08	1.29e-08	O60783/P05387/P26641/P38919/P51398/P62888/P82650/P82933/Q6P161/Q92552/Q92665/Q96EY7/Q9Y2Q9/Q9Y399/Q9Y3B7/Q9Y3D3/Q9Y3D9	17	RNA related part
GO:0042273	ribosomal large subunit biogenesis	9/340	45/28478	2.69e-09	1.45e-07	1.32e-07	P18077/P18124/P50914/P61254/P62913/P63173/Q7L2E3/Q9BZE4/Q9H7B2	9	RNA related part
GO:0045727	positive regulation of translation	15/340	213/28478	4.85e-08	2.23e-06	2.03e-06	P11940/P38919/P61254/P62701/P62888/Q04695/Q06787/Q07666/Q08211/Q13838/Q14103/Q15717/Q6PKG0/Q92552/Q92615	15	RNA related part
GO:0006415	translational termination	13/340	156/28478	5.36e-08	2.43e-06	2.2e-06	O60783/P51398/P82650/P82933/Q6P161/Q92552/Q92665/Q96EY7/Q9Y2Q9/Q9Y399/Q9Y3B7/Q9Y3D3/Q9Y3D9	13	RNA related part
GO:0042274	ribosomal small subunit biogenesis	6/340	35/28478	3.36e-06	0.0001127	0.000102285	P62081/P62249/P62263/P62753/P62857/P63173	6	RNA related part
GO:0017148	negative regulation of translation	11/340	221/28478	7.72e-05	0.00198401	0.00180065	O43390/O60506/P19338/P23396/P38919/Q00577/Q06787/Q12906/Q14103/Q14444/Q6PKG0	11	RNA related part
GO:0042255	ribosome assembly	5/340	42/28478	0.000139427	0.00334157	0.00303274	P62263/P62913/P63173/Q7L2E3/Q9Y399	5	RNA related part
GO:0000245	spliceosomal complex assembly	18/340	95/28478	7.49e-17	7.36e-15	6.68e-15	O75475/O75494/O75533/O94906/P62314/P62316/P78362/Q09161/Q13242/Q13243/Q13247/Q13838/Q15459/Q15637/Q92499/Q96E39/Q9BUQ8/Q9UMS4	18	RNA related part
GO:0000387	spliceosomal snRNP assembly	10/340	63/28478	3.76e-09	1.99e-07	1.8e-07	O43290/O43395/O75494/O94906/P14678/P62314/P62316/P62318/Q6P2Q9/Q9UMS4	10	RNA related part
GO:0000244	spliceosomal tri-snRNP complex assembly	5/340	20/28478	3.15e-06	0.000107007	9.71e-05	O43395/O75494/O94906/Q6P2Q9/Q9UMS4	5	RNA related part
GO:0006614	SRP-dependent cotranslational protein targeting to membrane	53/340	156/28478	1.1e-62	3.14e-59	2.85e-59	P05387/P05388/P15880/P18077/P18124/P23396/P25398/P26373/P27635/P30050/P32969/P36578/P37108/P39023/P42766/P46776/P46778/P46782/P47914/P49207/P50914/P60866/P61247/P61254/P61313/P61353/P62081/P62241/P62244/P62249/P62263/P62266/P62269/P62277/P62280/P62424/P62701/P62753/P62829/P62851/P62854/P62857/P62888/P62906/P62913/P62917/P63173/P83731/P84098/Q02543/Q02878/Q9UGP8/Q9Y3U8	53	Protein related part
GO:0006613	cotranslational protein targeting to membrane	53/340	161/28478	7.97e-62	1.14e-58	1.03e-58	P05387/P05388/P15880/P18077/P18124/P23396/P25398/P26373/P27635/P30050/P32969/P36578/P37108/P39023/P42766/P46776/P46778/P46782/P47914/P49207/P50914/P60866/P61247/P61254/P61313/P61353/P62081/P62241/P62244/P62249/P62263/P62266/P62269/P62277/P62280/P62424/P62701/P62753/P62829/P62851/P62854/P62857/P62888/P62906/P62913/P62917/P63173/P83731/P84098/Q02543/Q02878/Q9UGP8/Q9Y3U8	53	Protein related part
GO:0045047	protein targeting to ER	53/340	164/28478	2.52e-61	2.39e-58	2.17e-58	P05387/P05388/P15880/P18077/P18124/P23396/P25398/P26373/P27635/P30050/P32969/P36578/P37108/P39023/P42766/P46776/P46778/P46782/P47914/P49207/P50914/P60866/P61247/P61254/P61313/P61353/P62081/P62241/P62244/P62249/P62263/P62266/P62269/P62277/P62280/P62424/P62701/P62753/P62829/P62851/P62854/P62857/P62888/P62906/P62913/P62917/P63173/P83731/P84098/Q02543/Q02878/Q9UGP8/Q9Y3U8	53	Protein related part
GO:0072599	establishment of protein localization to endoplasmic reticulum	53/340	169/28478	1.61e-60	1.15e-57	1.04e-57	P05387/P05388/P15880/P18077/P18124/P23396/P25398/P26373/P27635/P30050/P32969/P36578/P37108/P39023/P42766/P46776/P46778/P46782/P47914/P49207/P50914/P60866/P61247/P61254/P61313/P61353/P62081/P62241/P62244/P62249/P62263/P62266/P62269/P62277/P62280/P62424/P62701/P62753/P62829/P62851/P62854/P62857/P62888/P62906/P62913/P62917/P63173/P83731/P84098/Q02543/Q02878/Q9UGP8/Q9Y3U8	53	Protein related part
GO:0070972	protein localization to endoplasmic reticulum	54/340	193/28478	1.36e-58	6.49e-56	5.89e-56	P05387/P05388/P15880/P18077/P18124/P23396/P25398/P26373/P27635/P30050/P32969/P36578/P37108/P39023/P42766/P46776/P46778/P46782/P47914/P49207/P50914/P60866/P61247/P61254/P61313/P61353/P62081/P62241/P62244/P62249/P62263/P62266/P62269/P62277/P62280/P62424/P62701/P62753/P62829/P62851/P62854/P62857/P62888/P62906/P62913/P62917/P63173/P83731/P84098/Q02543/Q02878/Q9P0L0/Q9UGP8/Q9Y3U8	54	Protein related part
GO:0006612	protein targeting to membrane	53/340	278/28478	7.35e-48	2.1e-45	1.9e-45	P05387/P05388/P15880/P18077/P18124/P23396/P25398/P26373/P27635/P30050/P32969/P36578/P37108/P39023/P42766/P46776/P46778/P46782/P47914/P49207/P50914/P60866/P61247/P61254/P61313/P61353/P62081/P62241/P62244/P62249/P62263/P62266/P62269/P62277/P62280/P62424/P62701/P62753/P62829/P62851/P62854/P62857/P62888/P62906/P62913/P62917/P63173/P83731/P84098/Q02543/Q02878/Q9UGP8/Q9Y3U8	53	Protein related part
GO:0031503	protein-containing complex localization	28/340	425/28478	3.45e-13	2.46e-11	2.23e-11	P22626/P23246/P26368/P38919/P55735/P63010/P84103/Q00577/Q00839/Q05519/Q09161/Q10570/Q13242/Q13243/Q13247/Q13769/Q13838/Q16629/Q6UN15/Q86U42/Q86W42/Q8NI27/Q92797/Q96A72/Q9NXC5/Q9P2I0/Q9UKF6/Q9Y3Y2	28	Protein related part
GO:0006611	protein export from nucleus	24/340	312/28478	6.6e-13	4.59e-11	4.17e-11	P22626/P26368/P38646/P38919/P55735/P84103/Q05519/Q09161/Q10570/Q13242/Q13243/Q13247/Q13769/Q13838/Q16629/Q6UN15/Q86U42/Q86W42/Q8NI27/Q92797/Q96A72/Q9P2I0/Q9UKF6/Q9Y3Y2	24	Protein related part
GO:0099640	axo-dendritic protein transport	4/340	24/28478	0.000175613	0.00410531	0.0037259	P23246/P33176/Q00577/Q00839	4	Protein related part
GO:0098840	protein transport along microtubule	4/340	27/28478	0.000281971	0.00604646	0.00548766	P23246/P33176/Q00577/Q00839	4	Protein related part
GO:0099118	microtubule-based protein transport	4/340	27/28478	0.000281971	0.00604646	0.00548766	P23246/P33176/Q00577/Q00839	4	Protein related part
GO:0034250	positive regulation of cellular amide metabolic process	16/340	256/28478	9.11e-08	3.94e-06	3.57e-06	P11940/P38919/P61254/P62701/P62888/Q04695/Q06787/Q07666/Q08211/Q13492/Q13838/Q14103/Q15717/Q6PKG0/Q92552/Q92615	16	Protein related part
GO:0043624	cellular protein complex disassembly	17/340	325/28478	4.57e-07	1.76e-05	1.6e-05	O00139/O60783/P06396/P11142/P51398/P82650/P82933/Q6P161/Q92552/Q92665/Q96EY7/Q99661/Q9Y2Q9/Q9Y399/Q9Y3B7/Q9Y3D3/Q9Y3D9	17	Protein related part
GO:0032984	protein-containing complex disassembly	21/340	499/28478	7.5e-07	2.76e-05	2.51e-05	O00139/O60783/P06396/P11142/P33176/P51398/P62136/P62829/P82650/P82933/Q6P161/Q92552/Q92665/Q96EY7/Q99661/Q9BQ67/Q9Y2Q9/Q9Y399/Q9Y3B7/Q9Y3D3/Q9Y3D9	21	Protein related part
GO:0051290	protein heterotetramerization	6/340	52/28478	3.55e-05	0.000993211	0.000901419	O43809/P04264/P12956/P13645/Q8N684/Q9NSD9	6	Protein related part
GO:1904666	regulation of ubiquitin protein ligase activity	5/340	38/28478	8.55e-05	0.0021591	0.00195956	O00429/P62081/P62829/P62913/Q08379	5	Protein related part
GO:0034249	negative regulation of cellular amide metabolic process	12/340	274/28478	0.000124648	0.00309128	0.00280559	O43390/O60506/P08621/P19338/P23396/P38919/Q00577/Q06787/Q12906/Q14103/Q14444/Q6PKG0	12	Protein related part
GO:0009081	branched-chain amino acid metabolic process	5/340	42/28478	0.000139427	0.00334157	0.00303274	O14874/P11182/P21953/Q96RQ3/Q9HCC0	5	Protein related part
GO:0009083	branched-chain amino acid catabolic process	5/340	42/28478	0.000139427	0.00334157	0.00303274	O14874/P11182/P21953/Q96RQ3/Q9HCC0	5	Protein related part
GO:0051438	regulation of ubiquitin-protein transferase activity	6/340	81/28478	0.000423865	0.00882381	0.00800832	O00429/P15880/P62081/P62829/P62913/Q08379	6	Protein related part
GO:0019080	viral gene expression	56/340	316/28478	1.02e-48	3.24e-46	2.94e-46	P05387/P05388/P15880/P18077/P18124/P23396/P25398/P26373/P26599/P27635/P30050/P32969/P36578/P39023/P42766/P46776/P46778/P46782/P47914/P49207/P50914/P55735/P60866/P61247/P61254/P61313/P61353/P62081/P62241/P62244/P62249/P62263/P62266/P62269/P62277/P62280/P62424/P62701/P62753/P62829/P62851/P62854/P62857/P62888/P62906/P62913/P62917/P63173/P83731/P84098/Q02543/Q02878/Q08211/Q13148/Q15366/Q9Y3U8	56	other
GO:0019083	viral transcription	54/340	297/28478	1.35e-47	3.49e-45	3.17e-45	P05387/P05388/P15880/P18077/P18124/P23396/P25398/P26373/P27635/P30050/P32969/P36578/P39023/P42766/P46776/P46778/P46782/P47914/P49207/P50914/P55735/P60866/P61247/P61254/P61313/P61353/P62081/P62241/P62244/P62249/P62263/P62266/P62269/P62277/P62280/P62424/P62701/P62753/P62829/P62851/P62854/P62857/P62888/P62906/P62913/P62917/P63173/P83731/P84098/Q02543/Q02878/Q08211/Q13148/Q9Y3U8	54	other
GO:0019079	viral genome replication	16/340	214/28478	7.39e-09	3.76e-07	3.41e-07	P11142/P11388/P11940/P55265/P78362/Q02880/Q06787/Q12906/Q13263/Q13363/Q15365/Q15366/Q6PKG0/Q7Z2W4/Q9P0L0/Q9UK61	16	other
GO:0045069	regulation of viral genome replication	13/340	159/28478	6.72e-08	2.99e-06	2.72e-06	P11142/P11388/P11940/P55265/P78362/Q02880/Q06787/Q12906/Q13263/Q6PKG0/Q7Z2W4/Q9P0L0/Q9UK61	13	other
GO:0045070	positive regulation of viral genome replication	8/340	61/28478	6.46e-07	2.42e-05	2.2e-05	P11142/P11388/P11940/P55265/P78362/Q02880/Q6PKG0/Q9P0L0	8	other
GO:1903900	regulation of viral life cycle	14/340	238/28478	1.2e-06	4.29e-05	3.89e-05	P06396/P11142/P11388/P11940/P55265/P78362/Q02880/Q06787/Q12906/Q13263/Q6PKG0/Q7Z2W4/Q9P0L0/Q9UK61	14	other
GO:1903902	positive regulation of viral life cycle	9/340	99/28478	2.99e-06	0.000102708	9.32e-05	P11142/P11388/P11940/P55265/P78362/Q02880/Q06787/Q6PKG0/Q9P0L0	9	other
GO:0039694	viral RNA genome replication	7/340	54/28478	3.56e-06	0.000117944	0.000107044	P11388/Q02880/Q06787/Q13263/Q15365/Q15366/Q9UK61	7	other
GO:0050792	regulation of viral process	16/340	339/28478	3.76e-06	0.000123354	0.000111954	P06396/P11142/P11388/P11940/P55265/P78362/Q02880/Q06787/Q08211/Q12906/Q13148/Q13263/Q6PKG0/Q7Z2W4/Q9P0L0/Q9UK61	16	other
GO:0048524	positive regulation of viral process	10/340	178/28478	5.97e-05	0.00159234	0.00144518	P11142/P11388/P11940/P55265/P78362/Q02880/Q06787/Q08211/Q6PKG0/Q9P0L0	10	other
GO:0015931	nucleobase-containing compound transport	37/340	375/28478	5.5e-23	7.84e-21	7.12e-21	P05141/P09651/P12236/P22626/P23246/P26368/P38919/P42704/P51991/P55735/P84103/Q00577/Q00839/Q05519/Q06787/Q07666/Q08211/Q09161/Q10570/Q13242/Q13243/Q13247/Q13769/Q13838/Q16629/Q6UN15/Q86U42/Q86W42/Q8NI27/Q92797/Q96A72/Q96PU8/Q9P2I0/Q9UKF6/Q9UN86/Q9Y224/Q9Y3Y2	37	other
GO:0070125	mitochondrial translational elongation	13/340	133/28478	7.86e-09	3.93e-07	3.57e-07	O60783/P51398/P82650/P82933/Q6P161/Q92552/Q92665/Q96EY7/Q9Y2Q9/Q9Y399/Q9Y3B7/Q9Y3D3/Q9Y3D9	13	other
GO:0070126	mitochondrial translational termination	13/340	136/28478	1.03e-08	4.9e-07	4.45e-07	O60783/P51398/P82650/P82933/Q6P161/Q92552/Q92665/Q96EY7/Q9Y2Q9/Q9Y399/Q9Y3B7/Q9Y3D3/Q9Y3D9	13	other
GO:0032543	mitochondrial translation	14/340	200/28478	1.47e-07	5.89e-06	5.35e-06	O60783/P42704/P51398/P82650/P82933/Q6P161/Q92552/Q92665/Q96EY7/Q9Y2Q9/Q9Y399/Q9Y3B7/Q9Y3D3/Q9Y3D9	14	other
GO:0140053	mitochondrial gene expression	15/340	241/28478	2.43e-07	9.63e-06	8.74e-06	O60783/P42704/P51398/P82650/P82933/Q00059/Q6P161/Q92552/Q92665/Q96EY7/Q9Y2Q9/Q9Y399/Q9Y3B7/Q9Y3D3/Q9Y3D9	15	other
GO:0043903	regulation of symbiosis, encompassing mutualism through parasitism	18/340	391/28478	1.33e-06	4.68e-05	4.25e-05	P02538/P06396/P08311/P11142/P11388/P11940/P55265/P78362/Q02880/Q06787/Q08211/Q12906/Q13148/Q13263/Q6PKG0/Q7Z2W4/Q9P0L0/Q9UK61	18	other
GO:0031330	negative regulation of cellular catabolic process	19/340	477/28478	5.6e-06	0.000181456	0.000164686	O60506/P07910/P08621/P11940/P42704/P62081/P62829/P62913/P67809/Q00839/Q06787/Q08211/Q08379/Q13148/Q14103/Q15717/Q6PKG0/Q8N163/Q9Y2W1	19	other
GO:0070268	cornification	10/340	149/28478	1.3e-05	0.000402006	0.000364853	P02533/P02538/P04259/P04264/P05783/P08779/P13645/P35908/Q04695/Q8N1N4	10	other
GO:0035722	interleukin-12-mediated signaling pathway	8/340	91/28478	1.37e-05	0.000414544	0.000376232	O14979/P05388/P09661/P20700/P22626/P26038/P38646/P52597	8	other
GO:0071349	cellular response to interleukin-12	8/340	94/28478	1.74e-05	0.000515441	0.000467805	O14979/P05388/P09661/P20700/P22626/P26038/P38646/P52597	8	other
GO:0070671	response to interleukin-12	8/340	96/28478	2.02e-05	0.000589187	0.000534735	O14979/P05388/P09661/P20700/P22626/P26038/P38646/P52597	8	other
GO:0044417	translocation of molecules into host	4/340	15/28478	2.46e-05	0.000700379	0.000635651	Q13769/Q13838/Q86W42/Q8NI27	4	other
GO:0051836	translocation of molecules into other organism involved in symbiotic interaction	4/340	15/28478	2.46e-05	0.000700379	0.000635651	Q13769/Q13838/Q86W42/Q8NI27	4	other
GO:0090305	nucleic acid phosphodiester bond hydrolysis	17/340	453/28478	3.69e-05	0.00102201	0.00092756	O43809/P09874/P35249/P35250/P40937/Q01780/Q09161/Q10570/Q12996/Q8N684/Q92499/Q96GM8/Q96T60/Q9H0D6/Q9NQT4/Q9P2I0/Q9UKF6	17	other
GO:0042752	regulation of circadian rhythm	11/340	237/28478	0.000143243	0.0034044	0.00308977	P11388/P23246/P62136/P62140/P78527/Q13148/Q14103/Q15233/Q8N163/Q8WXF1/Q9Y2W1	11	other
GO:2001244	positive regulation of intrinsic apoptotic signaling pathway	8/340	136/28478	0.000238053	0.00530411	0.00481391	O00429/O75569/P23246/P23396/P61254/P62081/P62913/Q9NYF8	8	other
GO:0098935	dendritic transport	3/340	12/28478	0.000342584	0.0072914	0.00661754	P23246/Q00577/Q00839	3	other
GO:0035821	modification of morphology or physiology of other organism	11/340	266/28478	0.000386011	0.00809488	0.00734676	P02538/P04196/P06899/P08311/P11142/P12236/P62888/Q06787/Q13148/Q86U42/Q9P0L0	11	other
GO:0007623	circadian rhythm	14/340	408/28478	0.000438791	0.00900311	0.00817105	O43390/P11387/P11388/P23246/P62136/P62140/P78527/Q00839/Q13148/Q14103/Q15233/Q8N163/Q8WXF1/Q9Y2W1	14	other
GO:0051170	import into nucleus	10/340	230/28478	0.000477647	0.00973035	0.00883108	P02545/P09651/P14317/P14678/P62314/P62316/P62318/P62829/Q13148/Q13263	10	other
GO:1901798	positive regulation of signal transduction by p53 class mediator	4/340	31/28478	0.00048689	0.00984829	0.00893812	P61254/P62081/P62829/P62913	4	other
