# Supplementary material for: A global screening identifies chromatin-enriched RNA-binding proteins and the transcriptional regulatory activity of QKI5 during monocytic differentiation
Source: Genome Biol. 2021 Oct 14;22:290. doi: 10.1186/s13059-021-02508-7 (PMC8518180; doi:10.1186/s13059-021-02508-7)
Supplement: Supplementary file 9 — Additional file 9: Table S8 Primers and oligos, antibodies and reagents used in this study [file 13059_2021_2508_MOESM9_ESM.xlsx]

## Sheet: primers
Supplementary Table S8. q-PCR primers, PCR primers and oligos
Real-time q-PCR primers used for the amplification of indicated mRNAs:		Real-time PCR primers used for the amplification of indicated nascent transcripts:
Gene	sequence (5'-3')	Gene	sequence (5'-3')
CXCL2 RT	up: AGCAATCCCCGGCTCCTG	CXCL2 exon-intron	up: GCTTGTCTCAACCCCGCATC
	down: GGTCTGCAAGCACTGGCA		down: CTGACCAACAGCTCCAGTCG
EFHD2 RT	up: CAAGGAGTTCTCCAGGAAGCAG	*EFHD2 exon-intron	up: CAAGGAGTTCTCCAGGAAGCAG
	down: CTCCATCATGAGTTTTAGCTCCATC		down: GAGCGGGATCCGGGGATC
MAP1S RT	up: GCTTCTCGCCTCACCACTTC	*MAP1S exon-intron	up: GCTTCTCGCCTCACCACTTC
	down: GATGGTGAGTATGGGCGGCT		down: CCCAGTCAGGATTCAGAGCTG
IL16 RT	up: CAGACCAAGTCCTCCACAGAG	IL16 exon-intron	up: CACAGACCAAGTCCTCCACA
	down: CTATAGTCCATCCGAGCCTGC		down: GTGCTCTTATCTTATCCCTGCACC
PTPN6 RT	up: CAGCCGTGTCATCGTCATGA	*PTPN6 exon-intron	up: CAGCCGTGTCATCGTCATGA
	down: CATAAGCACGCTGCCATGC		down: GCATGACCACAAGCACGGG
GAPDH RT	up: TCAACGACCACTTTGTCAAGCTCA	(*: These genes have the same up primers with RT-q-PCR)
	down: GCTGGTGGTCCAGGGGTCTTACT
QKI5 RT	up: CCAACATTAAATCACCAACAGCC
	down: CCAGCTGGCGTAGGAGTACG
CD14 RT	up: CGCTCCGAGATGCATGTG
	down:TTGGCTGGCAGTCCTTTAGG
CD11b RT	up: GGGCTGGTGGAGTCTTTCTAT
	down: TTCTGCCTGAACATCGCTA
ChIP-PCR primers:
Gene	sequence (5'-3')
CXCL2 ChIP	up: CGTTCTCGGAGAGCCACAGAG
	down: TCAGCAGGCGGTTCGAGC
EFHD2 ChIP	up: GTCACTTAACCTCTCTGAGCCTTG
	down: ACTGAGATCTGTCTTTATGCTGGG
MAP1S ChIP	up: CAGGCTGGAGTGAGAGTAGCA
	down: GCAACTGGGGTTTCGAGGAG
IL16 ChIP	up: CAGCACCCTGTGTCTAGCTCA
	down: GTGCCGATTGGTGTATTCACAATC
PTPN6 ChIP	up: CTGCGGTTGGAAAATTTGCCC
	down: CACAGGAAACCACGTGATGGA
MOV10 ChIP	up: GTCTGAAAGCCCGAGAAGGGAA
	down: AAGCAGGAGAGCAAAGGGCA
RFFL ChIP	up: CGTGAGGATGTCGCGACC
	down: ACGCCTCAGGCAGGGAGG
UACA ChIP	up: CCTCCAGCTGGGAGAGGAAG
	down: GTAGCCAATTGACCCGCTGC
NRO-PCR primers:
NRO CXCL2	up: GTTCTCGGAGAGCCACAGAG
	down: CACCAGGAGCAGGAGCAG
NRO EFHD2	up: CTGCGAGCTGAGCGCCAA
	down: GATCTGCTTCCTGGAGAACTCCT
NRO MAP1S	up: GCAGTTGGACCACGGCTC
	down: CCATATCTGCTTCTCCCTCCGG
NRO PTPN6	up: CTCGCTCTCCGTCAGGTAGG
	down: CAGACGGGGAGTCAGCACT
Primers for clone construction:
QKI5 WT	up: CCTGGAATATGGTCGGGGAAATG
	down: CATAGGTTAGTTGCCGGTGGC
QKI5 V157E	up: TAATCACTGAAGAAGATGCTCAGAAC
	down: CATCTTCTTCAGTGATTAGTACATGT
CXCL2 promoter	up: CATTCTAGAGCCACCATGGCCCGCGCCACGCTCTC
	down: CATGCGGCCGCTCAGTTGGATTTGCCATTTTTCAGCATCTTTTCG
CXCL2 promoter Mut	up: GAGAGAAAGGATGGAAAGCCATAACACTGTTAAC
	down: GTTAACAGTGTTATGGCTTTCCATCCTTTCTCTC
CXCL2 overexpression	up: CAT TCTAGA GCCACC ATGGCCCGCGCCACGCTCTC
	down: CAT GCGGCCGC TCAGTTGGATTTGCCATTTTTCAGCATCTTTTCG
Primers for ChIP-seq library construction (NEBNext® Multiplex Oligos for Illumina):
I501	AATGATACGGCGACCACCGAGATCTACACTATAGCCTACACTCTTTCCCTACACGACGCTCTTCCGATC*T
I701	CAAGCAGAAGACGGCATACGAGATCGAGTAATGTGACTGGAGTTCAGACGTGTGCTCTTCCGATC*T
I702	CAAGCAGAAGACGGCATACGAGATTCTCCGGAGTGACTGGAGTTCAGACGTGTGCTCTTCCGATC*T
I703	CAAGCAGAAGACGGCATACGAGATAATGAGCGGTGACTGGAGTTCAGACGTGTGCTCTTCCGATC*T
Primers for CLIP-seq library construction (NEBNext® Multiplex Oligos for Illumina):
I507	AATGATACGGCGACCACCGAGATCTACACCAGGACGTACACTCTTTCCCTACACGACGCTCTTCCGATCT
I508	AATGATACGGCGACCACCGAGATCTACACGTACTGACACACTCTTTCCCTACACGACGCTCTTCCGATCT
I709	CAAGCAGAAGACGGCATACGAGATCATAGCCGGTGACTGGAGTTCAGACGTGTGCTCTTCCGATC
I710	CAAGCAGAAGACGGCATACGAGATTTCGCGGAGTGACTGGAGTTCAGACGTGTGCTCTTCCGATC
I711	CAAGCAGAAGACGGCATACGAGATGCGCGAGAGTGACTGGAGTTCAGACGTGTGCTCTTCCGATC
I712	CAAGCAGAAGACGGCATACGAGATCTATCGCTGTGACTGGAGTTCAGACGTGTGCTCTTCCGATC
Oligos used in CLIP-seq library construction :
RiL19 RNA adapter	rArGrArUrCrGrGrArArGrArGrCrGrUrCrGrUrG
AR 17 primer	ACACGACGCTCTTCCGA
5´ App rand_10 3Tr3 Adaptor	NNNNNNNNNNAGATCGGAAGAGCACACGTCTG
DNA EMSA probe sequences *
CXCL2 promoter probe Forward	GAAAGGATGG GGGATTGC AACACTGTTAAC
CXCL2 promoter probe Reverse	GTTAACAGTGTTGCAATCCCCCATCCTTTC
mutant CXCL2 promoter probe Forward	GAAAGGATGGAAAGCCATAACACTGTTAAC
mutant CXCL2 promoter probe Reverse	GTTAACAGTGTTATGGCTTTCCATCCTTTC
(* biotin-labeled probes with a biotin label on 5' end of each sequence and cold probes with no label)

## Sheet: antibodies and reagents
Reagents:
Antibodies:
Name:	Catalog number:	Company:
anti-PPP1R10 antibody	24450-1-AP	Proteintech
anti-SUPT6H antibody	23073-1-AP	Proteintech
anti-RBM14 antibody	10196-1-AP	Proteintech
anti-CELF1 antibody	13002-1-AP	Proteintech
anti-RBM22 antibody	22103-1-AP	Proteintech
anti-LEMD3 antibody	GTX84222	Genetex
anti-QKI5 antibody	AB9904	Merck Millipore
anti-ADAR1 antibody	ab168809	Abcam
anti-ELAVL1 antibody	ab136542	Abcam
anti-KHSPR antibody	ab264265	Abcam
anti-NUDT21 antibody	ab183660	Abcam
anti-PTBP3 antibody	PA5-98125	Thermo Fisher Scientific
anti-SETD1A antibody	ab70378	Abcam
anti-GAPDH antibody	10494-1-AP	Proteintech
anti-CXCL2 antibody	ab9841	Abcam
anti-BrdU antibody	ab1893	Abcam
Rabbit IgG	12-370	Merck Millipore
Goat anti-mouse IgG (H+L), HRP conjugated secondary antibody	SA00001-1	Proteintech
Goat anti-rabbit IgG (H+L), HRP conjugated secondary antibody	SA00001-2	Proteintech
Alexa Fluor 488 anti-rabbit secondary antibody	A32731	Invitrogen
Flow cytometry antibodies:
Name :	Catalog number:	Company:
PE-conjugated anti-CD14	12-0149-42	eBioscience
APC-conjugated anti-CD11b	17-0118-42	eBioscience
Cell culture reagents:
Name :	Catalog number:	Company:
Methylcellulose medium	H4535	STEMCELL
Roswell Park Memorial Institute (RPMI) 1640 Medium	11875176	Gibco
Dulbecco’s modified Eagle’s medium (DMEM)	11965084	Gibco
Fetal Bovine Serum	10099141	Gibco
L-Glutamine (200 mM)	25030149	Gibco
BIT 9500 Serum Substitute	09500	STEMCELL
Penicillin-Streptomycin, Liquid	15140122	Gibco
Recombinant Human SCF	300-07	PeproTECH
Recombinant Human M-CSF	300-25	PeproTECH
Recombinant Human IL-3	200-03	PeproTECH
Recombinant Human IL-6	200-06	PeproTECH
Recombinant Human Flt-3-Ligand	300-19	PeproTECH
Chemical reagents:
Name:	Catalog number:	Company:
BrUPT	B21551	Invitrogen
Protease inhibitor cocktail	5056489001	Roche
RNase A	EN0531	Thermo Fisher Scientific
RNase inhibitor	N2515	Promega
TRIzol reagent	15596-018	Life Technologies
Glycogen	10901393001	Roche
PMA	P1585	Sigma-Aldrich
polybrene	H9268	Sigma-Aldrich
4% PFA solution	G2130	Solarbio
BrightMount/Plus 25ml Aqueous Mounting Medium (Anti-fading) for Fluorescent Staining	ab103748	Abcam
DAPI (4′,6-diamidino-2-phenylindole)	D1306	Thermo Fisher Scientific
Pierce™ ECL Western Blotting Substrate	32106	Thermo Fisher Scientific
M-MLV Reverse Transcriptase	28025-013	Invitrogen
SuperScript III Reverse Transcriptase	18080085	Invitrogen
Lipofectamine LTX with Plus Reagent	15338100	Thermo Fisher Scientific
Magna ChIP Protein A+G Magnetic Beads	16-663	Merck Millipore
Dynabeads Protein G	10003D	Invitrogen
Agencourt AMPure XP beads	A63881	Beckman Coulter
Random primers	C1181	Promega
Coomassie Brilliant Blue R-250 Dye	20278	Thermo Fisher Scientific
sarkosyl (N-Lauroylsarcosine sodium salt)	L9150	Sigma-Aldrich
5-BrUTP	B7166	Sigma-Aldrich
NuPAGE Transfer buffer (20X)	NP00061	Thermo Fisher Scientific
Dnase I	AM2222	Thermo Fisher Scientific
T4 PNK enzyme	M0201S	New England Biolabs
T4 RNA ligase 1	M0204S	New England Biolabs
SuperScript III	18080044	Thermo Fisher Scientific
Thermostable 5' App DNA/RNA ligase	M0319L	New England Biolabs
SYBR Gold	S11494	Thermo Fisher Scientific
Novex TBE Running Buffer (5X)	LC6675	Thermo Fisher Scientific
Corning® Costar® Spin-X® centrifuge tube filters	CLS8162-96EA	Corning
10K Amicon® Ultra 0.5ml Centrifugal Filters	UFC5010	Merck Millipore
RNA Clean & Concentrator-5	R1016	Zymo Research
DNA Clean & Concentrator-5	D4014	Zymo Research
NuPAGE™ 4 to 12%, Bis-Tris, 1.0 mm, Midi Protein Gel	WG1401BOX	Thermo Fisher Scientific
Novex™ TBE Gels, 8%, 12 well	EC62152BOX	Thermo Fisher Scientific
QKI (QKI) (NM_006775) Human Recombinant Protein	TP305779	OriGene Technologies
Critical Commercial Assays
Name:	Catalog number:	Company:
MEGAclear transcription clean-up kit	AM1908	Life Technologies
TURBO DNA-free kit	AM1907	Life Technologies
CD34 MultiSort kit	130-056-701	Miltenyi Biotec
NEBNext® Ultra™ II DNA Library Prep	E7103S	New England Biolabs
NEBNext® Multiplex Oligos for Illumina®	E7600S	New England Biolabs
Dual-Luciferase® Reporter Assay System	E1910	Promega
pPACKH1 HIV Lentivector Packaging Kit	LV510A-1	System Biosciences
QuikChange Site-Directed Mutagenesis Kit	200518	Agilent Technologies
LightShift™ Chemiluminescent EMSA Kit	20148	Thermo Fisher Scientific
CXCL2 Human shRNA Plasmid Kit	TL319823	OriGene Technologies
ADAR Human shRNA Plasmid Kit	TL306828	OriGene Technologies
PTBP3 Human shRNA Plasmid Kit	TL309773	OriGene Technologies
SETD1A Human shRNA Plasmid Kit	TL309515	OriGene Technologies
ELAVL1 Human shRNA Plasmid Kit	TL313235	OriGene Technologies
KHSRP Human shRNA Plasmid Kit	TL311984	OriGene Technologies
NUDT21 Human shRNA Plasmid Kit	TL311068	OriGene Technologies
QKI (QKI) Human shRNA Plasmid Kit	TL302174	OriGene Technologies
Plasmids:
Name:	Catalog number:	Company:
QKI (QKI) (NM_006775) Human Tagged ORF Clone	RC205779	OriGene Technologies
pCDH-CMV-MCS-EF1α-copGFP Cloning and Expression Lentivector	CD511B-1	System Biosciences
