# Supplementary material for: A global screening identifies chromatin-enriched RNA-binding proteins and the transcriptional regulatory activity of QKI5 during monocytic differentiation
Source: Genome Biol. 2021 Oct 14;22:290. doi: 10.1186/s13059-021-02508-7 (PMC8518180; doi:10.1186/s13059-021-02508-7)
Supplement: Supplementary file 10 — Additional file 10: Table S9 Sequencing datasets [file 13059_2021_2508_MOESM10_ESM.xlsx]

## Sheet: ref. ChIP-seq datasets
Supplementary Table S9. Sequencing datasets. Related to Figure 2, Figure 4, Figure 5.
group	GEO ID	sample	library type	raw reads	mapped reads
H3K27ac	SRR8329547	ChIP DNA rep1	SE ChIP-seq IP	49531902	4.92595e+07
	SRR8329548	ChIP DNA rep2	SE ChIP-seq IP	53425186	5.24635e+07
	SRR8329549	Input DNA rep1	SE ChIP-seq INPUT	41585957	4.11784e+07
	SRR8329550	Input DNA rep2	SE ChIP-seq INPUT	41672725	4.07768e+07
	SRR8329551	Input DNA rep3	SE ChIP-seq INPUT	64255523	6.25528e+07
H3K36me3	SRR568414	ChIP DNA rep1	SE ChIP-seq IP	21869596	2.15219e+07
	SRR568415	ChIP DNA rep2	SE ChIP-seq IP	25831135	2.55754e+07
H3K27me3	SRR568417	ChIP DNA rep1	SE ChIP-seq IP	28806464	2.79279e+07
	SRR568418	ChIP DNA rep2	SE ChIP-seq IP	24175906	2.40429e+07
H3K79me2	SRR568366	ChIP DNA rep1	SE ChIP-seq IP	22624204	2.21536e+07
	SRR568367	ChIP DNA rep2	SE ChIP-seq IP	23080821	2.28869e+07
	SRR568246	Input DNA rep1	SE ChIP-seq INPUT	46065619	4.12241e+07
	SRR568247	Input DNA rep2	SE ChIP-seq INPUT	12466965	1.17551e+07
H3K4me3	SRR2320760	ChIP DNA rep1	SE ChIP-seq IP	25841279	2.56397e+07
	SRR2320762	ChIP DNA rep2	SE ChIP-seq IP	25859601	2.56088e+07
pol II	SRR6024873	ChIP DNA rep1	SE ChIP-seq IP	8724013	7.72162e+06
	SRR6024877	ChIP DNA rep2	SE ChIP-seq IP	9971919	8.85307e+06

## Sheet: ChIP-seq datasets
group	sample	Input sample	GEO ID	library type	read length	instrument model	raw reads	unique mapped reads
ADAR_ChIP	ADAR_ChIP_rep1	ChIP_input_rep1	GSE161943	PE ChIP-seq	150bp	Illumina HiSeq X Ten	22681964	17971083
	ADAR_ChIP_rep2	ChIP_input_rep2	GSE161943	PE ChIP-seq	150bp	Illumina HiSeq X Ten	20359407	16449745
ELAVL1_ChIP	ELAVL1_ChIP_rep1	ChIP_input_rep1	GSE161943	PE ChIP-seq	150bp	Illumina HiSeq X Ten	17422057	14816296
	ELAVL1_ChIP_rep2	ChIP_input_rep2	GSE161943	PE ChIP-seq	150bp	Illumina HiSeq X Ten	15268501	13250588
KHSRP_ChIP	KHSRP_ChIP_rep1	ChIP_input_rep1	GSE161943	PE ChIP-seq	150bp	Illumina HiSeq X Ten	19357277	15557818
	KHSRP_ChIP_rep2	ChIP_input_rep2	GSE161943	PE ChIP-seq	150bp	Illumina HiSeq X Ten	18522594	14879196
NUDT21_ChIP	NUDT21_ChIP_rep1	ChIP_input_rep1	GSE161943	PE ChIP-seq	150bp	Illumina HiSeq X Ten	16276366	13447114
	NUDT21_ChIP_rep2	ChIP_input_rep2	GSE161943	PE ChIP-seq	150bp	Illumina HiSeq X Ten	16902515	14304426
PTBP3_ChIP	PTBP3_ChIP_rep1	ChIP_input_rep1	GSE161943	PE ChIP-seq	150bp	Illumina HiSeq X Ten	18305431	14809671
	PTBP3_ChIP_rep2	ChIP_input_rep2	GSE161943	PE ChIP-seq	150bp	Illumina HiSeq X Ten	24096307	18769859
QKI5_ChIP	QKI5_ChIP_rep1	ChIP_input_rep3	GSE161943	PE ChIP-seq	150bp	Illumina HiSeq X Ten	12323097	8668801
	QKI5_ChIP_rep2	ChIP_input_rep2	GSE161943	PE ChIP-seq	150bp	Illumina HiSeq X Ten	15950201	13117794
SETD1A_ChIP	SETD1A_ChIP_rep1	ChIP_input_rep1	GSE161943	PE ChIP-seq	150bp	Illumina HiSeq X Ten	20931560	16662139
	SETD1A_ChIP_rep2	ChIP_input_rep2	GSE161943	PE ChIP-seq	150bp	Illumina HiSeq X Ten	18021457	14282494
ChIP_input	ChIP_input_rep1		GSE161943	PE ChIP-seq	150bp	Illumina HiSeq X Ten	19141481	15830838
	ChIP_input_rep2		GSE161943	PE ChIP-seq	150bp	Illumina HiSeq X Ten	16905170	14056339
	ChIP_input_rep3		GSE161943	PE ChIP-seq	150bp	Illumina HiSeq X Ten	10049587	6877568
IgG_ChIP	IgG_ChIP	ChIP_input_rep1;ChIP_input_rep2	GSE161943	PE ChIP-seq	150bp	Illumina HiSeq X Ten	13136347	11093947

## Sheet: RNA-seq datasets
group	sample	control sample	GEO ID	library type	read length	instrument model	raw reads	unique mapped reads
shADAR-1	shADAR-1_rep1	shCtrl3_rep1;shCtrl3_rep2	GSE161943	PE RNA-seq	150bp	Illumina HiSeq X Ten	26720840	21065088
	shADAR-1_rep2		GSE161943	PE RNA-seq	150bp	Illumina HiSeq X Ten	23877930	15277216
shADAR-2	shADAR-2_rep1		GSE161943	PE RNA-seq	150bp	Illumina HiSeq X Ten	23404982	17265782
	shADAR-2_rep2		GSE161943	PE RNA-seq	150bp	Illumina HiSeq X Ten	22865535	17823491
shELAVL1-1	shELAVL1-1_rep1	shCtrl3_rep1;shCtrl3_rep2	GSE161943	PE RNA-seq	150bp	Illumina HiSeq X Ten	23634827	18771302
	shELAVL1-1_rep2		GSE161943	PE RNA-seq	150bp	Illumina HiSeq X Ten	26483588	19304643
shELAVL1-2	shELAVL1-2_rep1		GSE161943	PE RNA-seq	150bp	Illumina HiSeq X Ten	25174751	19356448
	shELAVL1-2_rep2		GSE161943	PE RNA-seq	150bp	Illumina HiSeq X Ten	21763415	14560870
shKHSRP-1	shKHSRP-1_rep1	shCtrl2_rep1;shCtrl2_rep2	GSE161943	PE RNA-seq	150bp	Illumina NovaSeq 6000	23085215	17480810
	shKHSRP-1_rep2		GSE161943	PE RNA-seq	150bp	Illumina NovaSeq 6000	22671271	17029562
shKHSRP-2	shKHSRP-2_rep1		GSE161943	PE RNA-seq	150bp	Illumina NovaSeq 6000	19765674	15038986
	shKHSRP-2_rep2		GSE161943	PE RNA-seq	150bp	Illumina NovaSeq 6000	23250125	18262904
shNUDT21-1	shNUDT21-1_rep1	shCtrl1_rep1;shCtrl1_rep2	GSE161943	PE RNA-seq	150bp	Illumina HiSeq X Ten	21870254	16757179
	shNUDT21-1_rep2		GSE161943	PE RNA-seq	150bp	Illumina HiSeq X Ten	23130998	17535456
shNUDT21-2	shNUDT21-2_rep1		GSE161943	PE RNA-seq	150bp	Illumina HiSeq X Ten	22900226	17275557
	shNUDT21-2_rep2		GSE161943	PE RNA-seq	150bp	Illumina HiSeq X Ten	22155155	16719219
shPTBP3-1	shPTBP3-1_rep1	shCtrl3_rep1;shCtrl3_rep2	GSE161943	PE RNA-seq	150bp	Illumina HiSeq X Ten	23608801	18354386
	shPTBP3-1_rep2		GSE161943	PE RNA-seq	150bp	Illumina HiSeq X Ten	23470966	17427308
shPTBP3-2	shPTBP3-2_rep1		GSE161943	PE RNA-seq	150bp	Illumina HiSeq X Ten	21975546	17119902
	shPTBP3-2_rep2		GSE161943	PE RNA-seq	150bp	Illumina HiSeq X Ten	26617567	19813689
shSETD1A-1	shSETD1A-1_rep1	shCtrl3_rep1;shCtrl3_rep2	GSE161943	PE RNA-seq	150bp	Illumina HiSeq X Ten	21914573	16993290
	shSETD1A-1_rep2		GSE161943	PE RNA-seq	150bp	Illumina HiSeq X Ten	24759423	17631714
shSETD1A-2	shSETD1A-2_rep1		GSE161943	PE RNA-seq	150bp	Illumina HiSeq X Ten	26141741	19947185
	shSETD1A-2_rep2		GSE161943	PE RNA-seq	150bp	Illumina HiSeq X Ten	21598065	16675479
shQKI5			GSE74887	Affymetrix		Affymetrix
shCtrl	shCtrl1_rep1		GSE161943	PE RNA-seq	150bp	Illumina HiSeq X Ten	21503157	16946448
	shCtrl1_rep2		GSE161943	PE RNA-seq	150bp	Illumina HiSeq X Ten	20196251	15572774
	shCtrl2_rep1		GSE161943	PE RNA-seq	150bp	Illumina NovaSeq 6000	24553857	18634175
	shCtrl2_rep2		GSE161943	PE RNA-seq	150bp	Illumina NovaSeq 6000	25279651	19517420
	shCtrl3_rep1		GSE161943	PE RNA-seq	150bp	Illumina HiSeq X Ten	24208900	17694116
	shCtrl3_rep2		GSE161943	PE RNA-seq	150bp	Illumina HiSeq X Ten	22155221	15209706
OE_QKI5_M1	OE_QKI5_M1_rep1	Ctrl_rep1;Ctrl_rep2	GSE161943	PE RNA-seq	150bp	Illumina HiSeq X Ten	23936465	18958701
	OE_QKI5_M1_rep2		GSE161943	PE RNA-seq	150bp	Illumina HiSeq X Ten	22244559	18955003
OE_QKI5	OE_QKI5_rep1	Ctrl_rep1;Ctrl_rep2	GSE161943	PE RNA-seq	150bp	Illumina HiSeq X Ten	22996614	18455087
	OE_QKI5_rep2		GSE161943	PE RNA-seq	150bp	Illumina HiSeq X Ten	22151756	19024471
PMA_48hr	PMA_48hr_rep1	Ctrl_rep1;Ctrl_rep2	GSE161943	PE RNA-seq	150bp	Illumina HiSeq X Ten	23034204	16739967
	PMA_48hr_rep2		GSE161943	PE RNA-seq	150bp	Illumina HiSeq X Ten	23415424	20332504
Ctrl	Ctrl_rep1		GSE161943	PE RNA-seq	150bp	Illumina HiSeq X Ten	19209707	16766776
	Ctrl_rep2		GSE161943	PE RNA-seq	150bp	Illumina HiSeq X Ten	19928242	17377898

## Sheet: CLIP-seq datasets
group	IP sample	Input sample	GEO ID	library type	read length	instrument model	raw reads	reads without adaptor	reads without repbase	unique mapping reads	clean reads
CLIP_ADAR	CLIP_ADAR_rep1	CLIP_input_ADAR_rep1	GSE161943	strand-specific PE eCLIPseq	150bp	Illumina HiSeq X Ten	25229761	25097093	15958634	10498317	2102617
	CLIP_ADAR_rep2	CLIP_input_ADAR_rep2	GSE161943	strand-specific PE eCLIPseq	150bp	Illumina HiSeq X Ten	21689105	21579899	14149830	9201698	2187829
CLIP_ELAVL1	CLIP_ELAVL1_rep1	CLIP_input_ELAVL1_rep1	GSE161943	strand-specific PE eCLIPseq	150bp	Illumina HiSeq X Ten	19132784	18381109	14096029	10719765	5477492
	CLIP_ELAVL1_rep2	CLIP_input_ELAVL1_rep2	GSE161943	strand-specific PE eCLIPseq	150bp	Illumina HiSeq X Ten	16095888	15465587	11877076	9053414	4963530
CLIP_KHSRP	CLIP_KHSRP_rep1	CLIP_input_KHSRP_rep1	GSE161943	strand-specific PE eCLIPseq	150bp	Illumina HiSeq X Ten	34843584	34750014	20616732	13511655	876010
	CLIP_KHSRP_rep2	CLIP_input_KHSRP_rep2	GSE161943	strand-specific PE eCLIPseq	150bp	Illumina HiSeq X Ten	31471427	31397617	19338948	12590086	1032743
CLIP_NUDT21	CLIP_NUDT21_rep1	CLIP_input_NUDT21_rep1	GSE161943	strand-specific PE eCLIPseq	150bp	Illumina NovaSeq 6000	19588448	19430907	6552289	2506883	2050397
	CLIP_NUDT21_rep2	CLIP_input_NUDT21_rep2	GSE161943	strand-specific PE eCLIPseq	150bp	Illumina NovaSeq 6000	23288482	23110436	7804413	2976276	2296682
CLIP_PTBP3	CLIP_PTBP3_rep1	CLIP_input_PTBP3_rep1	GSE161943	strand-specific PE eCLIPseq	150bp	Illumina HiSeq X Ten	34415567	34292957	15765194	7202418	5381078
	CLIP_PTBP3_rep2	CLIP_input_PTBP3_rep2	GSE161943	strand-specific PE eCLIPseq	150bp	Illumina HiSeq X Ten	27476035	27373889	13077988	5920555	4634083
CLIP_QKI5	CLIP_QKI5_rep1	CLIP_input_QKI5_rep1	GSE161943	strand-specific PE eCLIPseq	150bp	Illumina HiSeq X Ten	39979029	39844761	11880561	4407957	1128123
	CLIP_QKI5_rep2	CLIP_input_QKI5_rep2	GSE161943	strand-specific PE eCLIPseq	150bp	Illumina HiSeq X Ten	39245599	39115583	11437795	4459289	1059270
CLIP_SETD1A	CLIP_SETD1A_rep1	CLIP_input_SETD1A_rep1	GSE161943	strand-specific PE eCLIPseq	150bp	Illumina NovaSeq 6000	17398346	16879490	7412294	3403368	1948302
	CLIP_SETD1A_rep2	CLIP_input_SETD1A_rep2	GSE161943	strand-specific PE eCLIPseq	150bp	Illumina NovaSeq 6000	19576713	19023580	8364060	3810345	2030606
CLIP_input_ADAR	CLIP_input_ADAR_rep1		GSE161943	strand-specific PE eCLIPseq	150bp	Illumina NovaSeq 6000	22044575	21805068	10444612	3322810	2739143
	CLIP_input_ADAR_rep2		GSE161943	strand-specific PE eCLIPseq	150bp	Illumina NovaSeq 6000	23527774	23271341	10994090	3488209	2856572
CLIP_input_ELAVL1	CLIP_input_ELAVL1_rep1		GSE161943	strand-specific PE eCLIPseq	150bp	Illumina NovaSeq 6000	27977937	27832602	10042519	1213939	994370
	CLIP_input_ELAVL1_rep2		GSE161943	strand-specific PE eCLIPseq	150bp	Illumina NovaSeq 6000	24236063	24108608	8416061	1053161	870641
CLIP_input_KHSRP	CLIP_input_KHSRP_rep1		GSE161943	strand-specific PE eCLIPseq	150bp	Illumina NovaSeq 6000	23239042	22997349	8919063	3513127	2974335
	CLIP_input_KHSRP_rep2		GSE161943	strand-specific PE eCLIPseq	150bp	Illumina NovaSeq 6000	24135072	23885905	9042237	3570432	3007739
CLIP_input_NUDT21	CLIP_input_NUDT21_rep1		GSE161943	strand-specific PE eCLIPseq	150bp	Illumina NovaSeq 6000	32510785	32415571	11509620	1471777	1189881
	CLIP_input_NUDT21_rep2		GSE161943	strand-specific PE eCLIPseq	150bp	Illumina NovaSeq 6000	29086084	29000955	9965266	1316401	1073307
CLIP_input_PTBP3	CLIP_input_PTBP3_rep1		GSE161943	strand-specific PE eCLIPseq	150bp	Illumina HiSeq X Ten	27940427	27848524	11968920	3552619	2002863
	CLIP_input_PTBP3_rep2		GSE161943	strand-specific PE eCLIPseq	150bp	Illumina HiSeq X Ten	33621430	33510402	13722026	4187761	2145115
CLIP_input_QKI5	CLIP_input_QKI5_rep1		GSE161943	strand-specific PE eCLIPseq	150bp	Illumina HiSeq X Ten	26011346	25615419	9917919	2810536	2445024
	CLIP_input_QKI5_rep2		GSE161943	strand-specific PE eCLIPseq	150bp	Illumina HiSeq X Ten	28919659	28510306	11034326	3169185	2729986
CLIP_input_SETD1A	CLIP_input_SETD1A_rep1		GSE161943	strand-specific PE eCLIPseq	150bp	Illumina NovaSeq 6000	21934937	21799461	8840647	2423011	2039240
	CLIP_input_SETD1A_rep2		GSE161943	strand-specific PE eCLIPseq	150bp	Illumina NovaSeq 6000	26142341	25987221	10632563	2863488	2294924

## Sheet: MS datasets
group	sample	PRIDE ID	instrument model
RBP screening in THP-1 cells	THP-1_SNE_rep1;THP-1_SNE_rep2;THP-1_CPE_rep1;THP-1_CPE_rep2	PXD028787	orbitrap fusion lumos
RBP screening in 293T cells	293T_SNE_rep1;293T_SNE_rep2;293T_CPE_rep1;293T_CPE_rep2	PXD028660	LTQ orbitrap velos
RBP screening in K562 cells	K562_SNE_rep1;K562_SNE_rep2;K562_CPE_rep1;K562_CPE_rep2	PXD028668	LTQ orbitrap velos
QKI5 co-IP samples in THP-1 cells	QKI5-IP-rep1;QKI5-IP-rep2;IgG-rep1;IgG-rep2	PXD028743	Q Exactive
